# Supplementary material for: Persister cell phenotypes contribute to poor patient outcomes after neoadjuvant chemotherapy in PDAC
Source: Nat Cancer. 2023 Sep 7;4(9):1362–81. doi: 10.1038/s43018-023-00628-6 (PMC10518256; doi:10.1038/s43018-023-00628-6)
Supplement: Supplementary file 2 — Supplementary Tables 1–14. Clinical and processed data representing the minimum dataset. [file 43018_2023_628_MOESM2_ESM.xlsx]

## Sheet: Supplementary Table Legends
Supplementary Table Legend
Supplementary Table S1. Clinical data of patients in the RNASeq and Immunofluorescence analysis cohorts. Staging according to the AJCC 8th Edition.
Supplementary Table S2. Patient demographics for organoid models. Staging according to the AJCC 8th Edition.
Supplementary Table S3. Optimized MS/MS parameters for the detection of irinotecan and metabolites using heated electrospray ionization and selected reaction monitoring in the positive ion mode.
Supplementary Table S4. Clinical manifest of patients included for RNAseq analysis
Supplementary Table S5. Clinical data of patients included for IF analysis including primary biomarker expression data
Supplementary Table S6. Normalised bulk RNAseq data obtained from chemo-naïve and post-ctx patient samples
Supplementary Table S7. Genes representing gene programmes identified by weighted gene co-expression analysis
Supplementary Table S8. WGCNA analysis and bulk versus bulk comparisons
Supplementary Table S9. Multiplexed IF data obtained from chemo-naïve and post-ctx patient samples
Supplementary Table S10. Clinical manifest of patients used to generate PDOs
Supplementary Table S11. Normalised bulk RNAseq data obtained from PDOs
Supplementary Table S12. Mulitplexed IF data obtained from PDOs
Supplementary Table S13. List of antibodies used in this study.
Supplementary Table S14. List of secondary antibodies used in this study.

## Sheet: Table S1
Table S1. Patient Demographics
Clinical variables	RNA-Seq set	Immunofluorescence set
	N=97	N=122
Gender ratio (Male/Female)	56(57.7)/41(42.3)	71(58.2)/51(41.8)
Age in years*	65 [41 – 85]	63 [30 – 85]
BMI in Kg/m2*	24.6 [16.1 – 37.1]	24.5 [16.8 – 37.1]
ASA classification
ASA 1	3 (3.1)	7 (5.7)
ASA 2	51 (52.6)	74 (60.7)
ASA 3	43 (44.3)	40 (32.8)
CA 19-9 in U/mL*	148.0 [1.0 – 12325.0]	147.7 [1.0 – 21236.0]
Type of operation
Pancreatoduodenectomy	53 (54.6)	58 (47.5)
Distal pancreatectomy	20 (20.6)	28 (23)
Total pancreatectomy	24 (24.7)	36 (29.5)
Arterial resection	13 (13.4)	16 (13.1)
PV/SMV resection	37 (38.1)	42 (34.4)
Tumor size
T1: 2cm	1 (1.1)	1 (0.8)
T2: 2-≤4cm	8 (8.2)	14 (11.5)
T3: >4cm	85 (87.6)	102 (83.6)
T4: arterial infiltration	3 (3.1)	4 (3.3)
Missing data	0	1
Positive node count
N0: 0	22 (22.7)	28 (23.0)
N1: 1-3	30 (30.9)	46 (37.7)
N2 ≥4	45 (46.4)	48 (39.3)
M status
M0	87 (89.7)	102 (83.6)
M1	10 (10.3)	19 (15.6)
AJCC stage
IA	2 (2.1)	2 (1.6)
IB	8 (8.2)	10 (8.2)
IIA	11 (11.3)	13 (10.7)
IIB	53 (54.6)	64 (52.5)
III	13 (13.4)	18 (14.8)
IV	10 (10.3)	14 (11.5)
R-classification
R0	24 (24.7)	30 (24.6)
R1	73 (75.3)	90 (73.8)
Rx	0	2
Chemo-naïve set	60 (61.9)	76 (62.3)
Post-operative chemotherapy
mFOLFIRINOX	5 (5.2)	11 (9.0)
Gemcitabine	53 (52.6)	57 (46.7)
Combination	2 (2.0)	8 (6.6)
Neoadjuvant set	33 (34)	44 (36.1)
Pre-operative chemotherapy
mFOLFIRINOX	20 (20.6)	23 (18.9)
Gemcitabine	9 (9.3)	15 (12.3)
Combination	4 (4.1)	6 (4.9)
Values in parentheses are percentages; *values are median [IQR].

## Sheet: Table S2
Table S2: HD-PDAC PDO patient demographics.
Clinical variables	Post-treatment group (N=7)	Chemo-naïve group (N=24)
Gender ratio (m/f/na.)	4/3/0 (57.1/42.9/0)	7/17/0 (29.2/70.8/0)
Age in years*	66 (55.0 – 81.5)	74 (65 – 71)
CA 19-9 (U/mL) *	268.3 (16.4 – 1566)	129.7 (38.5–1378)
CEA (µg/L)*	2.1 (0.6 – 3.95)	1.7 (1.1–4.7)
Tissue resource
Pancreatic tumor	6 (85.7)	20 (83.3)
Liver metastatic	1 (14.3)	4 (16.7)
Type of operation
Pancreatoduodenectomy	3 (42.9)	10 (41.7)
Distal pancreatectomy	2 (14.3)	9 (37.5)
Total pancreatectomy	1 (14.3)	1 (1.6)
Na.	1 (14.3)	4 (16.7)
Tumor size
≤2cm (T1)	0 (0)	1 (1.6)
>2-≤4cm (T2)	4 (57.1)	11 (51.6)
>4cm (T3)	2 (28.6)	8 (32.3)
Arterial infiltration (T4)	0 (0)	0 (0)
Na.	1 (14.3)	4 (16.7)
Positive node count
0 (N0)	0 (42.9)	4 (16.7)
1-3 (N1)	3 (42.9)	8 (32.3)
≥4 (N2)	3 (42.9)	8 (32.3)
Na.	1 (14.3)	4 (16.7)
M status
M0	5 (71.4)	19 (79.2)
M1	2 (28.6)	5 (20.8)
Na.	0 (0)	1 (1.6)
R-classification
R0	2 (28.6)	19 (79.2)
R1	1 (14.3)	1 (1.6)
Rx	0 (0.0)	1 (1.6)
Na.	4 (57.1)	3 (12.5)
Chemotherapy before surgery
FOLFIRINOX	5 (71.4)	Na.
Gemcitabine	1 (14.3)	Na.
Combination	1 (14.3)	Na.
Values in parentheses are percentages unless indicated otherwise; *values are median (IQR).

## Sheet: Table S3
Table S3: Optimized MS/MS parameters for the detection of irinotecan and metabolites using heated electrospray ionization and selected reaction monitoring in the positive ion mode
Parameter	Value
Capillary voltage [kV]	1
Cone voltage [V]	40
Source temperature [°C]	150
Desolvation temperature [°C]	600
Cone gas (N2) flow [L/h]	150
Desolvation gas (N2) flow [L/h]	1000
Collision gas flow (Ar) [ml/min]	0.15
Irinotecan mass transition [m/z] (collision energy [V])	587.5 → 124.2 (30)
Irinitecan-D6 mass transition [m/z] (collision energy [V])	593.5 → 124.2 (30)
SN-38 mass transition [m/z] (collision energy [V])	393.3 → 349.2 (22)
SN-38-D6 mass transition [m/z] (collision energy [V])	399.3 → 349.2 (22)
APC mass transition [m/z] (collision energy [V])	619.4 → 393.2 26)
NPC mass transition [m/z] (collision energy [V])	519.4 → 349.2 (34)

## Sheet: Table S4
Samplename	HD.ID	purist	moffitt	collison	notta	bailey	Type	batch	Neoadjvant	Adjuvant_LCM	CAP_Regression	CTx_Type	Neoadjuvant CTx	Adjuvant Post-Operative CTx	Follow.Up.Period.after.OP.days	Death	Died.within.30.days.after.OP	Lost.to.Follow.Up	Gender	Age at Pancreatectomy	BMI	CA19-9 preop	Stage UICC(8th)
ESPAC_17_041	HD4940	0.0252587	Classical	Classical	Hybrid	ADEX	Adjuvant	hd	N	Y	NA	GEM	NA	Gemcitabine mono	1187	1	N	N	Female	57.7	22.4996	134.9	IIA
ESPAC_17_044	HD5410	0.00109599	Classical	Classical	Classical-A	Immunogenic	Adjuvant	hd	N	Y	NA	GEM	NA	Gemcitabine mono	1069	1	N	N	Male	53.2	28.7197	288.8	IIA
ESPAC_17_045	HD5629	0.00109599	Classical	Classical	Classical-B	ADEX	Adjuvant	hd	N	Y	NA	GEM	NA	Gemcitabine mono	1399	1	N	N	Female	77.5	22.6562	1044.4	IIB
ESPAC_17_057	HD4884	0.00109599	Classical	Classical	Classical-A	ADEX	Adjuvant	hd	N	N	NA	NA	NA	NA	NA	NA	NA	Y	Female	55	21.9363	114	IIB
ESPAC_17_058	HD5163	0.00109599	Classical	Classical	Classical-A	ADEX	Adjuvant	hd	N	Y	NA	GEM	NA	Gemcitabine mono	1525	1	N	N	Male	67	25.3086	24.8	IIB
ESPAC_17_059	HD5398	0.00109599	Classical	Classical	Hybrid	Progenitor	Adjuvant	hd	N	Y	NA	GEM	NA	Gemcitabine/Capecitabine	1007	1	N	N	Male	73	23.8367	228.8	IIA
ESPAC_17_060	HD5521	0.00109599	Classical	Classical	Classical-B	ADEX	Adjuvant	hd	N	Y	NA	GEM	NA	Gemcitabine mono	1183	1	N	N	Female	66	22.9591	100.1	IIB
ESPAC_17_061	HD5530	0.164929	Basal	Classical	Basal-like B	Squamous	Adjuvant	hd	N	Y	NA	GEM	NA	Gemcitabine mono	462	1	N	N	Male	66.2	26.8274	913.7	IIB
ESPAC_17_062	HD6209	0.00890674	Classical	Classical	Classical-A	ADEX	Adjuvant	hd	N	Y	NA	FFX	NA	Folfirinox/Gemcitabine	1561	0	N	N	Female	60.1	22.9481	286.5	IV
ESPAC_17_063	HD6221	0.00109599	Classical	Classical	Classical-A	ADEX	Adjuvant	hd	N	Y	NA	GEM	NA	Gemcitabine/Capecitabine	1416	1	N	N	Female	67	23.3234	3902.3	IV
ESPAC_17_064	HD8087	0.939003	Basal	Quasi-mesenchymal	Basal-like B	Squamous	Adjuvant	hd	N	Y	NA	FFX	NA	Folfirinox	169	0	N	N	Male	75	NA	459.3	IB
ESPAC_17_072	HD4187	0.00109599	Classical	Classical	Classical-A	ADEX	Adjuvant	hd	N	Y	NA	GEM	NA	Gemcitabine mono	NA	NA	NA	Y	Male	70	22.8395	3.3	IIB
ESPAC_17_074	HD4954	0.00829313	Classical	Classical	Classical-B	ADEX	Adjuvant	hd	N	Y	NA	GEM	NA	Gemcitabine+Erlotinib	202	1	N	N	Female	85	31.2175	508.6	IIB
ESPAC_17_075	HD4998	0.991233	Basal	Quasi-mesenchymal	Basal-like A	Squamous	Adjuvant	hd	N	Y	NA	GEM	NA	Gemcitabine mono	NA	NA	NA	Y	Male	63	21.847	2.8	IIB
ESPAC_17_076	HD5413	0.333366	Basal	Exocrine-like	Basal-like B	Squamous	Adjuvant	hd	N	Y	NA	GEM	NA	Gemcitabine mono	85	0	N	N	Male	84	25.963	3.7	IIB
ESPAC_17_077	HD5457	0.00277037	Classical	Classical	Classical-A	ADEX	Adjuvant	hd	N	Y	NA	GEM	NA	Gemcitabine mono	2352	0	N	N	Male	79	23.4568	3305.9	IIB
ESPAC_17_078	HD5517	0.0157042	Classical	Classical	Classical-A	ADEX	Adjuvant	hd	N	Y	NA	GEM	NA	Gemcitabine mono	295	0	N	N	Male	70	26.8122	67	IIB
ESPAC_17_088	HD5737	0.00109599	Classical	Classical	Classical-A	ADEX	Adjuvant	hd	N	Y	NA	GEM	NA	Gemcitabine mono	374	1	N	N	Female	62.3	23.4236	8.8	IIB
ESPAC_17_089	HD5919	0.00177886	Classical	Classical	Classical-A	ADEX	Adjuvant	hd	N	Y	NA	GEM	NA	Gemcitabine mono	985	1	N	N	Female	56.7	18.7783	5.1	IIB
ESPAC_17_090	HD6260	0.00109599	Classical	Exocrine-like	Classical-A	ADEX	Adjuvant	hd	N	Y	NA	GEM	NA	Gemcitabine/Capecitabine	NA	NA	NA	Y	Male	61	22.4913	152.8	IIB
ESPAC_17_091	HD6391	0.00109599	Classical	Classical	Classical-B	ADEX	Adjuvant	hd	N	Y	NA	GEM	NA	Gemcitabine/Capecitabine	1639	0	N	N	Male	59.6	26.5432	72.7	IIB
ESPAC_17_093	HD6659	0.00109599	Classical	Classical	Classical-A	Immunogenic	Adjuvant	hd	N	Y	NA	GEM	NA	Gemcitabine/Capecitabine	1554	0	N	N	Female	66.4	30.8248	10.4	IA
ESPAC_17_103	HD3954	0.00109599	Classical	Exocrine-like	Classical-A	ADEX	Adjuvant	hd	N	Y	NA	GEM	NA	Gemcitabine mono	3044	0	N	N	Female	73	23.1834	151	IIB
ESPAC_17_104	HD6253	0.00109599	Classical	Classical	Classical-B	ADEX	Adjuvant	hd	N	Y	NA	GEM	NA	Gemcitabine/Capecitabine	637	0	N	N	Male	63	25.1808	407.9	IIB
ESPAC_17_105	HD6726	0.991233	Basal	Quasi-mesenchymal	Basal-like A	Squamous	Adjuvant	hd	N	Y	NA	GEM	NA	Gemcitabine mono	1309	0	N	N	Male	82	25.5354	75.7	IIB
ESPAC_17_107	HD6821	0.0157042	Classical	Classical	Hybrid	ADEX	Adjuvant	hd	N	Y	NA	GEM	NA	Gemcitabine/Capecitabine	790	1	N	N	Male	58	25.4694	100.2	IB
ESPAC_17_108	HD6987	0.00550269	Basal	Classical	Basal-like B	Immunogenic	Adjuvant	hd	N	Y	NA	GEM	NA	Gemcitabine/Capecitabine	532	1	N	N	Female	57	29.4108	147.7	III
ESPAC_17_109	HD7057	0.00109599	Classical	Classical	Classical-A	ADEX	Adjuvant	hd	N	Y	NA	FFX	NA	Folfirinox	438	1	N	N	Female	64	21.7993	20.3	III
ESPAC_17_110	HD7155	0.547853	Basal	Quasi-mesenchymal	Basal-like B	Squamous	Adjuvant	hd	N	Y	NA	GEM	NA	Gemcitabine+nab-Paclitaxel	190	1	N	N	Male	59	37.1191	2065.2	IIB
ESPAC_17_111	HD7451	0.0138162	Classical	Classical	Hybrid	Immunogenic	Adjuvant	hd	N	Y	NA	FFX	NA	Folfirinox	811	0	N	N	Female	56	28.2284	2477.6	III
ESPAC_17_112	HD7603	0.00109599	Classical	Classical	Classical-B	ADEX	Adjuvant	hd	N	Y	NA	FFX	NA	Folfirinox	685	0	N	N	Male	65	24.6914	583	III
ESPAC_17_113	HD7643	0.00109599	Classical	Classical	Classical-B	ADEX	Adjuvant	hd	N	Y	NA	GEM	NA	Gemcitabine+nab-Paclitaxel	536	1	N	N	Male	79	21.2245	407.3	IIA
A3SZ	HD4114	0.0958683	Classical	Classical	Hybrid	Progenitor	Adjuvant	hipo	N	N	NA	GEM	NA	Gemcitabine mono	927	1	N	N	Male	78	23.3355	175.1	IIA
DIDY	HD4488	0.0027511	Classical	Classical	Classical-B	Progenitor	Adjuvant	hipo	N	N	NA	GEM	NA	Gemcitabine mono	1538	0	N	N	Male	59.4	25.6173	191.5	IIB
E91X	HD4680	0.00109599	Classical	Classical	Classical-B	Progenitor	Adjuvant	hipo	N	N	NA	GEM	NA	Gemcitabine mono	281	1	N	N	Female	75.6	24.0346	2057.5	IIB
ECJH	HD4801	0.00109599	Classical	Classical	Classical-B	Progenitor	Adjuvant	hipo	N	N	NA	GEM	NA	Gemcitabine mono	423	1	N	N	Male	61.9	26.1224	6.8	IIB
EGSD	HD4664	0.00109599	Classical	Classical	Classical-A	Progenitor	Adjuvant	hipo	N	N	NA	GEM	NA	Gemcitabine mono	935	1	N	N	Female	41	27.5802	2.4	IIB
F5SU	HD4209	0.00277037	Classical	Classical	Classical-B	Immunogenic	Adjuvant	hipo	N	N	NA	GEM	NA	Gemcitabine mono	3209	0	N	N	Female	65.1	27.9431	178.4	IIB
FLL5	HD4843	0.00177886	Classical	Classical	Classical-A	Immunogenic	Adjuvant	hipo	N	N	NA	GEM	NA	Gemcitabine mono	170	1	N	N	Female	66.9	24.5351	450	IV
FPZQ	HD4815	0.00109599	Classical	Classical	Classical-A	Progenitor	Adjuvant	hipo	N	N	NA	GEM	NA	Gemcitabine mono	506	1	N	N	Male	70.6	23.6614	679.5	IIB
FVKU	HD4233	0.00109599	Classical	Classical	Classical-A	Progenitor	Adjuvant	hipo	N	N	NA	GEM	NA	Gemcitabine mono	1469	1	N	N	Female	55.1	28.3987	42.2	IIB
FY0U	HD4148	0.529964	Classical	Classical	Hybrid	Progenitor	Adjuvant	hipo	N	N	NA	GEM	NA	Gemcitabine mono	837	1	N	N	Male	65.8	32.6608	12.9	IIB
H5EL	HD4681	0.00789186	Basal	Classical	Hybrid	Squamous	Adjuvant	hipo	N	N	NA	GEM	NA	Gemcitabine	360	1	N	N	Male	71.8	24.9135	5.4	IV
H9SA	HD4217	0.00109599	Classical	Classical	Classical-B	Progenitor	Adjuvant	hipo	N	N	NA	GEM	NA	Gemcitabine mono	636	1	N	N	Male	72.3	25.3069	38.4	IIA
IY16	HD4216	0.0615719	Basal	Classical	Basal-like B	Progenitor	Adjuvant	hipo	N	N	NA	GEM	NA	Gemcitabine mono	90	1	N	N	Female	52.9	19.052	184.3	IIB
IYEE	HD4528	0.0222481	Basal	Classical	Basal-like B	Progenitor	Adjuvant	hipo	N	N	NA	GEM	NA	Gemcitabine mono	232	1	N	N	Male	77.4	23.5294	4641.7	IV
J9HR	HD4668	0.00829313	Classical	Classical	Hybrid	Immunogenic	Adjuvant	hipo	N	N	NA	GEM	NA	Gemcitabine mono	707	1	N	N	Male	78.1	24.2202	65.6	IIB
KW9X	HD4772	0.0922054	Basal	Quasi-mesenchymal	Basal-like A	Squamous	Adjuvant	hipo	N	N	NA	NA	NA	NA	2835	0	NA	NA	Female	69.1	25.2092	1454.8	IIA
L54A	HD4728	0.850433	Basal	Classical	Basal-like B	Immunogenic	Adjuvant	hipo	N	N	NA	GEM	NA	Gemcitabine mono	648	1	N	N	Male	59.6	23.7812	320.3	IIB
LHJN	HD4720	0.0138162	Classical	Classical	Basal-like B	Progenitor	Adjuvant	hipo	N	N	NA	GEM	NA	Gemcitabine mono	192	1	N	N	Female	77.4	31.25	4075.3	IIB
LTHM	HD4730	0.00109599	Classical	Classical	Classical-B	Progenitor	Adjuvant	hipo	N	N	NA	GEM	NA	Gemcitabine mono	644	1	N	N	Male	76.3	26.4721	518.7	IIB
N87R	HD4323	0.0555668	Classical	Classical	Classical-A	Progenitor	Adjuvant	hipo	N	Y	NA	GEM	NA	Gemcitabine mono	1168	0	N	N	Female	61	28.6501	146.4	IIB
OT3M	HD4308	0.902296	Basal	Quasi-mesenchymal	Basal-like B	Squamous	Adjuvant	hipo	N	N	NA	GEM	NA	Gemcitabine mono	837	1	N	N	Male	72	22.9926	41.5	IIB
PZRZ	HD4527	0.42727	Basal	Quasi-mesenchymal	Basal-like B	Squamous	Adjuvant	hipo	N	N	NA	NA	NA	NA	NA	NA	NA	Y	Male	65.5	24.5351	1282.4	IIB
SXU3	HD4531	0.902296	Basal	Quasi-mesenchymal	Basal-like A	Squamous	Adjuvant	hipo	N	N	NA	NA	NA	NA	NA	NA	NA	Y	Male	56.9	33.2085	170	IV
U3R7	HD4608	0.936849	Basal	Quasi-mesenchymal	Basal-like A	Squamous	Adjuvant	hipo	N	N	NA	GEM	NA	Gemcitabine mono	652	1	N	N	Female	78.2	22.0386	36.6	IIB
UGOD	HD4110	0.0137212	Classical	Classical	Classical-A	Progenitor	Adjuvant	hipo	N	N	NA	GEM	NA	Gemcitabine mono	241	1	N	N	Male	75.8	21.9138	1800.8	IIB
VIF5	HD4621	0.00109599	Classical	Classical	Classical-A	Progenitor	Adjuvant	hipo	N	N	NA	NA	NA	NA	NA	NA	NA	NA	Female	60.2	16.1415	37	IV
VVM2	HD4974	0.00109599	Classical	Classical	Classical-A	Immunogenic	Adjuvant	hipo	N	N	NA	GEM	NA	Gemcitabine+nab-Paclitaxel	1247	1	N	N	Male	63.6	36.6115	1609.2	IIB
WBTH	HD4911	0.985839	Basal	Quasi-mesenchymal	Basal-like B	Squamous	Adjuvant	hipo	N	N	NA	GEM	NA	Gemcitabine mono	429	1	N	N	Male	67.8	26.7036	408.2	IIB
X7YT	HD4649	0.00109599	Classical	Classical	Classical-B	Progenitor	Adjuvant	hipo	N	N	NA	GEM	NA	Gemcitabine mono	336	1	N	N	Male	78	26.5285	12324.5	IIB
YEC6	HD4691	0.42727	Basal	Classical	Basal-like B	Progenitor	Adjuvant	hipo	N	N	NA	GEM	NA	Gemcitabine mono	599	0	N	N	Female	72.4	24.1672	232.8	IIB
YMF4	HD4640	0.0079943	Classical	Classical	Classical-A	Immunogenic	Adjuvant	hipo	N	N	NA	GEM	NA	Gemcitabine mono	1308	1	N	N	Male	62.3	28.2548	625.5	IIB
Z9HV	HD4112	0.0555668	Basal	Classical	Hybrid	Progenitor	Adjuvant	hipo	N	N	NA	GEM	NA	Gemcitabine mono	497	0	N	N	Male	58.6	27.1816	1249.8	IIB
ESPAC_17_010	HD5179	0.333366	Basal	Quasi-mesenchymal	Basal-like A	Squamous	Neoadjuvant	hd	Y	N	2	GEM	Gemcitabine+nab-Paclitaxel	Gemcitabine+nab-Paclitaxel	388	1	N	N	Male	79	31.3972	398.4	III
ESPAC_17_011	HD5348	0.00177886	Classical	Exocrine-like	Classical-B	ADEX	Neoadjuvant	hd	Y	N	3	FFX	Folfirinox	Folfirinox (or reduced Folfirinox)	1463	1	N	N	Female	64	31.2295	16.4	IB
ESPAC_17_012	HD5409	0.108418	Basal	Exocrine-like	Hybrid	Squamous	Neoadjuvant	hd	Y	N	2	FFX	Folfirinox	NA	334	1	N	N	Female	63	17.7154	129.4	IV
ESPAC_17_013	HD5446	0.00109599	Classical	Exocrine-like	Classical-A	Immunogenic	Neoadjuvant	hd	Y	N	2	GEM	Gemcitabine+Cisplatin	NA	NA	NA	Y	NA	Female	70	24.2188	21.9	IIB
ESPAC_17_018	HD5764	0.0134001	Classical	Exocrine-like	Classical-B	Immunogenic	Neoadjuvant	hd	Y	N	3	FFX	Folfirinox	NA	609	1	N	N	Male	59	24.6537	1221.4	III
ESPAC_17_019	HD5788	0.786003	Basal	Exocrine-like	Basal-like A	Squamous	Neoadjuvant	hd	Y	N	3	FFX	Folfirinox+Gemcitabine+nab-Paclitaxel	NA	390	1	N	N	Male	54	20.898	270.7	III
ESPAC_17_020	HD5794	0.00315376	Classical	Exocrine-like	Classical-A	Progenitor	Neoadjuvant	hd	Y	N	2	GEM	Gemcitabine+nab-Paclitaxel	NA	160	1	N	N	Female	69	27.9421	1	III
ESPAC_17_021	HD5811	0.0051122	Classical	Exocrine-like	Hybrid	Progenitor	Neoadjuvant	hd	Y	N	2	FFX	Folfirinox	NA	584	1	N	N	Female	66	23.9512	3.3	IIB
ESPAC_17_022	HD5889	0.00177886	Classical	Exocrine-like	Basal-like A	ADEX	Neoadjuvant	hd	Y	N	3	FFX	Folfirinox	NA	190	1	N	N	Female	65	19.9219	3.9	IIB
ESPAC_17_023	HD6056	0.0252587	Classical	Exocrine-like	Basal-like B	Progenitor	Neoadjuvant	hd	Y	N	3	FFX	Folfirinox	Folfirinox (or reduced Folfirinox)	865	1	N	N	Male	48	24.3025	503.6	III
ESPAC_17_024	HD6126	0.991233	Basal	Quasi-mesenchymal	Basal-like A	Squamous	Neoadjuvant	hd	Y	N	3	GEM	Gemcitabine+nab-Paclitaxel	NA	238	1	N	N	Female	74	20.2848	387.4	IIB
ESPAC_17_025	HD6139	0.0376879	Basal	Exocrine-like	Basal-like A	Squamous	Neoadjuvant	hd	Y	N	3	FFX	Folfirinox	NA	319	1	N	N	Female	42	24.6711	38.1	IB
ESPAC_17_026	HD6157	0.0051122	Basal	Exocrine-like	Basal-like A	Squamous	Neoadjuvant	hd	Y	N	3	FFX	Folfirinox	NA	556	1	N	N	Female	75	23.03	55.6	IA
ESPAC_17_027	HD6196	0.090216	Basal	Exocrine-like	Basal-like A	Squamous	Neoadjuvant	hd	Y	N	2	FFX	Folfirinox	Folfirinox (or reduced Folfirinox)	590	1	N	N	Male	76	23.4509	74.4	IB
ESPAC_17_028	HD6240	0.333366	Basal	Exocrine-like	Basal-like A	Squamous	Neoadjuvant	hd	Y	N	2	FFX	Folfirinox	Folfirinox (or reduced Folfirinox)	NA	NA	NA	Y	Male	56	24.4536	2.7	IIB
ESPAC_17_029	HD6292	0.778854	Basal	Exocrine-like	Basal-like A	ADEX	Neoadjuvant	hd	Y	N	2	FFX	Folfirinox	Folfirinox (or reduced Folfirinox)	1325	0	N	N	Female	52	25.0995	117.1	IB
ESPAC_17_030	HD6300	0.978247	Basal	Exocrine-like	Basal-like B	ADEX	Neoadjuvant	hd	Y	N	3	FFX	Folfirinox	NA	394	1	N	N	Male	62	25.464	798.2	III
ESPAC_17_031	HD6321	0.786003	Basal	Exocrine-like	Basal-like A	ADEX	Neoadjuvant	hd	Y	N	2	FFX	Folfirinox	NA	535	1	N	N	Male	65	23.8367	86.6	IIB
ESPAC_17_032	HD6345	0.00177886	Basal	Exocrine-like	Classical-B	Progenitor	Neoadjuvant	hd	Y	N	3	FFX	Folfirinox	NA	518	1	N	N	Male	65	31.4815	1508.9	IIB
ESPAC_17_033	HD6346	0.164929	Basal	Exocrine-like	Basal-like A	Progenitor	Neoadjuvant	hd	Y	N	2	FFX	Folfirinox	NA	352	1	N	N	Female	71	27.6817	4.4	IIB
ESPAC_17_034	HD6436	0.0611687	Basal	Exocrine-like	Basal-like A	ADEX	Neoadjuvant	hd	Y	N	N/A	FFX	Folfirinox+Gemcitabine+Cisplatin	NA	1149	1	N	N	Female	46	24.2215	23.9	III
ESPAC_17_035	HD6437	0.0051122	Basal	Exocrine-like	Hybrid	Progenitor	Neoadjuvant	hd	Y	N	2	FFX	Folfirinox	Folfirinox (or reduced Folfirinox)	386	1	N	N	Female	54	19.8177	7.2	III
ESPAC_17_036	HD6440	0.090216	Basal	Exocrine-like	Basal-like A	Squamous	Neoadjuvant	hd	Y	N	1	FFX	Folfirinox	NA	NA	NA	NA	Y	Male	59	27.0842	16.5	IIA
ESPAC_17_037	HD6448	0.859603	Basal	Exocrine-like	Basal-like A	Squamous	Neoadjuvant	hd	Y	N	2	FFX	Folfirinox	NA	180	1	N	N	Female	51	23.7118	508.8	IIB
ESPAC_17_038	HD6474	0.333366	Basal	Exocrine-like	Basal-like A	Squamous	Neoadjuvant	hd	Y	N	2	FFX	Folfirinox	Folfirinox (or reduced Folfirinox)	1195	0	N	N	Male	61	24.8016	310.9	IIA
ESPAC_17_039	HD6483	0.0376879	Basal	Exocrine-like	Basal-like A	ADEX	Neoadjuvant	hd	Y	N	2	FFX	Folfirinox	Folfirinox (or reduced Folfirinox)	146	1	N	N	Male	62	18.3768	71.7	IB
ESPAC_17_040	HD6520	0.0252587	Basal	Exocrine-like	Basal-like A	ADEX	Neoadjuvant	hd	Y	N	3	GEM	Gemcitabine+nab-Paclitaxel	NA	311	1	N	N	Male	63	26.2966	9.4	IV
ESPAC_17_079	HD6803	0.978247	Basal	Quasi-mesenchymal	Basal-like B	ADEX	Neoadjuvant	hd	Y	N	2	GEM	Gemcitabine+nab-Paclitaxel	NA	440	0	N	N	Male	63.1	24.3375	5.8	IV
ESPAC_17_080	HD6933	0.00109599	Classical	Classical	Hybrid	ADEX	Neoadjuvant	hd	Y	N	2	GEM	Gemcitabine+nab-Paclitaxel	NA	1262	0	N	N	Male	59.6	24.3827	22.6	IB
ESPAC_17_081	HD7005	0.0213526	Basal	Quasi-mesenchymal	Classical-A	ADEX	Neoadjuvant	hd	Y	N	3	GEM	Gemcitabine+nab-Paclitaxel	NA	NA	NA	NA	Y	Male	51.3	28.7356	37.4	III
ESPAC_17_084	HD7543	0.00109599	Classical	Classical	Classical-A	Immunogenic	Neoadjuvant	hd	Y	N	2	GEM	Gemcitabine+nab-Paclitaxel	NA	NA	NA	NA	Y	Male	49	19.1598	268.5	IIA
ESPAC_17_086	HD8005	0.00177886	Basal	Classical	Classical-A	ADEX	Neoadjuvant	hd	Y	N	2	GEM	Gemcitabine+nab-Paclitaxel	Gemcitabine+nab-Paclitaxel	172	0	N	N	Female	80.2	25.6312	1590	IIA
ESPAC_17_087	HD8052	0.00177886	Classical	Classical	Classical-A	Immunogenic	Neoadjuvant	hd	Y	N	2	FFX	Folfirinox+Gemcitabine+nab-Paclitaxel	NA	284	1	N	N	Male	52	27.7743	148	IIB

## Sheet: Table S5
HD.ID	Type	Gender	Age at Pancreatectomy	BMI	CA19-9 preop	Stage UICC(8th)	Neoadjuvant CTx	Adjuvant Post-Operative CTx	CTX_type	Surv_status	Surv_days	GATA6_nuclear	GATA6_nuclear_KRT19	GATA6_cytosol	GATA6_cytosol_KRT19	GATA6_cellular	GATA6_cellular_KRT19	hENT1	hENT1_KRT19	CYP3A5	CYP3A5_KRT19	HNF1A_nuclear	HNF1A_nuclear_KRT19	HNF1A_cytosol	HNF1A_cytosol_KRT19	HNF1A_cellular	HNF1A_cellular_KRT19	KRT81	KRT81_KRT19	Multi_CYP3A_GATA6	Multi_CYP3A_KRT17	Multi_GATA6_KRT17	KRT17	KRT17_KRT19	KRT5	KRT5_KRT19	S100A2	S100A2_KRT19
HD3866	Adjuvant	Female	69	25.53	300.7	IIA	NA	Folfirinox/Gemcitabine+Capecitabine	FFX	1	602	33.77	20.31	37.61	21.91	49.15	22.25	17.69	13.12	4.34	0.87	0.12	0.01	0.83	0.2	1.01	0.27	0.07	0.02	14.04	3.44	4.35	6.31	5.94	0.29	0.01	NA	NA
HD3868	Adjuvant	Female	60	NA	6656.8	IIA	NA	Gemcitabine mono	GEM	1	551	48.62	35.35	66.3	40.69	73.19	41.28	29.49	25.35	0	0	0.87	0.19	8.24	3.07	11.04	4.56	0.21	0.2	0.01	0.01	25.14	47.51	39.51	5.85	3.8	58.8	45.61
HD3948	Adjuvant	Male	73	24.51	2036.3	IIB	NA	Gemcitabine mono	GEM	1	2349	47.7	18.28	52.14	19.89	78.58	20.24	5.12	2.84	0	0	1.72	1.02	5.47	3.17	9.61	5.03	0.32	0.26	0.02	0.02	11.3	14.49	11.22	0.85	0.21	5.13	2.1
HD3954	Adjuvant	Female	73	23.18	151	IIB	NA	Gemcitabine mono	GEM	0	3044	57.48	26	57.36	28.01	76.36	28.81	3.38	2.02	0	0	0.56	0.08	2.75	0.49	4.41	1.13	0.05	0.01	0.23	0	1.61	29.82	13.32	2.61	0.63	NA	NA
HD4112	Adjuvant	Male	59	27.18	1249.8	IIB	NA	Gemcitabine mono	GEM	0	497	53.65	20.44	63.87	22.24	81.85	22.66	23.23	16.22	0.13	0.04	3.43	2.73	12.72	10.23	18.01	14.06	0.29	0.22	3.03	4.13	15.92	36.59	30.83	1.07	0.45	10.89	9.08
HD4127	Adjuvant	Male	60	26.88	57.3	IIA	NA	Gemcitabine mono	GEM	1	684	33.63	19.35	46.74	23.16	61.6	23.97	1.3	0.64	0	0	0.97	0.33	5.83	1.87	7.86	2.96	0.22	0.15	0.36	0.51	2.12	15.38	11.93	2.77	0.2	5.62	1
HD4132	Adjuvant	Female	54	30.85	484.2	IIB	NA	Folfirinox/Gemcitabine	FFX	1	176	41.79	17.53	52.41	23.11	73.52	23.55	1.65	0.43	0	0	0.06	0	0.61	0.09	0.77	0.13	0.09	0.04	0.07	0.06	4.27	23.08	17.96	7.4	2.15	8.01	3.7
HD4337	Adjuvant	Female	59	22.31	4.2	IIB	NA	Gemcitabin mono (palliativ)	GEM	1	422	27.76	17.67	42.58	22.59	55.63	24.61	4.62	2.01	0	0	0.49	0.16	3.51	0.83	4.23	1.08	0.12	0.07	0.09	0.03	7.82	16.42	14.2	1.15	0.2	NA	NA
HD4378	Adjuvant	Female	67	22.32	88	IV	NA	Gemcitabine mono	GEM	1	2480	44.87	22.08	55.14	24.27	67.36	24.47	14.66	12.2	NA	NA	0.11	0.03	2.55	0.84	2.87	1.01	0.46	0.21	0.03	0.01	0.58	5.79	3.43	0.43	0.05	NA	NA
HD4432	Adjuvant	Male	56	30.02	815.2	IV	NA	Gemcitabine mono	GEM	1	181	23.41	14.88	38.14	20.3	43.72	20.83	32.65	17.87	5.89	4.62	4.98	2.77	24.61	11.72	31.59	15.16	2.11	1.75	10.04	14.57	28.08	23.14	20.31	1.08	0.25	NA	NA
HD4437	Adjuvant	Male	72	24.38	3.8	NA	NA	Gemcitabine mono	GEM	0	2885	91.34	81.86	98.39	83.41	99.22	83.46	40.38	35.05	NA	NA	NA	NA	NA	NA	NA	NA	NA	NA	NA	NA	NA	NA	NA	NA	NA	NA	NA
HD4585	Adjuvant	Male	57	22.84	408.6	IIB	NA	Gemcitabine mono	GEM	0	66	32.9	20.64	39.99	22.99	53.94	23.28	18.68	15.12	0	0	1.04	0.18	6.48	2.78	8.15	3.7	0.28	0.13	NA	NA	NA	NA	NA	NA	NA	NA	NA
HD4593	Adjuvant	Female	83	20.78	34.4	IIB	NA	NA	NA	1	32	39.8	8.35	50.02	8.83	55.34	8.86	8.07	5.69	0	0	0.14	0.03	1.82	0.35	2.09	0.4	0.29	0.08	1.6	0.56	0.65	3.89	2.02	0.15	0.01	0.71	0.26
HD4639	Adjuvant	Male	49	25.76	279.1	IIB	NA	Gemcitabine mono	GEM	0	NA	40.09	28.14	60.51	33.77	70.64	34.17	11.57	8.34	1.04	0.47	46.25	22.67	83.71	31.63	90.72	32.19	9.74	8.04	2	5	4.43	31.29	18.47	0.43	0.06	1.67	0.38
HD4828	Adjuvant	Male	77	24.38	485.5	IIB	NA	Gemcitabine mono	GEM	0	488	34.34	24.15	43.01	27.62	51.19	28.57	12.19	6.83	7.89	4.2	13.9	9.51	31.22	16.46	38.16	18.93	5.45	4.46	13.16	8.93	6.95	20.98	15.99	0.32	0.04	3.08	2.25
HD4952	Adjuvant	Male	71	30.52	2604.4	IIB	NA	Gemcitabine mono	GEM	1	1048	23.68	15.43	34.88	19.83	40.24	20.72	7.08	5.39	7.19	4.52	0.73	0.19	5.31	2.64	6.8	3.49	2.47	2.28	3.23	3.25	10.97	16.02	15.59	1.29	0.64	7.77	5.43
HD4954	Adjuvant	Female	85	31.22	508.6	IIB	NA	Gemcitabine+Erlotinib	GEM	1	202	14.12	9.55	25.96	14.89	31.14	16.17	10.9	8.44	0.09	0.01	0.58	0.26	2.98	1.22	4.1	1.71	0.48	0.31	0.11	0.15	1.98	25.77	15.28	0.25	0.03	4	1.06
HD5008	Adjuvant	Male	64	20.42	80.4	IIB	NA	Gemcitabine mono	GEM	0	2583	6.94	4.39	23.94	11.41	29.66	12.49	5.52	3.36	1.7	0.32	0.32	0.15	2.73	1.33	4.16	2.13	1.87	1.46	1.08	4.12	3.6	28.14	22.78	6.81	4.27	45.03	31.87
HD5024	Adjuvant	Female	61	24.16	5.1	IIB	NA	Gemcitabine/Abraxane	GEM	1	613	53.22	36.29	111.72	28.73	126.5	60.52	24.76	12.49	0.85	0.62	1.35	0.12	6.03	1.14	7.37	1.55	0.33	0.09	2.66	4.81	6.33	20.4	16.25	16.4	3.77	20.57	16.01
HD5031	Adjuvant	Male	60	27.13	148	IV	NA	Folfirinox	FFX	0	398	42.37	37.4	75.03	61.55	79.87	63.07	47.75	44.32	0.05	0.02	0.52	0.22	4.37	2.9	7.07	4.9	0.78	0.63	0.01	0.1	2.09	56.22	45.75	0.94	0.56	3.31	3.11
HD5123	Adjuvant	Male	61	25.39	8.8	IIB	NA	Temozolomid/Capecitabine	NA	0	NA	150.95	141.63	225.38	67.4	236.88	206.3	47.75	44.32	0.02	0.01	21.23	20.36	38.56	37.59	50.58	47.26	7.45	7.29	0	0	14.13	5.88	5.46	0.29	0.07	0	0
HD5153	Adjuvant	Male	48	20.6	116.3	IA	NA	Gemcitabine mono	GEM	1	1304	40.8	26.27	49.92	29.95	57.22	30.59	42.23	28.46	2.56	1.18	1.08	0.38	10.86	5.65	13.42	7	2.49	2.2	2.03	6.26	2.86	9.4	8.52	3.08	2.02	8.02	4.33
HD5163	Adjuvant	Male	67	25.31	24.8	IIB	NA	Gemcitabine mono	GEM	1	1525	52.08	39.77	64.42	45.12	73.51	45.87	20.97	17.65	54.75	16.44	2.65	1.9	8.09	5.4	15.53	9.69	1.35	1.08	36.76	12.06	11.4	73.4	45.29	0.27	0.16	0	0
HD5311	Adjuvant	Male	60	27.77	410.6	IIB	NA	Gemcitabine mono	GEM	1	1320	18.86	6.93	37.23	12.79	46.18	13.37	10.34	3.69	13.11	4.43	1.64	0.82	5.2	1.9	6.2	2.53	0.28	0.13	5.47	10.11	9.31	17.89	13.09	14.8	8.32	24.04	4.81
HD5321	Adjuvant	Male	61	25.95	691.5	IIB	NA	Gemcitabine mono	GEM	0	741	36.03	25.3	51.41	30.23	57.16	30.88	13.97	9.81	0.98	0.62	1.12	0.78	2.94	1.96	3.3	2.72	0.27	0.18	4.4	2.5	14.48	12.32	9.92	0.61	0.15	5.29	1.58
HD5353	Adjuvant	Female	54	33.79	282	IB	NA	Gemcitabin mono / 5-FU (because of GEM allergy)	GEM	1	1507	30.93	11.92	44.98	15	56.98	16.31	5.31	2.09	0.14	0.08	2.72	1.29	10.77	4.16	14.12	6.23	0.78	0.45	4.36	1.01	4.97	3.56	2.92	0.05	0	3.84	0.77
HD5362	Adjuvant	Male	65	26.42	1.1	III	NA	Gemcitabine mono	GEM	1	557	26.17	15.35	37.49	19.33	43.73	20.11	8.83	5.03	0.03	0.02	0.7	0.29	4.59	2.4	6	3.61	4.19	3.18	0.03	0.04	8.95	19.75	17.51	1.6	0.25	2.46	0.42
HD5398	Adjuvant	Male	73	23.84	228.8	III	NA	Gemcitabine/Capecitabine	GEM	1	1007	7.97	4.77	23.8	10.52	28.41	11.81	13.74	10.34	0.21	0.13	0	0	0.14	0.06	0.18	0.08	0.02	0.01	0.63	0.35	9.3	15.7	15.02	0.33	0.03	2.27	0.47
HD5402	Adjuvant	Female	59	20.66	667.3	IIB	NA	Gemcitabine mono	GEM	0	1344	12.32	7.15	27.17	13.78	36.55	16.98	6.2	3.06	17.13	9.97	0	0	0.27	0.09	0.35	0.11	0.02	0.01	10.12	23.57	9.4	29.76	22.91	0.46	0.13	21.05	9.09
HD5410	Adjuvant	Male	53	28.72	288.8	III	NA	Gemcitabine mono	GEM	1	1069	23.93	11.1	37.58	14.1	42.39	14.61	15.06	5.99	14.39	9.36	0.57	0.23	2.65	0.74	3.26	0.94	3.99	2.65	23.64	21.94	23.26	36.22	31.58	2.79	1.1	36.54	25.67
HD5457	Adjuvant	Male	79	23.46	3305.9	III	NA	Gemcitabine mono	GEM	0	2352	24.41	8.78	35.43	11.54	50.63	13.14	4.05	0.98	NA	NA	0	0	0.06	0.05	0.08	0.06	NA	NA	0.21	0	0.76	7.55	3.58	0.04	0	18.11	0.88
HD5517	Adjuvant	Male	70	26.81	67	IIA	NA	Gemcitabine mono	GEM	0	295	22.94	11.81	40.57	16.14	46.49	16.78	14.73	8.65	19.52	14.41	0	0	0.01	0.04	0.01	0.05	0	0	12.7	1.49	3.78	4.25	1.89	0.89	0.36	1.96	0.37
HD5521	Adjuvant	Female	66	22.96	100.1	IIA	NA	Gemcitabine mono	GEM	1	1183	44.33	24.73	58.06	26.06	66.06	26.2	59.62	51.77	36.66	19.94	0.01	0.01	0.07	0.08	0.15	0.15	0.01	0.01	19.08	7.55	8.14	19.89	14.54	1.61	0.43	6.9	5.26
HD5530	Adjuvant	Male	66	26.83	913.7	IIB	NA	Gemcitabine mono	GEM	1	462	11.91	7.78	24.32	14.6	30.85	16.79	1.75	1.12	0.13	0.04	0.18	0.04	1.15	0.41	1.85	0.72	6.55	6.35	0.73	0.1	4	18.55	17.68	1.77	1.01	17.12	10.18
HD5534	Adjuvant	Male	54	25.69	1938.9	IIB	NA	Gemcitabine mono / 5-FU (because of GEM induced fever)	GEM	1	514	20.08	12.42	37.91	17.81	44.1	18.87	26	14.9	0.08	0.05	0	0	0	0.02	0.01	0.02	NA	NA	3.06	1.68	5.67	11.02	9.7	0.7	0.28	7.95	5.48
HD5629	Adjuvant	Female	77	22.66	1044.4	IIB	NA	Gemcitabine mono	GEM	1	1399	17.46	9.07	34.34	20.03	44.06	21.92	44.12	37.08	0.36	0.35	2.28	1.52	16.33	12.17	19.63	14.69	17.19	16.91	5.67	4.73	1.64	9.9	8.48	6.14	4.73	25.17	22.04
HD5737	Adjuvant	Female	62	23.42	8.8	IIB	NA	Gemcitabine mono	GEM	0	374	19.13	12.23	33.8	18.42	45.76	21.99	7.51	4.91	6.41	3.94	0.01	0	0.25	0.07	0.26	0.11	0.01	0	13.83	11.7	9.28	14.95	12.33	0.2	0.02	6.33	5.26
HD5743	Adjuvant	Male	52	20.18	100.2	IIB	NA	Gemcitabine mono	GEM	1	1228	10.42	3.66	26.05	5.44	32.4	5.61	26.78	6.68	0.53	0.5	0.01	0	0.02	0.03	0.01	0.03	NA	NA	2.97	2.62	5.18	10.78	5.79	2.48	0.62	5.33	2.3
HD5795	Adjuvant	Male	57	33.51	1907.8	IV	NA	Folfirinox	FFX	0	1198	7.56	4.61	26.12	11.09	36.02	13.83	4.25	1.31	0.11	0.05	42.49	21.38	71.89	25.77	82.67	26.71	NA	NA	1.85	0.59	7.66	16.69	14.42	NA	NA	11.9	0.21
HD5919	Adjuvant	Female	57	18.78	5.1	IIB	NA	Gemcitabine mono	GEM	1	985	6.99	1.11	18.81	2.17	29.03	2.45	1.07	0.12	0.04	0.01	62.77	19.72	79.72	20.97	93.98	21.29	5.01	2.53	1.75	0.12	3.64	6.38	5.63	1.82	0.09	7.99	0.44
HD5950	Adjuvant	Female	66	24.8	21236.3	IIB	NA	Gemcitabine mono	GEM	1	475	29.29	18.09	46.94	23.9	54.47	24.23	34.71	24.07	5.08	5.08	6	3.87	23.28	13.71	27.81	15.55	2.19	1.27	4.77	5.02	18.53	25.81	24.72	4.38	2.57	8.73	3.72
HD5982	Adjuvant	Female	69	27.89	28.6	IIB	NA	Gemcitabine mono	GEM	1	598	32.76	23.19	40.25	25.3	44.01	25.91	2.08	1.43	2.43	2.35	2.6	2.05	6.95	4.91	10.18	7.55	0.08	0.03	15.52	19.19	24.04	27.41	26.49	2.38	0.96	0.85	0.19
HD6138	Adjuvant	Female	58	23.95	13	IV	NA	Gemcitabine mono	GEM	1	592	29.85	18.05	39.68	22.72	50.61	24.26	2.44	0.92	1.8	1.8	2.83	1.3	13.03	6.85	16.05	8.62	0.27	0.16	3.41	2.78	8.36	18.08	11.31	0.67	0.26	4.86	0.37
HD6190	Adjuvant	Female	69	24.77	14.3	IIA	NA	Gemcitabine/Capecitabine	GEM	0	469	20.88	15.92	32.37	21.79	44.19	25.59	9.9	5.35	0.08	0	73.5	46.13	83.67	54.8	92.72	58.27	13.64	6.6	0.43	0.46	22.19	37.13	32.94	1.51	0.87	52.93	21.55
HD6202	Adjuvant	Female	61	25.71	2447.3	III	NA	Folfirinox	FFX	0	90	6.37	3.66	24.03	8.94	29.16	9.71	27.84	14.62	0.18	0.15	60.49	28.08	80.14	31.11	86.74	31.59	25.97	17.21	0.17	1.19	0.87	14.24	12.41	0.41	0.11	5.43	1.05
HD6209	Adjuvant	Female	60	22.95	286.5	IV	NA	Folfirinox	FFX	0	1561	21.36	9.52	29.72	10.6	32.89	10.78	72.61	28.07	1.71	1.11	1.3	0.16	11.69	3.03	13.43	3.66	3.78	3.3	1.25	0.65	1.56	9.6	7.03	5.39	3.01	6.07	0.81
HD6210	Adjuvant	Female	52	24.28	204.8	IIB	NA	Gemcitabine/Capecitabine	GEM	1	1243	20.4	9.89	29.73	12.97	33.9	13.43	47.58	15.23	0.38	0.3	1.26	0.46	11.04	3.82	13.57	4.4	4.11	1.13	0.45	0.43	2.47	13.95	9.77	0.1	0	3.56	0.43
HD6221	Adjuvant	Female	67	23.32	3902.3	IV	NA	Gemcitabine/Capecitabine	GEM	1	1416	17.46	13.05	31.29	18.87	37.83	20.25	16.63	10.69	17.79	9.4	11.75	7.15	32.82	16.84	46.34	22.63	1.6	0.7	3.69	1.37	1.13	22.91	11.42	0.04	0.01	3.72	1.29
HD6251	Adjuvant	Male	83	25.95	67.8	IIB	NA	Gemcitabine mono	GEM	1	359	9.81	4.26	22.54	7.74	27.05	8.02	17.58	10.42	0	0	2.54	1.06	14.02	5.12	16.4	5.65	3.19	1.71	0.05	0.05	2.27	14.12	7.48	5.91	2.19	5.06	2.02
HD6253	Adjuvant	Male	63	25.18	407.9	IIB	NA	Gemcitabine/Capecitabine	GEM	0	637	33.75	19.56	50.15	21.84	55.73	22.14	71.89	59.44	0.57	0.42	28.73	20.63	46.4	26.43	54.04	27.65	10.04	7.68	0.8	0.55	3.38	7.15	6.46	0.39	0.22	3.2	1.56
HD6260	Adjuvant	Male	60.989	22.49	152.8	IIB	NA	Gemcitabine/Capecitabine	GEM	0	714	13.32	6.5	25.17	9.52	31.83	10.37	18.17	5.97	9.12	5.22	7.35	4.11	17.62	7.64	24.58	11.05	0.87	0.44	7.12	4.92	2.56	9.79	7.67	0.44	0.04	0.82	0.3
HD6268	Adjuvant	Male	30	25.43	8.4	IIB	NA	Cisplatin/Doxorubicin	NA	1	585	3.01	0.94	11.48	2.58	20.99	3.34	2.22	0.72	0.09	0.03	0.18	0.05	2.2	0.53	3.63	1.04	0.34	0.22	0.04	0.26	0.96	17.93	14.89	2.59	1.28	2.08	0.19
HD6296	Adjuvant	Male	56	25.25	25.5	IIB	NA	Gemcitabine mono	GEM	0	1678	18.55	14.72	29.74	23.28	39.21	27.14	18.43	13.68	9.02	2.43	2.33	1.43	8.89	5.39	14.83	9.67	0.82	0.6	5.28	5.09	5.53	19.41	17.94	0.04	0.01	1.98	0.56
HD6351	Adjuvant	Male	50	29.22	760.4	IIB	NA	Gemcitabine+Paclitaxel	GEM	0	272	2.17	0.88	9.47	3.23	15.47	4.71	0.86	0.18	1.33	0.52	1.83	0.63	9.56	3.58	15.24	6.38	0.51	0.19	1.06	2.32	4.64	16.03	13.7	0.63	0.25	6.18	3.1
HD6359	Adjuvant	Male	68.8278	29.26	1123	IIB	NA	Gemcitabine mono	GEM	1	491	12.54	3.32	24.09	4.5	30.9	4.8	29.96	16.21	1.9	3.26	0.22	0.05	2.03	0.42	2.93	0.73	3.4	2.49	15.27	4.96	3.87	8.01	7.03	4.32	2.87	14.3	2.96
HD6362	Adjuvant	Male	76	26.83	164	IIB	NA	Gemcitabine mono	GEM	0	469	9.54	4.03	25.3	9.66	32.26	11.1	5.75	1.81	2.9	0.87	0.57	0.15	3.83	0.78	4.55	0.99	0.27	0.16	5.17	3.56	6.14	14.58	13.74	2.91	0.52	NA	NA
HD6391	Adjuvant	Male	59.5836	26.54	72.7	IIB	NA	Gemcitabine/Capecitabine	GEM	0	1639	4.74	2.77	12.3	5.93	19.05	8.82	0.82	0.38	0.01	0	0.6	0.32	4.32	2	8.44	5.07	0.91	0.51	0.13	0.11	20.34	53.58	44.76	0.58	0.19	4.32	1.29
HD6508	Adjuvant	Male	73.1288	26.47	31.7	IV	NA	Folfirinox/Gemcitabine	FFX	0	765	15.4	12.1	31.62	20.31	41.73	23.51	6.25	2.98	0.88	0.43	1.73	0.57	10.48	5.47	17.37	9.25	0.26	0.16	7.16	8.04	13.76	19.25	16.69	0.77	0.16	5.13	1.34
HD6574	Adjuvant	Female	60	16.82	2406.3	IIB	NA	Gemcitabine+Paclitaxel (palliativ)	GEM	1	234	33.11	24.97	55.43	31.88	59.42	32.45	12.2	9.8	1	1.29	6.46	4.77	29.43	18.23	36.63	21.54	3.63	2.15	8.02	4.99	16.6	43.33	28.28	2.23	1.29	7.16	3.82
HD6726	Adjuvant	Male	82	25.54	75.7	IIB	NA	Gemcitabine mono	GEM	0	1309	1.31	0.27	6.92	3.1	10.79	4.36	0.19	0.07	0.02	0	0.65	0.17	4.15	1.89	5.59	2.57	1.39	1.21	0.04	0.09	2.31	47.69	45.16	18.93	14.9	33.93	8.08
HD6748	Adjuvant	Male	85	31.21	166.4	IIB	NA	Gemcitabine mono	GEM	0	365	4.98	3.79	21.07	13.79	25.71	15.82	7.57	5.24	2.45	2.01	2.42	1.44	13.59	8.38	16.99	10.42	1.03	0.88	3	15.22	2.81	17.14	15.83	2.85	1.3	1.88	0.54
HD6771	Adjuvant	Male	67	23.18	195.8	IIB	NA	Folfirinox	FFX	1	181	20.66	12.83	39.42	21.4	46.7	22.55	11.39	7.2	1.81	1.3	6.52	4.21	23.37	13.1	29.34	16.25	1.73	1.58	4.3	12.68	3.01	19.14	16.16	22.04	13.17	12.38	8.17
HD6795	Adjuvant	Male	73	24.86	3444.1	IIB	NA	Gemcitabine/Capecitabine	GEM	0	367	10.45	6.33	24.83	12.13	32.65	13.22	7.01	2.74	1.8	0.38	0.7	0.07	7.63	1.63	10.01	2.39	0.57	0.26	2.19	8	1.98	10.19	8.08	6.92	1.19	7.58	3.14
HD6821	Adjuvant	Male	58	25.47	100.2	IIB	NA	Gemcitabine/Capecitabine	GEM	1	790	11.06	6.27	31.26	11.53	39.67	13.22	3.82	1.27	0.11	0.11	8.14	1.34	23.39	5.02	28.13	7	1.25	0.68	0.76	2.76	1.46	9	7.67	2.35	0.14	2.35	1.47
HD6987	Adjuvant	Female	57	29.41	147.7	III	NA	Gemcitabine/Capecitabine	GEM	1	532	5.82	1.6	12.92	1.6	19.63	4.33	1.46	0.37	0	0	2.15	0.5	9.57	3.3	13.95	5.18	0.33	0.14	0.28	0.41	1.84	11.3	9.06	6.24	3.22	1.91	0.9
HD7057	Adjuvant	Female	64	21.8	20.3	IB	NA	Folfirinox	FFX	1	438	8.71	5.74	18.48	5.74	23.64	9.79	2.31	1.13	0.06	0.04	2.18	0.71	9.06	3	12.28	4.51	0.31	0.15	0.71	0.91	2.15	9.48	8.14	0.34	0.01	3.53	2.33
HD7059	Adjuvant	Male	70	20.91	103.6	IV	NA	Folfirinox	FFX	0	1064	4.72	2.34	23.2	2.34	28.99	12.23	0.34	0.07	0.07	0.04	2.07	0.49	11.25	4.58	13.98	5.94	0.49	0.18	0.59	4.74	1.33	30.5	27.14	1.12	0.64	16.59	8.52
HD7155	Adjuvant	Male	59	37.12	2065.2	IIB	NA	Gemcitabine+Paclitaxel	GEM	1	190	19.29	11.84	45.39	11.84	58.55	28.17	14.56	10.88	0.45	0.22	8.56	5.08	31.22	18.33	36.94	20.13	3.68	2.78	0.05	0.75	1.52	32.66	27.58	6.53	0.73	0.31	0.07
HD7289	Adjuvant	Female	77	23.83	142.2	III	NA	Gemcitabine+Paclitaxel	GEM	1	351	19.48	16.61	59.03	16.61	66.87	56.95	4.74	4.03	0.31	0.08	9.7	7.36	49.3	39.34	62.88	48.09	19.77	19.53	0.04	3.13	0.21	46.19	44.48	43.45	37.18	NA	NA
HD7372	Adjuvant	Male	54	23.67	4.1	III	NA	Folfirinox	FFX	0	801	31.26	17.77	64.04	17.77	73.55	29.14	26.32	7.2	0.04	0.02	29.76	20.03	63.6	33.65	68.44	34.66	2.29	1.46	1.06	1.85	2.04	5.03	3.7	4.61	1.18	1.32	0.23
HD7399	Adjuvant	Male	60	24.81	122.5	III	NA	Folfirinox	FFX	0	739	55.75	29.91	75.73	29.91	84.95	32.6	10.79	7.76	0.42	0.28	2.49	1.52	13.39	8.45	15.83	10.04	28.77	28.52	1.29	10.76	2.37	27.36	23.85	40.11	27.92	39.73	23.67
HD7451	Adjuvant	Female	56	28.23	2477.6	IIB	NA	Folfirinox	FFX	0	811	26.29	10.54	44.23	10.54	52.67	13.04	11.44	4.2	0.01	0	8.95	5.71	22.23	10.26	29.93	13.07	1.38	0.65	2.99	1.57	7.81	12.42	11.37	1.01	0.11	7.4	1.07
HD7515	Adjuvant	Male	66	23.51	N/A	IIB	NA	Gemcitabine/Capecitabine	GEM	1	506	21.78	14.23	31.72	14.23	42.81	18.25	5.4	2.63	0.01	0	1.28	0.62	7.34	4.06	10.67	6.35	0.86	0.74	1.63	4.15	2.07	14.58	11.37	0.22	0.07	2.51	0.58
HD7559	Adjuvant	Female	85	20.32	1355	III	NA	Pembrolizumab/Bevacizumab	NA	1	214	41.91	25.64	48.18	25.64	64.05	32.99	2.11	1.79	0.06	0.02	0.14	0.01	1.24	0.42	1.89	0.72	9.97	9.72	0.25	12.39	1.02	41.29	40.56	18.8	17.06	35.47	31.9
HD7573	Adjuvant	Male	72	33.06	3517.2	IIB	NA	Folfirinox/Gemcitabine	FFX	0	598	41.75	25.01	56.12	25.01	66.02	27.47	4.31	3.64	0.29	0.16	0.21	0.02	1.25	0.38	1.67	0.64	0.75	0.67	9.6	7.29	2.33	17.33	12.15	0.34	0.02	3.42	0.91
HD7603	Adjuvant	Male	65	24.69	583	IB	NA	Folfirinox	FFX	0	685	32.78	28.01	45.08	28.01	54.23	31.96	5.56	3.82	0.09	0.01	0.68	0.34	4.34	1.41	7.14	2.82	0.69	0.5	6.26	4.05	3.48	19.3	14.56	1.08	0.62	3.95	1.06
HD7643	Adjuvant	Male	79	21.22	407.3	IA	NA	Gemcitabine+Paclitaxel	GEM	1	536	31.54	10.3	35.04	10.3	65.64	12.75	12.02	1.13	0	0	0.5	0.07	8.11	2.54	13	4.18	0.3	0.26	0.6	0.52	0.68	4.91	2.71	3.09	1.2	2.68	0.7
HD3530	Neoadjuvant	Female	64	28.48	1	IB	Gemcitabine+Erlotinib	NA	GEM	1	118	32.12	24.5	47.55	30.84	53.54	31.05	2.75	2.1	0.01	0	3.66	0.73	22.61	6.05	29.87	8.33	4.22	3.65	0.04	0.6	0.34	20.5	19.95	23.95	23.95	22.92	14.48
HD3739	Neoadjuvant	Female	56	29.41	10.2	IIB	Gemcitabine	Gemcitabine	GEM	1	440	53.3	20.85	66.14	21.97	71.43	22.02	13.03	7.3	0.02	0	29.62	7.57	47.12	9.48	64.73	10.33	8.66	5.22	0.65	0.18	1.66	23.44	9.42	9.48	9.48	0.6	0.35
HD3855	Neoadjuvant	Female	51	21.8	92.1	IB	NA	Gemcitabine	NA	1	734	42.33	22.5	55.84	23.67	60.98	23.71	12.26	5.42	1.59	0.05	23.08	8.62	57.95	17.52	69.81	20.03	4.27	2.27	2.25	9.33	3.26	23.37	14.96	8.81	8.81	4.49	3.05
HD3907	Neoadjuvant	Female	71	21.41	36.3	III	Gemcitabine+Oxaliplatin	Gemcitabine	GEM	1	658	45.48	33.3	56.26	34.86	61.49	35.02	1.55	1.13	18.13	0.62	18.25	3.95	50.6	12.26	66.12	17.18	8.83	3.04	21.82	18.28	18.85	50	21.1	5.57	5.57	13.65	5.15
HD4055	Neoadjuvant	Female	62	29.38	5309.8	IIB	Gemcitabine	Gemcitabine	GEM	1	66	31.83	18.06	42.58	18.83	50.61	18.88	9.13	5.7	8.29	1.65	26.94	10.82	44.14	15.02	54.65	16.77	10.58	5.95	14.58	9.33	22.8	20.7	9.42	14.4	14.4	2.23	0.53
HD4129	Neoadjuvant	Male	64	19.15	29.9	IIB	Gemcitabine+Cisplatin	Gemcitabine	GEM	1	1328	34.76	12.98	43.88	17.17	61.22	17.63	4.08	2.18	0.4	0.03	21.19	5.07	53.25	14.91	69.54	20.57	9.6	3.8	0.86	1.19	0.56	18.53	13.98	19.37	19.37	5.01	0.92
HD4715	Neoadjuvant	Male	58	27.14	3.4	IIB	Folfirinox	Gemcitabine	FFX	1	1355	17.99	9.99	23.92	12.39	52.18	12.61	3.68	1.76	3.09	0.03	13.57	5.17	32.18	8.18	44.02	11.08	3.3	2.04	10.62	13.14	12.67	18.15	15.68	0.93	0.93	24.06	13.28
HD4761	Neoadjuvant	Male	52	24.38	8.3	III	Gemcitabine+Cisplatin	Gemcitabine	GEM	1	204	23.85	13.84	39.59	24.69	47.8	25.93	2.47	2.49	0.01	0	2.05	1.07	14.81	9.08	23.46	13	15.05	12.51	0	0	0.1	15.01	7.63	28.95	28.95	4.01	0.8
HD4880	Neoadjuvant	Male	70	22.31	484.6	III	Gemcitabine	Gemcitabine	GEM	0	325	57.43	38.89	64.25	41.17	71.93	41.5	1.24	1.12	1.79	0.27	10.35	6.54	38.45	24.44	53.98	31.97	5.46	4.11	3.52	10.27	9.53	32.48	31.59	3.2	3.2	1.98	0.23
HD4961	Neoadjuvant	Female	70	24.22	356.2	IIB	Folfirinox	Folfirinox	FFX	1	328	84.86	49.55	109.27	25.57	124.47	51.2	6.24	3.96	0.47	0.28	6.95	1.63	25.68	3.42	30.75	4.23	5.82	2.12	NA	NA	NA	NA	NA	NA	NA	NA	NA
HD5179	Neoadjuvant	Male	79	31.4	398.4	IIB	Gemcitabine+nab-Paclitaxel	Gemcitabine	GEM	1	388	42.79	29.75	53.52	34.93	63.29	36.17	5.42	3.42	0.2	0.09	14.83	5.49	36.3	15.59	53.69	21.84	2.8	1.43	1.27	1.69	4.37	33.56	20.64	2.81	2.81	8.49	3.65
HD5276	Neoadjuvant	Male	65	25.86	42	IIA	Gemcitabine+nab-Paclitaxel	Gemcitabine+nab-Paclitaxel	GEM	1	377	43.2	20.77	54.01	21.48	62.28	21.52	13.33	6.45	1.53	0.49	22.07	7.86	45.66	12.69	57.54	14.84	3.9	1.78	1.75	2.59	2.8	25.81	8.47	6.4	6.4	1.31	0.46
HD5308	Neoadjuvant	Male	39	22.84	42.6	IB	Folfirinox	Folfirinox	FFX	1	1111	42.49	10.83	59.56	11.08	67.03	11.08	10.05	10.35	0.06	0.01	20.43	9.17	37.82	10.15	47.58	10.31	6.57	4.47	4.27	0.03	4.53	24.37	12.31	1.25	1.25	3.44	2.59
HD5471	Neoadjuvant	Female	50	24.69	212.2	IV	Folfirinox	Folfirinox	FFX	1	882	15.47	2.05	28.38	2.44	36.28	2.48	1.81	0.71	1.21	0.13	4.51	0.39	18.95	0.74	22.07	0.85	25.88	25	1.97	2.27	3.24	5.88	3.64	14.33	14.33	2	0.6
HD5593	Neoadjuvant	Female	57	20.72	5.8	IV	Gemcitabine+nab-Paclitaxel	Gemcitabine+nab-Paclitaxel	GEM	1	765	47.63	22.4	58.9	23.69	64.02	23.83	11.6	1.51	0.01	0	10.89	0.26	30.84	0.64	42.89	0.7	1.27	0.99	0.08	0.09	3.29	8.58	0.52	12.75	12.75	0.47	0.13
HD5603	Neoadjuvant	Female	71	23.23	12.7	IB	Folfirinox	Gemcitabine	FFX	0	932	24.07	9.25	39.27	10.43	45.76	10.56	40.21	29.84	0.4	0.07	9.66	2.94	30.35	4.52	40.11	5.55	19.37	12.82	0.03	0.28	3.62	90.24	23.51	0	0	3.9	1.49
HD5764	Neoadjuvant	Male	59	24.65	1221.4	IIB	Folfirinox	Gemcitabine/Folfirinox	FFX	1	609	45.79	19.72	55.45	20.4	62.67	20.47	11.29	7.98	0.18	0.05	22.58	10.84	45.92	13.63	59.48	14.4	0.96	0.63	0.5	0.51	2.53	17.74	10.64	0.12	0.12	1.34	1.01
HD5788	Neoadjuvant	Male	54	20.9	270.7	III	Folfirinox+Gemcitabine+nab-Paclitaxel	NA	FFX	1	390	30.95	15.56	41.92	20.25	48.02	21.24	7.24	3.92	0.72	0.58	7.92	3.77	19.47	7.53	26.27	10.78	2.11	1.62	0.3	0.29	0.58	24.41	19.24	9.55	9.55	18.51	11.56
HD5794	Neoadjuvant	Female	69	27.94	1	IIA	Gemcitabin+nab-Paclitaxel	NA	GEM	1	160	24.07	25.13	30.21	25.5	50.17	25.55	5.68	16.59	6.12	2.03	12.48	7.83	31.6	12.96	40.93	17.1	5.78	4.96	9.16	18.6	14.07	27.98	24.64	0.51	0.51	0.26	0.11
HD5811	Neoadjuvant	Female	66	23.95	3.3	IIB	Folfirinox	Folfirinox	FFX	1	584	52.26	17.82	63.31	18.28	70.01	18.3	15.52	14.23	7.11	2.54	18.37	5.97	42.75	8.97	54.37	9.84	4.32	1.26	4.19	5.15	4.14	20.48	9.06	4.35	4.35	7.36	4.26
HD5850	Neoadjuvant	Male	72	21.26	88.4	IIB	Folfirinox	Folfirinox	FFX	1	237	41.86	8.2	60.11	8.56	67.3	8.58	12.3	3.36	2.19	0.1	12.81	1.97	36.99	3.52	45.58	4.11	1.08	0.32	5.88	3.76	4.72	25.84	8.46	30.38	30.38	NA	NA
HD5870	Neoadjuvant	Female	70	20.05	12946.9	IV	Folfirinox	Folfirinox	FFX	1	201	45.02	22.8	61.79	27.51	67.74	27.8	14.29	9.21	0.02	0	26.54	15.81	50.16	23.27	59.15	24.65	31.59	27.18	0.01	0.01	2.53	44.86	24.48	3.51	3.51	22.97	19.7
HD5889	Neoadjuvant	Female	65	19.92	3.9	IIB	Folfirinox	NA	FFX	1	190	75.79	30.55	81.81	31.75	116.62	32.01	4.56	1.56	4.08	0.55	2.42	0.62	10.82	3.49	18.3	5.63	1.43	0.1	0.23	0.21	0.35	50.09	9.96	3.15	3.15	1.23	0.11
HD6035	Neoadjuvant	Male	59	25.14	82	IIB	Folfirinox	Folfirinox	FFX	0	573	36.93	9.34	59.71	12.23	65.79	12.32	12.91	7.22	0.43	0.03	7.46	2.77	25.11	7.83	30.9	8.68	4.63	3.12	0.14	0.29	2.36	17.86	8.31	4.69	4.69	12.04	5.5
HD6056	Neoadjuvant	Male	48	24.3	503.6	IIB	Folfirinox	Folfirinox	FFX	1	865	39.34	15.4	52.2	16.93	58.93	17.05	11.41	7.25	0.49	0.25	7.66	4.45	16.73	8.62	23.54	10.95	NA	NA	0.87	1.45	6.38	28.04	12.65	2.27	2.27	0.89	0.24
HD6126	Neoadjuvant	Female	74	20.28	387.4	IIB	Gemcitabine+nab-Paclitaxel	NA	GEM	1	238	42.61	55.04	52.69	61.62	88.15	61.83	13.7	15.36	0.14	0	33.88	28.01	71.89	57.12	80.76	60.66	41.88	37.79	0.02	0.28	0.5	57.86	56.01	85.34	85.34	73.34	61.69
HD6157	Neoadjuvant	Female	75	23.03	55.6	IIA	Folfirinox	Folfirinox	FFX	1	556	26.83	13.56	40.99	16.55	47.23	16.93	2.77	1.69	4.18	0.14	17.42	7.98	44.71	14.97	56.24	17.31	5.51	1.99	12.24	10.94	20.71	28.89	19.16	33.76	33.76	17.16	11.94
HD6196	Neoadjuvant	Male	76	23.45	74.4	IIA	Folfirinox	Folfirinox	FFX	1	590	66.93	21.8	77.05	22.43	81.73	22.45	12.98	5.82	3.08	1.59	24.38	7.13	61.93	15.06	72.32	16.3	3.56	1.6	4.82	4.56	1.24	81.9	31.85	1.83	1.83	4.26	1.26
HD6240	Neoadjuvant	Male	56	24.45	2.7	IIB	Folfirinox	Gemcitabine+Capecitabine	FFX	0	506	46.54	15.39	58.79	16.12	65.75	16.17	14.2	9.9	0.77	0.46	7.25	1.4	20.09	5.13	27.01	7.34	1.25	0.91	0.15	0.17	2.83	11.69	9.08	3.05	3.05	1.67	0.3
HD6292	Neoadjuvant	Female	52	25.1	117.1	IIA	Folfirinox	Folfirinox	FFX	0	1325	24.43	9.67	35.97	10.62	42.42	10.71	5.07	2.62	1.49	0.72	6.7	2.64	26.42	5.99	32.91	6.98	0.85	0.48	0.18	0.1	1.47	8.4	5.77	5.39	5.39	8.8	4.35
HD6300	Neoadjuvant	Male	62	25.46	798.2	IIB	Folfirinox	NA	FFX	1	394	29.83	19.57	47.14	24.14	52.47	24.62	8.28	6.02	4.7	0.74	22.73	10.83	48.9	16.15	59.99	17.92	8.52	4.77	9.84	12.63	15.59	24.12	22.76	28.99	28.99	51.06	25.23
HD6321	Neoadjuvant	Male	65	23.8367	86.6	III	Folfirinox	Folfirinox	FFX	1	535	52.13	24.26	65.43	27.99	71.64	28.23	8	5.84	3.83	0.89	1.97	0.3	11.99	3.89	15.16	5.33	0.77	0.47	0.71	2.79	1.97	23.02	20.77	8.57	8.57	21.07	17.79
HD6346	Neoadjuvant	Female	71	27.6817	4.4	IIB	Folfirinox	NA	FFX	1	352	59.96	29.87	72.64	34.72	81.41	35.08	19.7	16.17	0.89	0.54	4.6	1.44	21.79	9.32	26.12	11.02	0.38	0.23	0.31	0.47	1.93	24.3	22.2	4.55	4.55	7.07	6.06
HD6395	Neoadjuvant	Male	60	24.2803	453	IIA	Folfirinox	NA	FFX	0	393	38.99	22.86	56.92	20.69	64.44	30.36	9.23	8.38	3.2	0.52	8.63	5.95	19.32	8.11	3.74	0.86	1.98	1.32	10.31	9.67	14.31	14.51	12.29	5.65	5.65	4.74	3.91
HD6399	Neoadjuvant	Female	78	18.9292	7.3	IV	Gemcitabine+nab-Paclitaxel	Gemcitabine	GEM	0	389	38.99	22.86	56.92	30.07	64.44	30.36	6.2	7.18	0.06	0	8.59	4.96	28	14.26	34.49	16.99	18.11	16.19	5.36	6	19.27	23.46	18.56	14.74	14.74	26.31	23.02
HD6436	Neoadjuvant	Female	46	24.2215	23.9	IIB	Folfirinox/Gemcitabine+Cisplatin	NA	FFX	1	1149	40.5	1.81	50.89	2.13	58.95	2.14	23.02	9.94	0.2	0.16	2.3	0.41	13.64	1.46	17.84	1.68	0.5	0.04	0.13	0.1	1.25	18.14	4.09	0.53	0.53	0.26	0.04
HD6448	Neoadjuvant	Female	51	23.7118	508.8	III	Folfirinox	Folfirinox	FFX	1	180	41.41	23.48	50.15	24.16	56.89	24.2	24.43	17.05	5.39	0.23	3.73	1.72	13.63	5.11	17.62	6.66	1.34	0.5	3.04	2.7	14.07	21.78	18.49	1.35	1.35	7.08	4.46
HD6474	Neoadjuvant	Male	61	24.8016	310.9	IB	Folfirinox	Folfirinox	FFX	0	1195	18.37	11.51	32.59	16.71	39.02	17.04	2.44	2.4	0.02	0	3.68	0.36	13.92	3.64	16.76	4.45	2.82	1.14	0	0	0.83	6.08	4.21	7.96	7.96	2.06	0.48
HD6483	Neoadjuvant	Male	62	18.3768	71.7	IB	Folfirinox	Folfirinox	FFX	1	146	89.81	39.31	110.31	40.56	124.67	40.63	6.8	4.39	7.57	2.18	3.52	1.34	15.59	5.65	20.3	8.26	0.31	0.13	6.69	0.84	1.43	5.38	2.9	7.4	7.4	0.85	0.44
HD6520	Neoadjuvant	Male	63	26.2966	9.4	IV	Gemcitabine+nab-Paclitaxel	Gemcitabine+nab-Paclitaxel	GEM	1	311	44.64	25.96	57.95	29.11	63.3	29.33	6.84	5.16	0.24	0.05	3.52	1.16	12.82	5.13	17.65	7.88	0.41	0.07	1.02	0.49	3.16	4.83	3.93	1.93	1.93	2.43	0.98
HD6739	Neoadjuvant	Male	79	22.4913	51.6	IIB	Gemcitabine+nab-Paclitaxel	Gemcitabine+nab-Paclitaxel	GEM	NA	NA	78.74	3.02	90.58	3.02	93.68	3.02	61.18	14.22	0.16	0.06	5.27	0.38	27.11	1.78	32.19	2.2	2.35	0.34	1	0.95	13.09	10.13	3.85	2.02	2.02	0.37	0.12
HD6933	Neoadjuvant	Male	59.6027	24.3827	22.6	IB	Gemcitabine+nab-Paclitaxel	NA	GEM	0	1262	54.49	40.72	68.16	38.1	74.84	42.17	33.45	21.68	1.25	0.09	1.28	0.62	8.33	2.88	12.46	5.82	0.39	0.31	8.11	6.52	17.51	37.09	36.6	0.15	0.15	1.23	0.61
HD7494	Neoadjuvant	Female	72.8904	22.5896	20	III	Gemcitabine+nab-Paclitaxel	Gemcitabine+nab-Paclitaxel	GEM	1	201	59.68	30.82	67.55	30.82	80.63	32.64	7.03	14.4	0.01	0.01	0.02	0	0.35	0.1	0.41	0.15	0.02	0.02	0.59	0.15	4.5	12.95	12.48	1.37	1.37	23.4	21.55
HD7809	Neoadjuvant	Male	61.8822	23.2438	219.6	III	Gemcitabine+nab-Paclitaxel	NA	GEM	0	126	55.81	24.9	66.98	24.9	72.85	25.92	34.45	24.44	0.01	0	2.52	2.03	7.28	4.62	8.47	5.24	0.7	0.64	0.15	0.58	2.26	21.59	18.04	16.64	16.64	17.11	13
HD8005	Neoadjuvant	Female	80.1781	25.6312	1590	IIA	Gemcitabine+nab-Paclitaxel	Gemcitabine+nab-Paclitaxel	GEM	0	172	63.84	11.09	81.3	11.09	87.62	11.35	13.32	6.92	1.13	0.48	0.67	0.07	6.86	1.03	7.21	1.09	0.03	0.03	3.7	2.65	5.31	5.35	5.2	3.26	3.26	2.3	1.36
HD1527	Normal								NA	NA	NA	42.19	5.18	45.49	45.49	80.03	6.58	0.02	0	0	0	0.07	0	1.84	0.26	2.58	0.36	0.14	0.01	NA	NA	NA	0.01	0	3.04	1.29	1.14	0.01
HD1590	Normal								NA	NA	NA	82.81	13.06	97.7	97.7	99.31	13.38	3.04	0.08	0	0	8.71	2.1	32.97	6.57	43.79	8.69	0.43	0.12	NA	NA	NA	0.06	0.06	3.85	1.05	0	0
HD1611	Normal								NA	NA	NA	85.98	14.17	53.64	53.64	97.39	14.25	1.37	0.12	0	0	0.1	0	3.46	0.2	4.77	0.26	0.02	0	NA	NA	NA	2.77	1.97	0.24	0.1	6.76	0.31
HD1663	Normal								NA	NA	NA	73.21	21.44	92.77	92.77	97.69	22.17	0.54	0	0	0	2.16	0.18	20.33	5.59	33.82	9.77	0.01	0	NA	NA	NA	0.03	0.03	0.45	0.09	17.2	0.16
HD1715	Normal								NA	NA	NA	78.35	7	64.58	64.58	98.2	7.28	4.46	0.21	0.01	0	2.33	0.2	14.29	1.84	21.03	2.55	0.17	0	NA	NA	NA	0.27	0.2	0.07	0.01	44.18	6.71
HD2024	Normal								NA	NA	NA	82.77	16.89	94.84	94.84	97.67	17.16	0.23	0	0	0	0.13	0.01	5.67	0.89	6.81	1.14	0.04	0	NA	NA	NA	NA	NA	NA	NA	NA	NA
HD2105	Normal								NA	NA	NA	73.49	16.33	77.9	77.9	96.73	17	7.71	0.37	NA	NA	8.37	0.66	27.96	3.61	54.11	6.39	0.55	0.22	NA	NA	NA	0.33	0.18	0.8	0.23	0.46	0
HD2106	Normal								NA	NA	NA	77.69	19.92	88.56	88.56	93.54	20.53	2.08	0.13	0	0	0.01	0	0.75	0.21	1.15	0.31	0.02	0	NA	NA	NA	0.6	0.14	98.87	47.95	0.09	0
HD2150	Normal								NA	NA	NA	60.74	10.79	60.66	60.66	82.23	12.09	0.07	0	0.01	0	0.36	0.07	5.78	1.05	10.42	1.79	0.03	0	NA	NA	NA	0.08	0.07	0.01	0	0.53	0.02

## Sheet: Table S6
Gene symbol	ESPAC_17_041	ESPAC_17_044	ESPAC_17_045	ESPAC_17_057	ESPAC_17_058	ESPAC_17_059	ESPAC_17_060	ESPAC_17_061	ESPAC_17_062	ESPAC_17_063	ESPAC_17_064	ESPAC_17_072	ESPAC_17_074	ESPAC_17_075	ESPAC_17_076	ESPAC_17_077	ESPAC_17_078	ESPAC_17_088	ESPAC_17_089	ESPAC_17_090	ESPAC_17_091	ESPAC_17_093	ESPAC_17_103	ESPAC_17_104	ESPAC_17_105	ESPAC_17_107	ESPAC_17_108	ESPAC_17_109	ESPAC_17_110	ESPAC_17_111	ESPAC_17_112	ESPAC_17_113	A3SZ	DIDY	E91X	ECJH	EGSD	F5SU	FLL5	FPZQ	FVKU	FY0U	H5EL	H9SA	IY16	IYEE	J9HR	KW9X	L54A
WASH7P	8.25769	8.95726	9.35079	7.07529	8.23292	8.44191	7.1924	6.43929	8.53399	8.80574	8.55954	7.71428	9.07973	8.14529	8.06161	7.94598	8.00562	6.84235	7.78031	7.82035	9.17328	8.34034	8.06914	7.83567	8.07966	8.35332	7.78063	8.06915	8.67405	8.81984	9.14206	8.64245	8.4069	7.69766	7.82821	7.47132	7.53135	8.38527	7.71703	8.66369	8.32976	8.26492	7.87365	8.2533	7.9465	7.92531	7.51117	8.28855	8.24225
AL627309.1	7.06335	6.14728	5.62514	5.96277	7.14272	7.81671	8.14835	5.01698	7.82753	7.58838	6.92455	6.26445	7.52873	7.56083	7.39143	8.09382	7.62647	5.73124	6.35122	6.06199	5.01698	6.38458	6.18918	5.01698	6.32159	6.56845	6.68923	5.65548	5.01698	5.8619	7.19266	6.17463	6.80933	6.59005	7.37156	5.30595	5.34698	7.41569	6.31494	7.53177	6.49174	6.19912	5.56884	7.87054	5.95096	6.0292	6.75405	6.70492	8.72169
RP11-34P13.13	6.85553	5.01698	5.6957	5.01698	6.71839	6.00054	6.50189	6.64285	6.20653	6.59995	6.7206	5.68904	6.12456	6.48136	5.99739	6.27447	6.80893	5.01698	5.01698	5.76381	5.01698	5.01698	5.82919	6.01538	5.24486	6.26862	5.9273	5.68942	5.01698	5.01698	5.01698	5.01698	5.97881	5.96976	6.57844	5.71904	5.74861	5.98561	6.0555	6.04806	6.18827	6.11557	5.72661	6.25221	6.15149	5.89793	6.31895	5.90989	7.03277
MTND2P28	10.4567	11.9257	11.3472	12.8656	12.284	11.4052	12.5551	10.6598	10.3162	10.7536	11.0389	12.9284	11.0699	10.8213	9.57471	10.2226	10.7314	12.1453	10.7203	9.97304	11.0237	10.2326	10.2596	12.1267	10.2332	14.0444	9.85582	10.6195	11.8674	10.7649	13.5563	7.14927	11.4201	11.627	11.1539	10.4117	10.8931	10.7163	12.8827	12.0789	9.90252	9.98152	11.0169	12.8047	10.5832	10.9885	12.7346	11.5575	11.2675
hsa-mir-6723	10.1335	11.3779	13.3218	11.3552	11.7669	11.219	13.0134	10.3895	10.614	10.8639	11.0299	10.777	10.8294	10.5061	11.5051	11.7161	11.5475	11.0237	10.0782	11.4845	11.3111	10.494	11.2281	11.7376	10.9096	11.3019	11.0585	10.9494	11.3065	11.3025	13.331	11.2301	10.5627	11.3894	10.6298	10.7802	10.6458	13.0458	11.9897	11.8533	10.6613	12.8436	9.70116	11.6553	10.7217	11.0167	10.7801	11.5187	10.6594
RP5-857K21.7	6.29824	7.27565	6.84229	6.76086	6.81236	6.70931	8.08608	6.83208	13.1004	7.13994	6.94526	7.1243	7.1591	7.05326	6.57606	7.0314	7.31509	7.17996	6.55281	7.08758	7.39322	6.27587	6.51897	7.6868	6.59742	6.68092	6.65219	6.59866	6.66902	6.78788	8.34893	7.27867	7.20195	5.87217	5.3579	5.51584	5.67275	6.07428	5.59431	5.99714	5.37897	5.57614	5.65294	7.01711	5.89248	5.84893	5.89411	5.79327	5.78804
MTATP6P1	11.6909	14.0007	13.7062	13.8095	14.3956	13.8002	14.7235	12.8338	12.9781	14.1559	13.1259	13.0452	12.9287	13.3762	12.3999	12.6523	13.6097	12.0388	12.5038	12.9055	13.0737	11.9383	12.8955	14.248	12.3654	13.1322	12.3912	13.3459	13.3096	13.4325	15.8452	13.9353	13.887	13.1992	12.7279	11.9967	12.6075	13.381	13.1198	14.5496	12.305	12.6181	11.9467	15.3404	13.5565	12.773	13.0103	12.7855	12.8013
RP11-206L10.3	5.89582	5.01698	5.23339	5.01698	5.01698	5.23559	5.01698	5.01698	5.22362	6.00971	5.01698	5.01698	5.01698	6.11857	5.99739	6.23281	5.72684	5.01698	5.01698	5.01698	5.01698	5.01698	5.01698	5.01698	5.24486	5.74374	5.75343	5.01698	5.01698	5.01698	5.01698	5.01698	5.97881	5.54542	5.96627	5.59207	5.48266	5.88649	5.59431	5.59005	5.73541	5.66132	5.56884	5.85406	5.59509	5.53082	5.89411	5.79327	5.72222
RP11-206L10.2	6.43877	5.92674	5.92112	6.96418	6.49375	5.23559	7.1718	6.48306	6.1903	7.0134	5.01698	6.21425	6.37203	6.63866	6.40425	6.46083	6.17018	5.01698	5.22287	5.25552	5.30439	5.01698	5.70596	5.86544	5.24486	5.94066	5.24122	5.83695	6.04159	5.26409	5.01698	5.01698	6.28976	6.13661	6.02169	5.65891	5.81678	6.36331	5.89131	6.30585	6.32926	6.15827	5.72661	6.03536	5.89248	5.89793	5.83077	6.10233	6.253
RP11-206L10.9	7.46383	6.5629	6.44321	6.02863	8.19539	6.84857	7.1296	7.57337	6.87939	6.81856	7.42807	6.31228	7.31946	7.07219	6.61778	7.18148	6.49538	6.45322	6.52953	6.53069	5.91287	7.1415	6.57182	8.34638	6.5129	6.13917	5.71984	6.51139	7.01694	6.49636	7.81259	7.27867	7.23235	6.96815	7.15776	6.40955	6.89352	7.41569	6.69613	6.99167	7.28923	7.04826	6.65401	7.4637	6.89712	6.72885	7.25849	7.11719	6.78815
LINC00115	6.15121	7.0975	5.75914	6.5543	6.56688	6.63913	6.6995	6.56575	6.03011	6.7021	7.65604	6.1793	7.26815	5.86659	6.64811	6.73327	5.72684	5.88746	5.87837	5.89684	6.45284	6.2948	5.73891	6.66823	5.99259	6.26862	6.15371	5.75231	6.52628	5.8619	6.95929	6.43404	6.57898	6.66194	6.33727	6.11158	6.3343	6.58942	6.15	6.37882	6.32926	6.47751	6.33111	6.53419	6.49171	6.27656	6.2801	6.39809	6.50999
RP11-206L10.11	10.0105	10.1328	9.46869	8.92438	9.47604	8.73645	9.05998	9.95083	10.1065	9.48273	8.48857	9.5176	8.81332	8.761	9.72872	8.70478	9.32949	9.06999	9.22411	8.74692	8.79864	9.57724	9.70155	9.00057	9.46515	9.54774	8.76112	9.39235	10.1578	9.28965	10.571	8.48325	9.4561	8.96717	9.42648	9.01206	9.01405	9.34664	9.62948	9.90565	9.11547	9.28282	8.9631	9.5234	8.89802	9.31901	9.22211	9.66052	9.48859
RP11-54O7.3	8.09174	6.67254	7.15804	6.40683	7.07785	7.90622	6.71455	5.01698	7.69166	6.82961	7.07222	7.51405	7.255	6.27944	7.12171	5.80631	7.47059	7.03662	6.84672	6.66456	6.79085	7.35981	8.04848	6.04903	6.38921	7.28975	6.63958	7.00232	6.3627	7.52194	7.24103	5.96143	7.20195	6.27809	6.99288	6.30065	6.6743	6.53705	6.93989	6.90511	7.00346	7.17504	6.22308	6.11336	6.1054	6.76965	6.87709	7.95294	7.31466
SAMD11	9.13192	7.8896	7.94625	6.1285	7.3255	7.95552	6.71455	5.01698	8.4781	7.63077	7.55655	8.15852	8.06565	7.27205	8.21626	6.12017	8.48581	8.01768	7.73985	7.64816	7.38168	8.6288	8.63581	6.70407	7.49477	8.48003	7.69385	7.84518	6.19234	8.23012	8.43808	7.51176	8.21511	7.00381	8.16159	7.07901	7.93203	7.51796	7.4307	7.76116	7.86031	7.56148	7.42767	6.37408	7.1463	8.13455	7.48207	8.57785	8.27236
NOC2L	10.7634	12.337	12.4099	9.20297	11.3617	11.4627	10.9857	11.031	12.5087	12.4444	12.4108	10.1833	11.3384	11.8662	11.0226	11.3185	9.1688	10.3352	11.4026	10.5435	11.8264	11.6401	11.1327	11.3946	12.7513	11.6531	11.663	11.3904	12.5814	12.1876	13.7059	11.8459	11.6413	11.3249	11.2528	11.46	10.6211	12.0836	11.0466	11.9042	11.2619	11.3745	11.2488	11.2314	11.1386	11.3065	10.9101	11.3678	11.7205
KLHL17	7.70777	7.8108	8.59569	6.96418	7.63408	8.33513	7.39123	8.50852	7.95913	8.16355	7.22958	7.27199	8.11584	8.00652	7.58726	7.66695	7.03249	6.97845	7.28345	7.35703	7.51402	7.66348	7.48016	6.72159	8.40994	8.23277	7.87216	7.30757	9.45312	7.84353	8.8153	7.295	8.30051	7.34216	7.67921	7.17837	7.15452	8.10917	7.26956	8.10276	7.63537	7.80897	8.15421	7.4637	7.40268	7.59659	7.05168	7.86489	8.14786
PLEKHN1	7.61255	8.05604	8.41156	6.66212	8.05392	8.20863	7.10797	7.78206	8.20006	8.06248	8.53093	7.11646	7.62235	9.21387	8.69127	7.26387	7.93327	7.36924	7.73069	7.08758	7.92791	8.38162	6.87715	6.94355	9.067	8.58773	8.29008	8.19241	8.12202	9.08412	9.18208	7.47679	9.00472	7.49572	7.26898	6.92222	6.50176	8.47478	6.45705	9.07424	8.07621	7.52216	7.41371	7.64117	7.32262	8.08323	6.5573	6.60264	8.37295
C1orf170	6.74152	7.48899	7.05283	6.06991	6.98114	7.1041	6.1667	7.4056	7.19748	7.27866	7.56298	6.5106	7.00851	7.54777	7.53841	6.57457	6.81909	6.71412	6.92511	6.5148	7.22177	7.28006	6.26063	6.47025	7.90248	7.49379	7.08987	7.1939	7.21455	8.03159	8.46442	6.74738	8.24416	6.13661	6.69617	6.07607	5.34698	7.21546	5.01698	8.34665	6.78929	6.53713	6.927	6.79954	6.35401	6.98951	5.35288	5.85383	6.91644
RP11-54O7.17	5.82906	5.98735	6.7598	5.98529	6.44971	6.82816	6.19122	6.71517	6.1903	6.88344	7.213	6.248	7.7005	7.3039	7.23256	6.54323	6.20602	5.73124	6.33727	6.22251	6.13993	6.23691	6.13192	5.94386	8.35339	5.98886	6.61395	6.52428	5.95546	7.33171	6.25497	5.84624	6.57898	5.6967	6.54703	5.65891	5.81678	6.42435	6.00424	7.40073	7.12093	5.73592	6.48958	6.31494	6.39012	6.54988	6.52624	6.36548	6.87514
HES4	8.33246	9.66285	9.98597	5.86585	6.69143	8.70571	6.6995	6.96054	8.11493	8.03603	8.81784	6.85549	8.70602	8.78834	8.39378	7.95135	7.28731	8.98689	7.60071	7.90447	9.23959	8.3173	7.24727	7.14449	8.31316	8.52289	7.90137	7.46775	7.41141	8.85306	9.27008	8.28821	8.07644	8.29124	8.04569	7.58682	8.20952	7.95667	7.26956	7.99793	7.83412	8.39854	8.74277	7.79824	7.92543	7.95017	7.63493	7.73805	8.70531
ISG15	10.477	11.3077	12.8701	7.77696	9.62536	11.421	9.1606	10.8472	10.5262	9.1137	10.6656	9.35494	12.2651	10.4147	10.8473	10.0451	9.54184	11.8459	11.0032	11.387	11.3264	10.6649	9.83372	12.114	12.3159	11.4536	13.1253	10.985	11.7609	12.0656	14.1381	14.1132	12.0639	10.97	9.66185	10.8316	8.26708	12.8624	9.47796	10.0953	9.31951	11.1332	10.814	10.6688	10.8888	10.0193	9.30106	9.77051	12.334
AGRN	13.2384	13.7629	13.9374	11.1254	12.5525	13.4816	11.0135	11.9847	13.7269	12.3213	13.7962	13.2207	13.456	15.4338	14.0254	12.4819	12.6632	11.4771	13.2956	13.1884	12.7775	13.9527	13.4317	12.2248	14.2294	14.2745	12.7776	13.0699	14.5981	14.2033	14.6215	12.8202	14.2193	12.5864	13.0381	12.2443	11.9447	13.2525	11.9784	13.9269	12.727	13.6508	12.6539	10.9128	12.0815	13.5181	12.6257	12.6332	13.3446
RP11-465B22.3	6.78665	7.02102	7.4683	5.62149	6.5045	7.25977	5.84042	8.53142	7.42434	8.0271	7.78203	6.58576	8.19793	8.09761	7.49289	6.70596	6.11376	6.72636	7.07609	6.43174	7.38168	8.41091	7.13803	6.70407	7.57907	7.19848	7.44926	7.36747	9.87463	7.24921	8.95137	6.96431	7.37464	6.70752	8.08539	6.38336	6.04115	8.17196	6.15	6.62984	6.18827	7.12222	7.52153	7.17364	7.46346	7.73761	6.85345	6.10233	8.06406
RNF223	7.01267	7.94165	8.00995	6.8124	7.03729	7.58399	6.36823	8.06171	8.11493	7.9723	7.74318	7.44836	8.23076	7.11832	8.30495	7.33302	6.94414	7.69426	6.99088	6.80986	8.49567	7.54734	6.58465	6.40332	7.08258	7.16659	8.01246	7.28699	7.5976	8.01551	9.00148	6.79635	7.72879	7.30085	7.94119	7.09368	6.29739	7.41569	6.0555	7.30567	6.87399	6.31243	7.49537	6.03536	6.96415	7.31448	5.95269	6.01148	8.00227
C1orf159	7.86102	9.254	9.31312	6.18362	7.92521	8.75408	6.89485	7.91136	9.0622	8.54258	8.56268	8.08721	8.93701	8.772	8.91129	8.73586	7.2003	7.54791	8.23387	7.84896	8.5163	8.56525	7.9976	8.7865	9.09727	9.66781	8.71856	7.94255	9.56387	9.28303	10.0924	8.59875	9.13349	8.30481	8.63062	7.74807	8.06838	8.91834	7.41544	8.78218	8.24365	8.4944	7.58481	7.90533	7.93601	8.02219	7.97151	8.44392	8.63788
RP11-465B22.8	6.68504	8.67985	7.30495	6.4763	7.37415	7.33814	6.77293	7.35886	6.71944	7.8507	6.67019	6.69004	7.76542	6.48136	6.45274	7.14313	6.60952	6.23067	6.55281	6.57706	6.63409	6.55916	6.37468	7.18118	6.15072	7.24491	6.4467	6.6457	6.6985	7.51421	9.00595	6.65657	7.55143	7.63361	6.87779	5.87274	6.56221	6.42435	5.68217	7.86294	7.43851	7.15767	5.90937	6.53419	6.5546	6.54988	6.00737	6.01148	6.61896
TNFRSF18	6.87216	7.43259	7.71516	5.69163	6.07486	6.67474	6.0891	7.17183	7.19748	6.31234	6.76896	5.93612	7.22831	8.51119	6.41657	7.58563	5.91943	6.62472	7.10572	6.5148	6.77234	7.17754	6.32733	6.30703	8.51348	6.66894	7.28554	6.21491	8.59808	6.76037	6.91927	6.75981	6.67656	6.87432	6.44718	5.71904	5.99054	8.62737	6.2359	6.78768	6.7597	7.08577	6.22308	7.04998	6.23748	6.24487	6.15356	6.7991	7.73436
TNFRSF4	7.41039	7.48107	7.58043	5.49618	6.44971	7.54896	6.06171	5.9263	7.63827	6.34648	6.56237	6.40178	7.47379	6.67809	7.1685	7.49914	6.33771	6.51333	7.32746	6.90559	7.12688	7.16862	6.46352	6.17231	7.27738	6.66894	7.27031	7.17145	6.76915	7.05588	7.15939	6.94318	6.80933	6.72967	6.609	6.0391	7.37171	7.70193	6.64085	7.23829	6.49174	6.47751	7.65705	6.87637	6.39012	6.57382	5.76147	6.96816	7.35869
SDF4	11.9827	13.5675	13.1506	10.2187	12.0833	12.1169	11.5679	12.0337	12.9764	12.5249	12.0622	11.1923	12.2771	13.5136	12.2226	11.6237	11.0777	11.152	12.4678	11.8716	12.5896	13.2534	12.1519	12.6747	13.7733	13.124	12.2771	12.836	14.2788	13.2843	14.7479	12.9263	12.4646	12.2781	12.0993	12.2466	11.3646	12.9495	12.0541	13.2225	12.1536	12.3979	12.5011	11.7251	11.9365	12.3267	11.6522	12.6716	12.65
B3GALT6	9.63284	11.4736	10.9338	9.53779	9.94402	9.94402	9.62307	9.40562	10.6371	10.7774	11.1057	9.17863	10.335	10.9683	9.916	9.31862	9.09181	9.21514	9.83353	10.0083	10.4281	11.0648	10.2605	8.97758	10.8608	10.6689	9.65556	10.0674	9.96627	11.3731	12.1197	11.1032	10.6214	9.93495	9.82986	10.2371	9.63491	10.2401	10.0068	10.456	9.42243	10.4617	9.9939	10.0287	9.58767	10.1966	9.98085	10.6004	10.2668
FAM132A	6.08547	7.42434	8.0387	6.34783	6.44971	6.25456	7.10797	6.47228	6.73939	7.08723	6.13458	6.92139	7.79233	6.35111	6.72536	6.46083	7.43965	6.8087	6.763	6.73279	6.67526	7.60018	5.9589	5.778	6.23031	7.03056	6.97969	7.53835	6.68385	8.11942	9.67488	6.34867	7.88587	7.42114	8.36015	5.30595	6.25911	8.06016	6.15	7.70119	6.95326	6.27606	6.36473	5.4399	6.31662	6.39434	5.35288	6.36548	7.4958
UBE2J2	9.72669	11.8792	11.2797	8.43084	10.6092	10.0774	9.60856	9.84859	11.5178	11.3696	10.8791	9.81251	11.0564	10.4829	9.80196	10.3884	8.89347	10.317	10.8613	10.491	11.777	11.5723	10.558	10.5575	11.6729	11.5132	10.5087	10.7013	11.6712	12.4289	13.7651	11.5287	10.9953	10.9043	10.8475	10.9815	10.2875	11.1717	10.5711	11.0727	10.5414	11.0406	10.5732	10.6538	10.5276	10.8941	10.4462	11.1625	11.1611
RP5-902P8.10	5.01698	5.82618	5.01698	5.01698	6.19712	5.54992	5.01698	5.84576	5.22362	5.01698	5.01698	5.23124	5.66675	5.92345	5.57876	5.25768	5.23298	5.01698	5.01698	5.01698	5.01698	5.78191	5.01698	5.01698	5.24486	5.80558	5.01698	5.01698	5.01698	5.89539	5.01698	5.01698	5.7674	5.44925	5.77241	5.51584	5.01698	5.6364	5.01698	5.59005	5.64074	5.73592	5.46848	5.61298	5.59509	5.60928	5.49095	5.72702	5.649
SCNN1D	6.55244	6.54634	6.5113	5.93961	6.81236	6.83841	6.21513	6.2164	7.0975	7.15705	6.65725	6.43001	6.4256	6.69094	7.9258	6.84904	7.05784	6.28643	6.80092	5.86574	6.94596	7.47116	6.35913	6.5931	6.10828	7.1585	6.53342	6.32845	6.21528	8.06843	8.25378	7.40402	7.00293	6.63847	6.7509	6.14578	6.40444	6.82099	6.48984	7.1854	6.66628	7.10412	6.36473	6.67433	6.31662	6.62025	6.2801	7.13466	6.78815
ACAP3	10.1351	10.0184	10.2441	7.09155	9.68637	9.87123	8.81574	10.4933	10.4313	10.8124	10.0844	9.19991	9.69289	11.6412	10.3616	8.66656	9.40123	8.46175	9.33035	9.2304	10.0415	10.6376	9.73256	8.96092	10.5953	10.6662	9.3448	9.47617	9.65657	10.3787	11.1265	9.13639	10.1872	9.4456	9.71278	9.20024	8.89483	9.97468	9.28032	10.232	9.84253	10.0502	9.7067	9.43251	9.27572	9.82373	9.39873	10.1233	10.073
PUSL1	8.00962	9.50353	9.02147	6.54167	7.68567	7.84083	8.52481	7.94964	9.22234	9.42689	9.02517	7.86665	9.03986	9.92079	8.43096	8.77528	7.15453	7.93756	8.1101	7.37318	9.24882	9.30257	7.78332	9.2809	10.2293	8.74574	8.80754	7.90793	9.46864	9.78072	11.0649	8.82132	8.56437	8.18511	8.79988	8.28373	8.2427	9.05666	8.22624	9.15094	8.33901	8.57171	8.92548	8.48742	8.25483	8.47222	7.94024	8.88345	8.63788
CPSF3L	10.6088	12.4267	11.9048	9.40878	11.615	11.1778	10.5541	10.78	11.8799	11.5438	11.6094	10.7563	11.459	11.9678	11.2686	10.7237	9.75748	10.2686	11.4797	10.9203	12.1723	11.7637	11.4313	9.56454	12.3648	12.0511	11.7248	11.0123	13.0972	12.7144	14.0914	12.0191	11.868	11.3671	11.3564	11.2304	10.5426	11.9252	11.049	12.1508	11.2376	11.3992	11.5627	11.134	11.0564	11.375	10.8059	11.5171	11.5921
RP5-890O3.9	7.41583	7.96975	7.22619	6.79205	7.99443	6.7429	7.58731	7.0966	7.89899	8.29534	7.03448	6.77559	6.94292	7.16287	6.49917	6.88532	6.2406	6.10861	6.37856	6.11073	5.58898	6.13216	6.27772	6.72159	6.40546	6.56845	6.60091	5.95973	6.21528	5.92751	6.93944	6.86629	7.55143	6.56506	6.97069	6.38336	6.29739	6.97897	6.74894	7.48949	6.59961	6.98984	6.927	6.87637	6.61419	6.57382	6.9674	7.06331	6.78815
GLTPD1	9.23967	11.2565	10.6588	7.65538	10.0637	9.17395	8.7139	9.53628	10.1738	10.3387	10.2754	9.23125	10.0284	10.8206	9.56881	8.81945	8.49757	8.58033	9.7584	9.39955	10.2907	10.6097	9.47729	9.17814	10.7998	10.5811	10.1207	9.16214	10.376	11.2905	12.8144	10.182	9.97649	9.76305	9.48263	9.65997	9.35591	10.2401	9.57742	10.4525	9.52249	9.9862	9.22141	9.75194	9.44926	9.69701	9.17874	10	10.4342
TAS1R3	6.55244	6.96344	6.86207	5.65758	6.89961	6.36813	5.91003	8.36536	6.70934	8.02261	9.58563	6.47104	6.50131	7.49423	6.28632	6.353	5.69441	6.77409	6.32314	6.70597	7.83133	6.08679	7.91306	6.66823	7.17938	6.23335	7.64832	6.43078	5.89264	6.68871	8.78957	7.07461	7.70783	6.9127	6.72384	6.00052	5.74861	8.57061	6.38836	8.3075	7.7802	7.10412	6.65401	8.18465	6.05687	6.90258	6.52624	6.6549	7.28448
DVL1	10.7747	11.7134	11.4807	8.81492	10.7669	11.34	9.37969	10.6391	11.693	11.54	11.6355	10.764	10.6138	12.4401	11.4277	10.0562	10.0278	9.31602	10.5767	9.80128	12.0153	11.3323	10.0346	9.8327	12.128	11.7146	10.666	9.86932	11.7542	11.7502	13.7977	11.1448	11.3541	10.4446	10.767	10.5846	10.2717	11.3731	10.1338	11.7458	10.9258	10.6371	10.9034	10.7272	10.8133	11.0928	10.0473	10.5412	11.3343
MXRA8	12.1209	13.4144	11.8015	11.0236	11.3797	13.2742	10.1191	12.5705	12.3131	10.9385	13.458	10.9597	11.6819	14.5001	12.7488	11.1515	12.1303	11.9676	13.2096	12.6483	12.2998	13.0525	12.9363	10.5353	12.9354	12.8917	12.919	13.1219	12.1384	14.509	12.9543	11.4273	12.5619	12.6923	11.9309	12.072	11.5748	12.3002	12.2577	13.2917	11.7828	11.8388	13.3665	9.95319	11.5813	12.6766	11.7322	12.9658	12.405
AURKAIP1	9.84917	12.5756	11.4505	8.48455	10.3949	10.0724	10.1545	10.5977	11.1544	11.1169	11.2346	9.31163	10.7777	10.9677	10.0371	10.4192	8.69146	10.6312	10.7806	10.0668	12.0821	11.52	10.2964	11.3001	11.4022	11.2499	11.1374	10.6654	11.972	11.9033	14.0835	11.8376	11.2142	10.5764	10.4065	11.0255	10.0486	11.8069	10.2505	11.597	10.4385	10.7651	11.0202	11.4277	10.8941	10.7998	9.98839	10.8322	11.2592
CCNL2	11.1338	12.8752	12.0643	11.0867	11.7513	11.6519	11.6604	12.9318	12.3214	12.0646	11.1974	10.7145	12.3744	11.9311	11.7009	11.73	10.2336	10.871	11.101	11.0528	11.5723	11.5747	11.2577	11.0681	11.7734	12.2865	11.1722	11.2688	13.2514	12.5394	14.2589	11.6499	12.0467	11.7969	12.0538	10.9543	11.1886	12.1668	11.147	12.1714	11.4722	12.0915	11.5474	11.4739	11.6173	11.7315	11.5473	11.8771	11.7171
RP4-758J18.2	8.83647	10.8022	10.1856	9.45556	10.3293	9.54946	8.79659	10.0635	10.406	10.2852	9.70782	9.05752	9.68353	9.73597	8.83838	8.60724	8.47098	8.37562	9.38424	9.23254	8.99086	10.0004	10.0532	9.56674	9.58578	10.0046	9.49528	9.56905	10.4125	9.91358	11.2253	9.16012	9.67255	9.3352	9.28626	9.60298	8.66485	10.2255	9.41258	10.0746	9.26755	9.7171	9.38252	9.45578	9.22142	9.46204	9.18752	9.87269	9.43355
MRPL20	11.2997	13.6608	11.9481	10.2257	11.2483	10.5841	10.2215	11.4062	12.1336	12.0644	12.0997	10.2779	10.7522	10.8487	10.7349	10.7848	9.70558	12.1166	12.3562	11.3329	12.4563	12.5643	11.5863	12.2796	12.415	11.769	11.5082	11.385	12.7025	12.3772	14.3146	12.7496	11.72	11.9425	11.592	12.2161	11.2999	11.8502	11.6413	11.5446	11.2067	11.5726	11.3722	11.5807	11.296	11.8573	11.4848	11.8112	11.7696
RP4-758J18.13	6.81293	7.74697	7.71002	7.24391	7.35275	7.50079	6.6373	8.73624	7.25794	7.57602	7.53705	6.9396	7.31946	8.02522	6.84117	7.18148	6.15175	6.23067	6.67303	7.23812	6.54709	6.38458	6.73981	7.80564	8.60998	6.83707	6.50526	6.49836	6.09462	6.67384	8.27631	7.17619	7.52755	7.58918	7.03613	7.24497	7.00033	7.86415	6.69613	7.55925	7.02783	7.5354	6.96714	7.9224	7.44852	6.98951	6.90029	7.45635	7.08717
ANKRD65	9.39416	9.86928	8.19986	7.39977	10.1669	7.58399	7.30964	7.73879	10.0578	10.1036	8.6627	8.04818	8.37268	8.77473	8.51492	7.68655	8.08621	8.8203	9.28512	9.38043	6.99366	10.0264	10.8237	7.10674	9.98934	9.32336	8.03453	8.64981	10.5234	8.75418	9.35998	9.10115	8.51775	8.03803	8.72088	8.31986	8.08682	7.86415	8.73083	8.79913	8.30163	8.93987	8.42905	9.01325	7.98769	9.21169	8.90284	8.84864	9.16184
RP4-758J18.10	6.32523	6.73088	6.5113	6.02863	7.63845	6.77558	5.67704	5.59146	7.31575	7.81466	6.61754	6.29658	6.15912	6.67809	6.92335	6.70596	5.98921	6.15106	6.71386	6.62163	5.82079	7.35981	6.98251	5.72986	6.6634	6.21523	6.26698	6.28134	6.3021	6.8411	7.40463	6.64301	6.72247	6.3725	6.9481	6.38336	6.47027	6.58942	6.0555	7.03283	6.56478	6.8642	6.65401	6.03536	6.72493	6.6866	6.39257	6.42973	6.42069
VWA1	11.4575	12.9412	12.3794	8.68113	12.5547	11.6439	9.93221	11.3119	13.453	12.4907	12.3735	11.0423	11.7034	13.2477	12.9001	11.3473	10.8858	11.1318	11.8549	11.6011	11.9335	13.2579	12.2563	10.8681	13.2727	13.1442	11.7857	11.102	13.4634	12.5482	13.9536	12.321	12.1565	11.9083	12.3064	11.6233	11.3785	12.2976	11.8692	12.633	11.7219	12.3397	12.1106	11.5581	11.668	12.2813	11.6395	11.9693	12.5941
ATAD3C	8.02016	6.9983	8.27401	6.18362	7.41596	7.68935	6.6995	6.79981	7.91933	8.34264	8.40336	8.48388	7.02439	8.99242	7.6934	6.49453	7.29431	7.09225	6.65208	8.79986	7.58564	7.1138	7.78332	6.53334	8.689	7.44234	6.96036	6.49836	9.39741	6.47876	7.55042	7.70455	8.46955	6.51337	6.87779	6.24158	5.99054	6.82099	5.94972	7.79592	6.59961	7.9812	6.33111	9.16232	7.64403	7.03893	7.56757	7.1519	8.57312
ATAD3B	8.88856	10.3555	10.9653	8.24245	9.45443	9.63994	9.80594	9.21479	10.7799	10.8701	10.717	8.72891	9.75229	10.1511	8.51739	10.6751	7.34901	8.38976	9.60385	8.53053	11.4698	10.5217	7.96263	12.1426	10.7853	9.41024	9.76504	8.09238	9.41555	9.98724	10.9803	10.5264	10.591	9.82732	9.41499	9.60298	8.43407	10.5395	8.18289	10.2628	8.87114	9.62096	9.46986	9.71869	9.62029	9.55538	8.79187	9.86527	9.95629
ATAD3A	8.51611	11.4904	10.3705	7.27939	9.1269	9.63859	9.55087	8.54047	10.1091	10.7456	10.8507	8.83271	9.94668	9.99393	8.82652	9.71643	7.95924	8.68693	9.19342	8.75885	10.9035	10.2963	8.71594	9.5535	10.5655	10.0706	9.64287	8.82044	9.86	10.5051	12.1031	10.5599	9.92861	9.58991	9.14484	9.25373	8.48332	10.3878	8.79516	9.70525	9.12613	9.73113	9.17013	10.0403	9.4236	9.47896	8.48393	9.74917	10.0366
TMEM240	5.91686	6.38514	6.24283	5.58295	5.62682	6.49827	5.37199	5.01698	6.10476	5.69002	5.99688	5.83648	6.15912	6.3159	6.34038	5.84051	6.27401	5.99289	6.32314	5.95559	5.82079	6.03903	6.29452	5.55819	6.08631	6.31934	5.95282	5.93664	5.89264	6.49636	6.45352	5.70983	6.06691	6.01453	6.21438	5.77408	5.34698	6.58942	5.89131	6.09621	5.8182	5.9739	5.9617	5.4399	5.35224	5.67805	6.00737	6.14455	5.33488
SSU72	11.4328	13.1555	12.9561	11.8971	12.5503	11.1492	12.5622	12.5473	12.4701	13.2011	12.1589	11.1976	12.4552	11.8277	11.3594	10.2083	10.3034	12.6446	12.7994	11.6506	12.6316	13.1337	11.901	12.8189	12.439	11.9587	12.0525	11.7549	12.8096	13.4712	15.2055	12.5979	12.2585	12.3283	12.0144	12.8118	11.822	12.2006	12.3104	12.4613	11.5243	11.9573	12.2215	11.6465	11.4196	12.4852	11.965	12.4315	12.6684
C1orf233	7.96668	9.38315	8.53692	5.98529	7.73945	8.42939	6.6995	8.17719	8.01678	9.13027	7.92737	6.85549	6.81915	9.33346	8.39647	7.91883	7.04945	7.40549	8.30567	6.93967	7.69109	8.48158	7.70027	7.51979	8.27175	9.1102	7.39456	7.28699	6.68385	9.79008	9.05852	8.12083	8.6957	7.57784	7.61202	7.17837	6.8481	7.1842	7.23485	9.11536	7.09828	7.97163	6.98674	8.36903	7.30601	7.41523	7.30966	8.296	8.30911
RP11-345P4.9	8.59973	8.4503	7.66285	6.97308	8.47815	7.3312	8.42826	8.4829	8.28967	9.24691	8.00408	7.8301	8.3668	7.23941	8.29632	7.22789	7.96352	8.22982	8.08895	8.49164	7.09845	7.9576	8.97423	7.0141	6.81951	7.67102	7.73792	7.36747	8.60515	9.10179	9.7325	7.84681	8.17039	8.16288	8.21614	8.00095	7.85851	7.95667	8.57282	7.68888	7.62001	8.48776	8.11259	8.02067	7.61776	8.09809	8.32491	8.17997	7.65552
MIB2	8.90552	10.9586	10.8984	6.98192	9.25759	10.0008	8.41991	7.87563	9.94436	9.71571	9.56552	8.83952	10.751	10.8926	9.47473	8.77528	8.57445	9.08735	8.9637	10.297	10.633	9.46737	9.25841	7.84308	10.8193	9.53442	9.01718	8.64202	10.6596	9.52089	11.6583	10.5181	10.1573	9.65435	9.5117	8.47725	8.8792	9.88495	8.80087	10.2279	9.89321	10.0254	9.24066	8.91574	9.16497	9.38334	9.24331	9.95883	9.74668
CDK11B	9.0881	10.8258	10.5955	8.79857	10.6211	9.71485	10.4522	9.92186	10.6017	10.9403	10.0757	9.24667	10.4429	9.57324	9.81498	8.99649	8.66829	8.0404	9.74845	9.14906	8.21508	9.65976	9.07871	9.13131	10.3079	10.5703	9.30053	9.98714	10.083	9.88332	11.6448	9.45675	10.1268	9.84123	9.80074	9.40042	8.9154	10.4978	9.59716	10.5881	9.50221	9.71428	9.45017	9.69446	9.58106	9.61779	9.19625	9.9727	9.74136
SLC35E2B	10.26	10.4537	10.6529	10.4006	11.4922	10.6744	10.9488	11.5906	11.3762	11.2433	10.3613	10.6759	10.7421	10.511	10.8838	9.44769	9.5191	8.80199	10.7181	11.0654	10.0433	10.9496	12.2568	11.2374	10.8168	10.7945	10.2499	10.3285	10.7941	11.1052	11.7659	10.958	11.3689	10.4324	10.836	10.5026	10.2875	10.7824	10.9349	11.2841	10.3301	11.1012	10.6685	10.2707	10.3832	10.6661	10.8888	11.2409	10.5633
RP11-345P4.7	6.42674	6.07088	6.2597	5.01698	5.85214	5.73525	7.45142	7.12848	5.22362	5.24314	6.17625	5.23124	5.01698	5.89554	6.63809	6.18932	5.94336	5.88746	5.01698	6.11073	5.01698	5.87728	5.9589	5.28877	6.24924	5.74374	5.24122	5.83695	6.32269	5.95839	5.33542	5.78136	6.96653	6.09772	6.16979	5.59207	5.67275	6.58942	5.82817	6.09621	6.08148	6.62106	6.33111	6.18528	5.95096	5.73991	5.95269	5.85383	5.84822
CDK11A	6.86387	6.78651	6.79139	6.20132	7.49101	6.65112	6.92039	6.76667	6.97283	7.62479	6.7082	6.34296	7.31946	6.85777	7.05179	7.63365	5.49818	6.01728	6.61993	6.56181	6.23529	6.54438	6.85699	7.02775	6.84183	6.94716	7.08105	6.66852	7.22416	7.04486	7.20898	6.13138	7.13895	7.229	6.44718	6.24158	6.29739	7.21546	6.35229	7.14891	7.07523	6.88603	6.65401	7.39064	6.85034	6.57382	6.70111	6.46048	6.97595
RP1-283E3.8	7.45858	7.55068	6.86207	7.4438	8.05068	7.52509	7.49282	7.42587	7.64813	7.10504	6.9956	6.88416	7.65218	7.49423	7.38587	8.26232	5.9666	5.61637	7.07609	6.70597	7.05458	7.38283	7.40251	7.58373	6.67616	7.20634	7.15004	6.70196	6.76915	7.07765	7.19266	5.81452	7.37464	7.05548	6.29793	6.79948	6.53239	7.9019	7.04591	7.92687	6.95326	7.49531	6.67928	7.28659	7.00693	6.98951	7.22325	7.3428	7.23787
RP1-283E3.4	6.35153	8.12243	8.33131	6.62728	8.65792	6.44234	7.05226	8.06487	7.95913	6.57295	8.02721	6.60976	7.11574	8.25591	7.75844	8.53476	7.74152	5.91513	8.053	6.8345	7.89646	6.43501	7.24727	6.14299	8.17694	6.23335	6.24898	6.59866	6.57585	7.76829	7.20898	6.40071	7.95822	7.43386	6.54703	6.57721	6.61961	8.15652	6.87171	7.54558	6.95326	7.96201	6.62819	7.53299	6.9422	6.95546	6.92306	7.49657	7.55947
SLC35E2	6.80423	6.44155	7.07788	6.65062	7.55749	6.75389	6.89485	7.11582	7.06745	7.59451	6.83806	7.0846	7.43972	7.43136	7.05896	7.90228	5.62399	6.8751	7.14894	7.63499	6.69532	7.30449	8.49132	7.4128	7.56008	7.17464	7.02676	7.46775	7.51543	6.54756	7.8332	6.66998	7.40137	7.00381	6.609	7.07901	6.82474	7.63581	7.16254	7.48949	7.09828	7.63686	6.96714	7.36538	6.77666	6.95546	6.989	7.00708	7.1222
NADK	10.6117	11.9861	12.853	10.6779	12.2463	10.5415	11.1912	11.3243	12.2966	12.5212	10.9648	11.5365	10.5915	11.8824	11.7611	10.6606	11.2474	10.7459	12.1789	11.2972	11.8361	11.8189	11.3438	11.7517	11.9195	11.8884	11.5518	12.0011	12.1127	12.0618	13.9109	11.9146	11.7516	11.5523	11.5144	11.4445	10.8644	11.819	11.4046	11.9509	11.3105	11.4534	11.2788	11.1501	10.7646	11.5636	11.1607	11.797	11.9358
GNB1	13.7528	14.8282	14.6083	13.1617	14.3535	13.5725	13.991	15.2182	14.7748	14.2953	14.0024	13.9853	14.8103	14.8687	15.1724	12.9205	13.4521	14.7105	14.8605	14.7672	14.9063	15.5374	14.2176	14.0022	15.9428	14.668	14.0984	15.3225	15.055	15.2999	16.9111	14.0609	14.427	14.874	14.5777	14.7663	14.4247	14.2955	14.6814	14.7897	13.8145	14.2032	14.8244	13.8615	14.0808	14.898	14.3803	14.6327	14.7077
TMEM52	5.97686	8.31775	7.08613	7.52195	7.16778	6.44234	6.93296	6.53545	6.85264	7.37571	6.76896	7.37929	6.52544	6.52647	6.82405	7.0314	6.22346	6.8087	7.13469	6.69232	7.8061	7.43506	7.90846	7.99017	7.412	7.29708	6.77142	6.29728	7.6263	8.17826	9.33182	7.66811	5.63196	5.32321	6.48147	5.51584	5.01698	5.45664	6.31494	5.34929	5.8182	5.73592	5.33689	6.62947	5.49005	6.1783	5.76147	5.46875	5.33488
GABRD	6.61553	7.3823	6.94739	6.59137	6.9667	7.721	5.91003	5.65117	6.93122	6.73823	6.61754	6.6563	6.97614	6.58394	7.25118	6.83671	6.29031	6.58421	7.42292	6.67852	7.08399	7.27182	6.75094	6.33194	6.24924	6.68092	8.02574	7.33453	7.01694	7.28652	7.37634	7.27043	6.89042	6.81442	6.80325	6.40955	6.6743	5.98561	6.52169	6.92732	6.63342	6.41449	8.27967	7.08202	6.58478	6.47485	6.39257	7.20228	6.78815
PRKCZ	9.53605	10.858	11.0507	9.27546	10.6894	9.34608	10.3071	10.1911	10.45	10.4791	9.57638	9.72728	9.92699	10.3605	10.0473	9.04683	9.00019	8.53662	9.80181	9.2474	11.3826	10.0646	9.79753	9.59932	9.89795	10.3356	10.2265	9.61202	10.6037	10.0378	10.9084	9.50467	10.4064	10.3999	9.95937	10.1636	9.24672	10.026	9.46369	9.78087	9.94517	9.86939	9.37209	10.2207	9.47446	10.1761	9.44335	9.21519	9.94013
RP11-181G12.2	7.04188	6.47759	7.3727	6.54167	6.8448	6.93649	6.38836	7.31589	6.55795	6.36314	6.41135	6.58576	7.29406	6.90153	7.25733	7.04197	6.5602	5.47146	6.26459	6.15702	5.42277	6.2948	6.51897	5.94386	6.6505	6.8475	6.24898	6.54962	6.8868	6.54756	7.07228	6.08604	7.31954	6.75142	6.51473	6.17877	6.089	6.86241	6.2359	6.73735	6.7597	6.79626	6.57475	6.79954	7.02779	6.24487	6.31895	6.39809	6.74221
C1orf86	9.14307	11.3774	10.774	6.95521	8.94906	9.61682	8.18344	8.71843	9.94436	9.38956	9.97145	9.19462	10.4484	11.0902	9.23476	9.23434	9.14111	9.84257	9.74623	9.83113	10.4145	11.1825	9.1514	10.4617	10.7057	10.6423	9.50155	9.08978	11.7498	11.2684	13.148	10.9932	10.8557	9.75082	9.75288	9.7719	9.44685	10.3072	9.66108	10.7443	10.0688	10.2542	10.2061	10.1333	9.96809	9.88208	9.64142	10.4047	10.056
SKI	11.2263	11.8479	11.7801	10.6451	11.9999	11.5452	11.5081	11.7929	11.7465	11.2799	11.7546	11.4226	11.9992	13.3839	12.1974	11.2596	11.4815	10.2967	11.0707	11.567	10.1569	11.7929	11.1196	9.89523	12.6485	11.949	10.4557	11.2544	10.8071	11.9062	12.6875	10.9113	12.0679	11.5932	11.8273	10.8793	11.6058	11.0512	11.9248	12.3556	11.3484	11.4686	11.6514	9.99345	10.7187	11.2584	11.6435	11.8954	11.6987
MORN1	7.57446	8.33071	9.15352	6.4763	8.07001	8.07368	5.91003	6.9819	8.02804	7.83022	6.8712	7.18539	7.29406	7.68498	8.0582	7.18148	6.93495	6.8751	7.28983	7.28182	6.61295	7.58716	8.38394	6.14299	8.46432	7.96439	7.50826	7.00232	6.71297	7.84961	9.4046	7.7342	8.35471	7.70805	7.37156	7.20541	7.04065	8.27553	7.21714	7.80732	7.28923	7.84095	7.21755	7.66181	7.37123	7.62805	7.53966	7.42885	7.58412
RP4-740C4.6	6.59488	7.5582	8.09841	6.71798	7.63845	7.23757	6.19122	7.3902	7.38315	7.27866	6.78075	6.44386	6.89138	6.38518	7.00793	6.44359	6.35305	6.01728	6.72385	6.49868	5.01698	6.69746	7.45477	5.67792	6.32159	7.27497	6.4467	6.21491	6.0685	8.0475	7.6706	7.10312	7.62066	7.00381	6.69617	5.9601	6.17781	6.42435	6.74894	6.60135	6.1364	7.41137	6.01091	6.87637	6.61419	6.24487	6.94543	6.6549	6.64467
RER1	11.606	14.1803	13.7142	12.1031	12.8369	12.0053	11.4397	12.7126	13.2128	13.707	12.0194	12.2626	12.9926	13.0558	12.8843	11.481	11.5059	13.368	13.4711	12.808	13.8498	13.6195	12.7454	13.9663	14.1582	13.683	12.822	13.3066	14.4919	13.9438	16.1586	13.6232	13.129	13.4208	13.0582	13.5622	12.786	13.2752	13.0006	13.2787	12.7559	13.0876	12.9994	12.7848	12.7944	13.4407	12.7812	13.1475	13.2865
PEX10	8.6699	10.3043	10.2631	8.04507	9.00807	8.6176	8.53257	9.06975	9.49727	9.57174	10.5159	8.82358	9.63822	9.64503	9.45821	8.6405	8.42862	8.8486	9.96535	9.14453	10.6802	10.3913	9.88406	9.36421	10.3781	9.96877	9.57914	8.68055	9.74684	10.2412	11.347	10.2286	9.39327	9.4087	9.40727	9.85963	8.90515	9.64904	9.30857	9.1597	9.16798	9.81514	9.50209	9.40886	9.04013	9.49845	8.93452	9.72479	9.5689
PLCH2	9.94579	7.68005	8.46364	8.85159	8.66844	8.43567	7.6174	7.53218	8.71278	9.35828	7.6857	9.52884	9.40176	8.58179	9.47599	6.92057	8.67347	7.97583	7.34589	7.17439	7.69109	8.01636	8.49132	7.92206	7.6936	9.22535	7.64832	7.95532	8.95129	7.53728	8.8898	7.39652	9.78442	8.69226	7.25108	6.95517	7.11767	7.33354	7.64117	8.75346	8.73827	8.501	7.08047	7.70219	7.6951	7.11729	7.22325	6.60264	8.7697
PANK4	9.48321	10.2847	10.8219	7.71751	10.0211	9.33278	9.47285	9.5136	10.5654	9.63397	9.5624	8.83725	9.49304	9.56382	10.0473	8.99649	9.0287	9.62715	9.67096	9.23254	8.8441	9.81455	9.80605	7.71951	9.83917	10.3305	9.67786	9.54431	10.8268	9.95574	11.9573	8.92585	9.62415	9.43341	9.55771	9.4143	9.02828	9.88495	9.29653	10.0181	9.4181	9.82302	9.70946	9.25151	9.21715	9.60244	9.39116	9.64616	9.87849
RP3-395M20.12	6.33846	7.62406	6.82218	5.44598	6.13798	6.38339	5.87601	5.84576	6.77832	6.85143	6.88206	6.248	6.99243	5.89554	7.26345	6.64938	6.22346	6.93813	6.18625	6.87056	7.37004	7.03688	6.65882	6.11273	5.73102	6.83707	6.36878	6.00406	6.0685	7.22053	7.37634	6.75981	6.67656	6.89366	6.37518	6.32895	6.70073	7.1842	5.35178	6.4797	6.08148	6.02371	6.82058	6.62947	6.35401	6.47485	6.23969	6.42973	6.78815
RP3-395M20.8	8.60667	8.91793	9.5199	7.48645	9.23239	9.21805	8.26518	9.69083	9.52495	9.27696	8.45171	8.58755	10.4866	7.6428	8.64017	8.0244	8.72925	7.27798	8.91496	7.94734	8.44813	8.45724	8.58262	8.32034	7.18783	8.09685	7.98096	8.04155	7.70894	8.44047	8.7095	8.56994	9.60765	9.36119	8.26004	8.37239	7.5176	8.55897	7.4307	8.36201	10.0633	8.63306	8.09559	8.02067	7.92543	8.21839	7.74842	7.94343	9.08398
TNFRSF14	10.5557	12.0551	12.3133	9.03604	11.9727	10.3838	11.0515	10.3982	11.858	11.3825	9.34172	10.5382	11.8912	10.2206	10.9758	11.4351	10.1894	11.0885	11.901	11.6533	12.522	12.559	11.9923	11.2505	11.5718	11.6869	11.5619	10.7615	11.6725	12.4514	14.4439	11.7108	11.9411	11.6769	11.4229	10.974	10.6133	11.8713	10.7897	12.3651	11.61	11.3646	11.2582	10.9623	10.8357	11.2171	10.7568	11.2552	11.5555
RP3-395M20.9	6.74152	9.09202	8.86695	7.20004	8.43437	6.85865	7.6174	6.46139	7.40096	8.74234	6.93495	7.14755	8.21772	6.24163	7.8644	8.42052	7.43337	7.57342	7.69816	7.96308	8.27097	8.43605	7.71623	7.37168	7.25356	8.4738	7.92998	7.9123	7.73542	8.49524	10.6227	8.38725	8.52955	8.26371	7.63929	8.60925	6.97968	7.36149	7.02541	8.23416	7.43851	7.76513	6.51869	7.98868	7.108	8.06065	6.46144	8.07105	7.81927
FAM213B	10.8268	11.8726	12.3081	10.1079	11.9447	10.2882	10.5379	12.0329	12.1246	11.6833	11.2292	10.9053	11.7673	10.621	11.6825	10.7344	10.7728	10.9219	11.8163	11.2188	12.1719	11.9423	12.0323	11.3753	12.0509	12.096	11.242	11.2945	12.5219	12.0579	13.1537	11.2839	11.9789	11.673	11.1331	11.847	10.8325	11.1391	10.666	12.2182	10.9648	11.2843	10.7998	10.8174	10.7142	11.6071	10.4981	11.1381	11.7028
MMEL1	7.80093	8.98742	8.96757	7.22945	8.13868	7.28161	7.79185	6.95334	8.2678	8.22321	6.73287	8.10633	7.66198	7.40973	8.17289	7.98835	8.33334	8.17767	8.41403	8.38753	7.11274	9.15128	8.93689	7.81321	8.27175	8.42619	8.57372	8.37341	7.07194	9.42402	10.0105	8.78005	8.94453	8.47028	7.63929	8.12917	7.62395	7.54236	7.76538	8.52766	8.97511	8.19304	8.22615	6.71754	7.93601	7.9665	7.3427	7.63463	8.47978
TTC34	6.28447	7.00971	6.05559	5.01698	6.42701	6.27157	6.23847	6.85574	5.90441	6.1004	5.8011	5.68904	6.05129	5.80515	6.44082	6.2113	5.66023	5.65711	5.85477	6.41435	5.01698	6.10976	6.44921	5.01698	5.94159	5.71057	5.87369	5.23136	6.28109	7.09905	6.59511	5.74654	6.57898	5.92245	6.33727	5.77408	5.93672	5.6364	6.00424	6.30585	5.8925	6.59376	5.85335	6.03536	5.68307	5.94404	6.39257	6.05806	6.00488
LINC00982	7.66325	8.82376	7.38585	6.91871	8.74988	6.93649	6.77293	6.93148	8.48352	8.37099	6.17625	7.2366	7.31946	6.80078	7.32315	6.69206	6.82918	7.09225	6.6626	7.66767	6.8622	8.4953	8.58547	6.85328	7.4609	6.99417	6.90053	7.22325	6.63879	6.95307	9.84624	8.67887	7.64298	6.2099	8.9405	6.7809	7.25922	5.98561	7.00456	7.46055	8.09826	8.46767	7.57239	6.62947	7.9465	7.31448	8.84288	7.0261	7.70112
PRDM16	9.36456	10.2044	8.48158	9.0926	10.5358	9.01837	9.1606	9.38201	10.3563	10.7794	7.34768	9.40005	8.88061	8.14102	8.5611	7.89114	8.72427	8.12351	8.64507	9.37271	7.77172	10.0147	9.99792	8.09885	9.82377	8.80385	8.87928	8.87454	7.76139	8.91155	11.4096	9.74013	10.0393	8.26371	9.93813	8.65693	8.43407	7.24598	9.24317	10.387	9.80992	9.8204	8.92548	8.64832	8.95554	8.97744	9.80981	8.48349	9.03253
RP11-22L13.1	6.86387	7.63119	6.47095	6.68478	7.96025	7.47605	6.21513	7.77818	7.62834	8.2271	6.06837	6.28065	6.15912	6.29783	6.22923	6.09593	5.84297	5.99289	6.77259	6.28391	7.09845	7.06627	6.42001	5.98038	6.79677	5.88943	6.19294	6.28134	6.0685	7.08839	7.34744	6.78429	7.50324	6.59005	8.08539	6.07607	5.5861	5.77278	6.31494	7.43097	7.42074	7.29059	6.18431	6.48336	6.05687	7.03893	7.30966	6.36548	6.69444
ARHGEF16	10.1882	12.2266	11.5662	10.1061	11.4343	10.7808	11.3748	10.6899	11.4164	12.2099	10.3505	10.8004	10.9802	10.3901	11.0962	10.5709	10.6958	10.3514	10.7719	10.131	11.2559	12.5808	10.7556	11.101	11.9013	12.0396	10.8021	11.4526	11.1234	11.8104	13.1092	11.0904	11.9596	11.4757	11.3292	10.7367	9.76209	11.3279	9.99196	12.5134	11.1853	11.2728	10.0796	10.9541	9.81033	11.1589	9.4543	9.25742	11.1279
MEGF6	10.0088	11.661	10.7485	8.0767	11.1171	11.1113	8.07543	9.64358	9.81269	9.32271	9.67499	9.49485	10.525	9.97036	11.4215	9.83548	10.3982	9.16088	10.6674	9.93165	10.1971	11.6451	10.2498	7.7114	10.5907	11.9175	9.7559	10.5741	12.7165	11.7155	10.7765	9.66685	11.4138	10.5257	10.2235	8.70306	8.83667	10.4296	9.93882	10.8179	10.4805	10.384	10.828	8.63814	9.44926	10.3936	9.849	9.55069	10.87
TPRG1L	11.5564	13.0331	12.613	11.9022	12.5332	12.2268	11.8556	12.0414	12.0895	13.161	11.3393	12.2878	12.2968	12.6053	12.6343	10.3135	10.9916	12.5996	13.5996	12.8312	14.1722	13.4531	12.3337	12.6638	13.1211	12.9775	12.2327	13.3096	13.6774	14.3188	14.9527	12.5071	13.0459	12.812	12.8652	13.0548	12.2153	12.5357	12.5129	13.0568	12.4489	12.2335	12.4685	11.9925	12.1869	12.8262	12.2198	12.3959	12.7343
WRAP73	9.29065	10.6475	10.5272	8.34625	9.49969	9.41555	9.53368	9.85492	10.4472	9.91616	10.0028	9.17146	10.2942	9.74433	9.90106	9.25374	8.77331	10.0422	10.1302	9.33545	10.1003	10.7526	9.47729	10.3309	11.1583	10.6208	10.6833	10.9768	12.0062	10.9486	12.1135	10.6576	10.683	10.0311	10.2878	9.86973	9.29061	10.5512	9.58403	10.4274	9.85217	10.2658	10.1402	10.0707	9.89271	10.1071	9.76074	10.1295	10.3942
TP73	7.19806	8.26013	8.21429	7.00807	6.56688	7.28161	7.43449	8.30538	7.40684	7.10504	7.36266	6.99269	7.42817	9.1585	8.44141	8.11781	7.15453	7.03662	7.16303	6.97285	6.67526	7.42772	6.58465	6.61234	10.1554	7.9599	8.00353	6.97623	6.50926	7.27729	7.68206	7.74588	8.22971	7.38223	7.82821	6.24158	6.04115	8.43711	6.89485	7.82984	7.70969	8.0095	6.65401	7.28659	6.5546	6.95546	6.70111	6.7991	8.27236
TP73-AS1	9.9476	10.0805	10.6378	9.14332	10.0398	10.5262	6.77293	9.76469	10.0396	9.83148	9.81259	8.94217	10.4304	10.1904	9.58995	10.0152	9.2138	8.56798	10.1454	9.81272	6.47716	10.3146	10.8099	9.61001	10.5593	9.7171	9.6272	9.92678	7.03922	9.35841	10.6139	9.34459	10.3839	9.44256	9.60568	9.22881	9.01881	10.338	9.36728	9.91083	9.59705	9.72833	9.37557	9.33548	9.36318	9.54738	9.49725	10.117	9.71175
LRRC47	10.3003	12.2813	11.5876	10.3561	11.7023	9.912	10.9829	11.2156	11.7587	12.0692	10.8125	10.7003	11.5817	11.9207	10.5981	11.1108	9.27451	10.8209	10.9849	10.8583	11.1221	11.5394	10.9132	10.9511	12.5188	11.2161	10.4677	10.9101	12.1047	11.5829	13.131	11.3349	11.1206	11.1876	11.2763	11.3733	10.8866	11.2036	11.1669	11.3361	10.7115	11.0685	11.1947	10.7462	10.5816	11.0463	11.063	11.1625	11.1461
CEP104	10.2253	11.4404	11.0719	10.6855	11.8468	10.7704	11.3913	11.4285	11.6604	11.5299	10.8941	10.9446	11.1202	11.3116	10.9429	10.216	10.7517	9.69791	10.5685	10.3001	9.72464	10.9922	9.93491	10.6536	11.882	10.8641	9.94581	10.3058	11.6463	11.0622	12.5959	10.2658	11.0183	10.8179	10.9371	10.6551	10.4665	11.0655	10.9101	11.3533	10.8429	11.0618	10.4664	10.7391	10.4999	10.6488	10.7044	10.6898	10.7848
DFFB	7.64961	9.2175	8.19986	8.58077	9.71895	8.22689	9.24291	9.3349	9.70624	9.90058	9.11537	8.15118	8.89695	7.3273	7.80426	8.07434	7.65881	9.03911	8.72656	8.45164	10.2066	8.75085	8.75691	9.78443	9.38864	9.35234	8.40236	8.47653	9.93869	9.09676	10.5695	9.45501	8.7966	9.05751	9.02879	9.12114	8.61531	8.93638	8.81221	9.03191	8.82603	8.93987	8.67058	9.11189	8.44306	8.63283	8.89749	8.93649	8.96093
C1orf174	8.82858	10.9244	10.9284	10.5046	10.2381	8.93706	10.1731	10.3982	10.2148	9.90419	9.8527	10.459	11.4355	10.1801	10.3458	10.8833	8.38178	11.1683	10.7577	10.626	11.0344	11.0307	10.0253	10.7398	11.8998	11.0079	10.3728	10.3205	10.206	9.37094	12.8683	10.0127	10.2768	10.5929	10.4837	10.8491	10.3282	10.6901	10.3584	10.5685	9.88697	10.4431	10.5255	10.3063	10.2354	10.635	10.1783	10.6196	10.6295
AJAP1	8.18806	7.04334	7.02728	8.62919	6.36808	6.70931	6.26127	6.30886	7.53017	6.72631	9.5196	7.14755	6.94292	6.26071	8.52477	7.26387	6.50865	7.24611	6.6626	8.84812	6.61295	6.76096	8.92572	5.01698	5.99259	6.90825	6.98925	7.90354	6.14475	6.28493	7.2251	6.43404	6.35416	6.24458	8.23387	6.70358	6.93734	5.6364	7.35257	5.99714	6.45335	9.65373	6.33111	5.7444	6.15149	7.40305	9.64461	7.45635	7.03277
NPHP4	8.9696	9.68805	9.22763	8.91792	9.44105	10.1011	8.57449	9.41422	9.97619	10.7062	10.1017	9.124	9.53269	9.70914	10.1393	8.93899	9.17428	8.10642	9.24631	8.72883	8.03272	9.88741	9.35133	8.35666	9.09727	10.1933	8.54351	8.98313	8.48363	9.22205	9.87089	9.47061	10.1459	9.4087	9.35207	8.85369	8.61531	9.49974	8.94693	10.2949	9.17313	9.69724	9.1294	8.96532	9.06883	9.23181	8.85397	9.58423	9.56589
KCNAB2	10.4239	11.0997	11.177	9.50947	10.0803	10.3339	11.1423	9.33101	10.3018	9.54577	8.41037	9.83758	9.91704	9.62855	10.4674	9.37086	10.0888	8.28011	10.1663	9.32749	9.29705	10.2875	9.22422	9.02321	10.5663	10.1914	9.87524	9.71043	8.8657	9.24721	9.95165	10.4507	9.80868	9.84583	9.57158	8.95993	8.8792	10.1505	9.75779	10.3417	9.27236	10.2811	9.27466	10.452	8.95554	9.16711	9.69465	10.0597	10.5143
CHD5	6.74152	6.07088	5.94509	5.81242	5.68405	6.12642	6.38836	6.85574	6.69915	5.01698	5.01698	6.75477	6.37203	6.3159	6.52168	5.90455	7.26609	6.40587	6.00693	6.30357	5.01698	6.03903	6.24324	6.30703	5.79762	7.7878	6.04776	7.41854	5.01698	6.53075	7.17613	5.74654	8.31426	6.45918	6.21438	5.77408	5.67275	5.88649	6.35229	5.75365	6.1364	6.81933	5.56884	6.75924	6.15149	5.60928	5.68432	5.72702	6.17733
RPL22	13.5121	15.8885	14.0917	14.5899	13.7743	13.244	15.2283	14.5881	14.3498	14.7085	14.898	14.1582	14.5508	14.2018	13.5989	12.413	11.9392	15.3545	14.5485	14.7631	14.9999	14.7235	14.8051	14.7651	13.9943	14.0538	13.4761	14.2312	14.0814	14.9408	17.4003	14.7586	13.9146	14.6095	14.3965	15.0221	14.6034	14.1178	14.5588	14.2407	14.1605	14.1646	14.7158	14.3615	14.1604	14.593	14.2622	14.5124	14.3892
RNF207	7.56962	9.70789	9.20275	10.7186	9.93191	9.19617	8.91672	9.50558	8.74464	9.54268	8.32017	9.13693	9.87862	8.96635	9.40751	9.23434	9.04673	7.4887	8.41965	8.40669	7.89646	8.95764	8.88938	8.43149	9.1723	9.07581	9.0667	8.64981	8.704	8.40001	10.2415	8.85349	9.52804	9.00894	8.88032	8.03048	8.27511	9.08925	8.49732	9.5036	9.40505	9.4918	8.2946	9.01325	8.71009	8.94527	8.67154	8.75504	9.34857
ICMT	11.5405	14.1105	13.3522	12.3168	13.4084	11.8723	12.2796	13.1132	13.076	12.9594	13.3407	12.6378	13.4086	13.3738	13.7952	11.4552	12.3179	13.0381	13.305	12.5576	13.7068	13.5687	12.6443	12.2682	14.7197	13.8771	12.7441	13.0884	13.3954	13.9587	15.2057	12.5561	13.1018	13.2915	12.7325	13.2506	12.411	12.7335	13.0356	13.217	12.5807	13.0546	12.8593	12.4026	12.522	13.4661	12.8063	13.3435	13.3138
GPR153	9.71396	10.1094	9.80688	9.00386	9.43248	10.0784	11.0528	10.5151	9.65945	8.89342	10.4617	10.117	9.4103	11.6468	11.7595	9.14711	9.74896	8.44831	10.391	10.3897	10.8061	10.5292	10.1672	10.9941	12.7293	11.9664	9.94466	10.403	9.90488	12.0345	12.6428	9.74155	11.1978	10.4339	9.90841	10.0313	9.93274	9.27769	10.4076	9.56086	9.46077	9.87445	10.5224	9.89911	9.60081	11.0254	9.77535	10.6487	10.5693
ACOT7	9.25148	11.1512	11.1119	7.84784	10.5702	10.0226	10.6851	11.3466	9.93849	10.878	10.6915	9.34384	12.1928	10.0724	10.3257	10.2592	8.89568	10.1051	10.1319	10.8205	12.0243	9.82268	8.59963	11.0719	11.9597	10.9738	10.5605	10.7093	9.57825	10.3982	12.3913	10.4252	10.5426	11.0598	9.89469	10.8014	9.45037	11.0115	9.85662	11.3351	9.96307	10.4465	10.2061	10.0745	9.30011	10.1709	9.54238	10.009	11.4116
HES2	6.8804	8.20947	7.65214	6.14723	6.07486	8.20495	7.54089	7.86108	7.42434	8.4294	7.9758	6.88416	8.83044	8.91276	8.69563	6.52723	7.0827	6.63792	7.88277	7.40491	10.2515	8.12251	7.35505	7.71951	11.3826	7.66547	7.37346	8.11523	7.48427	8.09924	8.74743	6.94318	8.71646	9.35474	5.49801	6.8711	5.34698	8.54725	5.89131	8.63246	5.8925	6.79626	6.14391	7.2028	6.23748	9.30642	6.61697	5.46875	8.51786
ESPN	7.04907	7.75998	9.11973	6.75029	8.66844	7.80694	8.3774	6.98894	7.25794	8.38495	9.32708	7.27896	9.89897	8.85449	7.83265	7.20024	6.39775	7.04606	7.25762	7.80874	8.68506	9.28696	7.01874	7.25159	7.9417	8.48314	8.03014	7.7601	8.0663	8.89715	10.1458	8.99473	9.38684	8.47028	7.90825	8.34345	6.47027	8.41143	5.01698	9.82276	6.66628	8.56542	7.37094	7.64117	6.35401	7.68889	6.52624	6.10233	9.01938
TNFRSF25	7.30257	6.91541	8.04681	7.67641	8.2471	8.60098	8.16349	8.93768	8.22949	8.04047	7.34768	7.42987	9.91305	8.84671	7.60158	8.27088	6.46836	6.01728	6.67303	7.10738	7.75421	7.15964	6.6942	7.40264	9.57815	7.56148	7.13313	6.88512	6.72726	7.36679	7.90299	7.46969	8.46955	7.86445	7.49713	6.90541	6.91562	8.85334	7.16254	7.78443	7.55679	8.07338	7.18461	8.55398	7.63096	7.49758	6.9674	7.85475	8.21924
PLEKHG5	9.11584	8.57152	9.74801	7.85244	9.37353	10.1128	9.75249	9.35035	9.45677	9.37227	8.95538	8.84178	11.172	11.5587	10.3208	8.80194	8.58824	7.54791	8.87881	9.07002	10.4254	11.1268	8.34401	9.09516	11.0577	10.095	8.98841	9.09548	8.46817	9.95435	10.6414	9.31801	10.8627	9.64381	9.27782	8.63805	8.51072	9.63809	8.84019	9.81448	9.33336	9.76696	9.20191	9.48999	9.63951	9.76062	8.38761	10.0379	9.88574
NOL9	9.65743	11.5552	10.8236	10.8467	11.4519	9.62911	11.036	11.3514	11.1138	11.062	11.0534	9.90488	10.6419	11.3088	9.04173	10.9704	9.28298	9.05022	10.0896	10.3431	10.4601	10.619	9.58461	10.2096	10.962	10.3373	9.61425	9.41983	9.49352	10.392	11.2138	10.2608	10.328	10.5285	10.3851	10.3553	10.215	10.5038	10.5695	10.527	10.0798	10.5322	10.1825	10.2902	9.77022	10.3545	10.4625	10.6182	10.3599
ZBTB48	9.15413	10.2366	10.2258	8.7629	9.91971	9.28522	10.152	10.0791	10.192	10.1068	8.51479	9.31163	10.8177	9.55908	9.46586	8.43958	9.13738	8.63167	9.32738	9.363	8.30704	9.89771	10.0075	10.0414	10.4315	10.1753	9.41787	9.23448	10.5896	10.6126	11.9796	9.23312	9.91528	9.60901	9.47895	9.6054	8.88443	10.4233	9.28439	10.0036	9.45656	9.71146	9.83866	9.46727	9.54753	9.56597	9.31714	9.8603	9.94013
KLHL21	10.711	11.5331	11.8001	10.7779	12.0487	11.0034	11.4701	12.3772	12.0893	11.3348	11.5422	11.0086	10.9754	12.877	11.3325	11.6938	10.768	9.39818	11.4989	10.7912	10.4876	11.7396	11.083	10.4593	13.059	10.8142	11.2702	10.354	10.3522	11.2993	12.5221	11.2194	11.1011	10.6065	11.419	11.2011	10.4261	11.4344	11.0797	12.0493	10.8997	11.3392	11.0885	10.5949	10.9982	11.0244	10.6163	11.5068	11.1238
PHF13	10.7432	11.4818	11.3859	10.4837	10.856	10.5939	9.94814	12.318	10.7484	11.0436	10.9476	10.1179	10.96	11.4269	12.0929	10.295	10.0694	10.6334	10.8064	10.4614	10.4785	11.2317	10.0409	10.3804	12.0795	11.511	10.8616	10.7597	9.95392	11.1929	12.3564	10.2687	10.8719	11.0559	10.9344	10.8067	10.6717	11.0051	10.9718	11.2188	10.6576	10.9703	10.667	9.91596	10.5293	11.0454	10.6484	11.0263	10.5482
THAP3	8.40082	10.4369	9.75657	7.53359	9.0245	7.91077	8.85329	9.42642	9.67953	9.36004	8.40687	8.33377	9.96223	8.93981	9.07381	9.34698	7.90235	8.8358	9.72834	9.29312	9.92759	9.93942	9.69763	9.89348	10.6148	9.70659	9.03243	9.20668	10.5663	10.3972	11.4745	9.62412	9.21576	9.14248	9.32365	9.35221	8.63409	9.84743	9.23478	9.58703	9.28191	9.33523	10.0141	9.01325	9.13816	9.24507	8.96039	9.38754	9.52931
DNAJC11	10.1454	10.9933	11.1956	10.2064	11.229	10.721	10.8666	10.7459	11.5781	11.8856	11.5552	10.251	10.1196	11.1232	10.2562	10.3135	9.62138	9.56205	10.6744	9.74563	9.73123	10.5033	10.9765	10.6933	11.4009	10.724	10.6853	10.4868	9.20213	10.4629	11.7097	10.7611	10.8879	10.692	10.4219	10.3809	9.81217	11.0635	10.3429	11.068	10.337	10.6738	9.78471	10.6885	10.248	10.449	10.3125	10.5535	10.618
CAMTA1	9.73512	11.9578	10.7043	9.52653	11.4528	9.6994	9.74753	10.7189	11.1396	11.0365	9.83988	10.5271	11.6078	10.0252	11.1346	10.4297	9.91156	12.3528	11.4225	11.8205	11.2475	11.746	10.7681	11.0773	11.3553	11.2499	10.5828	11.2779	10.3543	12.3138	14.0936	11.4675	10.8394	11.3075	11.0303	11.5284	11.2514	11.2794	11.2513	11.1024	11.1814	11.2231	11.2074	11.5807	10.747	11.3315	11.0414	10.8169	11.0278
VAMP3	12.074	13.9594	13.2467	12.2356	13.9369	12.2777	11.8777	13.6194	12.5523	13.1229	11.4335	12.7245	13.7207	13.591	13.8654	11.9319	12.8156	14.1603	14.0814	13.954	14.1173	13.0628	12.7373	12.3587	13.6859	13.7137	13.2668	13.456	12.2638	13.8118	14.6238	12.7569	12.8107	13.4982	13.1078	13.5548	13.3292	13.0112	13.2777	13.2012	12.5431	12.8218	13.3551	12.5345	12.8181	13.4735	13.051	13.2527	13.2155
PER3	10.2996	11.3841	10.4845	10.5636	12.1491	10.2004	11.3023	11.1481	11.2013	11.2692	8.49846	11.1227	11.8406	11.6194	11.7517	9.05423	10.986	11.5283	10.4825	11.1348	9.37775	11.8179	11.2227	8.59644	12.1038	12.2971	10.3694	10.4947	10.2324	10.8046	12.8217	10.0695	11.3442	10.8663	10.2452	10.3278	11.6238	11.0553	11.7063	11.3881	11.3116	11.0225	11.2229	9.93676	11.0824	11.0918	11.5103	10.64	11.2119
TNFRSF9	7.60312	8.17145	6.96558	6.14723	6.77055	7.18425	6.53729	7.1779	7.87835	6.71427	5.61888	6.56126	7.18723	6.83529	7.76267	7.40675	7.06618	7.82125	7.92731	7.92607	8.39337	7.96259	6.65882	5.98038	8.51026	6.47263	7.75944	8.62894	6.2377	7.06681	7.39056	7.01564	7.23235	7.57784	7.17696	7.21873	6.43785	8.49935	7.51884	7.76116	6.97861	7.15767	6.42895	7.33963	6.5546	7.21959	7.24099	6.75293	7.75609
PARK7	12.3352	14.7869	13.0574	11.8358	12.5939	11.6526	12.0069	13.4981	13.5656	13.7763	13.3783	11.986	12.7343	13.2417	12.4233	12.0999	10.8842	13.6143	13.9112	12.9327	14.0685	14.2721	13.5419	13.8955	14.7206	13.8149	13.0737	13.8373	13.5392	14.4925	16.2061	13.9213	12.8803	13.4938	13.2355	13.99	13.111	13.5944	13.5155	13.3033	12.7322	13.1196	13.1919	13.2607	13.1579	13.6402	13.216	13.6045	13.6274
ERRFI1	14.0105	12.4462	13.5319	12.5925	12.4833	13.0941	12.1881	15.125	14.7342	12.851	15.1977	12.6433	13.8757	14.2401	15.651	13.4119	13.133	15.393	14.1469	12.7067	12.9529	13.414	13.3651	12.0581	14.3129	14.0583	14.1888	13.8148	13.7794	14.6753	13.9045	12.4779	12.6696	13.7248	14.694	13.4873	12.874	13.2349	13.391	13.3092	12.8538	13.7944	13.3647	12.9451	15.1623	14.6526	13.55	12.3053	13.227
SLC45A1	7.41583	7.05436	7.61951	6.1285	6.70048	7.07905	6.36823	7.55522	7.453	7.27866	7.87207	6.34296	7.94367	7.02433	7.28165	6.42607	6.89752	7.05543	7.11303	6.71946	6.54709	7.05655	7.46753	5.82303	7.71084	7.64867	8.04326	6.97623	6.3021	7.55245	7.44598	7.11248	7.29111	6.68495	6.57844	6.43511	6.64728	7.61304	6.58282	7.65126	6.95326	7.33717	7.28106	6.58282	6.15149	6.93808	6.80476	7.06331	7.1048
RERE	12.012	13.0498	13.4396	12.5588	13.4239	12.7153	13.2577	13.3175	13.3062	12.7428	11.45	12.6875	13.0566	11.9185	12.5066	11.704	12.0781	10.4517	12.2571	12.4882	10.6643	12.555	12.4727	10.5251	12.3227	12.7634	11.3452	11.5752	10.4015	12.3908	14.0618	12.13	12.721	12.4631	12.9122	12.1744	12.2272	12.7665	12.6847	12.7779	12.3701	12.5861	12.4706	11.6863	11.9038	12.3181	12.6317	12.2989	12.3113
ENO1	14.8788	16.7206	16.4251	14.4183	14.889	15.6904	15.2891	16.0068	16.385	16.3857	16.4899	14.8	14.5532	17.115	15.8256	15.6157	14.2448	14.9467	16.0565	14.8676	16.5118	17.1014	14.9894	16.0426	17.6449	16.1688	16.0278	15.4723	15.874	16.4128	17.6291	15.9204	15.3323	16.0513	15.0506	16.0732	15.1844	16.3882	15.252	15.648	14.7824	15.6797	16.1522	15.6742	16.1743	16.5091	15.1847	15.3902	15.977
SLC2A5	9.95844	8.53474	9.51702	7.33424	7.84863	9.44675	7.92307	8.38312	8.75808	7.23936	7.27809	8.12144	9.27338	9.10958	9.61879	9.02941	8.89125	9.46929	9.28971	8.459	9.52163	10.8923	7.79336	8.45558	9.75099	8.6331	8.70499	9.49063	7.67511	10.0892	8.13537	7.74005	7.37464	9.07334	8.92434	7.71179	8.04026	9.51179	8.85123	8.42915	7.45606	8.84991	10.2542	7.48719	8.96066	7.77538	8.36442	8.17189	9.68429
GPR157	11.0388	9.82001	9.92763	10.2412	10.9438	10.3505	9.97383	10.8639	11.0455	10.1761	8.66562	9.62364	9.36707	9.99276	11.4936	9.75017	9.65565	7.61694	9.5501	9.16481	8.44813	10.0612	8.31675	7.76715	10.9438	9.64459	8.95447	9.30498	7.90198	9.85687	10.5096	8.34619	9.48651	9.89331	9.90568	9.83304	8.55084	10.2182	9.49561	10.5253	9.24819	9.50492	8.97235	11.6237	8.64788	10.2236	9.18314	9.15957	9.5416
H6PD	12.2327	13.52	12.6627	13.1627	14.4318	12.7208	13.2277	12.4659	14.2149	12.1979	12.3877	12.6992	11.805	13.6546	12.9985	11.8948	12.2656	10.3041	13.0655	12.3427	11.0272	13.4736	13.3746	11.0478	14.455	12.6788	11.6458	12.189	10.8298	13.7285	14.6226	12.4351	12.9424	12.8673	13.0212	12.5704	12.1825	12.9379	13.2655	13.5124	12.2208	13.1667	13.0781	11.3524	12.107	12.9687	12.7312	13.2119	12.6687
SPSB1	12.0624	11.557	11.4274	10.8411	11.087	12.2979	10.536	11.3581	12.2683	10.0062	11.4813	10.5981	11.1331	12.6531	12.1264	11.0592	12.0988	11.0793	12.1446	11.2554	10.9672	13.4472	11.4317	9.74228	12.7059	11.9801	11.4835	11.8966	11.1166	13.5602	12.5597	10.0419	11.5233	11.475	11.5498	11.8306	10.823	11.1698	11.6804	11.3409	10.9955	11.7474	11.9243	10.6027	10.9782	11.8819	11.3529	11.9887	11.7339
SLC25A33	8.40614	10.4566	9.80452	9.75232	9.77425	8.69009	10.5456	10.1811	9.75601	10.2336	8.39632	9.53024	9.17314	8.43689	9.10683	9.53301	8.28318	9.8012	9.04564	9.9499	9.66623	9.99323	8.93467	12.015	10.3972	9.3268	9.26964	8.97284	8.44466	9.30279	12.7139	9.13639	9.57972	9.90218	9.81537	10.4738	9.84193	10.2255	9.98448	9.51728	9.19858	9.41738	9.09172	9.93263	9.20859	9.92177	9.34877	9.94013	9.68429
TMEM201	8.33246	10.9545	9.36687	7.74259	8.91949	8.38142	9.01104	8.74799	9.16813	8.71506	9.60395	8.40928	8.12986	8.51119	8.41779	8.82812	8.12101	7.33951	8.52515	8.35237	8.0542	9.27514	8.83547	8.50256	9.96499	9.58841	8.76635	7.8174	8.60868	9.43201	10.8428	9.03499	8.67464	8.61302	8.70833	8.34345	8.259	9.23467	8.79516	9.50016	8.51239	9.13433	8.34563	8.30591	7.93601	8.3479	8.5875	9.35963	9.07129
PIK3CD	9.74871	9.89691	9.80806	7.92402	9.93278	10.2285	9.75414	9.33101	10.8766	8.18372	9.00919	9.01409	9.51168	9.7922	10.4085	9.79346	8.74409	8.19392	10.2556	10.241	9.09012	10.5908	10.2364	8.12324	9.83277	9.42476	9.5248	9.49207	8.77152	9.78072	10.1758	9.25732	9.59655	9.089	9.45296	9.15794	8.65263	9.75925	9.82907	10.1379	9.08848	9.59972	9.18611	9.26476	8.66683	9.17752	9.46155	10.2387	10.0147
RP11-558F24.4	6.80423	7.11854	6.52443	5.65758	6.19712	7.59547	6.74409	6.11431	6.64685	6.12172	6.69566	6.248	6.59489	7.15408	6.32713	7.1136	6.29031	6.72636	6.36498	6.96189	6.3497	8.43605	7.40251	6.04903	6.6634	7.23728	6.98925	7.52104	5.98515	6.53075	7.20898	7.35838	6.85054	6.59005	6.41178	6.59925	6.13446	7.442	7.31999	6.34297	6.02302	6.84197	6.60178	7.04998	6.35401	6.88445	7.32628	7.06331	6.59268
CLSTN1	13.9546	14.4677	14.9334	12.3899	14.5093	13.717	13.569	14.0998	14.61	13.0804	14.3108	13.2147	12.9476	15.4772	15.113	12.918	13.8213	11.7278	14.3383	13.2902	13.2691	14.344	13.6182	12.3244	15.3729	15.0734	13.6203	14.0867	13.4016	14.172	15.2806	13.2039	14.4524	14.2692	13.7627	13.6308	13.3977	14.2005	13.7639	14.542	13.3949	14.1354	13.5943	12.3235	12.9827	14.1191	13.3623	13.7703	14.0711
CTNNBIP1	10.399	11.6354	10.6891	9.99922	10.7819	10.5049	10.442	12.0931	10.7208	10.9727	11.8611	10.608	10.447	11.9493	11.6435	9.34698	10.3142	10.4145	10.9205	10.8856	12.1642	11.2573	10.7537	12.7116	13.3812	11.9268	10.9	11.1623	11.3161	11.7438	13.9259	11.2311	11.3721	11.1831	11.1143	11.4303	10.5573	10.8831	10.8415	11.6828	10.6558	11.427	10.8381	10.4862	10.5532	11.3065	10.6212	11.2428	11.8661
LZIC	10.2231	11.6093	11.3103	10.3616	11.4986	9.13421	11.0142	11.5707	11.0208	11.6727	11.065	10.4634	10.1369	11.7936	10.7286	9.51884	10.0917	10.4205	11.3448	10.7977	11.6414	11.6538	10.7953	11.9968	10.9216	11.2719	10.2992	11.2137	8.85685	11.033	13.5345	11.0893	10.5684	11.2243	11.0378	11.4805	11.1886	10.7369	11.2135	10.8138	10.5194	10.7293	11.0704	10.6027	10.459	11.1891	11.033	10.866	10.9643
NMNAT1	9.56707	10.5027	10.0035	9.57789	10.9151	9.12459	9.96247	10.1854	10.4417	10.2695	9.48047	9.93157	9.34941	10.3704	9.73821	9.32475	8.98987	8.4107	9.60016	9.4109	8.90774	9.19795	8.89856	8.50717	9.36753	9.67322	8.29737	8.34159	8.27705	9.24039	10.9144	8.83212	8.90895	9.99835	9.46043	9.96886	9.39298	9.31945	9.49911	9.42231	8.91487	9.61795	9.43355	9.47299	8.86017	9.62287	9.57616	9.67473	9.40353
RBP7	8.54292	7.82939	7.81896	7.73761	8.11719	8.32501	7.79185	7.42083	7.99783	6.62634	7.8357	7.53143	7.61226	6.93337	7.59682	6.78609	7.01531	8.85114	8.12055	8.459	7.65368	8.37792	9.03159	7.74354	6.58376	7.03949	8.08612	7.94682	8.09191	7.42605	8.94673	9.25532	7.59797	7.70805	8.62394	7.84316	8.88964	6.63951	9.34408	7.33812	7.40273	7.43993	7.70318	7.41544	6.72493	7.52021	7.68653	9.66337	8.16404
UBE4B	10.8415	12.1586	11.6485	11.5416	12.2679	11.1369	11.4139	12.0436	12.3443	12.5481	11.9869	11.628	10.7353	12.1972	11.3388	11.9898	10.5868	9.36836	11.5668	11.8842	10.6836	11.1693	12.1293	10.941	12.1577	11.2639	10.7412	11.0052	10.6418	11.7498	12.7428	10.9017	11.6956	11.641	11.5996	11.2319	11.0542	11.9002	11.4711	11.8227	11.287	11.6637	11.2488	11.1031	11.322	11.4303	11.4561	11.4294	11.3812
KIF1B	11.6456	11.8329	12.1549	13.0306	13.647	11.7834	12.9252	13.3273	12.967	12.3449	11.5877	12.7872	11.6072	12.3752	12.6867	12.4154	12.2066	10.8939	11.7652	12.202	11.9798	12.0828	12.5768	11.2326	12.0295	11.1318	11.0361	11.5758	11.611	12.1451	14.1891	12.5943	12.1808	12.4597	12.5713	12.1269	11.9528	12.412	12.3282	12.6346	12.288	12.2593	12.3352	11.7107	12.0053	12.2456	12.3183	12.323	12.0942
PGD	12.2677	14.2257	12.487	11.6044	13.4782	11.6324	13.435	11.9117	14.5262	13.36	11.6105	12.0045	10.7308	12.8537	13.1036	12.2834	11.3526	11.6612	13.0727	12.9946	12.8579	13.0249	13.0562	11.5165	13.0924	13.2144	13.0872	12.6734	12.4933	13.855	14.9091	13.1914	12.665	13.1814	12.6242	12.699	12.4676	13.1982	12.8264	12.8613	11.5132	12.0265	12.2335	11.6541	11.7342	13.1628	12.5628	12.8098	13.4954
APITD1	7.03464	8.75841	8.03055	7.3071	8.16881	7.22256	6.96994	7.67751	8.23595	9.04543	7.36266	7.7193	7.26815	7.80429	7.60632	7.91883	7.34229	7.80533	8.14122	8.31632	7.34645	8.41091	8.76446	7.6868	9.24553	8.20661	7.60122	7.64313	7.91356	8.47592	9.75651	7.72832	7.68655	8.06231	7.79244	8.42855	7.901	8.21728	8.00476	8.13902	7.45606	7.95231	7.29647	8.03639	7.70758	7.99064	7.68653	7.83425	8.08973
DFFA	11.1873	12.7739	11.7846	11.8012	12.2416	11.1307	12.5523	11.9281	12.3201	11.5048	11.6326	11.1439	10.3617	12.3215	11.1015	10.8349	10.0428	9.79989	11.2684	10.9601	11.1254	11.5142	10.4339	10.3729	11.6556	11.3419	10.8929	10.138	10.3647	11.3617	13.0938	11.3759	11.1167	11.3956	11.1562	11.6777	11.198	11.2617	11.3754	11.3128	10.8763	11.318	11.1789	11.5297	11.1102	11.4143	11.1132	11.5068	11.1531
PEX14	9.8694	11.1022	11.0342	7.72256	9.79731	9.56376	8.7139	9.54749	10.3753	9.74688	9.69221	8.79816	9.17982	10.3284	10.0156	9.37873	8.54928	7.86282	9.58657	9.03371	9.44348	10.6829	9.61821	9.17814	10.4993	10.552	10.0541	9.52336	9.68675	11.0375	11.9159	9.91483	9.83253	9.5954	9.67475	9.59082	8.79839	10.1582	9.57742	10.1223	9.52651	10.0025	9.5614	9.86044	9.54413	9.75137	9.38735	9.90921	9.98131
CASZ1	9.22476	10.232	10.2337	9.00589	10.5791	9.10318	9.63923	9.55529	10.6078	9.87873	8.81258	9.86554	10.3455	8.78291	10.3186	10.1816	9.10334	8.0449	9.15537	9.76491	8.82362	9.97632	8.86385	8.82387	9.70269	9.81457	8.70772	9.40768	6.72726	10.2793	10.7017	9.13421	10.897	9.90438	9.63569	9.54868	9.01405	9.26349	9.25151	10.5636	10.0155	9.83085	8.38796	8.35663	8.36765	9.56861	9.12033	8.64328	9.50439
C1orf127	9.42446	6.80003	7.22619	6.36289	6.53612	6.21963	6.84215	5.01698	7.5567	7.24732	5.97167	8.39388	6.31561	6.56984	7.60158	6.09593	8.4007	7.69426	6.59799	7.24698	5.01698	8.0019	8.95458	6.5931	6.12974	7.92806	6.7133	6.98498	5.82432	7.38399	7.19266	5.93415	6.96653	6.63847	8.56244	7.40389	6.59127	6.22936	9.78959	5.4859	7.70969	8.78663	5.90937	6.03536	6.45888	6.76965	8.01213	6.5479	9.79882
TARDBP	12.2661	13.2554	12.6197	12.717	12.8403	11.7656	12.4909	13.6501	13.1027	13.6687	14.1736	12.9383	12.9188	13.4103	13.6336	13.5461	12.879	13.7385	12.8822	13.1272	13.075	12.9313	12.8656	12.8073	13.1434	12.6144	12.595	13.3688	12.4797	11.8466	12.3309	12.9837	13.1062	13.0533	13.0028	12.6876	12.8572	13.1804	12.905	13.0105	12.8309	13.0076	12.72	13.1355	13.0353	12.8505	12.8678	12.6684	12.801
MASP2	5.8054	5.26387	6.15383	6.5289	6.70048	6.6024	7.02928	5.01698	6.10476	6.53121	6.11304	6.21425	6.97614	5.89554	6.25818	5.80631	6.29031	5.01698	5.22287	6.22251	5.01698	5.01698	6.37468	6.40332	5.24486	6.56845	6.00161	6.47182	5.82432	5.01698	7.14243	5.2499	6.5269	6.13661	6.57844	5.87274	6.089	6.58942	6.2359	6.14194	6.08148	6.50771	5.9617	6.48336	5.95096	6.0292	6.64569	6.5479	6.13715
RP4-635E18.8	6.75978	7.84773	6.77042	7.09961	7.21652	6.53845	7.1718	7.77429	6.55795	7.30929	5.86225	6.59782	8.04357	6.54111	6.62798	6.64938	6.5602	6.76233	5.75197	6.74598	6.37643	6.33165	6.75094	6.44839	6.10828	6.92785	6.09162	6.78679	7.00565	6.67384	7.93187	7.53231	6.85054	6.75142	7.23294	6.76203	6.8481	7.24598	6.79954	6.65765	6.72936	6.96975	6.60178	7.01711	6.52359	6.62025	7.32628	7.16891	6.74221
SRM	9.45796	12.2394	10.7374	9.10781	9.79445	10.0654	10.5933	9.97591	10.9772	11.1273	11.9216	9.5905	10.4946	10.8519	9.80196	10.167	8.70669	8.42106	10.2024	9.40902	10.5901	10.9838	9.60151	10.0788	11.8921	11.1115	10.7386	9.83121	10.1154	11.2283	12.3784	10.9327	10.6296	10.3078	9.67796	10.196	9.65029	10.7649	10.3565	11.0411	9.56221	10.1579	10.2822	10.0707	9.96809	10.2937	9.66358	11.0774	10.631
EXOSC10	11.1134	11.7469	12.1141	11.3059	12.0143	11.1079	11.5934	12.3991	12.2815	12.1187	12.4513	11.1813	10.8473	12.1267	11.5085	11.0377	10.6977	9.68943	11.5756	10.9097	10.5901	11.7411	11.5198	10.3854	12.507	11.6251	11.6126	11.6562	10.4972	10.8455	12.1765	11.4428	11.6291	11.6055	11.3891	11.1794	11.0168	11.6847	11.3022	11.5865	11.2117	11.4761	11.0224	11.4993	11.3319	11.555	11.2584	11.298	11.3717
MTOR	11.4575	13.0313	12.9474	12.0562	12.4943	11.7076	12.5655	12.4031	13.3328	12.861	12.4342	11.9173	10.9425	12.486	12.557	11.711	10.9656	9.59573	12.4688	11.7879	11.4861	12.4746	11.7165	11.6263	12.8395	12.1729	11.336	11.6947	11.7458	12.6623	13.086	11.9296	12.3162	12.1589	12.0068	11.7389	11.586	12.3958	11.9703	12.295	11.7945	12.318	11.6464	11.8574	11.6341	12.1544	11.8812	12.1123	12.2136
ANGPTL7	9.87227	5.26387	6.29262	6.23577	6.35589	7.35873	5.01698	5.01698	7.34066	6.20247	5.01698	6.59782	7.07088	7.00468	6.32713	6.27447	7.43965	7.6768	6.93352	7.02628	6.20453	7.35981	6.35913	5.01698	5.96748	6.48683	5.95282	6.62242	7.07194	6.04477	5.33542	5.01698	7.90431	6.05709	6.07378	6.07607	5.48266	7.70193	7.18099	6.14194	5.8182	6.77275	6.18431	6.11336	5.89248	6.10677	6.00737	6.92799	6.64467
UBIAD1	9.22026	11.9932	10.1046	10.4476	10.5449	8.661	9.94525	10.3726	10.3556	10.1398	10.8125	10.2123	8.74721	10.0102	9.17222	9.10499	8.9023	9.01664	10.6924	10.3102	10.1088	10.9378	10.7619	10.5935	10.1523	10.2836	10.1706	10.0539	9.8688	10.987	11.9539	11.414	10.1648	10.1059	10.1446	10.2557	9.77337	10.3072	10.2484	10.3262	9.80992	10.0322	10.2692	10.4316	9.92699	10.1674	9.99339	10.3241	10.372
FBXO2	8.16302	8.47772	10.1656	6.36289	10.6546	8.82487	9.02206	9.31009	9.07476	8.69287	8.78867	8.07562	8.66361	11.7007	7.84862	8.29625	7.30127	7.4338	8.65462	9.11935	11.7437	11.8879	9.36625	7.98351	10.3684	9.39884	9.76634	9.51913	9.88044	12.0316	9.97457	9.6578	8.83504	7.19912	9.81246	9.00472	6.82474	10.6056	9.27624	9.23207	9.2579	10.1264	9.16208	8.46452	7.30601	9.09569	7.81919	6.5479	8.74323
FBXO44	8.51365	9.46905	10.3553	7.27237	10.2721	9.27482	9.22635	9.76373	9.76709	8.1472	8.15851	8.03625	8.27548	10.0557	8.79033	8.99392	7.35569	8.19796	9.64258	8.91625	10.0003	11.1831	10.2578	9.76925	10.6066	9.84004	9.54162	9.17116	10.3739	11.3767	10.0038	9.87506	9.62415	9.03747	9.71902	9.06235	8.53092	10.196	9.50957	9.96918	9.58167	9.76423	9.63298	10.0365	8.86017	9.21169	8.98076	9.58724	9.52931
FBXO6	8.33246	9.81544	10.2476	8.23198	9.64563	8.47883	9.37111	10.6354	10.1187	8.38842	8.00873	8.27437	9.39317	9.18952	9.88596	9.41171	8.25568	8.92546	9.71478	9.04105	9.62672	9.96168	9.25663	10.3231	10.9702	9.52097	10.5485	9.09737	10.4334	11.3171	11.7076	10.5575	9.09448	9.38988	9.57503	10.0041	8.87395	11.0051	9.5234	9.86613	9.23348	9.45845	9.34746	9.30377	8.83251	9.44492	9.28888	9.65192	10.1672
MAD2L2	9.72458	10.8289	11.2725	8.3559	9.65408	9.69421	9.62848	9.77521	10.1646	9.41342	9.49527	8.66127	9.1931	10.2746	9.89824	9.63176	7.91569	8.74562	10.4351	9.36494	9.85706	11.317	9.81453	10.9933	11.8664	10.3892	10.2947	9.25667	10.7771	10.8115	10.7489	10.492	9.7746	9.79673	9.91657	9.93656	9.12411	10.1885	9.97446	9.73481	9.19353	10.039	10.8101	10.0403	9.58767	10.3299	9.44335	10.2802	10.3823
DRAXIN	7.8333	6.78651	7.13451	5.91578	6.81236	6.79688	6.58838	6.27027	7.18366	6.73823	6.5044	6.29658	6.45142	7.50104	6.91538	6.79894	6.5602	5.65711	6.763	6.49868	5.82079	7.17754	6.39001	6.01538	6.0407	6.3357	6.74851	5.98218	6.47441	6.76037	7.2251	6.3663	6.62879	6.56506	6.16979	6.14578	6.17781	6.36331	6.2359	6.14194	6.08148	6.53713	6.7753	6.25221	6.67086	6.52542	6.46144	6.68017	6.64467
AGTRAP	10.2615	11.685	11.6073	9.18515	10.7492	10.3331	9.94092	10.1702	11.3675	10.8762	10.3342	9.96711	9.98716	11.5484	10.8512	10.9865	9.51336	9.46929	11.1754	10.7531	10.2561	12.733	10.9738	11.3073	11.9887	11.6223	11.6707	10.6838	11.6395	13.2365	12.6446	11.3667	11.0693	10.786	10.7488	10.4778	10.0533	11.5292	10.6613	11.7253	10.2278	11.3013	11.0959	10.5658	10.5515	11.1667	10.5852	10.9675	11.137
MTHFR	10.4265	10.8341	11.2054	9.87275	12.3601	10.4598	10.8742	10.3096	12.0869	11.5071	10.0109	9.9484	9.71603	11.2712	10.0516	11.476	9.80287	8.17767	11.1374	9.99455	10.5547	11.8162	11.2039	11.0919	11.7417	9.77486	10.4427	9.42737	8.06113	11.6404	12.4775	10.859	11.1719	10.3538	10.6977	10.3481	9.8149	11.1641	10.6845	11.4597	10.7837	10.8355	10.5868	11.1031	10.5582	10.7061	10.4516	10.9171	10.8343
CLCN6	10.2745	10.2967	10.432	9.62616	10.1528	10.2796	9.33185	10.3148	10.152	9.37053	9.76184	9.6118	9.85172	10.5678	10.4794	10.356	9.4651	8.04938	9.36698	9.60948	9.32349	10.1457	10.1729	8.29382	9.69424	9.71054	8.79479	9.34853	8.46037	9.53951	10.2659	8.98992	10.1946	9.57889	10.0009	8.9825	9.15035	9.75419	9.67353	10.3493	9.7424	9.88201	9.52422	9.14809	9.31215	9.58171	9.65728	9.76254	9.78596
KIAA2013	11.2255	12.839	12.2593	10.1155	11.7645	11.0987	10.8544	11.5128	12.0237	12.674	11.8455	11.1643	11.0132	12.0434	11.8544	10.8292	10.1839	10.6371	12.1613	11.5547	13.4366	12.7323	11.8057	12.2286	12.5782	12.3612	11.6648	12.1418	11.3917	12.811	14.7601	12.2174	11.8483	12.2293	11.807	12.2889	11.4496	12.0521	11.8563	12.1159	11.2129	11.8226	12.0848	11.6004	11.4758	11.9282	11.3254	11.806	11.9855
PLOD1	12.5942	13.9052	12.407	12.5093	12.1787	12.9739	12.6791	13.8967	13.093	12.5763	13.3248	12.0488	11.7405	14.9993	13.3657	12.117	11.6873	11.5035	12.9752	12.4448	13.2361	13.9672	12.4504	12.8489	14.9372	13.0855	12.9625	13.5448	13.1812	14.1286	14.4712	13.2275	12.6998	13.1778	12.6436	12.9994	12.5153	13.5495	12.747	13.4386	11.9332	12.7011	13.8597	11.4682	13.142	13.4885	12.5205	13.5812	13.0727
MFN2	11.7808	13.0861	13.2104	11.1842	13.2022	11.5326	13.0206	12.586	13.0451	12.8395	12.2315	11.9531	11.0555	12.9286	12.5396	12.0284	11.6106	11.1166	12.7873	12.0507	13.5419	12.8056	12.736	12.6747	13.5613	12.6005	12.9297	12.4622	12.6687	13.1397	13.9628	12.7347	12.5382	12.6324	12.284	12.6235	11.8328	12.6645	12.5981	12.7344	11.9925	12.4364	12.2103	12.4972	11.9209	12.5445	12.1771	12.8341	12.6333
MIIP	9.11261	9.94645	10.4159	7.55085	9.06793	9.71357	9.30732	8.21177	9.07476	8.94591	8.48194	8.52964	8.72905	8.68152	9.10683	8.68261	7.91125	7.84737	9.06542	8.90288	10.1955	10.2173	8.66841	9.46433	10.3842	10.198	9.74538	9.30005	9.88478	10.8	11.8623	10.2184	9.43754	8.96292	9.09282	9.1041	8.49708	9.88495	9.0024	9.98155	9.18336	9.38934	9.25965	9.02887	8.80998	9.413	8.75683	9.87515	9.78078
TNFRSF8	6.99781	6.98679	6.68268	6.1285	7.6772	7.39236	5.94265	6.15941	7.85741	7.55096	5.76847	6.76523	6.61713	6.54111	6.85805	6.64938	6.53472	6.26819	7.0068	6.99449	6.13993	7.32053	6.58465	5.86544	6.81951	6.56845	7.01749	6.70196	6.12002	6.24143	6.67235	7.0356	6.80933	6.48661	6.37518	6.14578	6.29739	7.38887	6.48984	7.13027	6.08148	6.56579	6.62819	6.11336	6.42505	6.54988	6.3564	7.85475	7.52163
TNFRSF1B	11.4902	11.9616	11.7675	10.8989	12.2303	11.3022	10.7276	10.5316	12.2198	10.5173	9.03197	10.942	10.7677	10.7511	12.0355	12.0817	10.9818	10.4575	12.0927	10.8241	12.3046	12.6317	10.4688	10.9085	11.3301	10.3107	11.6487	10.4121	12.3356	12.4767	12.8868	11.6874	10.6076	11.2092	11.9733	10.6113	10.5991	11.8655	11.7221	11.9764	10.6902	10.9668	11.0246	10.2442	10.4787	11.2212	10.8341	11.6271	11.8265
VPS13D	12.6661	12.8014	13.3815	12.9757	14.0556	12.5828	13.9918	12.7424	13.6632	14.2133	12.058	13.2073	11.8103	12.9935	13.0775	11.7048	12.7397	10.7364	13.1199	12.4411	11.7295	12.4405	12.7553	13.5982	12.8879	12.7151	11.6444	12.3876	11.4318	12.9598	14.2742	13.0198	12.9013	12.9746	13.1459	12.3132	12.6142	12.8811	12.9285	13.1986	12.8514	12.8992	12.5473	12.6522	12.6525	12.7909	12.9058	12.7427	12.831
DHRS3	13.8802	12.6458	14.3202	12.5512	13.2689	12.7235	12.7773	11.989	12.902	12.0121	10.688	13.4197	13.0188	12.8865	12.5001	11.8485	13.1315	12.7613	13.3091	13.7713	13.2294	13.9446	13.4293	12.1532	12.5944	14.1855	13.6489	13.5367	12.9289	13.4975	15.6506	12.8959	12.5852	12.8405	13.7128	13.3694	12.5082	12.4063	13.1347	12.826	13.1732	13.2932	12.8343	11.1394	12.8664	13.2741	12.5653	12.6836	13.7679
RP11-474O21.5	8.27238	5.92674	7.50472	6.34783	7.41081	7.65147	6.58838	6.38198	6.88818	5.98548	6.15564	7.36634	6.39915	6.69094	6.65805	6.18932	8.42247	6.62472	6.73376	7.10738	6.94596	6.78545	7.41577	6.77267	6.21101	8.17226	6.83767	6.58659	6.09462	5.98817	7.6474	6.89982	6.72247	6.3725	7.4514	6.95517	6.47027	6.58942	7.16254	6.26733	6.78929	7.3063	6.57475	6.4301	7.30601	6.95546	6.67373	6.6549	7.52163
PDPN	10.9975	11.9384	10.1838	9.80334	11.1491	11.5951	8.87475	10.2505	12.4491	9.8615	9.44193	10.2928	10.5367	10.9587	11.682	10.7066	10.883	11.8238	12.5162	10.7216	10.9653	11.3903	11.0969	9.08904	12.3007	11.0753	11.4588	11.4658	9.09101	12.7099	11.8206	10.492	10.5484	11.7313	10.2941	11.0209	10.1407	10.6223	10.8207	10.9955	10.4449	10.1703	11.7511	8.75574	10.3152	11.5295	10.6341	11.8246	11.3308
PRDM2	10.2644	11.635	11.3268	11.4166	12.1653	11.0452	11.3833	10.8508	12.0412	11.036	10.7029	11.7451	11.2509	11.8039	12.1974	11.1804	11.2	9.57592	11.3806	11.8016	10.3245	11.7446	11.2661	10.2995	11.0138	11.6724	10.4305	11.1614	10.5317	11.2156	12.1898	10.6883	11.5071	11.3822	11.5402	10.7802	11.0726	11.5068	11.4711	11.5118	11.0648	11.1437	11.3299	10.8895	10.7849	11.0501	11.3664	11.1973	11.2004
KAZN	9.16666	10.9468	10.0786	10.1516	10.6238	9.73646	9.78189	7.43089	10.0203	9.67964	9.18203	9.92202	8.98363	10.5709	10.0052	9.47914	9.37455	8.48166	9.9296	9.27459	7.9813	10.7283	9.29006	8.03595	11.6967	10.2844	8.97944	8.85674	9.37286	10.1939	10.2547	9.34647	10.3044	9.15741	10.1584	8.95993	9.49537	8.71374	9.65167	10.2465	9.66063	9.74777	9.29689	8.70791	9.18258	9.56597	9.89252	9.68038	9.6563
TMEM51-AS1	7.47427	7.90717	7.73555	7.38044	7.8183	7.37229	7.33739	5.80203	8.19675	8.88367	6.63092	7.2149	7.05557	6.43433	7.50314	7.25496	6.84909	6.38961	8.04203	7.00518	6.92965	7.36753	7.73722	7.89386	6.97791	6.93754	7.41534	7.58345	7.7932	7.34937	7.59977	6.93248	8.06015	7.40829	7.96272	6.72338	7.19036	7.27582	6.89485	7.85199	7.28923	7.81971	6.57475	6.58282	6.89712	7.39075	7.63493	6.33184	7.34418
TMEM51	11.0947	12.3021	12.0485	10.5567	11.8129	10.2683	10.3879	10.6793	12.5029	11.2836	10.1356	10.9592	10.599	8.95916	11.7945	10.9114	9.7875	10.0761	11.3396	11.3304	10.2439	12.4834	11.7408	10.941	12.3173	11.8176	11.0931	11.5068	12.4281	11.9405	13.0904	11.0027	11.4326	11.3719	11.6592	11.2758	10.871	11.4887	11.2419	11.6475	11.0056	11.4184	10.9285	10.2934	10.7544	11.7941	11.2821	10.5319	11.5326
FHAD1	7.2108	8.33501	8.59294	9.06362	9.10854	9.64398	8.04844	7.86473	8.34143	10.3625	7.38482	8.27774	8.00599	7.83124	9.54255	8.26661	9.01451	7.3091	8.14122	7.86585	6.52426	7.60018	7.18597	8.37195	8.51026	9.17467	8.3922	8.4736	9.3625	6.90455	9.02809	8.41638	8.31426	9.32533	8.59011	7.6265	8.23447	7.99202	7.98462	8.83245	8.6373	8.55277	8.02546	7.31337	7.83784	8.33547	8.58083	8.24304	9.36597
EFHD2	12.2854	14.1408	13.5391	11.1909	12.5786	11.7711	12.3313	10.9149	12.8822	13.7792	12.819	12.3543	11.7534	12.1034	12.906	12.1472	12.6556	11.5734	13.0071	12.2182	13.4363	13.1925	11.1073	12.7186	13.5087	13.4577	12.8599	12.8842	12.3847	13.4422	15.2972	12.8424	13.2374	13.0711	12.6998	12.7449	12.3717	12.7076	12.0039	13.3949	12.7546	12.7921	12.3031	11.9056	12.2366	12.8461	11.6522	12.0688	13.0647
CTRC	12.2667	8.86277	10.7119	11.6303	10.4457	5.01698	8.36439	5.01698	11.7353	8.57028	14.3561	11.9901	10.5039	8.44381	13.9406	11.8051	9.2191	11.2363	12.9451	15.5158	10.6188	10.0828	17.7117	9.29954	8.87805	10.5329	8.40236	8.53104	9.30309	7.95488	11.4624	12.6114	5.45347	6.70752	8.04569	7.57672	5.34698	5.45664	6.42325	7.41593	5.37897	5.34115	7.38535	5.4399	5.35224	5.43726	7.64802	5.33708	5.33488
CELA2A	9.40873	8.30466	8.18895	9.21881	10.3663	5.01698	8.9108	5.01698	10.0668	5.01698	11.4887	10.644	8.50701	5.2471	11.5521	11.2834	8.39128	7.9327	12.0846	13.5575	9.53174	8.90485	17.497	8.54356	7.9609	8.55568	8.09873	7.63247	9.4992	5.01698	10.824	12.6306	5.45347	7.97117	5.69417	7.73005	5.34698	5.45664	5.35178	5.75365	5.37897	5.34115	6.82058	5.4399	5.35224	5.31469	5.35288	5.33708	5.33488
CELA2B	9.17755	7.66627	7.96353	8.6913	8.32394	6.94588	5.01698	5.01698	8.6731	6.98458	10.6422	9.71504	7.58153	7.6305	10.9017	9.38851	7.51867	8.84093	10.5885	12.9281	8.39337	7.81557	15.261	7.73557	7.3977	8.10499	5.24122	7.47977	7.95334	7.35811	9.221	10.2845	5.45347	5.32321	8.60374	5.30595	5.34698	5.45664	5.68217	5.34929	5.37897	5.34115	5.33689	5.4399	5.35224	5.31469	6.49431	5.33708	5.33488
CASP9	8.89235	10.1353	10.335	9.09451	10.7274	9.34939	10.5001	8.67803	10.7717	10.5818	8.96488	9.37222	8.65401	9.148	9.81597	11.2468	8.94782	8.93509	10.7181	10.5349	10.6688	11.0533	10.5259	10.9843	10.4928	10.7103	10.4378	10.7956	10.2426	10.8023	11.6667	9.90849	9.95058	10.0943	10.6929	10.0023	9.5587	10.8288	9.95165	10.6421	9.60468	9.84896	9.76095	9.71387	9.62673	10.4172	10.4571	9.99552	10.216
DNAJC16	10.0617	11.4315	11.0522	11.3219	11.8239	9.35762	10.9292	9.9701	11.772	10.9344	9.27653	11.2134	10.8691	11.5888	11.0793	10.356	10.6508	10.6855	11.294	11.0926	10.7094	10.2777	11.1068	10.8529	10.9204	11.2313	10.1449	9.93842	9.97308	11.0902	12.7601	11.3039	10.9015	11.1095	10.877	10.8306	10.8445	11.3296	10.8943	11.1514	10.3552	10.8054	10.5778	10.5604	10.3927	11.0378	10.8834	10.7898	10.8517
AGMAT	7.77614	10.4527	8.63089	8.92653	8.66003	8.11751	10.626	7.53218	8.94975	9.18681	8.58449	8.71416	8.75171	7.10923	7.46166	9.21688	7.60447	8.50455	8.81432	8.24986	10.3617	7.91701	7.3756	9.61427	6.42147	6.88832	8.65223	8.49397	6.84882	8.4914	10.6795	9.90467	8.60951	10.3128	8.28574	9.91333	8.09595	10.2828	8.35663	9.33228	8.00789	7.85145	6.752	10.1724	7.30601	7.60716	7.66098	8.3034	8.98369
DDI2	10.6071	12.0265	11.6803	11.5437	12.6499	10.598	12.318	11.7572	12.1127	12.0957	11.6536	12.0105	11.2189	12.7636	12.2592	11.9439	11.3694	10.2437	11.6055	12.0165	11.2414	11.0711	11.2362	11.4197	12.0637	11.2701	10.8683	10.8847	10.0716	11.2933	13.0038	11.0955	11.9693	11.8956	11.8488	11.0046	11.197	12.5029	11.4764	11.6949	11.4427	11.5972	11.2287	11.4408	11.5248	11.5496	11.4705	11.2081	11.3369
PLEKHM2	11.7269	11.7683	12.1542	9.08685	11.6542	11.7849	10.7526	10.0643	12.3777	11.119	11.2603	11.0016	10.5393	11.8937	11.8886	11.0894	11.1094	9.0895	11.3987	11.2075	11.5741	12.4827	12.0767	10.9645	12.3701	12.2409	11.18	11.0197	10.8602	12.581	12.8236	11.0287	11.5451	11.0697	11.3694	11.2954	10.3733	11.6264	11.3368	12.0286	10.9941	11.4835	11.7651	10.3063	10.598	11.2657	10.8493	11.9408	11.6766
SLC25A34	8.50623	6.40427	7.29798	6.20132	6.72724	6.78628	8.43656	5.48706	7.453	6.68981	5.86225	7.91539	6.22471	6.0504	6.97019	6.39016	8.15497	6.99813	6.81022	7.0573	7.46045	7.40546	8.20585	6.88411	6.19133	7.03949	6.09162	6.43078	5.01698	7.23972	7.65905	6.86629	7.03831	6.3725	6.63879	6.68344	6.36995	6.77813	7.19919	7.7134	6.52885	7.19219	6.42895	6.37408	6.31662	6.42184	7.24099	7.3721	7.37305
FBLIM1	12.8035	12.5754	13.4382	10.5252	13.7929	13.0435	11.7881	12.1005	12.9382	13.3834	11.237	12.5273	12.5285	11.8411	12.7645	10.9428	12.2	11.8449	12.8408	13.1208	13.8625	14.3456	13.1712	12.7328	11.8539	13.3281	13.0356	13.0964	12.9183	12.9107	14.8805	13.0705	13.4191	12.8926	12.4757	13.0676	12.4732	11.8008	12.8864	13.0457	12.4553	12.9471	13.1353	12.048	11.9786	13.0034	12.3346	13.2553	12.6272
RP11-169K16.7	9.88178	10.5168	9.84062	9.32346	8.87486	8.85551	9.59757	9.66534	8.5392	9.87505	9.51315	8.16945	8.30658	8.83889	8.54909	9.41745	7.81002	9.40683	9.80821	8.58192	11.1802	9.74923	9.29179	11.3902	9.38515	10.0808	9.82993	9.97383	10.6046	10.103	7.71587	7.25379	8.80631	9.24382	9.50086	10.4417	9.83656	9.18279	8.539	9.18137	10.0354	9.04716	9.60061	10.0287	10.1398	9.14605	9.33699	9.23454	9.71718
RP11-169K16.9	7.77614	8.86573	7.49269	6.76086	8.70362	7.52509	6.46534	7.55064	8.12193	9.01004	8.13746	7.20758	7.29406	7.52126	7.8246	7.35805	7.36895	7.57342	8.10308	8.48805	7.08399	8.32502	8.83786	7.22854	7.63452	8.14495	7.4626	8.02955	7.37771	7.8915	9.08832	7.02566	7.52755	7.68719	7.98393	7.74807	7.43198	8.18723	8.01472	7.7134	7.42074	7.94255	7.74781	7.88805	7.65698	7.97459	7.86444	7.85475	7.75609
SPEN	12.3952	12.7444	12.8255	11.9414	13.5428	12.4801	13.2948	12.4377	13.1885	12.6693	12.5415	12.5695	12.3305	13.1084	13.1691	12.9936	12.5671	9.76401	11.6474	11.7818	10.0799	11.8417	11.509	11.2464	12.2629	12.5375	11.4914	11.4027	10.5206	11.2695	12.3913	11.5415	12.6342	12.4526	12.6727	11.5169	11.9328	12.611	12.3267	12.7026	12.4782	12.5146	11.9332	11.5159	12.0102	12.1795	12.3042	11.866	12.1583
ZBTB17	9.81082	10.8923	10.5208	8.06098	10.039	10.0913	9.15311	8.61306	10.6103	9.39299	9.28414	9.23812	9.03986	10.355	10.2744	9.59679	9.38245	7.83176	9.34658	9.46817	9.41918	10.9422	10.0032	9.39919	10.318	10.6423	9.39111	9.47326	10.9108	10.9998	10.9132	9.56402	9.99352	9.53106	9.66831	9.63176	8.84742	10.2509	9.46369	10.2175	9.65329	9.95788	10.0297	9.39689	9.54413	9.61779	9.29701	9.98643	9.87121
HSPB7	7.41039	8.91223	8.14441	7.94135	8.55735	8.61208	7.1296	7.78206	8.6176	7.68341	7.7488	7.77341	7.51792	6.89074	8.91129	7.23698	8.00562	9.43925	9.33775	9.18921	9.29111	9.4639	9.21692	7.09391	7.70511	8.19526	7.64832	9.60937	7.02813	9.6464	9.79566	7.98564	8.06015	7.80785	8.46863	10.2771	7.34053	7.33354	7.91176	8.77648	7.98435	8.4944	10.0689	7.59892	6.61419	8.32921	7.73626	9.34902	7.53436
CLCNKB	6.92869	6.42307	6.53741	6.1656	6.18267	5.95419	5.87601	5.82422	6.1738	5.01698	6.23555	6.43001	6.05129	6.69094	6.40425	6.09593	5.66023	6.49861	6.23399	6.84664	6.13993	7.60664	7.69491	6.04903	5.82869	6.64462	5.87369	6.44463	5.01698	6.97665	6.17919	6.60135	7.31954	5.92245	7.38791	6.27155	5.87908	6.15499	5.94972	5.01698	6.45335	6.27606	6.22308	5.61298	6.05687	6.50042	7.37495	6.70492	6.17733
FAM131C	7.2108	6.51249	6.40023	5.72393	5.71079	6.81782	6.3477	5.90693	6.72945	6.77331	6.47425	6.52348	6.15912	7.13633	6.82405	6.37175	6.7134	6.28643	6.06454	6.41435	6.13993	7.23831	6.98251	5.82303	5.85851	6.56845	6.35249	6.08645	5.89264	7.23972	6.48331	6.40071	7.59797	6.56506	7.09837	6.62088	5.34698	5.45664	6.00424	6.4471	5.01698	7.00961	6.18431	6.71754	5.01698	6.36611	5.68432	6.10233	6.56578
EPHA2	12.9636	13.1948	13.3616	12.2817	12.6629	12.2945	12.1826	13.3066	13.3161	13.4442	13.2724	12.798	11.7098	14.3922	14.4688	12.0829	13.1153	11.6806	12.9589	12.1199	12.6159	13.3895	10.9188	11.7234	13.2263	13.2226	13.3223	12.9609	12.8796	13.5324	13.0738	11.7637	13.774	12.6821	12.4871	11.9518	11.675	12.2687	11.0855	13.4185	12.4579	11.8934	11.4015	10.7176	12.6767	13.2657	10.9911	12.0241	13.2726
RP11-276H7.2	6.61553	7.50468	6.90072	5.72393	6.90724	6.78628	6.60492	6.47228	6.88818	7.3318	6.69566	6.44386	6.45142	6.3159	7.12171	6.2113	6.46836	6.35634	6.54123	6.26385	6.45284	6.74853	7.19379	7.31844	6.32159	6.86808	7.15004	6.63411	6.63879	6.306	8.58326	6.65657	7.47848	6.81442	6.69617	5.91761	6.13446	6.94131	5.89131	6.73735	6.56478	6.53713	6.10171	6.18528	7.108	6.9726	5.89411	6.01148	7.06929
ARHGEF19	7.81721	8.97925	9.57211	9.90244	9.0536	8.89005	7.88069	8.73427	9.18312	8.46595	9.37413	9.61048	8.57987	10.4679	10.254	8.08898	7.32194	8.11071	8.58387	8.10202	8.93472	9.40731	9.10071	10.0013	10.6924	9.22903	9.91916	8.61839	6.42	9.75707	10.5283	10.896	9.65124	9.36119	8.79395	8.9176	7.6986	9.64358	8.42502	9.26084	8.05381	9.06057	9.91957	7.90533	8.24641	9.08466	8.80908	9.59922	9.62775
ANO7P1	6.60525	7.60246	7.69448	7.62323	8.07001	7.07905	7.14028	6.79161	7.25794	8.31006	6.84921	7.25087	7.255	7.31954	7.97738	6.31448	6.57273	6.51333	7.66484	7.0573	7.72751	8.3173	7.11338	7.85045	8.27175	7.53113	7.41534	7.07754	6.32269	8.37516	9.20556	8.51722	7.68655	8.005	7.5842	7.6265	6.93734	8.04343	7.51884	7.74937	7.32815	7.58707	7.37094	7.14382	7.08841	7.16212	7.13074	6.92799	7.73436
C1orf134	6.59488	7.52019	7.17349	7.20004	7.74754	6.91748	6.72941	7.32133	7.73384	7.1313	7.3172	6.72284	6.28621	7.3039	6.78909	6.49453	6.66836	5.69526	7.17697	6.41435	6.29409	7.20393	7.01874	7.08095	7.36125	6.68092	6.19294	6.26514	6.3021	7.02253	6.91927	7.00554	6.80933	6.68495	6.72384	7.23191	6.53239	6.63951	6.52169	7.03283	6.28442	7.10412	6.54706	7.23133	6.27782	6.54988	6.31895	7.3279	6.64467
RSG1	6.83015	8.61444	7.98058	6.70702	7.88927	7.45085	7.51707	7.12217	7.99783	7.79363	7.38482	7.34668	6.97614	8.64306	7.89544	6.9772	7.39509	6.79727	8.18168	7.2292	7.61521	8.41814	8.16046	9.36926	9.02036	7.63168	6.85898	7.00232	7.08267	8.45239	9.18208	7.86294	7.26206	7.53153	7.718	7.53553	7.17256	7.88315	7.41544	8.0273	7.36596	7.96201	7.28106	7.59892	7.43342	7.40305	7.40644	7.99956	7.89928
FBXO42	10.6511	11.7672	11.5427	11.3576	12.0437	10.7043	10.8467	10.7951	12.0917	10.925	10.7008	11.1808	10.1573	11.3027	11.4532	10.0463	10.3959	10.2321	11.3005	11.0546	10.2097	11.9233	11.6653	11.6404	11.8912	11.5327	10.7823	11.1313	10.7583	11.2476	12.0668	11.8283	10.9974	11.1976	11.3604	10.9313	10.8591	11.309	11.2314	11.268	10.9273	11.3125	11.0758	10.5791	10.7602	11.1527	11.1529	11.1422	11.043
SZRD1	11.4889	12.9892	12.6515	10.9466	12.3885	11.557	11.0401	11.7545	12.7816	12.5025	12.5987	11.7273	11.0519	12.7569	12.0338	11.4066	10.8159	10.3134	12.6548	12.3565	13.1442	13.3273	13.0188	12.7394	13.505	12.7725	12.1801	12.3148	11.7141	13.4997	14.0646	12.5431	12.4836	12.2098	12.1743	12.1348	11.6439	12.4694	12.3717	12.8979	11.735	12.4171	12.684	11.9745	11.9577	12.3748	11.8758	12.5578	12.2924
NECAP2	12.3718	12.9127	12.7174	11.9273	12.3316	12.2919	11.6942	12.4	12.6061	12.5783	12.4387	11.957	11.3867	12.3539	13.0797	11.5099	11.6146	11.7133	13.4242	12.6706	13.1919	12.7866	12.4142	12.381	12.668	13.2244	12.9741	13.5019	12.3335	12.8148	13.8085	12.3376	12.3389	12.5509	12.4198	12.6067	11.954	12.7564	12.394	12.6982	12.0459	12.4196	12.5774	12.0181	12.2892	12.7005	12.2246	12.4243	12.6511
RP4-798A10.2	6.80423	6.82662	6.78095	6.69595	6.70947	6.52522	6.66881	7.99355	7.08256	6.73823	5.01698	5.75189	6.39915	6.43433	6.71598	7.20024	6.80893	6.06411	5.96627	6.59211	6.1059	5.98852	6.32733	5.94386	5.88719	6.52838	5.87369	6.06656	5.95546	6.47876	6.85672	5.90593	7.07274	6.56506	6.57844	6.17877	6.13446	6.90248	6.55267	6.68482	6.41356	6.69932	6.42895	6.53419	6.42505	6.30728	6.52624	6.62906	6.53823
CROCCP3	7.57928	7.02102	7.07788	7.13135	7.8561	7.34504	7.65411	7.45078	7.4127	6.07857	5.01698	6.98399	7.65218	7.43849	7.29959	7.21874	7.42073	6.26819	6.84672	6.13416	5.01698	5.78191	5.9589	6.17231	6.40546	6.42889	6.17353	6.88512	6.87427	7.58229	6.48331	6.29392	7.34738	6.93146	7.13826	6.32895	6.72657	7.46779	6.82407	7.05291	6.90098	7.20911	6.86425	7.08202	7.02779	6.74942	7.13074	6.84358	6.81049
NBPF1	11.212	11.2903	11.4833	12.1898	11.9926	11.7067	12.7315	10.1601	11.6976	9.89212	9.97497	11.5222	11.3309	11.3605	11.2539	10.5871	10.6684	10.0761	11.2618	11.6541	10.2531	9.99922	12.3148	10.3854	11.7539	12.1048	10.2784	10.8621	12.2058	11.2555	12.6926	11.4335	11.2624	11.7369	11.4735	10.5117	11.1119	11.2882	11.2708	11.0257	10.9243	11.13	11.345	11.0257	10.3271	11.1404	11.4633	11.6723	11.1651
CROCCP2	8.57869	9.53165	10.049	8.96467	8.85845	9.97214	8.78692	8.25935	9.34582	8.32101	7.72619	9.00201	9.43004	8.82048	8.90003	9.72108	8.03436	7.28583	7.57523	8.50235	7.66313	7.07592	8.78688	8.64325	9.68005	9.33877	8.6635	8.67801	8.55486	8.42038	10.4795	8.70264	8.98778	9.10833	9.05376	7.65553	8.51748	9.00634	8.70669	8.9932	8.44556	8.57171	8.85718	8.58613	8.07616	8.58129	8.62041	8.9553	8.83633
MST1P2	7.41583	8.04554	9.34431	7.22216	6.9667	8.16	6.62122	8.04257	7.56194	7.20705	5.97167	7.63127	8.63461	6.84658	7.35203	8.44713	6.42655	6.75046	7.10572	8.99394	7.31026	8.12695	9.01484	7.3924	7.26949	7.7827	6.82687	7.17145	6.3627	7.55245	9.36346	8.96807	7.00293	7.62264	9.50086	6.74286	6.59127	8.43711	7.0661	7.85199	8.47937	7.79814	6.72825	7.59892	7.33902	7.77538	8.23388	6.62906	8.14786
ESPNP	5.64314	6.80003	6.09616	6.1656	5.49075	6.48455	5.01698	6.29616	6.52275	5.85232	6.60399	6.5106	5.97142	6.54111	6.8664	5.73254	5.86931	5.65711	5.87837	5.79941	5.91287	6.34959	5.55266	6.01538	6.38921	6.61979	5.90096	6.21491	5.01698	6.54756	7.5876	6.15325	6.35416	5.62605	6.41178	6.17877	5.5861	6.22936	5.82817	7.40073	6.18827	6.79626	5.56884	5.94972	7.04832	5.73991	5.49095	5.33708	6.05118
CROCC	9.43615	10.1797	9.57627	8.1379	9.28236	9.29211	8.11756	8.43024	10.0596	9.33168	9.25735	8.92946	9.52223	9.94397	9.49105	8.33754	9.22615	7.91309	8.99592	9.35909	7.94337	10.985	9.70936	8.56583	9.27418	10.5321	8.70226	9.5021	9.4055	11.2294	10.3645	9.5363	9.98928	9.3352	9.2261	8.68938	8.67092	9.52968	8.68214	9.80893	9.53452	9.70294	8.97695	8.62789	8.86017	9.18442	9.02064	9.64037	9.28045
MST1L	9.44517	9.57373	10.5646	8.63711	8.67888	9.42654	6.89485	9.12175	9.02938	9.38439	7.36266	8.8819	9.37	6.62522	9.3004	9.97295	7.42073	8.66971	8.63304	10.6461	8.5265	9.44996	11.2099	8.36177	8.30199	9.14572	8.61787	8.73035	6.21528	8.63059	10.2282	10.357	7.64298	9.24731	11.0101	9.20024	8.53759	10.3038	8.95206	9.87678	10.5669	10.2108	6.84261	9.02108	8.20357	9.15662	10.4946	6.18497	9.17376
RP11-108M9.4	6.97519	9.11205	7.82845	9.19409	8.55508	6.89818	8.08076	7.54144	7.92738	9.07998	7.24595	8.42452	7.31946	7.69091	8.0131	6.81166	8.09012	7.8982	8.85004	8.19788	6.92965	7.93745	7.60042	8.25031	7.48806	7.54942	7.73249	8.47066	6.01383	8.44445	10.3488	6.79635	7.03831	7.97117	8.2942	9.31125	8.16692	7.27582	8.29294	7.97799	7.22862	7.6122	8.19463	8.36903	7.60443	7.16212	7.74842	7.54841	8.04668
MFAP2	10.4981	11.2486	9.55959	9.05972	9.33197	11.4269	8.23687	9.88878	10.4236	9.18086	11.1629	9.38155	9.85589	12.2795	11.4287	9.16544	10.5731	10.2742	10.8307	10.1827	10.6847	11.7777	10.7354	8.7751	11.488	11.7601	11.0006	11.31	10.4065	12.4935	11.6419	9.33515	10.4897	10.6753	9.24355	10.7651	8.64647	10.0385	9.53026	11.0269	9.0043	10.6563	11.1689	8.72723	10.0325	11.6381	10.1914	11.9272	10.1593
ATP13A2	10.1867	11.5719	11.7953	8.66832	11.2044	10.9144	10.1938	9.98005	12.0471	11.6486	10.092	10.6375	11.0464	11.7371	10.5481	9.82689	11.2547	8.12775	10.8821	10.7664	12.9071	11.7421	11.0069	12.0632	12.3359	11.959	10.5975	9.64212	11.2295	11.788	11.7273	11.3259	11.6195	10.4908	10.8489	10.3866	9.82848	11.141	10.5678	11.93	10.3552	10.9501	10.3475	10.1005	9.8712	10.7144	10.1761	11.0163	11.4007
SDHB	11.2584	12.7924	13.0429	10.3361	11.7277	11.1582	11.396	10.9376	12.5525	12.7005	11.8229	11.1046	10.9944	12.0332	11.4647	11.0031	9.92566	11.9132	12.5247	12.4274	13.4647	12.8852	12.2912	13.5133	13.2537	12.2927	12.552	12.0868	11.6746	12.62	15.1465	13.3021	11.7226	12.4612	12.1411	12.9293	12.1276	12.0219	12.1174	11.7268	11.6204	11.9926	12.2459	12.6913	11.8595	12.5432	11.989	12.0635	12.3265
PADI2	10.2012	8.81461	9.94805	7.21483	9.08681	8.76902	9.17301	9.73951	8.66599	8.34622	9.66193	8.54921	9.7767	10.3704	10.3451	8.92559	9.95981	8.50779	9.97201	9.97813	13.2904	9.4447	9.79386	7.90803	10.4222	9.26894	9.01937	8.86344	8.65031	9.13894	10.1559	9.20229	9.29355	8.88428	11.3978	8.58973	7.57181	9.75925	9.04625	9.92115	8.13071	9.57815	7.35638	8.00476	9.11999	8.97744	9.6792	9.01029	9.70083
PADI1	12.4531	11.2201	11.5353	10.1079	9.56053	11.9712	8.05929	11.8608	10.0286	7.46618	12.6697	11.3109	10.0738	12.2098	13.5848	9.05423	11.9482	11.6688	12.8816	8.72274	10.5841	9.94067	9.2477	8.90279	11.8348	13.3292	12.4634	10.5564	10.9691	12.2672	10.6385	10.2173	14.6371	6.87432	7.01469	6.32895	8.0497	7.15218	6.64085	10.1134	5.37897	5.66132	10.5793	5.85406	12.3531	13.2632	9.12033	9.08047	12.5878
PADI3	6.67536	7.05436	9.53846	5.01698	6.02445	5.95419	7.15087	6.70637	7.01311	6.18291	8.61508	6.6789	6.8558	7.7768	8.57301	6.69206	6.59739	6.08663	7.92332	6.44886	6.47716	6.19636	6.26063	6.22841	11.9827	6.11916	6.97969	6.29728	5.26329	5.95839	6.76805	6.01344	11.0348	5.6967	5.3579	5.30595	5.34698	5.6364	5.35178	6.60135	5.8925	5.34115	7.16782	6.53419	6.96415	10.7715	10.0279	5.33708	10.6997
RCC2	12.3887	14.2661	13.3952	12.8942	13.2087	12.9092	12.6407	12.9187	13.3516	13.4306	14.0367	13.1413	11.5298	13.7429	13.321	12.4564	11.4753	11.7168	13.2683	12.9187	12.8935	13.5792	12.8821	12.9566	13.9437	13.6867	12.6669	13.0668	12.2744	13.51	14.7471	12.4864	13.4371	13.1929	12.9003	13.1479	12.4223	13.1851	12.7233	13.7325	12.4292	12.9835	12.4142	12.0268	12.3993	13.1221	12.7002	12.8523	13.3672
ARHGEF10L	11.2606	11.828	11.9207	9.52229	11.9271	10.7942	11.2325	9.77044	12.4219	11.3525	10.4415	10.991	11.6736	12.089	12.2447	10.4503	11.3057	8.90112	10.9915	10.5245	11.2597	12.1321	11.3829	10.0773	12.0462	11.8343	10.3981	10.2811	10.6988	11.8893	12.6223	10.5919	11.7628	11.7916	11.5979	10.8923	10.3491	10.8264	10.7854	11.8773	10.9839	11.2776	11.3861	10.3441	10.21	11.2673	11.0994	11.0163	11.7366
IGSF21	7.99901	7.48899	7.15024	5.98529	6.97394	6.92702	6.65316	6.52516	7.29676	5.98548	6.45886	6.87468	6.47665	8.19964	7.50314	7.18148	7.59892	7.13685	7.16303	7.22022	6.17277	7.51324	7.06263	7.24012	8.31316	7.01249	6.09162	6.53702	6.84882	7.98828	7.17613	6.17463	6.5269	7.21414	7.48206	6.43511	6.56221	7.54236	7.28659	7.20327	6.49174	7.20911	7.42767	5.94972	6.15149	7.07085	6.64569	6.77623	7.46948
KLHDC7A	8.0649	9.24948	9.83255	8.77966	11.4537	8.42309	7.37352	7.97683	9.34137	6.82961	7.96145	8.90588	9.14268	8.72748	10.1924	8.74505	9.06847	7.49541	9.38424	9.48974	8.27097	9.55625	10.1366	8.74813	9.13736	8.72757	9.49842	9.25328	9.23431	8.47203	11.0935	9.53959	9.80386	7.44646	9.97248	9.8515	7.57181	5.6364	8.61886	8.64503	9.26755	10.0768	7.09842	8.46452	7.9465	9.8629	10.2553	8.17997	9.74933
ALDH4A1	8.18496	9.52607	8.64154	8.41247	10.663	8.84615	7.81782	7.45078	9.64752	9.10115	8.98371	8.58484	7.43972	8.22806	8.48244	8.30043	6.85893	7.54146	9.12315	8.54787	11.2514	9.93818	8.83547	9.81063	9.70269	8.43904	9.20577	8.32541	9.6101	10.6829	11.3168	9.74013	9.4561	8.4089	8.67	9.33188	8.00187	9.31945	8.86763	9.24858	8.759	8.69764	8.4558	9.38482	8.01781	9.14252	8.41042	9.76786	9.37632
IFFO2	10.9114	10.0691	10.9344	11.3679	12.8136	11.4389	10.6877	10.8481	12.3617	10.359	10.8346	10.6388	10.0649	11.3645	11.1437	10.342	9.72433	8.88382	10.9569	10.7487	10.5926	13.2819	11.2771	10.6873	12.6794	9.47986	9.85948	9.96661	9.13796	10.952	12.5088	10.7986	10.9083	10.6146	11.7156	11.2621	10.0463	10.7032	11.12	11.7268	10.4722	11.6109	10.6062	10.3347	10.0325	11.0463	11.8093	11.2266	10.8418
UBR4	13.4659	13.3116	13.9725	13.6997	14.1718	14.0528	14.7111	13.3695	14.3422	13.8585	13.6197	13.6892	13.0202	13.9002	14.0143	13.3781	13.8771	11.3072	13.6935	12.6302	13.8651	14.6529	12.9293	13.9772	14.2873	13.6566	12.9217	12.883	14.3308	13.7572	13.4552	13.4784	14.0221	13.4685	13.7619	13.119	13.2653	13.8902	13.5205	14.2573	13.5343	13.7119	13.3988	12.9145	13.2928	13.6335	13.4025	13.733	13.5285
EMC1	11.5384	13.3643	12.5968	11.4276	11.9797	11.5888	11.7514	11.4784	12.3406	11.4296	12.52	11.5853	10.8252	14.0214	12.1203	11.6804	10.4718	10.5493	12.6806	11.4386	11.2853	12.3096	12.0179	11.9755	13.7433	12.1274	11.4648	11.4738	11.3953	12.7435	13.3102	12.0061	12.0957	11.9484	11.9188	12.1146	11.8028	12.1155	12.0724	12.2275	11.7385	12.0866	11.8883	11.092	11.511	12.2026	11.9257	12.1221	12.0546
MRTO4	10.5711	13.0794	11.7158	10.649	11.099	10.8754	11.239	10.7184	11.6482	11.6255	12.7339	10.4029	9.70451	11.3177	10.3416	10.515	9.28804	10.2311	11.3393	10.5288	11.8518	11.4161	10.8761	11.8599	12.3161	11.6905	11.1529	10.6215	10.3903	11.5291	13.2103	11.8999	11.103	10.9847	11.1012	11.8434	10.8905	11.4185	11.1166	11.1828	10.7703	11.1087	11.2751	11.0392	10.9932	11.1976	10.6131	11.3262	11.344
AKR7L	6.77775	8.46994	7.35942	7.99625	8.28054	7.39899	9.29829	7.42587	7.66765	9.24501	6.15564	7.73922	8.30042	6.63866	6.90735	7.90782	7.69041	7.42678	8.32981	7.38118	9.07981	8.54561	7.02764	7.73557	6.46813	7.64303	7.45595	8.84323	5.78763	7.72243	8.83555	7.65574	9.18639	7.90992	8.30262	8.03048	7.82577	7.6582	6.66881	8.35435	9.13671	7.6122	5.79281	9.23142	6.77666	7.63838	7.05168	6.51951	7.57185
AKR7A3	9.48821	12.1586	11.2156	9.74748	11.4729	10.1802	11.8765	8.50621	10.5307	11.6298	9.13443	10.2779	9.99852	8.44381	8.97353	9.95466	10.0136	10.8376	11.3852	10.6073	12.7266	13.0271	10.8189	11.8746	9.04498	10.8264	9.91799	12.2116	9.36458	10.6447	12.6662	11.414	11.7529	8.17774	10.8715	12.5495	11.2095	9.15229	10.4606	10.4256	12.2059	9.59972	7.86359	12.3785	9.21288	10.6953	8.07094	7.35753	9.91674
RP4-657E11.10	6.10235	6.26239	6.60017	6.50291	7.4211	5.97768	7.39123	6.0669	6.60325	7.06917	6.37848	6.75477	6.68142	6.97461	6.84117	6.01907	6.64518	6.17159	6.67303	6.46572	5.86821	6.27587	6.72857	5.94386	6.74997	6.5419	6.28466	5.8631	5.74894	6.8014	7.40463	6.19554	6.96653	7.13724	6.57844	6.32895	6.43785	6.42435	6.58282	6.83601	6.59961	6.53713	6.42895	6.4301	6.1054	6.42184	6.42755	6.46048	6.38923
AKR7A2	10.235	12.7386	11.3024	9.68684	12.3866	9.48181	11.2676	9.82761	11.069	12.0889	10.796	10.7741	9.98526	11.4099	10.6709	9.81099	9.917	10.7882	12.1791	11.406	14	12.7945	12.0056	12.9412	12.287	11.2857	10.5909	11.642	11.3332	12.0758	13.2247	12.2486	11.4075	10.891	11.5437	12.2761	11.2832	11.5757	11.5054	11.8425	11.0271	11.2092	11.7049	11.0957	11.0636	11.6493	11.228	11.7813	11.7505
PQLC2	8.78239	10.6838	10.2098	8.12285	9.47246	8.64758	9.28693	8.13874	10.0064	9.10953	7.94208	8.78881	8.42456	9.69338	8.74061	9.0369	8.47098	7.77294	9.24788	8.73186	9.67993	10.6081	9.18173	9.95179	9.7537	9.41993	9.02809	9.16936	8.54385	10.9506	10.9262	9.33894	9.43754	8.55763	9.34804	9.16781	8.50392	9.49368	9.06531	9.62226	8.73129	9.44148	9.16611	9.21103	8.47932	9.23514	9.04984	9.68038	9.57489
CAPZB	13.2363	15.0992	14.3114	13.0484	13.6743	13.5074	13.28	13.4046	14.2571	13.4223	13.831	13.3112	12.9723	14.2111	14.3533	12.7069	12.4864	12.791	14.5707	13.9789	14.2292	14.944	13.4212	14.1504	15.3193	14.3173	14.1713	14.5233	12.7088	15.1207	15.9651	13.5098	13.8767	13.9995	13.7132	14.1216	13.4458	13.7805	13.8668	14.0809	13.2568	13.7189	14.2976	13.0461	13.3171	14.3231	13.5792	14.2306	14.0256
MINOS1	9.59744	9.87807	9.80098	10.0254	10.6693	9.19433	9.59205	9.48474	9.94825	10.5848	10.0459	10.0038	9.35827	10.0757	10.0742	9.48462	9.2191	11.0863	10.6063	11.0915	11.3031	10.505	10.1472	10.4978	10.5249	10.5066	9.47153	10.3067	10.1626	11.2306	12.9847	10.3373	9.91528	10.3538	10.4276	10.4295	10.0486	10.4233	10.1561	10.3282	9.65696	10.0658	10.1443	10.7272	9.8793	10.5363	10.2088	10.1999	10.3891
RPS14P3	6.46246	7.08685	6.74908	7.04212	6.43842	6.72061	6.86878	6.93148	6.22249	6.47303	6.34455	6.29658	6.99243	5.95043	5.7821	6.33392	6.15175	6.62472	5.66319	6.44886	7.06937	6.93372	6.29452	7.91507	5.88719	6.70451	6.26698	6.24867	6.82284	6.44269	8.05922	6.13138	6.85054	6.40218	6.87779	6.14578	6.089	7.49311	6.1939	6.73735	6.52885	6.47751	6.36473	6.75924	6.87395	6.50042	6.64569	6.70492	6.64467
NBL1	11.1839	12.5498	11.5906	11.0572	11.6026	12.2697	10.8366	10.1276	11.7465	11.9022	11.7039	11.2134	11.0672	12.5169	11.9379	10.8806	11.1775	10.5186	12.0396	11.0809	13.7645	13.2034	11.5574	12.2188	12.127	13.4404	11.5008	12.272	12.6506	14.139	13.5577	11.6468	11.7072	11.773	11.5929	12.247	11.0484	11.7872	11.5192	12.8441	11.0028	11.8498	13.332	9.97346	10.982	11.8367	11.3392	12.7076	12.1593
TMCO4	10.1974	10.6277	11.7155	10.3312	11.9872	10.4046	10.5635	9.44452	11.8852	10.7449	9.14909	10.3806	10.7182	10.7069	11.4001	9.55574	10.0177	8.77811	11.1655	10.0952	10.6365	11.8043	10.8351	10.3779	12.1366	11.1065	10.6142	10.3026	10.0291	11.6571	12.7712	10.9763	10.9654	10.3635	10.921	10.513	10.0252	11.3648	10.5645	11.1126	10.9121	10.6781	10.3188	10.9086	10.1906	10.6525	10.6115	10.5303	10.8293
RNF186	6.49706	7.19945	8.00995	6.91871	5.87323	6.89818	7.53299	6.35817	9.09428	7.67188	6.61754	6.79606	9.56619	5.70163	7.28165	8.78124	6.41225	7.78382	7.4903	7.58788	10.3346	7.81002	7.18597	8.89228	6.96795	6.87824	7.116	7.60546	6.71297	8.90581	8.05922	7.295	5.63196	9.31206	6.80325	8.45581	6.82474	6.22936	6.52169	5.82226	6.7597	6.44645	5.33689	7.66181	5.82926	6.39434	6.15356	6.33184	7.17303
OTUD3	8.87524	8.70321	9.40785	10.5704	10.6005	9.13613	9.54517	10.1141	10.168	9.31549	8.48857	9.82851	10.0302	8.81517	10.1321	11.072	9.17245	7.54146	8.72656	9.66423	8.95744	8.73074	9.07669	8.66403	8.30572	8.97841	8.0734	8.76421	8.80872	9.71021	10.6739	8.92585	9.60211	9.78719	10.0213	8.99366	9.30625	10.0301	9.07004	9.574	9.2579	9.5531	8.71543	9.51235	9.12456	9.41006	9.34093	9.3419	9.42029
PLA2G2A	8.48627	6.87813	7.18877	11.1439	9.04557	12.1385	9.20477	12.3175	8.15643	9.86397	7.93229	10.2245	10.6163	7.3654	7.1945	10.2561	7.21521	8.18175	9.01454	8.92421	10.3504	11.3261	7.31298	13.6956	7.36125	7.02155	8.0734	8.37341	7.58303	8.47203	12.0009	12.0908	7.26206	6.27809	10.9237	6.24158	5.34698	8.66038	9.27624	12.3292	7.42074	6.31243	5.33689	12.7517	6.67086	5.31469	8.36442	12.034	6.05118
PLA2G5	5.7556	6.6575	6.47095	6.5543	6.51514	7.31017	6.00424	6.03384	6.95635	5.24314	7.03448	6.29658	6.15912	7.3273	7.31143	7.36629	6.50865	7.06474	7.01469	6.60697	6.99366	7.86455	7.00076	6.44839	7.36125	6.76152	7.08987	6.89453	7.46041	8.5143	7.34744	6.23606	6.62879	7.19912	6.48147	7.34499	6.089	6.36331	6.64085	6.65765	6.28442	7.12222	7.60931	6.37408	6.49171	7.23357	6.64569	8.47042	6.74221
PLA2G2D	6.33846	6.67254	7.8046	6.59137	6.02445	6.2017	7.1924	6.14461	7.81017	5.01698	6.04518	6.06597	7.68138	5.01698	6.53277	6.96607	6.32215	6.73847	6.45664	7.93142	6.61295	7.26352	7.00076	5.98038	6.97791	6.61979	7.81695	6.73447	6.21528	6.24143	7.34744	6.06249	6.47229	5.76024	5.96627	6.17877	5.67275	8.6162	8.10132	6.22729	5.64074	6.74877	5.56884	7.64117	5.35224	5.60928	6.00737	6.05806	7.45612
PLA2G2F	5.6732	6.44155	7.3727	6.04951	6.09105	6.67474	9.32964	6.41673	6.87054	10.4531	6.34455	7.6525	6.5722	7.26397	7.91449	7.04197	5.01698	5.01698	7.30878	6.89402	7.46045	6.54438	5.88369	6.53334	8.19319	5.83459	6.06996	7.1486	5.01698	6.46087	7.84339	6.70931	9.17895	8.94582	9.44921	5.30595	6.64728	6.07428	5.35178	5.4859	5.01698	5.34115	5.33689	5.4399	5.35224	5.31469	6.49431	5.46875	9.03689
RP3-340N1.2	7.8333	8.97652	9.81158	8.57254	9.36325	8.1447	5.01698	8.34219	8.74013	8.47576	7.9758	9.11842	7.69097	9.33346	10.906	9.45329	6.44066	7.04606	8.10659	9.07002	6.89638	10.8305	7.34118	6.5931	10.2486	9.65009	8.3403	9.08023	5.01698	11.0031	9.2514	8.42715	8.36794	5.62605	10.3393	5.42497	6.13446	6.73369	6.96182	10.2849	5.8182	10.2346	5.33689	5.4399	9.27981	10.1657	7.97151	8.54086	10.372
UBXN10	10.4337	9.61811	10.4637	9.2414	12.4425	10.7512	8.59314	11.5148	10.8351	10.9715	9.99361	10.1473	9.17314	10.857	11.5881	10.0623	9.60798	9.58357	11.2653	10.5297	11.395	11.5217	10.1015	9.50617	10.5508	10.97	10.0499	10.2139	11.6729	11.4125	12.3428	11.7065	10.8673	10.0351	11.937	10.6817	9.74501	8.96302	9.90228	11.7246	10.641	10.6738	9.14583	9.23815	10.3251	11.1925	10.0108	9.35256	10.7925
VWA5B1	7.74238	7.05436	7.75563	6.08986	7.40563	8.54412	6.92039	5.01698	6.44885	6.20247	6.34455	7.62053	7.18723	5.01698	6.51048	6.12017	5.23298	6.06411	6.8734	6.08668	6.37643	6.64409	6.02783	6.40332	7.60399	9.10218	6.54724	5.8631	5.01698	5.01698	6.62143	7.33497	9.57407	5.32321	7.718	5.42497	5.99054	5.45664	5.35178	6.18556	6.32926	8.15988	5.33689	5.85406	8.16833	5.84893	5.68432	6.90742	6.97595
CAMK2N1	11.7792	12.1014	13.3359	12.2356	13.1458	12.313	12.8048	13.7489	11.9894	12.3692	12.0938	13.3647	13.4647	12.9083	14.1674	11.7704	12.8389	13.1044	12.7403	13.5458	13.6016	13.8016	12.3764	12.9507	12.9589	13.4857	12.5258	13.1529	10.8178	13.7256	15.1746	12.1449	13.2149	12.8097	13.5766	13.4891	12.8951	12.5186	12.7203	13.5294	12.3044	13.2607	12.6117	11.4568	12.5947	13.0223	12.5014	12.1894	13.2682
MUL1	10.8268	10.6076	12.0082	9.43613	12.1104	10.6724	9.37326	9.87106	11.8256	10.593	11.3456	10.396	9.70913	11.32	11.2704	10.441	10.1418	9.6579	11.6415	10.8876	11.81	12.1955	11.64	11.8328	11.6553	12.4432	11.2185	11.6485	11.5385	12.4124	11.6333	11.3759	11.107	11.1795	10.9424	10.9889	10.4189	11.4407	10.931	11.4667	11.0383	11.2622	11.3209	10.8852	10.802	10.9587	10.6404	11.107	11.0191
FAM43B	7.38285	6.87813	6.72735	6.18362	6.67311	7.07059	5.87601	5.77913	7.23141	6.53121	6.47425	6.47104	6.52544	7.09084	7.14197	5.69237	6.82918	6.65097	6.55281	6.28391	5.7153	7.26352	7.34118	6.28149	5.96748	7.29708	6.70133	7.77946	7.30766	7.15105	7.47285	6.45034	6.67656	6.3725	7.80447	6.53182	7.25922	6.29852	7.41544	6.37882	6.37225	6.8642	6.62819	5.7444	5.89248	6.82839	6.90029	6.98777	6.91644
CDA	9.94579	7.80455	10.8666	6.69595	7.50071	11.0165	9.05462	11.1994	9.95795	8.91033	12.2305	8.92093	11.1219	11.3186	11.679	7.86858	9.0606	8.94703	9.61363	10.4839	12.4724	9.10527	8.23895	10.1596	12.0267	10.9288	8.91266	10.9404	7.37771	12.197	10.8929	8.84818	11.0633	10.7447	10.4964	9.59813	8.03076	9.40598	6.91757	8.68819	6.02302	9.46182	7.62141	8.26664	6.85034	11.8882	8.00209	10.7501	11.8587
PINK1	9.39815	8.00816	10.9333	8.31359	10.2493	10.4086	9.0573	9.00116	11.1358	9.94915	10.2437	9.66243	9.42443	10.5966	10.8989	8.02947	9.71936	8.95414	10.4905	10.0917	10.6893	10.9127	10.9873	10.6149	11.121	10.6977	9.88844	10.504	10.0447	11.5476	11.2897	9.8044	10.3213	9.59266	10.2773	10.0004	9.20143	10.4579	9.84841	10.1836	9.8393	10.3187	9.90519	9.47299	9.91915	10.1411	9.44335	10.5114	10.2943
PINK1-AS	7.99189	7.65234	8.70132	6.71798	8.65581	8.09776	7.79185	8.86408	8.35925	7.76148	8.33868	7.66299	7.85316	8.97113	8.22841	7.85142	7.3082	6.42188	7.2706	7.74917	6.89638	8.34414	7.41577	6.47025	7.46774	8.23277	6.90053	7.76497	8.12698	8.50671	9.17019	6.84341	7.88587	7.66601	7.80447	7.868	7.47547	7.6582	7.95386	7.95777	7.20778	7.74268	7.88364	7.68215	7.40268	7.73761	7.96116	8.14735	7.88952
DDOST	13.0413	13.3555	14.2423	13.3582	13.3223	12.9867	13.3707	12.3384	14.2139	13.8797	13.5481	13.5057	11.879	14.7837	13.6854	12.776	11.6857	11.7906	14.3993	13.6397	13.4821	14.9176	13.7991	15.1771	15.5473	14.365	13.786	14.1768	13.8121	14.8075	15.1746	14.3481	13.6979	13.6716	13.4651	14.2239	13.293	14.5302	13.6945	13.6707	13.3756	13.7265	14.0128	13.5659	13.8095	14.1087	13.4414	13.8066	13.9817
KIF17	6.8804	6.30495	6.93819	6.14723	6.54646	7.03619	6.40813	6.9167	6.58083	5.75959	5.57481	6.26445	6.28621	6.29783	6.78019	6.46083	6.15175	6.32197	7.26413	6.8345	6.96206	7.07592	6.68253	5.90562	6.59742	6.64462	6.74851	6.65717	6.47441	6.87956	6.45352	6.29392	6.41484	6.34197	6.7509	6.14578	6.29739	6.86241	6.55267	6.71137	6.37225	6.62106	6.42895	6.37408	6.42505	6.42184	6.67373	6.98777	6.61896
HP1BP3	12.7397	12.1792	13.3786	13.095	13.6429	12.7632	12.4635	12.9245	13.217	13.3665	13.096	13.282	12.834	13.5898	14.5052	12.3743	13.149	12.6401	13.4853	13.3619	12.233	13.5106	13.3142	12.5877	14.1033	13.605	12.4063	13.4255	12.865	13.1339	13.9783	12.9737	12.9898	13.0303	13.2466	12.9948	13.1113	13.3855	13.0571	12.7023	12.7606	13.0448	13.0884	12.7016	12.8576	13.2782	13.0429	13.0157	13.0605
EIF4G3	12.3078	11.0984	12.5005	12.5014	13.2026	13.0259	13.3608	11.3175	13.5534	13.6136	12.3357	12.55	11.6177	13.4483	13.0713	10.9369	12.7176	11.2674	12.4363	11.6545	10.62	11.4518	11.34	11.4878	12.4269	12.7021	11.4882	11.6606	11.4293	12.0624	13.4802	11.5146	12.4684	12.4024	12.2724	11.8908	12.2596	12.0613	12.3713	12.3161	11.7608	12.1789	12.0141	11.8736	12.107	12.5637	12.2315	12.3826	12.2974
ECE1	13.5556	12.7334	14.0432	11.812	14.4249	14.5268	12.7621	13.4378	13.9479	11.3299	13.4996	12.6173	12.9297	13.7414	13.7075	12.6301	13.6014	10.4534	13.4591	13.278	12.4034	14.1173	12.1663	10.8275	14.8983	14.3434	12.9268	13.3752	12.2577	13.7248	14.7999	13.0404	13.8138	12.916	13.6278	13.5026	12.5905	13.2377	13.3446	13.5231	13.3711	13.8108	13.1219	12.1609	12.7451	13.5877	12.5716	13.3673	13.3367
NBPF2P	6.92869	5.75063	6.94739	5.01698	6.19712	7.1041	7.15087	5.77913	7.15557	5.24314	5.86225	5.80938	5.78328	6.46591	6.28632	6.6348	7.13891	6.88583	7.17002	6.71946	5.01698	7.03688	6.87715	7.16906	6.59742	6.41391	6.06996	6.7765	5.01698	6.17238	7.01704	6.79635	6.92905	6.56506	7.11847	6.59925	6.59127	6.36331	6.69613	6.4135	5.96033	6.7243	6.01091	6.98337	6.85034	6.52542	6.70111	6.77623	6.13715
NBPF3	9.22326	7.52787	9.52277	10.3489	9.64351	9.08145	9.58835	8.52002	9.61478	10.3824	7.50393	10.1253	9.6285	8.71328	9.43503	8.44713	9.4651	8.68122	9.43065	8.37591	6.1059	9.0014	10.3135	8.55696	9.90893	8.77129	9.60264	8.91812	5.26329	9.27416	9.10923	8.9081	9.55698	8.34475	8.95648	9.61264	8.2427	9.0484	8.88385	8.39971	9.67519	8.94953	9.09172	9.19728	8.7871	8.70681	8.7209	8.58393	9.47262
ALPL	8.35745	7.94165	6.96558	5.98529	8.56863	8.36506	8.07007	7.26582	10.298	8.40906	8.82308	6.97524	6.89138	7.82589	7.76267	9.34095	8.38178	7.26215	9.07609	8.00926	7.23478	7.92215	8.67911	8.76745	8.46432	9.34557	8.03453	7.28006	7.68874	9.18229	8.45131	8.22362	8.22971	8.81054	7.355	7.36886	6.70073	8.54725	8.32514	8.88101	7.60448	7.27469	6.57475	7.77956	7.54979	8.4378	7.25849	10.6078	7.95639
RAP1GAP	11.6361	11.6496	12.8729	10.5725	12.7652	11.6123	14.051	12.0954	12.3799	11.8706	9.88051	12.2783	11.1382	10.2126	11.7484	11.7745	11.3422	10.3352	11.3426	11.8191	10.7852	13.2149	12.138	14.1998	11.2675	12.6312	11.3126	11.8114	8.73976	12.4038	14.1796	12.9763	11.8852	10.0025	13.2954	13.1354	10.5127	12.5598	12.4994	11.4239	12.7244	12.4631	10.9978	12.8876	10.8536	12.5989	12.1765	8.87359	11.9433
USP48	11.1065	12.0977	12.3705	12.0366	13.3525	11.1746	11.7941	12.7636	12.4503	12.6259	11.2617	12.4528	11.2437	12.5775	12.1488	11.5848	11.3722	12.072	12.8106	12.8493	12.154	13.2324	12.1526	12.5912	12.9316	12.234	11.6341	12.1954	10.8261	12.1351	14.25	12.3119	12.4866	11.9452	12.5623	12.2173	12.2966	12.6124	12.3443	11.7508	12.2128	12.1634	12.304	11.9389	12.3207	12.2741	12.3262	11.9687	12.1865
LDLRAD2	7.06335	6.17142	7.85189	7.12349	7.30887	7.31017	6.19122	6.12958	6.81605	5.82271	5.01698	6.90292	7.04007	7.31175	6.94699	6.49453	6.73529	5.79786	6.93352	6.67852	6.54709	6.49882	7.02764	6.04903	6.98779	6.35182	6.5609	6.73447	6.76915	5.01698	7.01704	6.89982	6.80933	6.05709	6.72384	6.30065	6.17781	10.9037	6.58282	6.4135	6.45335	6.79626	6.79815	5.94972	6.00555	6.44867	6.3564	6.8865	6.253
HSPG2	13.7138	13.0326	14.7164	11.8108	13.9524	14.2924	12.8044	11.6992	14.267	12.6418	13.0656	13.7322	13.1303	14.5003	14.5154	12.9854	13.9039	10.9752	13.0367	13.1121	12.1343	13.078	13.3514	12.089	13.4313	13.8811	13.6465	13.1425	12.9912	13.7786	13.261	12.6036	14.2229	13.0635	13.1246	12.1515	12.671	13.0027	13.3253	14.3588	13.2468	13.7268	13.5866	9.88633	11.76	13.0849	12.6544	13.9676	13.4893
CELA3B	10.4356	9.88534	9.8475	10.1842	10.3708	8.43567	9.05194	8.57613	10.6693	9.52402	13.1415	11.2528	8.92909	7.49423	12.1573	11.2623	8.28997	10.3666	12.2693	14.1615	9.98567	9.32757	17.6911	8.74033	8.43399	9.77738	8.58859	8.18164	5.26329	9.02976	11.3024	11.9975	5.45347	7.75885	9.28626	7.80075	5.34698	5.45664	5.59431	5.34929	5.37897	5.34115	7.74781	5.4399	5.35224	5.31469	6.19758	5.33708	5.33488
CELA3A	13.017	10.5988	11.6823	12.9411	11.7084	9.66932	10.2684	5.01698	13.6721	10.9484	15.8498	13.459	11.879	8.3875	14.6769	13.3425	10.1839	12.5157	14.2243	16.6515	11.5778	11.3894	17.534	10.1183	10.0731	11.9785	9.92267	9.69178	5.01698	10.0417	12.5852	13.893	5.45347	7.99662	12.6578	5.30595	5.34698	8.20234	8.95206	5.34929	8.18317	5.34115	5.33689	8.7368	5.35224	6.24487	9.61891	5.33708	5.33488
LINC00339	9.28779	9.99165	9.27613	8.35269	9.63286	8.98043	8.88988	9.1441	8.72424	10.0251	9.67065	8.26423	10.0321	10.1883	9.28174	8.40508	9.22087	9.87782	9.92568	10.176	8.75602	11.3994	11.0506	8.83123	10.4042	9.01732	9.33254	9.66907	9.09603	9.73141	10.0083	9.44452	8.7966	9.29193	9.67796	9.40042	9.49878	10.0795	9.61017	8.43642	8.49598	9.09576	9.71771	9.15522	8.95041	9.37734	9.71601	9.80452	9.50124
CDC42	13.641	13.5666	14.3983	13.3514	14.684	12.8292	13.6905	14.5946	14.5357	14.6566	13.8149	14.6339	13.8117	15.3008	15.1268	13.5106	13.4921	15.8776	15.6784	15.8899	16.1518	15.6469	14.6108	15.7627	15.1446	15.1779	14.3204	15.7094	13.8472	15.1106	16.2945	15.0281	14.4557	14.9168	14.8394	15.3124	14.9432	14.4049	14.7883	14.1237	14.425	14.5475	14.4332	14.427	14.4519	15.1693	14.6136	14.7907	14.8115
WNT4	10.4542	9.56831	9.63051	8.03705	8.47576	7.95552	9.6428	6.75823	10.242	9.06281	8.19968	9.55245	9.37	8.53727	9.08214	8.16918	9.99728	9.47589	8.96178	9.11009	7.83964	10.6159	10.5837	11.4704	7.44711	9.37246	9.51555	8.9224	7.6544	10.1192	10.7569	9.04662	10.3677	8.46426	10.4946	8.40074	9.11525	7.84488	10.3214	7.38535	9.31951	9.5594	8.48854	11.105	8.33632	9.32214	8.96551	8.04467	9.9903
ZBTB40	10.7515	10.5611	11.3569	10.8841	12.0151	10.5479	11.1691	11.1653	12.3265	10.795	10.0985	10.4612	10.0079	11.365	10.672	11.0506	10.6318	8.67835	10.9293	10.2693	9.37495	10.9266	11.6542	10.4839	11.1886	10.3407	9.50779	9.75302	9.82276	10.823	11.005	10.1372	10.7867	10.5555	10.764	10.5385	10.3789	10.9196	10.7284	10.537	10.5092	11.1332	10.5192	10.6336	10.2748	10.5537	10.7714	10.836	10.6678
C1QA	13.321	12.0886	13.522	9.4762	11.2158	13.3419	11.7584	11.9485	12.8499	10.1047	10.9186	11.703	12.1624	12.0802	14.0765	12.4482	11.7123	12.4052	13.9076	12.9031	12.2902	13.2008	11.7019	11.7841	14.0962	12.4025	13.57	12.5085	12.2429	12.4423	14.0097	12.3542	10.3414	11.7207	12.0843	12.5722	11.1208	13.8021	12.6584	11.6926	11.2462	12.0833	12.6231	11.0939	11.8965	13.2661	12.1627	12.8277	14.0191
C1QC	12.4843	11.5373	12.9136	8.71888	10.8849	12.859	11.2367	11.4273	12.1955	9.36529	10.2601	10.8038	11.4487	11.9776	13.4506	11.7989	11.6931	11.6993	13.4788	12.4158	12.0194	12.6327	11.2062	11.2532	13.6881	11.985	13.2155	11.653	11.6754	11.9726	12.9255	11.3005	10.6565	11.194	11.7751	11.1753	10.658	12.8903	11.9544	11.833	11.0648	12.0151	11.6363	10.3441	11.2859	12.2274	11.2842	12.174	13.2124
C1QB	13.3964	12.0023	13.6559	9.55175	11.5689	13.7123	12.2475	12.1111	12.9875	10.0471	10.6259	11.5766	12.1378	12.3714	14.1744	12.5123	12.2986	12.0684	14.1201	12.9747	12.0381	13.4066	11.6132	11.9564	13.9653	12.4479	13.624	12.2066	12.213	12.2844	13.9171	11.9259	10.5965	11.5196	12.1709	12.3242	10.9759	14.0621	12.5099	11.778	11.5659	12.4954	12.1064	11.223	12.2492	13.2256	11.8001	12.7917	14.0914
EPHB2	11.5726	8.86277	10.0844	10.6483	8.57759	10.6418	8.15342	10.9737	12.4989	9.06065	12.846	10.4097	10.5079	12.0644	11.713	10.2346	10.2371	9.51162	10.8942	9.04348	12.4222	12.0058	10.8231	10.4711	12.7406	9.47212	11.0468	9.34216	8.019	11.3449	12.3322	11.89	11.0245	11.1858	11.3241	9.95754	9.20977	9.61035	11.0514	10.232	9.84575	11.5339	10.2217	9.92015	9.62029	11.2938	10.3539	11.6574	11.3553
RP1-74M1.3	8.24284	5.98735	6.71634	7.25108	6.62602	6.53845	5.94265	6.27027	9.05316	6.27703	7.99471	6.86512	6.74239	7.44559	6.94699	6.49453	6.33771	5.91513	7.03806	6.3787	7.37004	8.05886	7.40916	6.57352	8.49728	5.01698	6.21198	5.95973	6.0685	6.67384	7.53779	7.77467	7.37464	7.00381	7.03613	6.11158	5.5861	5.45664	7.28659	6.8825	5.8925	8.71475	5.72661	8.03639	6.45888	7.14735	7.22325	8.70025	6.45127
KDM1A	12.5323	12.0357	12.6993	11.8335	12.3954	12.4251	12.2744	12.7953	13.056	12.7376	14.3835	12.2158	11.759	13.5786	13.1884	11.1955	11.4043	11.9532	13.0009	12.3555	13.1899	13.2315	12.4043	12.972	14.4267	13.422	11.7114	12.7036	11.6683	12.5935	13.7893	12.6844	12.9047	12.6237	12.7221	12.7674	12.4667	12.4991	12.5288	12.0298	12.3442	12.7753	12.5695	12.3478	12.639	13.112	12.5412	12.3739	12.7026
LUZP1	12.2095	11.1668	13.0255	11.0395	13.3207	12.2913	11.7849	11.8554	12.8251	12.0304	12.1707	11.6323	11.2619	12.4269	12.5685	11.1137	12.1888	10.4617	12.589	11.9779	11.8703	11.8053	12.3808	13.1848	12.5385	12.136	11.318	11.7605	9.94008	12.3961	13.4955	11.7535	12.021	12.2195	12.1578	12.0218	11.9171	11.7162	12.1428	11.7935	11.7008	12.1624	11.7724	11.6802	11.5705	12.1372	12.0425	12.2683	11.9052
HTR1D	8.90739	9.32432	9.40006	7.88869	9.14353	7.58399	9.67624	8.82765	8.59778	9.96881	9.52763	8.33054	9.02136	9.38258	8.3305	7.68005	7.63734	8.0404	9.12829	8.98889	10.4172	8.59101	8.92796	9.9685	8.5703	9.30428	8.74	7.84518	5.01698	7.53728	8.8153	8.27234	8.43229	8.34475	9.12614	8.22774	8.99968	10.1885	7.62811	9.69024	8.71723	7.87222	7.26546	7.28659	6.15149	7.82118	6.72787	7.71573	8.50528
RP5-1057J7.6	7.44802	7.05436	8.04681	7.74755	8.20995	7.60118	8.09137	8.70241	7.12686	7.77228	6.98569	7.49645	8.55943	8.23607	6.85805	7.88553	7.9245	7.13685	6.15305	7.36513	6.87941	6.71043	7.24727	9.37177	6.79677	8.05127	7.36635	8.134	7.5534	7.90324	10.4843	9.35957	8.02699	7.74884	8.30262	7.25789	7.93203	8.35862	7.4458	7.20327	7.63537	8.19304	7.98902	8.35663	8.09509	7.69877	8.25929	7.73805	7.4958
HNRNPR	13.01	11.9831	13.0871	12.9631	13.11	12.8542	13.2103	13.4516	13.7263	13.7741	14.132	13.6446	13.2933	13.922	14.5225	13.3713	13.6041	14.0324	13.7903	13.671	12.687	12.9622	12.9929	13.6649	14.1821	13.4843	13.3174	13.6549	13.2014	12.0531	13.2756	13.4074	13.3646	13.3698	13.3932	13.4974	13.4068	13.2792	13.3773	13.0102	13.0878	13.2927	13.2976	13.4211	13.3146	13.5524	13.3342	13.2466	13.2822
ZNF436	11.168	9.43966	10.8102	10.0851	11.5828	10.5226	9.75414	10.716	11.0152	9.92092	10.7337	10.5264	10.5561	12.7557	11.5482	9.29593	10.3191	10.5265	11.8482	11.5167	10.838	11.0574	11.4701	11.4275	11.527	11.4851	10.7432	10.8118	13.0312	11.2628	11.8788	11.4484	10.4806	11.1047	11.0303	11.3662	11.2311	10.5628	11.1995	10.6248	10.4343	11.1226	11.1967	10.2805	10.2891	11.2263	11.2354	11.5545	10.8517
C1orf213	7.58408	6.49518	8.13305	6.63901	8.20123	7.12053	5.84042	7.62209	7.16265	6.79615	7.36266	6.80617	7.24172	7.92912	7.12171	6.9321	6.88799	6.51333	7.33363	7.15559	7.38168	7.21261	7.8328	7.44283	6.62426	7.56747	6.73688	6.98498	6.98276	7.66808	9.24764	7.21125	7.29111	7.21414	7.28663	7.19196	7.06034	7.30499	7.14382	7.38535	7.02783	7.43993	7.57239	6.87637	7.20173	7.31448	7.3427	7.71573	7.25359
TCEA3	11.2916	11.7159	11.9857	11.6266	12.423	10.8087	11.8682	10.7585	11.6076	12.2506	9.40233	11.5091	11.4494	9.9257	11.0364	10.3146	10.6606	11.4473	12.2784	12.0876	10.1585	12.0862	12.4593	12.6369	12.5607	11.7815	11.5132	11.084	8.00288	12.4292	14.4355	13.5017	11.3979	10.9721	12.4976	12.1659	11.5708	10.9398	11.7943	11.7602	11.955	11.4339	11.3818	11.1484	10.8968	11.6281	12.1222	10.6182	11.3812
ASAP3	10.5037	9.54275	10.8439	9.4951	11.5279	10.6618	10.8084	9.12924	11.0166	10.3484	9.46049	9.54555	11.0957	9.77188	10.3966	9.0369	9.23839	9.34153	11.069	10.6089	7.78039	10.8551	11.6789	10.9334	10.3807	10.6512	10.4435	9.37997	10.299	11.9468	12.1104	10.6764	10.5075	10.1897	10.534	10.3145	9.83387	10.6251	10.3983	10.5767	10.0907	10.5402	10.1924	8.99745	9.54413	10.3205	10.5277	11.2571	10.276
E2F2	7.85709	8.17145	8.87147	7.05049	8.04744	7.98169	8.62612	8.35511	8.25196	8.72877	8.18335	7.44836	7.3444	7.7768	8.0582	8.5383	6.86869	7.13685	8.58137	7.7246	8.2214	8.25801	6.92614	9.45724	9.90406	8.1291	8.56172	7.32112	6.59191	7.63299	9.4147	7.87888	8.18546	7.89191	7.46681	8.09471	7.35621	9.48759	7.58815	7.11136	8.14136	8.68032	7.0438	8.62789	7.28919	7.56438	7.4372	7.49657	9.1934
ID3	10.2394	10.5391	10.6795	10.0531	10.1809	12.3622	9.71741	9.67967	10.8586	10.7976	11.0214	9.56342	10.4758	10.627	11.6721	11.0846	10.5751	11.0793	11.4649	11.3472	11.7954	11.1059	10.8528	9.51075	12.4486	10.6547	12.0144	10.9706	11.0943	13.3213	11.5489	9.73296	10.6131	11.347	9.78595	10.4281	10.6211	11.6139	9.99196	12.1392	10.6111	10.2386	11.6232	9.74252	10.4336	11.0688	9.91643	11.4625	11.3501
RPL11	15.4082	16.0806	15.8066	15.77	15.1993	15.6308	16.6167	14.9718	15.7246	16.3084	15.9279	14.9573	14.6907	15.1437	14.6512	13.3128	13.6363	15.7652	16.3132	15.8233	17.6404	16.5794	16.4442	17.8439	15.9801	15.952	15.3513	16.1622	16.4592	16.457	18.6214	16.5389	15.3284	15.9818	15.9411	16.7092	15.6673	15.7223	16.1519	15.2622	15.5334	15.7374	16.0442	16.0436	15.8338	16.1251	15.6694	16.0676	15.913
TCEB3	11.4708	10.2636	12.2225	11.2446	12.2011	10.677	11.8495	11.2093	12.5704	12.6919	11.9924	11.8968	10.3336	11.9879	11.9787	11.3617	10.8235	10.6238	11.3874	11.5367	10.9939	11.2096	11.6335	12.365	12.8065	12.0143	11.4197	11.8303	9.70488	11.4059	13.0068	12.1692	11.5174	11.4705	11.5979	11.5417	11.3154	11.6292	11.6445	11.4221	11.1827	11.6124	11.4444	11.4025	11.4471	11.6946	11.3519	11.4965	11.5365
RP5-886K2.3	6.82157	6.91541	6.81201	7.31393	7.19238	6.58989	6.80109	5.01698	6.42307	6.42729	5.83231	6.79606	6.70209	6.7532	6.56539	6.57457	6.22346	6.54222	6.81945	6.69232	6.03377	6.77327	6.82613	6.63127	6.43725	6.78359	5.97757	6.63411	5.66401	6.32665	7.98788	6.82011	6.76668	6.45918	6.72384	6.53182	6.43785	7.01554	6.72283	6.30585	6.49174	6.79626	6.45968	6.37408	6.58478	6.50042	6.67373	6.60264	6.53823
PITHD1	10.7206	11.476	12.1985	11.6061	11.7439	10.6276	11.1272	11.3073	11.6673	12.0689	11.2292	11.4136	11.3406	11.7416	10.8331	10.1771	9.33113	10.8698	12.2743	11.725	13.0874	10.8122	11.2425	11.6622	12.6457	11.5011	10.2227	11.2206	11.1697	12.0508	14.6027	12.4254	11.1607	11.5459	11.6223	12.2018	11.294	11.461	11.5123	11.1013	11.363	11.3291	11.4916	11.2381	11.0929	11.6071	11.2131	11.6227	11.6535
LYPLA2	11.4263	10.581	12.2827	10.0443	12.0245	11.3094	10.5158	10.6894	12.0382	12.1617	11.5267	11.098	10.6334	12.4413	11.7533	10.5989	10.8379	10.1654	12.0516	11.2151	13.2997	12.2569	11.5209	12.7264	12.0177	12.6734	12.0511	11.9654	11.9832	13.2318	14.0088	12.4606	12.1016	11.3183	11.7609	11.8228	10.8053	11.674	11.2698	12.2507	11.4073	11.6446	11.5974	11.4951	11.3601	12.031	10.962	11.7279	11.9052
GALE	11.206	11.6341	12.8571	11.2239	12.4056	10.9501	11.8132	11.0676	12.1023	13.2188	11.1385	11.7352	11.3369	12.3182	12.0175	11.9472	11.5478	11.5279	12.2606	11.1972	13.3022	12.5513	11.4678	13.28	12.161	12.2768	12.1522	12.1502	11.0081	12.8373	14.7759	12.7298	12.3077	11.824	12.2063	12.6315	11.2001	12.2118	11.0913	12.1693	11.7531	11.833	11.0811	12.3353	11.8389	12.5358	10.5819	10.9254	12.3172
HMGCL	10.9891	11.0107	12.287	11.0819	11.9451	10.7667	11.6072	10.4117	12.1224	12.8223	10.891	11.285	10.0649	12.3342	11.0261	10.5159	9.80874	11.0498	12.3799	11.1613	12.7899	12.7373	12.3309	12.0951	11.9274	11.7153	11.7595	11.9066	11.048	12.5729	13.7104	12.1449	11.2624	11.6885	11.8629	12.2497	11.3402	11.7835	11.6382	11.0517	11.0908	11.4984	11.8901	11.3305	11.2342	11.8159	11.5726	11.5878	11.4889
FUCA1	13.3382	11.9293	13.6747	11.9284	12.9742	11.3511	12.6691	11.9579	12.8626	13.3732	10.9404	12.8494	12.5779	13.4511	13.405	10.5744	12.1825	12.7429	14.0135	13.1183	12.7629	13.208	12.653	13.9076	13.1188	14.0457	11.8304	13.0019	14.8112	14.3735	15.9069	13.542	12.4485	12.9749	13.1821	13.438	13.4133	12.7715	13.0171	12.3754	12.8418	12.7181	12.6388	12.4768	12.6677	13.3312	13.0772	12.8933	13.4082
CNR2	6.48564	5.9576	6.7598	5.01698	6.168	6.08638	6.80109	5.01698	6.69915	5.01698	5.01698	5.83648	6.76204	5.77235	6.15289	6.40827	5.01698	5.96777	6.52953	6.82224	6.1059	6.06323	6.49159	6.04903	6.12974	6.35182	6.47636	5.23136	6.87427	5.95839	7.2251	6.275	6.06691	5.32321	5.84269	6.35651	5.34698	5.6364	7.16254	5.59005	6.69824	5.92095	5.46848	9.49561	5.49005	5.31469	6.05878	6.68017	5.649
PNRC2	9.8903	8.67311	10.8277	9.26193	10.7819	8.89913	10.028	9.44692	10.5792	10.6777	9.75229	10.6388	10.189	10.4636	10.2362	8.87071	9.66604	8.70958	11.0367	11.1165	11.8453	10.3184	11.6729	11.2532	10.0369	10.8564	10.7452	10.5591	9.56928	9.27638	10.3937	10.7233	10.1034	10.3952	10.393	10.2167	9.79567	10.0956	10.2442	9.88471	10.2546	10.2715	10.0253	10.1333	10.1171	10.505	10.0401	10.192	10.3301
SRSF10	10.7121	9.04589	10.9403	10.6874	10.4674	10.5248	10.441	10.4136	11.2029	11.6815	11.7783	10.6271	10.0135	10.9497	10.1265	10.24	10.7437	10.2282	11.4019	10.3072	11.1412	10.2875	10.4611	10.9342	10.8206	10.5373	11.1509	11.4422	10.7512	9.39159	9.48669	11.0576	10.6076	10.7422	10.7625	10.8108	10.5943	10.2723	10.2401	10.3417	10.7044	10.5128	10.6077	10.6811	10.6463	10.718	10.4893	10.4875	10.5961
MYOM3	9.72669	7.5582	10.1303	8.15279	9.24224	10.3951	8.24163	9.1441	10.0978	7.02287	9.39884	8.83952	9.07615	9.00411	10.4204	7.59259	9.54606	6.93813	9.05826	9.07241	9.77015	9.99203	8.31675	7.64479	9.37637	10.0025	8.23422	9.90967	6.74139	10.5489	11.2676	8.52726	11.6627	10.0351	9.4034	10.9684	6.36995	8.04343	7.4901	8.57446	7.84728	10.8977	6.82058	8.02067	7.32262	9.83472	8.85397	9.25363	8.94709
IL22RA1	10.4951	9.75633	11.8112	10.2126	10.8348	10.9871	11.1449	10.344	10.0194	9.72118	10.3505	10.3945	10.8059	7.85242	10.5147	10.5476	11.3718	8.76736	10.7254	10.2357	11.6138	11.2153	10.1024	12.3228	8.9557	11.6012	10.2123	11.7222	8.72037	11.666	11.654	9.82879	10.8394	11.5196	11.467	10.6817	8.45539	10.0091	9.89698	10.1793	9.21365	10.1136	8.50143	8.4056	7.52162	9.69219	10.0521	8.75504	9.71447
IFNLR1	9.70969	7.60246	10.0989	8.0045	9.89676	9.92865	8.31114	9.82301	9.79549	8.78753	9.23595	9.30674	9.69056	9.19156	9.60732	9.53301	9.68658	8.11499	9.28359	9.79984	11.2771	10.6376	10.1182	11.1647	8.79328	10.4265	8.97493	9.96454	5.85925	10.5434	10.8989	9.11668	10.2941	9.13496	10.7181	10.2465	8.8634	9.69203	9.27215	9.39292	9.25305	9.92655	8.76426	9.59324	8.87651	9.61525	9.87906	8.33265	9.53239
GRHL3	6.5632	6.57921	6.69401	6.42108	7.9181	6.53845	7.14028	6.67049	9.39809	7.03226	6.60399	7.42987	7.39291	6.92285	7.28165	6.39016	6.39775	6.30436	7.18388	7.75524	9.93331	6.13216	7.00978	7.55669	7.54726	6.50086	7.3155	7.34118	7.89031	7.675	7.63564	7.32707	7.94048	6.87432	7.19589	6.85358	6.2193	8.21728	6.45705	6.4797	9.54249	5.9739	7.62141	7.25925	6.82627	6.98951	7.30966	6.01148	7.46948
STPG1	9.18988	8.66633	10.1793	9.32509	9.39387	8.796	8.58198	9.37574	9.47986	9.67119	8.65683	9.54139	9.01763	10.5615	9.916	8.31291	9.35381	8.64935	10.1113	9.66423	10.2922	10.0884	10.1869	9.53565	11.5687	10.6553	9.00397	9.67542	9.19046	10.8433	11.6347	9.74441	9.91974	9.80622	9.74372	9.90746	8.96064	9.4505	9.53368	9.45111	9.24819	9.72273	9.45676	9.51789	9.13816	10.046	9.53896	9.24221	9.76252
NIPAL3	11.2158	10.572	12.1007	11.6894	12.8934	11.3132	11.6012	11.2666	12.6222	12.286	11.4601	11.9038	10.8315	13.0041	11.6286	10.6256	11.4477	9.45768	12.5619	11.7988	11.6478	11.1175	12.371	11.641	12.8454	11.4327	10.5087	10.9799	11.5181	12.9023	13.1672	11.1673	11.8199	11.2583	11.6527	12.1423	11.0227	11.378	11.7612	11.6374	11.3301	11.926	11.1096	11.4979	10.9681	11.8014	11.447	11.5242	11.7137
RCAN3	11.168	10.2869	11.5582	10.4319	12.3042	10.379	10.4734	11.1797	11.5677	10.0579	10.5889	10.846	11.5311	10.2542	11.8026	10.6988	11.2199	11.4535	11.2699	12.1845	11.653	11.6573	11.5352	11.2511	11.298	11.976	10.8328	11.5343	9.99199	11.7081	13.2902	11.356	11.1738	11.1228	11.5269	11.5373	11.2634	10.9685	11.8752	10.6498	11.2204	11.5395	10.6032	11.2128	10.6191	11.312	11.4342	10.7093	11.4224
NCMAP	10.3957	9.04067	11.1435	10.1734	12.8026	10.0952	11.3428	9.80818	12.2675	10.3253	9.74268	10.4888	10.4744	7.98279	10.4534	10.4372	10.1032	10.2976	10.4542	11.1142	8.31296	10.7196	11.8694	9.31009	10.3497	10.9782	10.3573	10.1361	9.45701	10.2514	11.5489	10.8217	8.88168	9.70086	11.5809	10.4538	10.652	11.8275	11.6126	10.3833	9.83607	11.2212	9.46986	7.9724	9.1016	11.4461	12.0316	8.296	10.8066
SRRM1	11.9114	11.5552	11.9619	12.5891	13.1916	11.4696	12.6101	12.4699	12.2408	12.377	12.0511	12.0834	11.9243	12.8535	13.3992	11.8789	12.4173	10.9873	11.2895	11.3629	10.4601	12.0974	11.2771	9.86162	12.0056	12.4447	11.4684	11.6306	10.5975	10.643	12.5445	10.8934	12.1317	12.1024	12.3972	11.4593	11.8953	12.1244	12.0541	11.9571	11.7341	11.8909	11.6195	11.5926	11.7453	11.9297	11.9903	11.7648	11.9748
CLIC4	12.6841	12.3615	11.6423	14.0971	13.522	12.571	12.2699	13.1366	12.0624	10.8092	13.0315	14.2092	13.8654	14.364	15.4928	13.6416	14.4047	15.6129	13.8936	14.9175	13.9096	14.1409	13.2587	12.5929	14.3213	13.9616	13.5778	14.0822	13.0442	14.3145	14.0935	12.8722	12.8356	14.1524	12.9554	14.1946	13.624	13.3558	13.8871	13.1394	12.6773	13.4129	14.7059	12.8596	13.5676	14.039	13.7421	14.078	13.5385
RUNX3	9.27482	8.85088	10.0979	7.48044	9.21534	8.25918	10.2023	11.4288	10.6084	7.4321	8.75889	10.1327	10.6634	8.38391	8.76776	9.6643	8.85073	8.14459	9.72271	9.67838	8.14362	8.58461	8.95458	8.80157	11.7311	8.87154	8.94989	9.87373	8.58382	9.5886	11.4288	8.46943	10.2733	10.2741	10.1789	9.03022	8.2011	10.6606	10.127	9.50016	9.91176	9.51793	7.78036	9.06721	7.70758	10.0517	9.49018	9.3561	9.74668
SYF2	10.8229	10.7578	11.6755	11.6844	11.9782	10.9216	10.6633	11.6949	11.4873	11.726	10.4141	12.0946	11.6918	12.1977	12.2869	10.5846	10.8635	12.676	12.6761	13.014	12.6988	12.4067	12.5308	12.5547	12.1178	12.2198	11.8413	12.7353	11.9983	13.0636	14.4901	12.4766	11.4726	11.8839	12.1457	12.4752	12.1088	11.6069	12.106	11.5421	11.5996	11.8796	12.0224	11.7767	11.6602	12.1491	11.9555	11.7794	12.0017
C1orf63	10.038	10.7883	11.6304	11.3141	10.7118	10.0684	10.4225	12.1224	10.8719	10.7082	9.84631	10.8748	10.5625	10.5433	12.8072	10.2193	10.0772	13.0337	10.8592	10.829	9.02353	10.0135	11.0195	12.0601	9.64688	12.0044	11.6267	11.084	10.6409	9.75707	12.6499	10.3049	10.9868	11.0228	11.292	10.7619	11.2644	11.3796	10.6861	10.4911	10.8557	11.3931	10.9142	11.2043	11.03	11.2657	11.1784	10.8423	11.0581
RHD	6.18244	6.77284	6.91959	5.01698	6.55672	7.16072	5.87601	6.50431	5.92674	6.16295	6.95549	5.01698	6.89138	6.58394	6.54375	6.23281	6.50865	6.62472	6.93352	6.80986	5.99536	6.23691	5.67121	5.82303	7.07341	6.69277	6.65219	6.02539	6.82284	6.74638	7.28768	5.81452	5.01698	5.81836	7.17696	6.17877	5.34698	6.82099	6.55267	7.01241	5.64074	7.19219	6.14391	6.58282	6.35401	6.0292	6.5573	6.49039	6.28878
TMEM50A	11.9972	12.1523	13.4102	12.9299	12.9839	11.7879	12.427	12.6015	12.9821	12.4823	11.7719	13.5073	12.606	13.1527	13.8903	11.9019	12.7214	13.8709	13.9445	14.1719	13.6537	14.0243	13.0046	14.419	13.7581	14.0549	13.2085	14.3455	14.488	14.5285	15.4243	13.6278	13.2194	13.3716	13.2219	13.5019	13.3683	13.1159	13.3684	13.0843	12.8125	13.1551	13.3871	12.941	12.9673	13.7005	13.0035	13.2212	13.4391
TMEM57	11.209	10.9994	11.3969	10.9958	12.5281	11.0982	11.3236	11.309	12.0343	11.3379	10.6562	12.2919	11.5898	11.2717	11.6184	11.2548	11.6597	10.8059	11.5665	12.3606	9.83071	11.304	11.6996	12.744	11.8008	11.6524	10.8555	11.1966	9.03466	12.0463	12.7415	11.9161	11.196	11.4151	11.6568	11.4221	11.3506	11.1999	11.5397	11.1426	11.337	11.461	11.2268	11.2614	11.3475	11.378	11.4642	11.2419	11.382
LDLRAP1	10.7894	10.8296	11.4502	9.34767	11.5976	10.0462	10.2924	10.6047	11.4094	11.3401	10.6591	10.8577	10.8124	10.5943	10.8517	9.24515	10.0116	9.92672	11.1692	10.9981	11.9359	11.4726	11.0501	11.9622	12.0217	11.8469	10.6757	10.7704	9.52356	12.0224	12.7551	10.6644	11.1607	10.3635	11.3302	11.0461	9.96506	10.7848	11.0971	10.7487	10.6447	11.086	10.4284	10.452	9.94511	10.8242	10.4535	10.7845	11.2913
MAN1C1	10.953	9.54826	10.1765	9.65229	10.2437	9.73267	9.88181	8.82026	10.2059	8.68163	9.02744	10.0168	10.0486	8.96635	10.5724	8.64379	10.4606	10.1866	10.5685	10.4577	7.3583	10.9422	11.1239	8.69262	8.89293	10.0417	9.925	10.4197	8.52157	10.536	10.4039	9.47233	9.46834	9.63851	10.1698	9.40042	10.4261	8.69264	10.8277	9.69926	9.48578	9.68288	9.96185	8.56478	8.58948	9.73973	10.0664	10.6644	10.3424
SEPN1	11.7414	11.4942	12.1022	12.0378	13.4612	11.7318	12.4327	12.4496	12.6959	12.1402	12.3932	12.4159	11.8194	12.7857	12.3689	11.5513	11.8221	9.85399	12.2499	11.9836	10.567	12.714	12.297	12.6994	13.6956	12.8033	11.3373	11.6126	11.9348	12.6042	14.0067	12.1771	12.581	11.8517	12.1738	11.676	11.6713	11.8584	12.5202	12.8676	11.7245	12.253	11.9825	11.1766	11.1905	12.1067	11.8792	12.7568	12.461
MTFR1L	10.7879	10.3312	11.0155	9.91867	11.0792	9.99761	10.1049	9.9466	11.1886	10.7	9.88051	10.4649	9.59644	10.6442	10.5836	8.70163	9.41053	10.5146	11.1285	10.9368	11.0281	12.0655	12.4271	12.3153	10.9614	10.9661	10.2499	11.0247	10.3522	12.1051	13.1223	11.2869	10.6021	10.6453	10.9517	11.0673	10.5042	10.7497	10.9881	10.3814	10.3709	10.776	11.121	11.0179	10.5699	10.9263	10.7316	10.9525	10.6367
AUNIP	6.95215	7.83553	8.32136	7.05881	7.2045	7.39899	7.73839	8.17427	7.95126	8.04047	9.3234	7.00132	7.53946	7.57376	7.58245	7.81644	6.15175	7.75092	7.84523	7.59471	8.72098	7.86455	6.42001	8.45079	9.33346	8.13705	8.39898	7.09367	6.68385	7.14082	8.73669	7.65574	7.94048	7.31476	7.25108	8.11549	7.57181	8.04343	7.00456	6.4797	7.26934	7.9028	6.79815	7.87054	7.44852	7.75662	6.72787	7.31284	8.53652
PAQR7	9.35638	9.44164	10.0786	9.7218	10.9094	9.17021	9.05998	9.04302	10.2796	8.1676	10.415	9.35336	9.86212	11.1869	10.7019	9.32475	8.73173	8.75925	10.0613	9.92376	10.6376	11.097	11.1307	10.3577	11.2174	10.092	10.2902	8.97284	11.4422	11.5174	10.6442	9.74155	10.1909	9.47862	10.1094	9.80806	9.23041	9.8331	10.0456	9.96918	9.7664	10.0457	10.1745	8.82907	9.54753	10.134	9.85451	9.96115	9.96315
STMN1	11.6085	12.6225	12.7637	9.67796	10.7581	11.7057	12.5807	13.5273	11.3565	12.2089	13.3126	11.0399	12.0253	12.2797	12.8871	12.4526	9.96927	12.6309	12.9759	13.7814	12.5321	13.3258	11.6669	13.8138	13.3744	13.4225	12.7904	12.4213	12.0481	12.9969	14.1621	12.5169	12.5598	12.2372	11.9817	12.6816	11.981	12.2237	12.8347	11.4561	12.1471	12.8287	12.3817	12.5249	12.7069	12.5779	12.1649	11.9507	12.2222
PAFAH2	10.8361	9.66961	11.6117	11.2634	12.1582	10.0674	11.2705	9.77426	12.0829	12.2954	11.2069	11.3402	9.98526	10.9119	11.356	9.37086	11.0936	11.097	11.8804	11.2581	12.1622	11.4107	11.7478	11.5385	10.8813	11.3171	11.2242	12.3623	11.0563	12.0443	12.9923	11.3718	11.0348	11.2314	11.6305	11.8798	11.2684	10.988	11.0609	10.8866	11.2167	10.9914	10.6699	11.3784	10.844	11.2786	11.2365	10.6313	11.2129
EXTL1	6.9128	6.47759	5.96837	5.23208	5.91376	6.75389	5.87601	6.03384	6.97283	6.14256	7.56939	6.08585	6.4256	7.4736	8.13138	6.2113	6.50865	6.70176	7.01469	6.5148	6.84475	7.64479	7.01874	5.94386	6.08631	6.77261	6.53342	7.08563	6.59191	7.83127	7.03572	5.93415	6.92905	6.45918	8.01515	6.0391	6.04115	6.07428	6.48984	6.30585	5.96033	7.02908	7.11612	6.03536	6.19544	6.90258	6.82935	7.28218	6.83242
SLC30A2	8.44548	7.93025	9.40629	8.24938	8.18364	6.00054	7.08597	6.46139	10.0952	8.03603	10.1038	7.94553	9.03986	6.76527	9.32723	7.37448	6.49538	7.52191	9.06898	9.12166	7.37004	7.66965	10.3664	6.55361	9.37284	9.36076	7.78063	8.30575	5.01698	9.05331	11.3817	9.15584	5.7674	5.44925	11.2464	5.91761	6.04115	5.45664	8.37979	5.34929	5.52758	9.43464	5.33689	5.4399	6.42505	8.44937	8.52627	5.33708	8.08123
PDIK1L	8.56924	8.50841	9.8057	10.7124	10.4081	7.68935	10.2799	10.0573	9.5444	9.13849	9.00689	11.0438	10.335	10.7414	11.0584	10.1453	10.7047	11.0388	10.463	11.4701	9.56164	10.4112	10.9377	11.1955	10.4567	10.6851	9.4779	9.89671	11.0512	9.99669	11.2546	10.1065	10.1113	10.1078	10.6993	10.6004	10.6101	10.0175	10.5645	9.42231	10.1282	10.1682	9.83866	9.90756	9.52359	10.2937	10.5918	9.71381	10.2852
FAM110D	7.42665	6.5629	7.16579	5.96277	7.94284	6.88841	6.4466	5.01698	7.514	6.00971	6.63092	6.37278	6.78138	6.11857	7.00793	6.70596	6.79868	6.42188	7.25109	7.00518	6.99366	6.65766	7.72677	6.17231	6.71364	6.59441	7.33753	6.37351	7.01694	6.36675	7.59977	7.95597	6.5269	6.48661	6.85344	6.98728	6.40444	6.86241	7.57457	6.4135	6.32926	6.94934	6.10171	6.48336	6.05687	7.03893	7.16853	7.78164	6.81049
CNKSR1	9.56471	9.64237	10.6444	9.94321	10.4438	9.89402	10.4714	9.36056	10.4417	10.2105	9.58409	10.0697	10.0576	11.1279	10.163	9.12854	9.62936	8.15709	9.7068	9.70934	9.39724	10.3079	9.74401	9.56014	10.8589	10.7492	10.0615	10.5571	11.2284	10.03	11.3679	10.1544	10.8719	9.55376	10.1492	9.34932	8.46942	10.2545	9.18775	10.4489	10.3093	10.039	9.00427	9.71869	9.4922	10.1107	9.07845	7.70444	10.1168
CEP85	9.64183	9.41973	10.5604	9.17074	10.4414	9.27656	10.643	10.5378	10.625	10.9692	9.88924	9.6688	8.84315	10.9156	10.219	9.01684	9.21025	8.95177	10.3077	9.29108	8.48524	9.7205	9.54584	11.539	11.4893	10.345	9.74538	8.87896	10.1991	10.0154	10.497	9.59754	9.92861	9.68809	9.86405	9.91917	9.35966	10.162	9.67663	9.1288	9.74586	10.1805	9.09596	10.3031	9.59426	9.90936	9.64779	9.35963	10.1869
SH3BGRL3	12.1893	12.548	12.9261	11.5631	12.6861	12.4218	13.1781	12.537	13.1069	14.2626	12.1297	12.2826	12.2481	13.8664	13.5559	10.558	12.9098	11.9159	13.677	12.7709	13.5953	13.6076	11.4682	14.5072	14.0693	14.1681	13.3552	13.7991	13.3611	14.9261	15.6605	12.4131	13.6681	12.7996	12.979	13.0081	11.9553	12.9143	12.6139	13.9638	12.4626	12.9474	12.3018	12.3663	12.4063	13.8152	12.171	13.0104	13.5142
UBXN11	9.13032	9.20822	10.5784	7.84322	9.7567	9.74149	8.58571	8.9445	9.78572	10.536	9.48871	8.46927	8.40748	9.55908	10.0346	9.27921	8.3001	8.06718	10.1588	9.16481	9.04489	10.0253	9.61959	11.5418	11.8126	10.7676	9.51555	8.79961	9.23431	10.6301	11.6347	9.85804	10.1835	9.1685	10.0782	8.87397	8.42689	10.1155	9.04625	9.80336	9.44386	10.1243	9.17414	9.40289	9.38234	9.78348	9.56611	9.68881	10.346
CD52	11.2356	9.50164	11.0596	8.13415	9.57951	10.1653	10.3665	10.0542	9.98854	8.54258	8.11178	9.33745	9.98906	9.59655	11.2111	8.6858	9.43504	10.2006	11.6031	10.6163	11.1633	9.85475	10.4818	9.28358	9.69	10.1367	10.6178	9.75062	9.85706	9.21047	11.7246	10.0361	8.59836	9.90879	9.90568	10.974	9.39664	10.3481	11.1234	8.60053	9.47333	9.49837	9.66747	11.3211	9.2675	11.0138	10.5346	10.535	11.3871
AIM1L	10.0857	9.81544	10.2293	8.66832	10.3325	9.88949	9.24056	9.63939	11.3104	10.1213	10.8203	10.5705	10.2457	11.1512	12.0083	9.82976	10.7984	9.3947	10.3753	9.63873	11.5923	10.1007	8.31675	9.5535	10.8316	10.1801	10.0477	10.2993	10.3944	10.3579	11.4945	9.69661	11.7923	10.5314	10.9451	9.48963	8.73608	9.6707	7.4458	10.0953	10.4192	9.26749	9.68161	7.68215	9.03529	10.6211	8.22531	8.05352	10.3564
ZNF683	6.06827	6.74503	6.56293	5.72393	7.19238	5.90507	6.38836	5.77913	6.75901	6.05621	5.57481	6.04564	7.40476	5.95043	6.61778	6.55901	6.20602	6.17159	6.55281	7.15559	5.58898	6.27587	7.54762	5.778	7.33136	6.63227	7.30061	5.91288	6.14475	5.79007	7.39056	6.83182	6.67656	5.92245	6.72384	5.51584	5.99054	6.82099	6.79954	7.11136	5.37897	6.07081	5.79281	5.94972	5.35224	6.10677	6.19758	7.11719	6.38923
DHDDS	10.7254	10.2102	11.7569	10.9253	11.5759	10.4086	11.7518	9.74633	11.7091	11.3894	10.5957	11.2507	10.7555	11.4924	11.5244	9.9441	10.3763	9.14647	11.8518	11.0522	10.9276	12.1154	11.3244	12.7849	12.6377	11.0874	11.2871	11.2721	10.8865	11.9889	13.4611	11.3164	11.417	11.1095	11.0988	11.2217	10.6955	11.3862	11.1336	11.1514	10.9604	11.185	11.0433	11.2859	10.9554	11.4099	11.022	11.6131	11.2215
HMGN2	12.6901	12.5842	13.364	11.0577	12.2903	11.3077	12.9746	13.5464	13.5876	13.7838	14.2711	12.71	12.0926	13.8261	13.8739	13.3934	11.4957	12.4694	13.7265	13.9963	13.2895	13.6647	13.5198	14.3086	14.7195	13.9192	13.2707	13.2812	11.0837	12.5759	14.7674	14.111	12.795	13.2894	13.4159	13.6739	13.3045	12.8834	13.5606	12.5868	12.7348	13.229	13.0673	12.9594	12.8887	13.7217	13.3683	13.53	13.5421
RPS6KA1	11.8278	11.9433	12.7473	11.7851	12.5979	11.594	11.8049	11.6843	12.6053	12.4722	11.6374	12.0517	11.6766	11.5182	12.5455	10.6239	11.4481	11.3332	12.9688	11.4308	14.0114	12.672	11.7389	12.3977	12.4272	12.9961	12.076	12.2743	12.3731	13.3994	12.0236	12.6172	12.3967	11.9973	12.3285	12.235	11.4105	12.382	11.9183	12.2533	12.0424	12.1546	11.5123	12.0346	11.7342	12.229	11.6339	11.7481	12.6333
ARID1A	12.067	11.1127	11.7834	12.2963	13.3619	11.9985	12.9033	12.2973	13.0887	12.51	11.3721	12.5669	11.7281	13.1065	12.2143	11.6167	12.4208	10.4324	11.898	11.9256	10.6271	12.0061	12.0127	11.9242	12.403	12.6111	11.5152	11.8362	11.1343	11.5291	10.6154	11.5508	12.5411	11.7856	12.2924	11.386	11.6493	12.0345	12.2999	12.2594	12.0967	12.2656	11.6579	11.3875	11.4865	11.8992	11.9503	11.9938	12.079
PIGV	9.82864	10.1242	10.9726	10.2002	11.5411	9.3058	9.35162	9.72971	10.1126	10.3987	9.67787	9.52323	8.72905	11.6363	8.84427	8.90934	9.40123	10.521	11.0654	10.0058	11.2291	10.9502	11.2286	10.6307	11.1136	10.9208	10.0229	10.2526	10.7528	10.6003	8.88009	11.1486	9.80386	10.3424	10.1094	10.5574	10.1342	10.3346	10.3661	10.0792	9.8165	10.3463	9.95489	9.96538	10.0006	10.4201	10.2109	10.3526	9.97905
ZDHHC18	10.5414	10.1903	11.4112	10.4632	11.1209	10.3405	10.6224	10.595	11.9287	10.6152	12.01	10.0533	10.3079	11.2756	10.2628	10.7105	10.4313	9.06343	10.8186	10.1571	10.839	11.2332	10.1738	11.0478	11.6115	11.2966	11.0001	10.428	11.5107	11.2806	8.79992	9.99363	10.6725	10.5625	10.581	10.6268	9.88415	11.3056	10.7681	11.1001	10.3232	10.8459	10.5271	10.3534	10.1819	10.6771	10.2195	11.0296	10.8343
SFN	12.1893	12.48	12.8885	11.5737	12.6429	11.8556	11.4417	12.433	13.1108	12.9301	13.232	11.6387	11.5318	13.2866	12.1874	12.2417	11.6106	11.9372	12.5083	11.6852	14.2861	13.874	10.5081	12.0951	13.8955	13.1363	12.8189	12.5214	11.5246	13.4949	12.5589	12.9262	12.6033	11.4883	12.13	12.9377	11.5398	12.7174	11.4693	12.4023	12.4694	12.2814	11.6749	10.6885	11.6484	13.2886	10.1155	10.5959	12.625
GPN2	10.3242	10.5327	11.5655	10.7388	11.7451	9.92201	10.7795	10.1432	11.5318	11.2223	10.2349	10.5009	10.2521	11.0087	9.33977	9.90925	9.54043	8.57725	10.5996	10.3162	10.1054	11.2122	10.4037	11.125	10.6215	10.4031	10.1349	9.99121	9.16683	10.9998	8.94207	10.2894	10.3078	10.2826	10.4447	10.6953	10.101	10.4826	10.4855	10.1445	10.1544	10.7349	10.3492	10.1724	9.97818	10.5241	10.3284	10.5597	10.411
GPATCH3	8.89612	8.75202	10.2284	8.91792	10.0276	9.25908	8.28375	8.82765	10.0314	9.0033	9.15117	8.27774	8.4909	8.5597	8.14428	9.35698	7.5651	7.8932	9.60875	9.2474	10.6677	10.3337	9.93158	10.6639	10.6803	9.54331	9.76634	8.96456	9.34156	10.8411	8.32753	10.1852	9.34095	9.02124	9.41499	9.41706	8.68899	9.57633	9.28032	9.39292	9.07203	9.58125	9.3686	9.11189	9.01576	9.29372	9.12033	9.48441	9.47583
NUDC	11.6724	12.3734	13.4105	11.4915	12.683	12.0069	12.4042	11.6038	12.7473	13.0722	12.4867	11.0919	11.1837	11.6148	10.1071	11.5655	9.86839	10.7581	12.4671	11.8419	12.9961	12.6098	12.0984	12.6501	13.1663	12.6845	12.4158	12.4523	11.7165	13.2586	11.6987	13.6179	12.3052	11.6961	11.9946	11.9981	11.4514	12.8147	11.9065	12.5252	12.1294	12.0811	11.4477	12.0913	12.1082	12.2386	11.6007	11.7846	12.1653
NR0B2	7.60312	9.30489	10.2648	9.23275	8.0636	7.4698	9.76399	7.93584	8.32338	9.34593	7.20464	9.05362	7.58153	5.01698	7.58245	8.55934	6.63341	8.24549	8.10659	9.35518	8.8683	8.56199	9.66585	7.77494	6.15072	6.99417	8.67469	8.85449	5.01698	8.03691	9.63225	9.30259	7.50324	6.45918	8.91891	10.2008	8.27511	9.43792	8.46884	8.2003	9.76299	7.86187	5.56884	10.0092	7.43342	9.78801	8.3329	5.01698	6.85397
C1orf172	8.90926	9.84858	10.6118	9.17976	9.97046	9.07946	9.74918	9.34135	10.0952	10.0579	9.12599	9.68144	9.28891	9.98573	8.45436	9.26865	8.76848	9.06124	9.89695	9.72609	10.6046	10.8858	10.1897	11.2236	10.2283	10.3314	9.90506	10.1083	9.92751	11.0538	9.51199	10.0998	10.2941	9.41801	9.77701	10.2603	9.38932	9.75925	9.53026	9.83373	9.96603	9.92411	9.00877	9.39087	8.99597	10.1376	9.46876	8.43048	9.88333
TRNP1	11.9707	13.1808	13.394	12.7575	13.3086	12.5466	13.0639	11.499	12.4378	13.3529	11.351	12.4787	11.1158	11.0322	10.0363	13.1886	12.1752	13.5165	12.7706	12.6952	13.0517	12.3961	11.0074	13.2463	9.79641	13.4877	13.3444	12.5506	11.2924	11.1935	13.4004	13.9551	12.5562	10.4731	12.3198	13.5791	13.7592	12.4263	12.4278	11.7143	12.2683	11.4543	10.5286	11.5351	11.5351	12.8996	11.1685	10.0727	12.4671
FAM46B	6.50836	7.26636	7.83317	5.91578	7.19238	7.47605	6.3477	8.52459	7.25794	7.67188	8.93134	6.93053	8.63949	9.54796	7.46692	7.70588	6.29031	6.85336	7.66965	8.19788	8.56659	9.0014	7.11338	6.77267	9.64103	7.1339	7.3155	6.84672	10.5949	9.43002	7.53779	6.49781	9.23022	6.89366	7.718	7.91639	6.29739	8.39841	7.35257	7.89527	8.38439	8.78123	8.1786	7.28659	6.87395	8.0065	6.80476	7.63463	8.25738
SLC9A1	11.5703	12.3955	12.1248	11.1676	12.9415	11.5384	11.5749	10.4676	12.2848	12.1356	10.2427	11.6555	10.4567	11.4674	11.1493	10.5257	12.3395	10.0096	11.8892	11.3314	10.5998	12.6817	10.8749	10.8867	11.3418	13.1912	11.2161	12.3595	10.0779	12.2095	11.7815	11.2771	12.4103	11.3158	12.0642	10.5104	10.8445	10.9219	11.5397	12.5537	11.6927	11.3264	10.9485	9.93676	9.76148	11.0302	10.5885	11.4796	11.538
WDTC1	10.6868	10.0742	12.0002	11.1323	12.3458	11.2945	12.0248	11.6198	12.02	12.0052	10.5366	11.542	10.8177	11.3422	11.297	9.78904	11.0547	9.25979	11.8211	11.6813	10.4077	12.2679	12.5372	12.2533	12.7108	12.1989	11.3888	11.8603	11.4139	12.5718	11.0183	11.3537	11.7641	10.9878	11.6912	11.1712	10.8039	11.6565	11.5824	12.0363	11.3919	11.5865	11.1608	10.8702	10.8861	11.2802	11.2312	11.4403	11.5765
TMEM222	10.3996	10.9124	12.0802	8.85159	11.0057	10.6221	9.63923	10.277	11.2678	10.4131	10.3791	10.1198	10.3125	11.3055	9.89353	10.6387	10.0936	9.2502	11.3622	10.9639	12.1359	12.0783	11.5327	10.3903	12.6302	12.0998	11.7205	11.6661	10.4155	12.3836	10.2263	11.4978	11.0972	10.6426	10.9767	11.1349	10.0853	11.198	10.7753	10.8984	10.5254	11.4475	11.1729	10.5142	10.368	11.0817	10.2173	11.3053	10.9858
SYTL1	10.0414	10.2725	10.409	8.31028	10.6366	9.1071	8.98592	9.67355	10.4089	9.91854	10.98	9.81939	9.39317	11.9669	9.82491	9.14942	10.152	9.33791	10.5922	8.48445	11.713	10.7965	10.4495	6.73886	11.5848	10.8706	10.482	9.12735	10.6315	11.2583	10.9226	11.7669	11.3409	9.07727	10.5568	9.5562	8.59627	10.2071	9.45289	10.0395	10.4743	10.8827	9.35807	9.79359	8.90865	10.1107	9.38354	9.37365	10.7809
MAP3K6	9.86557	10.6303	11.136	9.87608	11.2212	10.4997	9.0573	10.3201	11.1143	10.827	10.0074	9.68898	9.71373	11.8754	10.8848	9.47548	9.7958	8.75109	11.0529	9.69704	9.8908	11.4254	9.7516	8.74424	12.4794	11.4611	10.4812	8.98313	11.8382	11.7708	10.5845	10.0954	10.8012	9.99006	10.7149	9.74362	9.66551	10.1467	10.4838	11.004	10.6484	10.8561	10.5717	9.56142	9.90599	10.4995	9.8682	10.7554	10.7241
FCN3	8.26358	6.71656	6.47095	6.21869	7.55285	6.83841	5.51778	5.77913	8.66836	6.65214	6.06837	6.49757	6.15912	6.85777	6.21444	7.20024	6.09417	6.40587	7.544	6.67852	6.75355	7.095	8.32362	6.92895	7.4609	6.71613	7.56479	6.17994	6.52628	7.15105	8.50936	8.33478	6.57898	7.10515	6.21438	6.62088	6.04115	6.53705	7.58815	6.4797	7.07523	6.59376	7.70318	6.37408	6.82627	6.72885	6.10739	8.17189	8.16404
GPR3	6.32523	6.98679	6.32452	5.49618	6.10696	6.90787	7.10797	6.32141	6.26889	7.43899	5.24589	6.04564	6.25593	6.0737	6.49917	7.2815	5.75774	5.99289	6.26459	6.13416	6.61295	6.76096	5.82919	7.11945	6.99759	5.77535	7.18321	6.17994	6.25963	6.90455	6.74483	6.38364	6.35416	6.27809	7.15776	5.71904	6.089	6.53705	6.38836	6.30585	6.59961	6.23833	5.90937	7.77956	6.23748	6.14321	5.89411	6.94824	6.05118
WASF2	12.7012	12.5038	13.9157	12.6823	13.926	12.9336	12.8056	12.7315	13.8979	13.6523	13.2816	12.7951	12.0505	13.9172	12.3718	12.6141	12.5619	10.5802	13.9971	13.2669	13.9227	13.8475	13.6722	13.5268	14.8506	12.4146	11.9866	12.6958	11.3347	14.2475	12.8901	13.1051	13.446	13.0277	13.5587	13.0636	13.1024	12.8049	13.6268	13.4343	12.7704	13.4044	13.4869	12.2516	12.2543	13.3256	13.1592	13.1832	13.1836
AHDC1	10.2335	9.7893	10.54	8.69383	10.6807	10.1359	9.17054	9.45051	10.7854	10.2601	9.98082	10.3588	9.72973	11.5456	10.9506	9.87075	10.7388	8.53979	9.44853	9.31747	7.95104	10.2943	9.43232	8.84219	11.2178	11.211	9.14696	9.6173	8.74617	10.1582	9.40797	9.09892	10.9783	9.56498	10.5055	9.09378	9.13291	9.60473	9.95421	10.6483	9.93614	10.2148	9.3224	8.03639	9.09231	9.91971	9.45793	9.93541	10.0667
FGR	10.4023	8.89786	10.27	6.82246	9.18646	9.14187	9.55467	9.3465	10.4879	7.58838	7.46308	9.26529	8.84315	8.94467	10.6808	9.19474	9.5191	8.95414	10.3271	9.75604	9.55174	8.98696	9.36625	8.03595	9.39735	9.17276	9.04753	10.0184	8.78091	8.97599	10.2167	8.26032	8.65326	8.7915	9.56813	8.48785	8.13188	10.1311	9.61017	9.51387	8.98686	9.96738	8.40865	8.7463	8.36765	9.09569	8.98076	9.35963	10.1986
IFI6	13.1724	13.1437	15.6315	13.6332	13.4495	13.233	12.4389	13.4294	13.001	12.7066	11.6983	13.6153	13.8191	12.4185	14.063	12.1941	13.2361	14.7083	14.2844	15.178	11.7534	14.3194	13.2282	16.2275	14.3428	14.4262	14.8368	13.5133	13.1964	14.2727	13.8939	16.9034	14.4894	13.1658	13.2499	14.9953	12.5262	15.7575	13.8252	12.7733	11.6242	12.7918	12.3604	13.1097	13.6415	13.4837	13.0149	11.8379	14.575
FAM76A	8.98739	8.89496	10.0747	11.5771	11.0229	8.80328	9.84205	10.6562	10.1109	10.0687	8.89201	11.2033	10.0899	9.81753	9.95541	9.33692	10.5119	10.9959	10.3219	10.7715	9.56902	11.2992	10.1299	10.3166	11.0886	10.5164	9.26412	9.98101	10.4285	10.3389	9.17812	10.4809	10.1345	10.0451	10.3454	10.4948	10.4117	10.2652	10.3488	9.74356	10.24	10.1158	10.372	9.94089	9.78755	10.3376	10.3125	10.0597	10.1613
STX12	11.3918	11.1003	12.1611	12.1597	12.746	10.8236	12.638	11.2971	12.2554	12.1137	9.90778	12.8459	11.4968	12.4058	12.2094	10.9827	12.3992	13.3628	12.4575	13.2499	11.978	12.5746	12.6399	12.4977	12.6726	12.4434	11.9157	13.3236	11.6708	12.2259	10.8857	12.6715	11.7453	12.1746	12.176	12.6139	12.3337	11.8596	12.3277	11.6919	11.8159	12.0822	12.2972	11.8109	11.7724	12.5086	12.1465	12.3743	12.1865
PPP1R8	10.4082	9.66116	11.5371	11.064	11.7901	10.3372	11.1918	10.9947	11.5066	11.6276	11.5509	11.0909	10.7296	11.4389	10.4642	10.5034	10.4122	11.6645	12.1534	11.9338	12.223	12.0349	11.8908	12.9229	12.432	11.9579	11.4152	12.1201	11.4923	11.3311	8.72588	11.8205	11.0451	11.3494	11.3302	11.7635	11.3785	11.0553	11.3933	10.8587	10.9334	11.2738	11.7042	11.1625	10.9257	11.6217	11.2647	11.3989	11.5234
THEMIS2	11.3798	10.3323	11.0226	8.50201	9.72196	11.4718	10.2071	10.218	11.0341	8.60639	9.69649	9.98455	10.164	10.8743	11.9798	10.6181	9.99316	9.78405	11.0069	10.5271	9.84293	10.7889	9.83372	12.1426	12.173	10.4921	11.0962	10.4694	8.92333	10.2252	10.946	9.95846	9.94621	9.78479	11.1401	9.59813	9.75358	11.5772	10.8756	10.5337	9.92704	10.5047	10.1463	11.0392	9.98571	10.5457	10.7902	10.3349	11.1064
RPA2	10.6174	11.463	12.5764	12.0616	11.3183	10.5072	10.4684	11.127	11.4356	11.7526	11.3814	11.7042	10.8763	10.8724	10.6386	9.74257	10.2081	11.4569	13.239	11.9197	11.5881	11.7428	12.1198	12.7027	12.731	11.944	11.2961	12.1054	12.3343	12.3208	10.3241	11.4309	10.9995	11.4533	11.391	11.815	11.3572	11.7522	12.0167	10.8013	10.9618	11.3789	11.6247	11.3875	11.5797	11.6	11.3913	11.3162	11.5817
SMPDL3B	9.61924	9.34349	9.605	9.87164	10.2556	9.12845	10.0442	8.78838	10.2546	9.39128	9.70641	9.60518	8.53346	8.94952	8.98955	8.71417	9.08794	9.45768	9.85944	10.6203	11.3031	10.7547	10.1878	10.3716	9.09727	11.0328	10.3753	9.93102	11.7506	11.1675	8.82039	10.6801	10.2768	9.37402	9.88085	10.8129	9.7335	10.7395	9.9593	9.63172	9.43532	9.05164	8.46899	9.26476	9.86849	10.0232	9.67297	8.49644	9.82671
XKR8	8.61817	8.38557	9.09482	8.57529	10.0566	8.46357	8.09665	8.70039	9.77039	8.55803	8.47528	8.82128	8.57479	8.9971	8.63791	8.31291	8.39128	7.6768	9.60016	9.27873	9.26103	9.60108	9.38916	10.8538	9.7645	9.69067	9.52172	8.74253	10.0251	10.7514	8.84557	9.70395	8.75709	8.93719	9.40727	9.16453	8.78166	9.30566	9.23478	9.23622	8.68868	8.84475	9.27092	8.63814	8.21224	9.30958	8.99584	9.48118	9.29506
EYA3	11.1326	10.6871	11.7921	11.1346	12.3712	10.4282	10.2557	11.4414	11.9252	10.844	11.8971	10.9823	10.4248	10.6383	10.8555	10.7937	10.3017	10.4213	11.807	10.9665	10.1618	11.306	11.2067	12.2675	11.7169	10.9749	10.3923	10.7338	10.349	11.5663	9.74589	10.542	10.9194	11.096	11.1459	10.9712	10.9376	10.9015	11.1515	10.9634	10.674	11.0065	11.0102	10.4862	10.5931	11.3454	11.0901	10.8942	11.0376
PTAFR	11.9595	10.581	11.8698	10.7606	11.866	11.0304	11.0454	10.439	12.0882	11.628	9.65756	11.3608	11.231	11.5352	11.841	10.7066	11.3486	9.64773	11.5753	11.6228	11.0084	11.1284	10.0232	8.78271	11.4342	10.7657	11.3893	11.7471	7.7932	11.0224	11.4305	11.2407	11.0853	11.0549	11.2496	10.9051	10.2191	11.8057	11.4405	11.0727	10.8951	11.1109	9.92907	10.0365	10.1621	11.4773	10.8847	11.1278	12.0679
DNAJC8	12.2074	11.1482	12.4053	11.5825	12.1459	11.209	11.0555	11.6587	12.6478	12.7023	12.705	11.4899	10.6479	11.952	11.2492	11.3067	10.6198	12.1039	13.0353	12.3314	12.579	12.6215	12.6938	12.1136	13.0947	12.5373	12.1186	12.9473	11.8927	12.6632	10.9506	12.8093	11.6072	12.0471	12.0408	12.5787	12.0642	11.7872	12.098	11.3955	11.5363	11.9291	12.2098	11.8276	11.7342	12.3525	11.9896	12.181	12.04
ATPIF1	11.3764	12.2163	12.9831	10.8416	12.2619	11.2058	10.8803	10.377	12.2632	12.9921	11.3911	11.3799	11.476	11.0191	10.3622	11.0133	10.224	12.5977	12.5808	11.918	13.4885	13.099	12.216	11.7541	12.0768	11.9101	11.9149	12.15	11.0717	13.3007	13.6498	13.6439	11.6534	12.101	12.0562	12.5812	11.9608	12.0552	12.0355	11.7261	12.0688	11.8081	11.1967	11.9775	11.6957	12.2435	11.9695	11.4997	12.1398
RP5-1092A3.4	6.18244	6.49518	7.35274	6.8811	6.76201	6.00054	6.40813	7.76256	7.05983	6.8074	5.01698	6.47104	6.68142	5.97654	6.13686	6.511	6.17018	6.85336	6.52953	6.46572	6.13993	6.08679	6.75094	7.0003	6.19133	6.41391	6.15371	6.70196	5.01698	6.47876	9.17812	7.14927	7.13895	6.45918	6.63879	6.48452	6.70073	7.15218	6.66881	6.22729	6.8464	6.98984	6.05747	7.11329	6.85034	6.06882	7.01024	6.51951	6.53823
SESN2	10.7116	8.63889	10.4051	9.57925	10.7113	9.56944	10.6868	9.51703	10.5628	10.0973	8.50501	10.0218	9.44397	9.58572	10.6409	10.1044	10.0368	9.31602	9.46484	10.3382	10.5107	10.3894	11.841	11.6622	9.49303	10.6622	10.6156	9.51913	8.12698	8.79207	10.1214	10.6424	9.64587	9.93063	10.1653	10.4552	9.51903	10.5366	10.0336	10.1793	10.2029	10.0768	10.0559	9.42664	9.47446	9.99801	10.0993	10.009	10.2102
MED18	10.1867	10.1595	10.5611	10.2609	11.4901	9.81978	10.4016	10.5809	10.759	10.8793	10.3711	9.68396	9.3405	10.4762	9.26284	9.77272	10.0888	8.19392	9.49823	9.04592	8.06833	10.0135	9.05022	10.0143	9.74692	10.3348	9.0346	9.17655	8.92615	9.68201	8.47092	9.71272	9.52804	9.70593	9.78892	10.4158	9.87109	9.92602	9.83739	9.54091	9.49812	9.71428	10.0559	9.71387	9.25923	9.88208	9.66043	9.86527	9.93781
PHACTR4	10.7185	10.3259	11.7036	12.1055	12.4846	10.6296	12.2269	11.7528	11.7254	11.9376	10.788	11.6185	11.1305	11.4055	11.2046	10.5043	11.2418	9.70914	10.5368	11.1785	8.93853	11.0779	10.4339	10.0849	10.9916	11.1767	10.1359	10.3768	9.48209	10.7673	9.72441	9.84083	11.2251	10.8342	11.3574	10.7301	10.7059	11.0051	11.2398	11.0004	11.0185	11.0806	10.8532	10.5975	10.4981	10.9497	11.1372	10.8942	11.0441
RCC1	10.477	11.2979	11.9896	10.168	12.01	10.7948	10.8335	11.7653	12.2799	11.6468	12.9062	10.3148	10.0916	11.2775	10.4731	10.8527	8.74409	10.2398	11.6896	11.0636	13.0987	12.0672	11.0143	11.6126	12.4661	11.63	11.7361	10.8742	11.9542	11.9105	10.0713	11.3382	11.2798	10.9616	11.2453	12.0833	10.4855	11.2917	11.0201	10.6248	10.8153	11.3347	11.3861	10.844	10.8357	11.5662	10.8173	11.2352	11.566
SNHG3	10.6332	10.3701	10.0107	11.1712	11.8791	10.8862	11.7336	12.1631	11.568	13.1259	11.9519	10.8831	11.4875	9.83592	10.6085	10.1726	9.9983	11.0016	10.5387	11.4638	11.417	9.93068	10.7638	11.7342	10.2136	10.8617	11.1697	9.84702	11.1626	10.4512	10.946	11.2898	10.7818	10.5997	10.9948	11.3683	10.5848	11.8275	10.9541	10.7516	10.8605	10.6724	11.3749	11.4335	11.2582	10.9066	10.6082	10.9675	11.3777
SNORA73B	9.68815	5.26387	7.3727	5.01698	7.46149	9.37395	8.90187	8.65947	8.83195	9.70609	8.79134	8.34984	8.08738	8.15379	7.51331	7.71226	7.36234	8.13198	8.09956	10.0858	9.877	7.08549	6.71722	9.29424	8.96746	7.72	6.74851	7.18646	9.82577	7.20105	8.37	10.7146	8.02699	7.9365	8.86346	9.02661	8.09595	9.21267	8.60585	8.63876	8.05381	7.86187	9.10439	8.50995	8.4283	8.42614	8.21668	8.71691	8.9882
TRNAU1AP	9.63734	10.1267	9.93303	9.77509	10.4535	9.67459	9.05194	10.9595	10.4451	10.4038	10.6437	9.42434	8.81332	10.548	9.4873	9.5747	8.42862	9.7774	10.9821	10.3273	11.9519	11.555	10.5118	10.9291	12.7589	10.3559	10.9124	10.7296	10.5009	11.7326	9.50571	11.5706	10.4563	10.2202	10.6031	10.6965	10.1472	10.5424	10.3468	10.0583	10.2595	10.5623	10.6121	10.4891	10.4698	10.6832	10.3422	10.3961	10.4732
SNHG12	9.67287	9.90838	10.331	9.24656	9.52871	10.2976	9.50849	10.9393	9.41228	10.5197	7.22132	8.46043	9.70219	9.96082	8.37754	8.43198	8.5351	8.38623	8.74231	8.92421	9.48309	8.85534	8.71594	9.47841	9.37988	8.96299	9.10636	9.36434	9.78762	9.00849	9.1582	9.37807	9.19378	9.20486	10.0213	9.15132	9.20561	9.41242	9.14361	8.91767	8.9573	9.34986	9.28952	9.05962	9.16497	9.5947	9.27659	9.07618	9.46618
TAF12	10.391	9.82456	11.1532	10.2169	11.145	9.65203	10.7755	11.436	10.8544	11.3446	10.8171	9.74546	9.85797	10.6795	9.19695	9.30629	8.85529	10.3613	11.0835	10.6365	10.5069	11.0325	10.3118	11.0071	11.3405	10.5299	10.3813	10.8498	10.0601	11.1416	8.76866	11.1176	9.91974	10.3506	10.393	10.9693	10.364	10.4485	10.4021	9.98893	9.85856	10.1115	10.4132	10.0931	10.0445	10.5064	10.3694	10.6226	10.4177
RAB42	9.14624	7.58051	9.2241	7.06707	8.38663	8.64218	8.2511	7.69824	8.61514	6.71427	8.46186	7.69399	8.24369	8.89276	9.17844	8.02947	9.01451	7.33951	8.99404	8.49522	8.82774	10.9146	8.0105	7.27425	9.58426	7.98662	9.30771	9.13105	10.6037	7.8856	8.09358	7.28686	7.5749	8.10185	8.57634	8.63329	8.04026	9.24193	8.28477	7.94754	7.58877	8.29572	8.47554	7.4637	8.50767	8.77256	8.22531	8.63745	8.97008
GMEB1	9.63734	10.0818	10.535	10.2274	11.0847	10.3636	10.6954	10.9927	10.8771	10.8744	9.95965	10.0148	9.87862	9.58572	9.81498	10.122	9.73053	8.92546	9.9471	10.1882	9.04842	10.6559	10.1747	10.336	10.9939	11.0084	10.0836	10.403	8.40864	9.56517	9.76179	9.31032	9.92861	10.0924	10.1538	10.2967	9.99426	9.8089	10.2833	10.1134	9.90869	10.0254	10.4166	9.8517	9.82439	10.2253	10.1849	10.1801	10.185
YTHDF2	11.1591	11.077	12.5986	11.4594	12.9198	11.9974	11.5957	12.7848	12.7865	12.5253	12.0213	12.3921	12.1874	12.9711	11.3491	11.7615	11.5735	12.6071	12.7305	13.2171	12.2583	12.6379	12.4127	14.1234	13.4897	12.6534	11.7879	12.367	11.7777	13.0118	10.9803	12.9546	12.1659	12.4094	12.4336	12.5091	12.3141	12.2976	12.4043	11.9357	11.975	12.2177	12.1261	12.0394	12.0574	12.5475	12.3346	12.3016	12.3576
EPB41	11.5717	10.5943	12.003	12.3328	12.7369	11.4955	12.9294	11.7161	12.7892	12.662	10.9911	12.3349	10.4276	11.2112	11.1031	11.321	11.2291	10.3595	12.2383	11.4298	10.3113	12.2426	11.8665	12.2303	12.0289	11.4893	11.4823	11.6185	11.4814	11.1894	10.9781	11.6814	11.2971	11.278	12.1856	11.5834	11.2342	12.0365	11.9455	11.263	11.8809	11.6132	10.8619	11.9056	12.1428	11.6982	11.5776	11.1983	11.4133
TMEM200B	7.96304	8.64235	8.08273	7.16233	7.93229	9.41712	7.53299	7.52285	8.07937	6.68981	8.56895	7.52566	8.64918	10.0768	8.66039	7.13336	8.35938	8.32867	8.82703	8.06371	7.12688	9.49139	8.57404	8.28845	9.24166	8.99584	8.72932	8.70068	7.83652	9.14626	8.15987	6.96431	8.06015	8.46426	7.90825	8.19564	8.20952	8.18723	8.43977	8.33891	7.96041	8.32587	9.31152	6.91306	7.32262	8.23859	8.01213	9.23454	8.35901
SRSF4	11.98	12.1475	12.1764	12.0103	12.3635	11.7834	11.9438	13.5476	12.9074	12.6572	11.8525	11.7781	11.7892	11.9675	12.3829	11.4171	11.1051	11.6269	12.0308	11.6537	11.0174	12.0064	11.2421	11.1755	13.022	12.0079	11.563	12.6877	11.4809	12.0151	10.7476	11.3259	12.2497	11.7688	12.0488	11.4587	11.4851	12.2319	11.7742	11.9739	11.6856	11.9309	11.4787	11.9077	11.9602	11.9626	11.7537	11.8524	11.8837
MECR	8.90177	9.73715	10.6866	8.82417	9.95773	10.0175	9.34506	9.68272	10.2927	10.1711	10.5029	9.38155	9.38452	11.0902	9.00365	8.52053	8.66829	8.63167	10.3375	9.76196	10.9774	10.4076	9.98725	9.62907	11.6006	10.8546	10.2208	9.10304	10.5591	11.3716	9.4214	11.1977	10.4064	9.64117	9.74983	9.73702	9.15468	10.2365	9.72528	9.90304	9.58938	9.90445	9.80808	10.0556	9.86305	9.97039	9.83513	10.0135	10.1106
PTPRU	11.4083	10.7474	11.38	8.94361	11.6895	11.3371	8.01534	12.5114	11.4987	10.693	12.3532	10.9123	11.3324	14.4088	11.7793	11.2132	10.7002	9.23083	11.5957	11.3185	12.5273	12.9627	11.9413	10.8366	13.4886	12.8211	10.5272	11.2413	12.7178	12.9622	10.4875	11.163	12.5662	9.81329	11.5903	10.7834	9.32555	10.4233	10.9193	12.5917	11.2104	11.4175	11.6671	8.94898	11.2162	11.3862	10.6276	11.4828	12.0116
MATN1-AS1	6.62572	6.54634	6.52443	7.58473	7.3255	6.70931	6.86878	8.04898	6.65749	8.02261	5.94568	6.69004	6.97614	7.82052	6.21444	6.40827	6.52176	6.04101	6.26459	6.41435	5.65547	6.43501	6.18918	6.68629	7.32378	6.26862	6.17353	6.51139	6.2377	6.26341	6.67235	6.78429	6.96653	6.72967	6.90167	6.70358	6.17781	7.27582	6.91757	6.62984	6.72936	6.8642	6.26039	6.98337	6.75108	6.64279	6.82935	6.72917	6.56578
LAPTM5	13.8491	12.8668	14.1418	11.089	12.5155	13.4881	13.2744	12.7582	13.6793	10.922	11.9161	12.7489	12.8009	14.5072	14.8329	13.428	13.3829	13.5334	14.4337	13.8269	13.8748	14.1455	13.2642	12.4303	15.8592	13.0825	14.0536	13.7577	13.315	13.4568	14.0077	12.3333	12.0588	13.5613	13.535	13.1196	12.8257	13.8267	13.9625	13.1589	12.5266	13.3566	12.8744	12.5433	12.8674	13.7769	13.5664	13.3272	14.3069
SDC3	11.6808	12.0558	11.992	10.9333	13.5849	11.7757	10.6251	13.2411	12.6393	11.1832	11.1132	11.508	10.8671	11.8931	11.477	11.3277	10.864	10.1542	12.2346	11.9064	11.2399	13.1519	12.4166	9.89697	13.078	12.6429	10.9012	11.4947	11.4313	13.7923	12.2227	12.5094	12.3742	11.2806	12.1082	11.907	11.0703	12.1341	12.2669	12.3043	11.7895	12.0668	12.065	10.9001	11.1509	11.9671	11.3951	12.4868	12.1004
PUM1	12.3885	11.7995	12.9193	13.2855	13.4188	12.2649	13.2434	13.6956	12.9804	12.6425	12.808	13.579	12.7684	13.8448	13.1111	12.8958	13.3332	13.7041	12.8044	13.3452	11.2912	12.7402	12.8201	12.9064	13.385	13.0697	12.3242	13.3632	12.219	12.8249	11.7226	12.5644	13.0499	12.7859	12.9452	12.6492	12.6103	12.8565	12.8977	12.806	13.044	12.8176	12.685	12.5345	12.8511	13.0366	12.9945	12.6755	12.7765
SNRNP40	10.8045	10.8565	11.5175	10.9248	11.4643	10.033	10.7747	11.5145	12.07	11.8165	12.4486	10.8521	9.86626	11.2292	10.112	10.9355	9.46807	12.4329	12.4461	11.6028	11.628	11.9831	11.4462	11.8697	12.492	11.2962	11.4214	11.5086	10.5075	10.7704	8.96062	12.045	11.0492	11.2039	11.2571	11.6167	11.1086	11.2073	11.3062	10.5587	11.4029	11.37	11.276	11.2026	10.8371	11.4375	11.2862	11.1904	11.2703
ZCCHC17	10.8671	11.437	11.458	9.34607	10.1713	10.1302	9.74753	11.1154	11.2343	10.867	11.0434	10.0038	10.4387	10.5496	9.64931	9.83833	8.89347	11.5255	12.0113	11.1557	12.3046	11.3117	11.0664	12.4658	12.2139	11.8977	11.0822	11.3419	11.1967	12.4244	9.91894	11.4318	10.4746	10.8652	11.0952	11.5265	11.0344	10.5454	10.9756	10.2829	10.8445	10.8472	11.1426	10.4578	10.7544	11.1993	11.1372	11.273	10.9891
FABP3	9.80982	9.6713	10.1637	7.58473	7.40044	9.44983	9.29603	9.00768	7.91123	8.09271	8.54053	9.5176	11.0299	9.6134	10.468	9.26228	9.3522	8.52707	9.5501	9.26001	10.3172	9.28107	8.00621	8.37195	8.13125	9.04477	9.31128	9.66907	7.61202	9.23811	9.64088	7.92564	7.92251	8.63459	8.89146	9.627	8.41242	9.15229	8.90518	8.34665	8.01951	8.70337	10.5641	8.98949	8.47932	9.90519	8.58083	9.13093	8.94709
SERINC2	11.868	11.9443	12.1384	10.7303	12.2753	12.2799	12.8529	11.6447	12.853	12.1602	11.6554	11.9704	12.0582	13.5376	10.7667	10.5159	11.4764	10.4831	12.6919	12.1576	13.1446	13.4329	12.1061	12.1162	13.4227	13.3421	12.7557	12.9203	13.5474	13.9584	12.6059	12.1816	12.8631	11.0589	12.6382	11.1955	11.1897	11.8202	10.6691	13.1138	12.7443	12.0663	11.4361	10.9398	11.8872	12.3853	11.3214	10.7312	12.4651
RP11-73M7.1	7.92612	7.6937	7.68401	8.12285	8.20705	7.6624	8.00975	6.58551	6.86162	7.21521	6.95549	7.64722	6.39915	5.80515	6.49917	6.62003	7.621	7.45465	8.03097	6.71946	8.39894	6.91203	7.00978	8.71269	6.87458	7.03056	7.705	7.32784	6.92365	6.53075	7.25676	7.84681	7.17083	8.05426	8.04569	7.41536	6.87102	6.82099	6.58282	7.23829	7.84728	7.43993	6.33111	6.53419	6.87395	6.72885	7.25849	5.79327	7.83971
TINAGL1	15.0558	12.1942	12.9383	12.7001	13.4032	13.4327	12.8674	13.1545	13.1486	12.1153	12.257	13.1601	12.6426	14.3377	12.2443	12.4252	12.8554	12.2459	12.9594	12.6258	13.2736	12.9277	11.9157	12.9897	14.7543	13.4585	13.1299	13.0709	13.7963	13.0423	11.6469	12.7217	13.1824	12.1649	13.881	12.6787	11.6145	12.5941	12.0564	12.7892	13.4493	13.3741	12.9609	12.1915	12.6541	12.838	12.4308	12.8028	13.3114
PEF1	12.9578	11.4325	12.7661	9.94321	12.1495	10.6478	11.539	12.4912	12.3177	12.1445	11.8528	11.1539	10.5432	11.9508	10.9456	10.9586	10.0004	11.8626	12.8074	11.8994	13.2228	12.9997	12.3737	12.8376	13.6697	12.2988	12.2045	12.5422	12.0368	13.4869	10.9096	12.506	11.9234	11.871	11.9933	12.3891	11.5876	12.0877	12.0547	11.8767	12.0255	12.0384	12.3127	11.5595	11.6285	12.1287	11.8262	12.239	12.1297
RP11-73M7.6	6.62572	5.78941	6.09616	5.91578	5.73645	6.8074	7.08597	6.81606	5.96963	5.85232	6.23555	5.91238	5.88307	5.86659	5.6441	6.33392	5.81567	5.01698	6.11866	5.25552	5.01698	5.01698	5.9346	6.73886	6.83072	6.65685	5.01698	6.16197	5.01698	6.38625	5.01698	5.01698	6.76668	6.05709	6.44718	5.65891	5.81678	5.77278	5.75908	6.26733	6.37225	5.9739	6.10171	5.85406	5.68307	5.98769	6.10739	6.29707	6.17733
COL16A1	12.9607	12.5346	11.5599	10.8188	12.3627	13.1151	13.3382	10.1904	12.6504	11.7072	13.2001	11.4967	11.4117	13.1888	12.7055	11.2126	12.082	10.6179	12.6695	11.977	11.9641	13.6714	12.2285	15.519	13.3796	13.1802	11.8326	12.0563	12.5098	13.1269	12.5732	11.8935	13.1953	12.3109	12.2381	11.1785	11.5496	11.67	12.0277	13.0725	12.4	12.2646	12.5789	11.6888	11.2778	12.0381	11.8178	13.493	12.6497
BAI2	8.20349	7.94165	7.49269	5.93961	8.62806	9.00793	6.6995	6.99594	7.69641	7.77765	7.53705	7.62053	7.96737	8.89778	8.23746	7.2815	7.73649	6.73847	7.81963	7.53909	8.40449	9.18537	8.06914	7.64479	9.48978	8.94067	7.74334	8.09621	7.02813	9.48677	7.94136	9.28308	8.65326	8.11736	7.62573	7.15075	7.11767	7.76501	7.66692	8.74765	7.32815	8.13449	8.33124	6.58282	7.43342	7.86552	7.37495	9.09749	7.79853
SPOCD1	10.6572	8.4344	7.57475	8.28016	7.5759	9.70972	7.20258	7.35886	8.0243	7.88087	8.56582	8.28445	8.72905	8.64905	9.19234	8.79311	8.00976	8.65811	8.24662	7.5104	8.45883	8.05886	6.59735	7.02775	8.10999	8.3601	9.41621	8.35759	8.83599	9.48292	7.33275	8.29215	9.11021	8.28441	6.8286	7.41536	7.43198	8.09302	7.04591	9.88207	9.36965	8.19304	9.22141	7.59892	9.73492	8.84852	7.77241	9.36315	7.20585
PTP4A2	14.7322	13.2585	14.0177	14.5186	14.231	12.2668	13.9917	14.2235	14.6835	14.6947	13.2967	14.6293	14.4543	14.9252	13.7499	13.9895	12.8091	15.1509	14.59	15.265	15.1483	14.6175	14.16	14.684	15.505	14.3739	14.6253	14.717	15.3732	15.0778	13.2427	14.9303	13.9688	14.2285	14.29	14.6744	14.5821	14.1193	14.4746	13.8101	14.2505	14.1523	14.3873	13.8357	14.1291	14.528	14.5052	14.4818	14.3681
AL136115.1	5.01698	5.01698	5.01698	6.31704	5.01698	5.23559	6.38836	7.26582	6.36958	5.24314	5.01698	6.1793	5.30953	6.97461	6.40425	6.27447	6.05367	5.24493	5.22287	6.49868	5.30439	5.9621	5.23672	5.01698	5.24486	5.23822	5.01698	5.23136	5.26329	5.01698	6.51231	5.01698	5.97881	5.92245	6.12303	5.65891	5.93672	6.48213	5.82817	6.04806	6.28442	5.92095	5.72661	6.25221	6.75108	6.0292	6.23969	6.01148	6.05118
KHDRBS1	13.6869	13.0145	13.2832	12.1515	13.5199	12.5034	13.4937	14.8382	12.3836	12.6094	13.2326	12.8895	13.7745	13.8991	13.3179	13.1585	13.0572	14.9117	13.2578	14.3689	13.957	13.2183	13.4093	13.9626	14.4603	13.48	13.1163	13.8319	12.8999	12.5364	12.4966	13.6977	13.2512	13.5362	13.3988	13.7507	13.6028	13.1672	13.5121	13.113	13.4083	13.1434	13.6439	12.7611	13.2032	13.5244	13.5656	13.3071	13.457
TMEM39B	9.74559	10.421	9.92438	8.49039	9.35809	8.46969	9.78512	9.48823	9.08011	8.91513	9.00228	8.81208	9.03249	9.82544	8.31066	8.45464	8.09402	8.8358	9.62818	8.61188	8.55169	9.60108	9.72229	10.6731	10.9053	9.71186	9.6128	8.35441	8.42876	10.0778	9.70809	9.58646	9.3608	8.9714	8.92975	9.11094	8.54423	9.36004	9.22211	9.35532	9.11547	9.34622	9.50845	8.94075	8.71009	9.19812	9.10651	9.61994	9.37975
KPNA6	13.5222	12.8498	12.8084	12.8115	13.2734	11.9919	13.1632	13.0836	13.0694	13.0256	12.3114	12.4187	11.3561	13.2903	12.1983	11.6974	12.0977	12.0155	12.7675	12.0716	11.2189	12.6766	11.984	13.1572	13.0635	12.3269	12.1025	12.2579	11.1596	12.7113	12.1104	11.7571	12.3035	12.261	12.5012	12.203	12.1407	12.2802	12.4071	12.2161	12.5014	12.3259	12.2449	12.1333	12.1528	12.7219	12.6583	12.2047	12.4126
TXLNA	13.3544	13.3361	12.9595	11.775	13.4881	12.0255	12.1839	13.217	13.2477	12.7813	11.8362	12.0025	11.4962	12.3639	11.7484	12.0083	11.9117	10.828	12.449	11.9446	11.3243	13.0506	12.0679	12.4346	13.4647	12.8843	11.818	11.5199	11.3118	13.2068	12.3896	12.2506	12.3472	12.1086	12.176	12.2727	11.8042	12.2872	12.3193	12.3456	12.3685	12.3802	12.1568	11.9307	11.717	12.4852	12.3892	12.6016	12.3158
CCDC28B	9.78061	9.20123	7.69448	7.38692	7.5759	8.2123	8.44481	6.84002	8.29586	8.28046	8.68304	7.37929	7.07088	9.07232	8.17289	6.58993	7.66413	8.35053	8.2624	7.64816	7.53487	9.52667	8.79673	7.59262	8.74757	9.78239	8.51264	8.10385	9.34156	9.18466	9.49306	7.68036	8.73692	8.3643	8.39985	8.05222	7.63668	8.54725	8.03444	8.2003	8.77944	8.84475	8.37399	8.46452	8.10445	8.21839	8.50525	8.68904	8.36599
IQCC	9.00671	9.01429	8.39902	7.60686	8.49008	8.42624	7.50095	8.2621	8.18009	8.67881	8.3313	7.38572	7.52873	8.51119	7.04458	7.73749	7.17762	6.99813	7.89506	7.4662	6.91313	8.17486	8.1372	9.4285	9.02261	8.66347	7.63669	7.2013	8.13684	8.57726	7.36197	8.5667	8.39403	7.86445	7.86308	8.00095	7.84768	7.72328	7.97444	7.7134	8.23374	8.26492	7.97045	8.23983	7.53578	7.728	8.22531	8.27354	8.0202
DCDC2B	5.99593	5.01698	5.01698	5.01698	6.21135	5.01698	5.94265	6.57568	5.01698	6.458	5.01698	5.23124	5.01698	6.00187	5.01698	6.01907	5.23298	5.01698	5.01698	5.01698	5.01698	5.01698	5.23672	5.01698	5.01698	5.83459	5.01698	5.01698	5.01698	5.01698	6.35892	6.58712	6.67656	5.6967	6.02169	5.65891	5.48266	6.07428	5.68217	5.99714	6.18827	6.19912	5.79281	6.03536	5.68307	5.84893	5.95269	5.96224	5.84822
TMEM234	9.35365	10.426	9.504	8.14163	8.42942	9.02667	7.84331	10.0087	9.99043	9.53026	8.96488	8.16945	7.97518	10.1363	8.58951	9.32271	7.85695	9.43079	9.7781	9.27252	9.4	10.5117	9.42126	10.731	11.3813	9.75714	9.44251	9.75422	8.1612	10.7736	11.8124	9.2493	10.1074	9.39304	9.59214	9.28127	8.86868	9.49368	9.20503	9.39292	9.70742	9.69151	9.22141	9.21103	9.23413	9.68005	9.42493	9.48764	9.38999
EIF3I	14.41	15.069	13.7899	12.6654	13.1309	12.1297	13.2476	13.9845	14.0138	14.058	14.0586	12.5056	11.7109	13.4511	11.4707	11.7036	10.8322	13.7651	14.2053	13.3179	14.9424	14.2197	13.66	14.6912	14.2079	13.8519	13.5795	13.7217	13.438	14.6582	15.7568	14.0837	13.3407	13.4198	13.4404	14.2938	13.1893	13.5698	13.4887	13.1256	13.5345	13.3277	13.9103	13.2758	13.3136	13.935	13.4144	13.6861	13.749
MTMR9LP	9.58584	8.46994	8.79252	7.01667	7.92166	7.49465	8.79337	9.06819	8.12542	9.40834	6.17625	7.71428	8.72905	7.97318	7.54337	6.82425	7.47669	6.92784	8.11707	8.64122	7.47134	8.815	8.96989	9.64164	6.49817	8.13705	8.23801	8.38594	6.71297	7.77472	10.6096	8.41277	8.55286	7.70805	8.26004	7.57672	7.72261	8.17196	7.93297	8.43642	8.46257	8.36992	8.36695	8.21251	7.90405	8.01437	8.00209	9.12679	8.36599
FAM167B	7.89969	7.26636	8.30126	6.10938	7.97402	7.513	7.11883	6.59527	7.85318	7.19885	7.53705	6.6563	7.59185	6.87984	7.08022	7.05245	6.75679	6.99813	7.84945	7.31577	7.62493	7.15964	7.68953	6.72159	7.39049	7.09184	7.88684	6.5744	7.46841	7.34937	7.72696	7.75169	7.47848	6.79378	7.07796	6.98728	7.19036	7.24598	7.33638	7.48949	7.16508	6.8642	7.45516	7.25925	7.20173	7.3275	7.09182	7.44267	7.26912
LCK	11.7896	10.8945	10.2562	8.36867	9.42632	10.8817	8.69677	10.9877	9.55339	8.17568	8.16684	9.22261	11.0762	10.3367	8.66262	9.08827	10.3232	11.9447	10.4852	10.1969	7.88848	9.95183	9.68315	10.2742	9.14151	10.9271	10.1911	10.5391	9.35625	9.89348	11.2157	11.1016	11.4996	9.45468	9.95144	10.0114	9.314	10.1389	10.1846	9.20271	9.93614	9.61492	9.33677	10.5551	10.6303	10.5268	8.93973	9.9565	10.0752
HDAC1	14.3261	14.1219	14.2356	13.1447	13.8699	12.5661	13.4045	14.2049	13.8284	14.3324	12.3293	12.739	12.1616	12.6348	11.5834	12.2363	11.957	14.3182	14.0484	13.285	13.5807	14.1997	13.1606	14.6966	13.4233	14.268	13.557	13.9946	11.5608	14.175	15.5722	13.8732	13.5709	13.5396	13.5751	14.0381	13.5438	13.2765	13.1559	12.5872	13.9482	13.5312	13.0649	13.4	13.3662	13.9346	13.432	12.8838	13.7262
MARCKSL1	13.9515	14.8131	13.9632	13.8799	14.3688	13.008	13.637	14.006	13.3111	14.5668	11.9276	13.7657	12.8886	11.4359	12.9524	12.3162	13.206	14.0464	13.3524	13.694	13.4395	13.7213	13.2633	14.2899	12.1046	14.137	13.2432	13.1567	11.0627	14.1142	15.4264	14.1885	14.08	13.3128	13.6557	13.9504	13.4088	13.2778	13.1793	14.2702	13.9383	13.1732	12.7366	13.0049	12.9125	13.71	13.5152	13.0596	13.2799
FAM229A	6.63581	8.53846	7.48055	6.00723	6.33108	6.6024	5.72175	6.0669	6.61431	6.61322	6.78075	6.63326	7.33199	6.61162	6.13686	6.95485	6.48195	7.31677	6.37856	6.63612	6.03377	7.44236	6.29452	6.47025	6.46813	6.97557	6.58773	6.08645	6.57585	7.72908	8.55905	7.72832	6.96653	6.79378	7.13826	6.07607	6.13446	7.6582	6.42325	6.90511	7.47338	7.24231	6.60178	7.43978	6.61419	6.72885	6.70111	6.84358	6.78815
BSDC1	13.223	12.2978	12.9374	12.2836	12.6186	12.1397	11.4128	13.5136	13.4072	13.1033	11.7138	11.9699	11.3532	12.2312	11.7897	11.4589	11.6259	11.4039	12.8211	12.2364	10.7369	12.3586	12.676	13.2225	13.2241	12.7705	12.5332	12.8443	11.1751	12.5514	12.3802	11.701	12.1928	12.0004	12.243	12.3482	11.6915	12.4453	12.0469	12.2624	12.6417	12.2761	12.2694	12.1662	12.0322	12.2406	12.1454	12.2869	12.2589
ZBTB8A	9.66297	9.79858	8.69366	10.1369	9.107	8.46357	8.39456	10.4408	8.65164	8.67599	9.14492	9.23812	9.44951	9.81224	9.76219	8.26661	8.92849	9.25979	8.2624	9.02387	8.68506	8.77349	8.25342	7.72756	8.24475	9.57835	8.04326	8.81353	7.48427	9.7507	9.03248	7.7342	8.77698	9.07727	8.80578	9.22251	9.13729	8.57061	9.25151	8.65128	8.759	9.01535	9.44355	8.34412	9.10622	9.03588	9.20059	9.24983	8.99718
ZBTB8OS	11.9032	12.1061	11.5797	10.3385	10.2721	9.5175	10.8742	11.3707	10.7117	11.0924	10.3827	9.57567	9.81577	9.702	8.96454	9.36295	9.13924	11.893	11.2645	10.9931	11.7828	11.1767	10.1143	11.7205	11.6301	11.0317	10.804	11.7516	10.2233	11.4847	13.1141	11.2453	10.6485	10.7606	10.9728	11.2984	10.8918	10.9663	10.801	10.3758	10.7954	10.7251	10.8267	10.8285	11.841	11.0501	11.0831	10.7963	11.0793
RBBP4	13.6805	13.6241	13.0823	12.3738	13.0673	11.3018	12.2799	13.8311	12.8146	12.8065	12.8627	12.3062	11.2596	12.4658	12.2495	10.7352	11.7072	13.7262	13.6579	13.2007	12.5058	13.6738	13.4923	14.3603	13.9765	13.0155	12.4429	13.2843	12.8547	12.3913	12.3763	12.2019	12.6089	12.8252	12.9501	12.776	12.971	12.7076	12.97	12.187	12.7426	12.7345	12.8784	12.4152	13.6692	13.1686	13.1365	12.6466	12.932
SYNC	7.79682	8.52727	6.81201	7.13135	7.2045	8.10964	6.30539	7.66912	6.95635	6.95509	7.37747	7.33341	6.66038	8.89527	8.63109	6.62003	7.54788	6.91747	7.57007	7.19291	7.83133	7.58716	7.62325	6.2553	9.40772	7.83287	7.19137	7.82207	6.38214	8.22084	8.49667	6.15325	7.5749	7.88282	6.37518	8.3258	6.3343	7.56633	7.25232	7.93725	6.63342	7.42573	8.15421	6.37408	7.16504	7.89146	7.48207	8.82836	7.22196
KIAA1522	13.8159	14.4456	13.7914	12.6365	13.7993	12.5818	13.1258	13.3352	13.8741	13.1153	13.332	12.8732	12.192	14.1319	12.6385	12.3733	12.233	10.8305	13.2284	12.6471	13.2807	13.729	13.4188	12.9823	14.0943	13.3923	12.3638	12.2005	12.1636	13.7221	13.5722	12.3881	13.8764	12.364	13.1728	12.7795	11.8798	12.8207	12.5911	13.2076	13.831	13.1938	12.3467	11.4262	13.455	13.4518	13.2988	12.0169	12.9779
YARS	13.438	13.0506	12.7625	12.1064	12.1023	11.9757	13.3437	12.7089	13.0837	12.751	13.227	11.2933	11.4834	12.4817	11.2744	11.6282	10.4996	11.8798	12.5094	10.9426	13.6351	12.5298	11.2919	11.9931	13.1255	12.0407	12.6265	11.8517	10.4685	11.8918	12.7405	12.4648	12.19	11.7934	12.0451	12.201	11.6668	12.5641	11.9551	11.9893	12.1977	12.0468	12.6198	12.5243	13.2918	12.0584	11.9953	12.0559	12.0368
S100PBP	11.7081	11.3676	10.1424	10.5096	11.0917	9.59053	9.56222	11.9518	10.7989	10.1141	9.77671	10.3501	10.0247	11.4243	11.0826	9.70553	10.4214	12.0611	11.2068	11.0785	9.8409	11.4923	11.2971	12.1706	11.862	11.112	10.6128	10.5619	10.4491	11.1693	9.51825	9.88414	10.6882	10.8284	10.8375	10.74	10.7522	10.8667	10.8291	10.4	10.7115	10.8027	10.7658	10.4834	11.5854	11.0148	11.076	10.9195	10.7106
FNDC5	8.23985	6.38514	6.3401	7.72256	7.28638	6.87857	7.04082	6.47228	6.36958	6.91465	6.69566	6.9396	7.08601	7.98279	7.13525	6.12017	7.32876	6.83123	6.84672	6.49868	5.77006	6.94442	6.91649	8.48395	6.83072	7.37513	6.63958	7.10961	5.74894	7.22053	7.7811	7.3814	6.92905	6.59005	6.66783	7.41536	6.64728	6.73369	7.18099	6.18556	6.56478	7.10412	6.94723	6.91306	6.72493	6.59727	6.85345	8.36129	6.81049
HPCA	7.53527	6.90311	6.88155	6.33255	7.2635	6.0228	6.23847	6.47228	7.08256	6.79615	5.47338	6.64484	6.39915	6.14021	6.63809	5.84051	6.78834	6.84235	6.27955	6.98372	5.91287	7.55406	7.47386	6.04903	6.43725	6.97557	6.80499	6.16197	5.78763	7.27729	6.72115	6.34867	6.80933	6.3725	6.609	6.32895	6.17781	7.36149	6.91757	6.78768	6.78929	7.02908	6.39732	6.67433	7.28919	6.6866	6.00737	6.14455	6.42069
TMEM54	12.0477	12.183	12.305	10.4851	10.7756	10.4125	10.4784	10.6844	11.9193	11.4683	9.82955	11.1013	11.0095	10.8506	10.3656	10.958	10.5403	11.4321	11.4107	10.9761	13.0129	12.5454	10.9405	11.3443	12.1183	12.2207	11.4422	11.6043	10.7248	12.6615	12.5889	10.7674	11.7251	11.4251	10.9264	11.5956	10.4752	11.4826	10.5728	11.2229	11.4774	11.6446	11.1323	10.411	11.7327	11.1883	10.4148	10.9618	11.3683
RNF19B	13.4065	11.2424	12.1918	10.549	11.5875	11.4722	11.4065	12.3222	12.3915	11.0892	11.4915	11.1919	10.865	13.5443	12.0261	11.8598	12.0096	11.56	12.223	11.6028	11.5881	11.902	10.9372	11.6601	13.4564	11.7409	11.4748	11.0658	12.5198	11.7669	10.4536	10.5599	11.4635	11.5884	11.5162	11.4566	11.1621	11.9013	11.7048	11.8627	11.9587	11.5865	11.5779	11.2348	12.2048	11.7714	11.6243	11.3938	12.0373
AK2	14.4388	14.1858	13.4014	12.0941	12.8769	12.1572	11.8841	13.4652	13.4218	13.2805	13.6223	12.2613	11.7767	13.2856	11.7533	12.0814	11.3337	13.8444	13.9674	12.7842	14.1953	13.8842	12.9363	14.3761	14.9952	13.2563	13.3978	13.0212	12.7015	13.0734	14.1126	13.8697	12.9248	13.0396	13.1992	13.5729	12.9889	13.1519	13.1998	12.6804	13.4083	13.107	13.3612	13.0618	14.195	13.2944	13.3521	13.1182	13.2603
ADC	10.379	8.69658	9.17743	8.9916	8.26113	9.92975	7.23265	7.85006	8.61514	8.07118	8.19562	8.26423	8.17109	9.37541	9.1375	7.40675	9.56977	8.09779	9.39421	8.58192	7.48214	9.66429	9.39886	7.79803	9.42315	9.96547	8.7506	9.16576	9.05025	10.2446	8.9374	8.89271	9.24454	8.56327	8.78203	8.45581	8.14951	9.04008	8.57282	9.49671	8.56053	9.0015	9.34391	7.85282	9.31215	8.61756	8.89749	9.77843	8.96093
TRIM62	10.0956	9.11205	9.01331	9.76315	9.63926	8.87633	9.07328	8.44238	9.53665	9.54422	8.00873	9.34224	8.30658	8.60045	8.75738	7.49914	8.79722	7.82651	8.74231	8.28763	7.70942	8.83127	8.64129	9.68477	9.18644	9.72884	8.65788	8.08081	9.34788	9.38954	8.84557	8.31169	9.25871	8.37719	8.79988	8.52435	8.44831	8.60494	8.82907	8.92283	9.01582	9.13009	8.60054	8.27985	9.6772	8.50583	8.84288	8.9553	8.8807
ZNF362	10.214	9.23814	9.6225	8.78678	9.46407	9.57791	8.64053	8.86767	9.09956	8.40221	9.50668	9.61444	8.72447	10.9754	9.40486	8.10347	9.08407	7.62304	8.96753	9.47178	7.44948	9.62142	9.52974	8.63485	9.60092	9.98517	8.5945	8.68055	7.66134	9.02976	8.26133	8.54053	9.80868	8.38996	9.12143	8.2529	8.18411	8.78525	8.89456	9.76949	9.2579	9.19639	8.69878	8.2533	9.30815	8.8266	8.98076	9.57516	9.10073
RP11-415J8.3	6.59488	6.54634	5.94509	5.93961	6.15311	6.89818	6.58838	6.78335	6.53461	5.01698	5.01698	6.49757	6.87372	6.27944	6.56539	6.73327	6.90699	5.01698	6.04575	5.92675	6.13993	6.17544	5.67121	5.94386	6.43725	5.96511	5.68441	5.65548	5.01698	6.306	6.45352	6.01344	6.41484	6.01453	6.54703	5.82507	5.67275	6.48213	6.0555	6.34297	6.7597	6.53713	5.56884	6.18528	7.38705	6.0292	6.2801	6.26109	6.00488
PHC2	14.9121	13.7533	13.3083	12.3806	13.7651	13.272	11.1605	14.1571	13.2009	12.4	12.7682	12.7898	11.7545	13.0254	12.2135	11.4361	12.5776	12.2956	13.7133	12.4555	13.1189	14.0273	13.0266	13.8927	13.5123	13.8314	12.8264	13.4763	13.6276	14.2988	13.8695	13.4332	13.2503	12.7214	13.2374	13.0051	12.0211	12.8067	13.0997	13.2396	13.2014	13.4695	13.1144	12.2811	13.9754	13.2008	12.7931	13.2977	13.2884
RN7SKP16	5.21639	5.01698	5.01698	6.46276	5.21112	5.82509	6.60492	6.32141	5.01698	5.01698	5.01698	6.23127	5.97142	6.71623	6.06983	5.99188	6.67978	5.01698	5.01698	5.25552	5.01698	5.01698	5.01698	5.01698	5.01698	5.01698	5.24122	5.01698	5.01698	5.01698	5.01698	5.01698	6.22102	5.6967	6.16979	5.51584	5.48266	5.88649	5.94972	6.04806	6.02302	6.02371	5.79281	5.61298	6.58478	5.79651	5.95269	5.79327	5.78804
ZSCAN20	9.93669	8.77424	9.21879	9.46444	8.66634	8.49694	8.78692	8.81468	9.0658	8.84146	8.77521	8.93583	8.45812	9.90719	7.83666	8.20091	8.26606	7.56709	9.07609	7.86585	8.00357	8.67166	8.68708	8.72064	8.6833	8.59921	8.79735	7.59999	6.09462	8.52562	7.95079	7.79165	8.68521	8.56888	8.3841	8.3781	8.27511	8.5235	8.39503	8.31541	8.62227	8.73166	8.53315	8.27985	9.1016	8.63283	8.7209	8.596	8.4072
CSMD2	10.1674	8.78053	7.68925	7.49243	8.53221	8.44813	7.54873	6.67956	10.8351	6.58653	8.84385	8.06392	8.83893	8.19553	9.70739	7.82233	7.99312	7.79999	7.69816	8.50591	7.43841	7.98238	9.03783	7.46249	8.50054	9.58841	7.73249	8.23815	6.6985	9.57242	8.08507	8.56994	9.14117	8.63459	7.355	7.58682	7.02065	7.49311	7.95386	9.21537	7.98435	8.32587	9.15803	7.01711	7.76832	9.29372	8.89749	9.87515	9.28411
SMIM12	12.2499	12.2266	11.4054	11.4419	11.0729	10.4274	10.1356	11.0961	11.8678	11.3155	11.1556	10.6093	9.56874	10.6918	12.178	10.3678	9.12423	11.817	11.6876	11.0749	12.7483	12.2459	10.8592	12.0779	11.9987	11.158	11.3166	10.771	10.551	12.0831	11.5723	11.2627	11.0512	11.0628	11.1225	11.5188	11.1296	11.1736	11.1246	10.8627	11.0867	11.1001	11.3512	11.3305	11.6277	11.3682	11.1947	11.546	11.2666
GJB5	10.7588	10.7868	10.7012	6.61544	9.25759	8.99742	9.09431	9.38577	9.31593	6.65214	10.9934	9.01008	9.59893	10.7608	11.0659	8.20539	6.62153	9.56669	8.92484	9.11935	11.5314	8.38532	7.94032	7.4128	10.9414	9.73144	9.12883	9.72884	5.01698	8.82593	9.37731	10.9914	10.9889	8.77219	6.57844	11.5182	9.87371	7.38887	5.35178	5.4859	8.45409	8.79201	6.927	5.4399	9.66787	10.2152	9.18752	7.3721	10.6915
GJB4	10.8536	10.2636	9.92329	7.92837	9.23662	10.0452	8.43241	10.1284	9.10131	7.74512	11.1269	8.54085	9.36414	10.2066	10.7281	8.53122	9.70432	9.36126	9.84914	9.18921	11.1112	9.27909	8.71334	8.23922	10.4765	9.9207	9.40455	10.2968	5.66401	9.6464	9.21716	9.41078	10.531	8.81997	9.56813	10.4213	9.65029	9.49974	6.87171	8.41451	8.33901	8.70337	8.42905	5.4399	10.6303	9.42177	8.84288	9.17167	9.28411
GJB3	12.4588	12.7554	11.3403	10.26	11.3592	11.2131	8.94596	12.4484	11.5834	11.2443	12.5513	10.7811	11.0048	12.2148	12.5222	10.582	10.7321	11.1318	11.5363	10.7553	12.4457	11.5851	9.63061	10.0111	12.3179	12.1063	11.8793	11.8909	11.3856	12.219	11.2377	11.128	12.2838	10.4324	10.6866	11.9833	11.2321	11.309	8.24321	10.7688	11.4459	11.0718	9.99164	8.7368	12.2897	11.7496	10.7772	9.80193	11.6738
GJA4	9.0206	8.53474	8.82322	7.94565	8.94733	9.13996	8.36003	6.20246	9.96373	7.65441	8.78061	8.34664	7.85316	7.73166	8.96814	8.3046	8.38178	8.48166	8.39129	9.55086	7.93566	9.01094	9.20774	7.87954	8.00778	8.28723	9.22296	8.75702	10.0678	8.91727	9.00148	8.71145	8.60951	8.65055	8.53423	8.52948	8.33779	8.04343	9.19642	8.81589	8.54466	8.55277	9.60061	8.22624	7.64403	8.42027	8.15477	10.2272	8.79054
RP5-997D16.2	7.67676	7.62406	7.20386	7.61234	7.53883	7.58399	7.4087	8.10843	7.49214	7.64854	7.45615	6.88416	7.1591	6.27944	7.48256	6.47781	6.39775	6.28643	7.27704	7.48848	7.92011	7.71805	7.36878	7.27425	6.4528	7.04837	7.07216	6.70196	7.01694	8.24852	7.63564	6.74738	7.23235	7.03849	7.48206	7.04916	7.13623	6.73369	7.31999	7.38535	7.43851	7.24231	6.98674	7.66181	7.28919	7.07085	7.63493	7.58603	7.26912
RP11-244H3.1	8.79256	8.15692	8.11776	7.81992	7.88197	8.20495	6.74409	7.63076	7.07503	6.91465	7.28601	7.97504	7.22831	7.45264	9.11496	7.70588	7.81953	6.89647	7.36406	7.4662	6.73445	7.77053	7.87587	6.08144	7.87232	7.19848	7.01749	7.09367	7.01694	8.18784	7.94136	7.3814	8.07644	7.47132	7.63929	6.97132	7.53135	7.61304	7.51884	7.33812	7.83412	7.9028	7.35638	7.59892	7.71994	7.48612	8.08051	7.83425	7.53436
ZMYM6	9.73407	9.00092	9.08901	10.8597	10.0365	8.41358	9.138	10.9005	9.01082	9.22972	8.12468	10.4649	10.0881	10.4329	10.9456	9.01684	9.91156	11.1704	9.70566	10.5874	10.23	10.0451	9.39564	11.0176	9.57815	9.77612	9.23994	9.96143	9.87317	10.4842	10.2358	9.86461	9.99352	9.74837	10.0288	9.7502	10.2757	10.0091	9.8207	9.55092	10.041	9.85921	10.0385	9.96133	10.5849	9.94223	10.1178	9.69719	9.79626
ZMYM1	9.41531	8.44237	9.21879	10.3215	9.10082	8.0574	9.36031	10.2117	8.52088	8.28046	8.97433	10.5987	10.0486	11.1616	10.8729	11.2506	9.85371	10.8503	9.24316	10.5201	8.91163	8.85798	9.26903	10.3399	10.3198	9.44072	9.0667	9.58801	9.78142	9.436	8.54679	9.26331	9.39327	9.74837	9.67796	10.0114	10.4314	9.46916	9.73422	9.03191	10.1361	9.53402	9.65893	9.64474	10.283	9.77666	9.9758	9.57212	9.62197
SFPQ	13.3489	14.0319	14.3368	14.3459	13.8817	13.171	14.3044	14.3635	13.8104	14.4007	14.6138	13.7153	13.4839	14.2544	12.6751	14.9261	12.9812	13.9153	13.0622	13.658	13.558	13.4774	12.7601	14.6149	13.2213	13.9312	13.5296	13.8425	12.8529	12.5479	12.8594	14.0944	13.8257	13.5987	13.8216	13.4349	13.7412	13.86	13.528	13.4327	13.9598	13.7838	13.3402	13.7724	14.1112	13.5357	13.8898	13.7505	13.5349
ZMYM4	13.0373	11.8929	11.9751	13.1918	12.8795	10.9037	12.1833	12.7671	12.8206	12.3779	11.8636	12.7926	11.1936	12.6459	13.586	12.5412	11.2146	13.034	12.6018	12.8526	10.6176	12.5075	13.075	12.4516	12.1549	12.5363	11.4491	12.0941	11.9254	11.9183	11.0997	12.5545	12.1527	12.3109	12.3598	12.1256	12.6294	12.1525	12.367	11.8654	12.3465	12.312	12.5019	11.9307	13.0942	12.4789	12.6504	12.174	12.0957
RPL5P4	8.04443	8.34356	6.79139	7.66067	7.29768	6.92702	7.38241	7.22552	7.49214	7.84561	8.21982	7.16282	7.28117	7.59294	7.22629	7.09354	6.29031	8.52707	8.24026	7.95785	9.17328	8.79854	8.59681	8.68043	7.62847	7.74122	7.25489	7.71551	8.86864	9.20581	8.29849	8.47636	8.1242	7.95394	7.96272	7.73005	8.14072	8.04343	7.7772	7.66392	8.07621	7.89268	8.16238	7.79824	8.73423	7.95836	8.19048	7.62264	7.78804
KIAA0319L	13.9478	12.8062	12.887	13.4423	13.717	11.7079	13.5239	12.5172	13.1226	13.3216	11.5692	13.5154	11.6091	13.117	13.4605	12.9969	12.3464	11.9186	12.9896	12.5726	11.2337	12.629	13.3612	13.1343	13.1274	12.6826	12.0543	12.7727	11.9042	12.8068	12.6201	13.3134	12.6854	12.628	13.0829	12.8929	12.7915	13.1154	12.5944	12.5884	13.297	12.6879	12.1069	12.2341	13.3892	12.7349	12.9785	12.34	12.5381
NCDN	10.6798	10.6904	10.9203	10.0164	9.88065	10.108	9.29149	9.19066	10.6121	10.1182	9.96084	10.3342	8.809	11.0145	10.8795	10.4077	9.87847	8.88879	9.58657	9.0214	8.64821	10.3242	10.1172	9.33611	9.99164	10.0142	9.90624	9.76972	9.10102	11.1859	9.85615	9.33136	10.1723	9.44864	9.55073	9.4143	9.35591	10.055	9.73422	10.2175	9.97194	9.90445	9.80808	9.16232	9.93996	9.67272	9.75191	10.3526	9.92145
TFAP2E	7.2907	8.88626	6.77042	8.51066	5.76117	6.21963	6.21513	7.61773	6.62525	6.85143	7.45615	7.25087	6.61713	6.8239	7.03734	7.71226	6.09417	6.35634	6.81945	6.32287	5.65547	6.27587	6.31106	6.08144	6.74997	7.67102	6.31913	6.82707	6.12002	5.5094	6.48331	6.33074	7.34738	6.34197	6.9251	6.0391	6.61961	7.58988	6.55267	6.73735	7.20778	6.96975	6.84261	7.2028	7.35522	6.1783	6.77967	6.86523	7.08717
PSMB2	13.5207	13.7443	13.0252	12.568	12.6288	11.6755	12.4136	13.4189	12.8653	12.7763	12.5361	11.9111	11.4542	12.4852	13.4899	14.293	10.3403	12.13	13.0607	12.4265	12.3612	13.4248	11.3894	13.5509	14.2748	12.9606	12.8162	12.1985	11.7266	13.0326	13.4884	12.7533	12.3339	12.8359	12.8271	13.1758	12.9578	12.4429	12.7248	12.1923	12.2071	12.2162	12.4464	11.9035	12.7858	12.9224	12.6281	12.7773	13.0848
C1orf216	11.2573	10.8535	10.032	10.6886	10.4554	10.3998	9.05194	10.0713	10.5609	8.40564	10.5743	10.1851	8.44702	10.0366	10.9855	10.6428	9.70558	10.338	10.336	10.0928	9.73123	10.6762	10.0735	10.1047	11.0312	10.7434	10.4781	10.2526	10.8944	11.43	8.82546	9.73727	9.93744	10.25	9.84135	10.3423	10.1386	10.1467	10.3194	10.0084	9.83607	10.1136	10.0516	9.77523	10.4189	10.4404	10.3065	10.6968	10.1513
CLSPN	8.69616	9.02226	8.8464	8.50778	8.15383	8.38791	8.83151	9.31272	8.84878	9.22201	9.53242	8.13639	7.59185	8.48126	10.1599	9.72879	8.10178	8.04938	8.57635	7.73079	7.67251	8.17914	7.33418	8.33081	9.77788	9.05104	8.65788	7.47377	7.70224	7.02253	7.47285	7.63067	8.43229	8.33817	7.79244	8.07363	8.22621	8.35862	8.06349	7.27241	8.759	8.74838	7.26546	8.3315	9.16054	8.66289	7.88652	8.14735	9.3167
AGO4	11.8214	9.65606	10.6411	11.6764	9.28781	10.6645	11.5371	12.5991	11.167	11.217	9.705	11.2233	11.001	11.4256	12.3948	12.0215	10.9562	11.1754	11.0853	11.3614	10.6539	11.4986	10.7581	11.6775	11.0967	10.5462	9.70931	11.3027	9.77208	10.3056	10.232	9.93743	11.1436	10.9531	11.3998	10.8202	11.2074	11.2183	11.1086	10.6026	11.3035	10.9949	10.72	10.9211	11.7556	10.9406	11.2698	10.9664	10.9296
AGO1	12.3466	12.0066	11.4085	13.2685	12.6844	11.0639	12.1233	11.7834	11.888	11.4507	11.2545	12.2993	10.6952	11.1981	12.6523	11.0756	11.0388	11.2358	11.9703	11.818	10.4966	12.2797	12.4875	12.8294	12.0648	11.3419	10.5628	11.667	11.7447	12.5362	11.2769	11.6582	11.8412	11.7572	11.8026	11.4982	11.6051	12.0735	11.9563	11.7724	11.8949	11.8903	11.2412	11.268	11.9697	11.7845	12.0776	11.8411	11.6752
AGO3	11.9886	11.5183	10.6272	12.2594	11.66	9.87467	10.9437	12.3416	11.0162	10.8365	10.5311	11.4884	10.8177	11.854	12.2449	12.3597	10.7456	11.1323	10.5654	11.4008	10.7016	10.3535	9.95476	10.8654	11.0539	10.4447	10.1548	10.5735	10.3322	10.5489	10.0882	10.1458	10.9524	11.0389	11.2475	10.7257	11.2842	11.1488	11.2092	10.5978	11.0758	11.099	11.3486	10.9824	11.6205	11.101	11.4194	11.135	10.9643
TEKT2	6.84713	5.89465	6.22567	5.78416	5.91376	6.28831	6.03345	7.14101	6.80673	5.69002	6.09098	6.19693	6.22471	6.61162	6.92335	6.46083	6.20602	6.49861	6.11866	6.44886	5.01698	6.19636	7.4289	6.01538	5.01698	6.5147	6.30204	6.26514	5.01698	6.01693	6.2908	7.50484	6.5269	6.05709	6.66783	5.9601	5.67275	5.45664	6.2359	5.59005	5.64074	6.62106	5.79281	5.7444	7.49286	6.70791	6.72787	5.56917	6.28878
ADPRHL2	12.039	11.7301	11.1266	10.6555	10.8019	10.1417	8.91376	10.6312	11.7308	10.9807	10.6407	10.8885	10.0595	11.1162	11.9897	11.3612	8.71676	10.8033	11.3723	10.3471	11.4183	12.1876	10.5637	11.6046	11.9411	11.5034	11.0601	10.5004	10.4245	12.2416	11.5149	11.4113	10.7064	10.6946	10.8715	11.3562	10.4385	11.1526	10.8566	11.1988	11.1388	10.8574	11.0758	10.3991	11.2859	11.1208	10.77	10.9087	11.096
COL8A2	11.077	11.9233	10.3318	10.3223	9.81719	11.3371	9.56786	10.957	10.6675	9.88239	10.9131	10.6093	10.274	12.9782	12.4999	9.55748	10.7966	11.1474	11.5529	11.2064	9.3264	11.7169	11.1447	9.97678	12.2373	12.094	10.318	11.8662	9.57467	12.7505	11.9058	8.48668	10.3546	11.788	9.68754	10.7791	10.3752	10.7873	11.0703	11.1935	9.45656	10.2405	12.3752	7.70219	9.52703	11.3017	11.4732	11.0796	10.6381
TRAPPC3	13.1655	12.8878	12.1675	12.7377	12.0427	10.7069	11.4534	11.8642	12.6158	11.5747	11.3519	11.7156	10.2152	11.039	12.6316	11.7494	9.49454	12.6703	12.8042	11.984	12.7147	13.168	11.8813	13.2386	13.0713	12.4638	11.5694	12.1556	11.9229	13.7354	12.7978	12.7819	11.7995	12.1626	12.1106	12.5925	12.2541	12.0229	12.1389	11.9274	12.0825	12.0299	12.0607	11.7179	12.4322	12.3559	12.2489	12.1785	12.1781
MAP7D1	13.2204	12.6719	12.1077	10.8394	12.374	12.321	10.441	12.0931	13.0499	11.6291	12.1115	11.3474	10.9764	13.3159	13.6411	11.8432	11.9193	10.46	11.6742	11.1314	10.8491	11.9461	10.5858	10.2876	13.2029	12.583	11.4443	11.6514	11.38	11.9835	11.354	10.9574	12.1065	11.6469	11.5988	11.6071	11.0461	11.813	11.7742	12.6525	11.8077	11.9897	11.7698	10.5142	11.9539	11.9277	11.7171	12.3673	12.0594
THRAP3	13.7809	13.5348	13.306	14.3112	13.6156	13.0688	13.1832	13.8998	13.9434	14.1963	14.3129	13.5424	12.7286	13.5289	13.9465	13.5129	13.1302	11.8293	12.9816	12.798	12.1046	13.1714	12.3427	11.0462	13.3147	13.5483	12.8002	13.1092	12.2713	12.8917	12.8967	12.9856	13.2595	13.2984	13.164	13.043	13.1569	12.9633	13.1532	13.3541	13.0524	12.9995	12.9875	12.8115	13.5396	13.2549	13.2754	13.1135	13.1765
SH3D21	9.83159	10.7906	9.62518	10.0134	9.08838	10.6248	9.17054	8.45681	9.36637	9.01451	8.38924	8.81208	8.13682	9.06787	10.4597	9.89562	9.26257	7.62304	8.6829	7.83187	9.20208	7.42772	7.18597	8.1997	8.9953	9.17276	8.11949	8.56718	7.64042	9.78229	10.7003	8.86668	10.0187	10.5314	8.52709	7.95546	8.00187	8.72418	7.38437	11.203	10.4681	8.02805	9.41674	7.51029	9.35932	8.89981	8.90284	8.10547	8.72169
EVA1B	9.04968	9.67467	8.43324	6.56679	8.12028	9.06544	7.29081	7.11582	9.03123	7.27866	8.91181	8.2053	9.11155	9.26911	8.43096	8.74199	8.36903	8.46509	8.91892	8.54442	9.31766	9.30644	8.59681	8.08649	10.5547	9.14767	8.98168	8.75221	10.1129	10.489	9.36694	9.30839	8.89083	8.87527	8.41543	8.58973	8.46942	8.78525	8.20906	9.24447	8.71014	8.57796	9.9124	8.11248	8.80998	8.90819	8.49818	9.19557	9.15785
RP11-268J15.5	7.43738	9.17053	7.49269	8.53064	7.66441	8.7838	7.23265	7.10304	7.30945	7.85578	7.00543	7.2149	6.52544	6.91224	8.50997	8.12256	7.78108	6.66387	7.12751	6.73279	6.82705	6.48321	6.50536	6.68629	8.24864	7.54335	6.68923	7.49761	6.59191	8.17826	7.43234	7.04546	8.80631	8.52333	6.97069	6.62088	6.61961	7.49311	6.91757	9.21956	8.35734	6.98984	7.52153	6.37408	7.71994	7.19117	7.4372	6.70492	7.429
STK40	11.9937	11.2339	12.6098	11.0967	11.8903	10.8206	11.7045	11.8706	11.4593	11.58	9.82695	11.7514	10.274	10.6073	12.6493	12.6638	10.3628	9.47589	10.5193	11.1741	10.0816	11.5468	10.72	12.7452	12.4314	11.7094	10.8008	10.8397	9.28126	10.6038	12.0599	11.2306	11.2323	11.0105	11.3694	11.2011	10.47	11.6027	11.1155	12.2885	11.4159	11.4019	10.901	11.0081	11.6842	11.051	11.0713	11.482	11.3334
LSM10	10.8512	11.3681	9.97658	10.7914	9.89765	8.25918	9.49078	9.91496	10.2904	10.2601	9.04994	9.80675	8.39597	9.42835	9.60271	9.80809	8.25915	10.0433	10.2161	9.40524	9.58123	10.6792	9.53415	11.3939	10.933	10.161	9.65837	9.66015	10.3427	10.9479	10.8977	10.4145	9.81348	9.44864	9.7159	10.4349	9.57492	10.3514	10.1042	10.4471	9.60468	9.54677	10.3134	9.76596	10.1599	9.57124	9.76074	10.3491	10.2425
OSCP1	10.1462	9.04067	9.35079	9.9122	9.52756	9.33778	7.41736	9.2605	10.1969	9.6412	8.7534	8.93583	8.19127	8.69025	9.55335	8.91478	7.83837	9.39296	9.67913	9.66897	7.32244	9.61675	10.5163	9.64995	9.39561	9.40374	8.87928	8.41373	8.35914	10.2423	9.36694	10.2438	9.01312	9.2227	9.57503	9.34643	9.35591	9.16762	9.32841	9.26896	8.87114	9.23633	9.05738	8.39351	9.65533	9.48176	9.60916	9.18765	9.16583
MRPS15	12.4798	13.1381	12.049	11.8897	10.8315	10.6364	10.7159	11.8341	11.8401	11.9783	12.212	10.8655	10.0916	11.1438	11.3814	12.4008	8.71174	12.3241	12.093	11.4233	12.9711	12.4334	11.0593	12.933	11.3887	11.7977	11.8584	11.2528	11.506	13.3167	13.1061	12.3935	11.2287	11.7264	11.6777	12.2513	11.9454	11.4057	11.6437	11.5898	11.417	11.2261	11.9768	11.4129	12.052	12.0035	11.785	11.8765	12.0858
CSF3R	9.81678	8.58956	10.2328	7.85244	9.36196	9.78483	9.04924	7.74278	10.5955	7.11385	8.17924	8.85528	8.22426	8.761	10.6992	9.89562	9.56005	8.01768	9.77701	9.50747	8.62943	9.55299	9.13406	7.72756	9.71248	9.3268	9.72412	8.92454	8.2501	8.62359	9.54608	8.21118	8.58712	8.73279	8.8464	7.34499	7.3086	10.135	8.87306	10.9647	7.49047	9.01535	7.75874	8.23983	8.91394	8.41438	8.43288	9.64037	9.46618
GRIK3	8.58808	7.19945	7.46214	7.85244	8.18069	6.75389	7.01763	6.9461	8.13583	7.31683	6.83806	7.73922	7.81873	6.35111	8.49752	6.31448	7.14674	6.98833	7.43438	8.11612	5.01698	8.00673	8.4791	6.63127	6.54178	8.33278	8.09873	8.04949	6.21528	7.30478	8.22317	6.23606	7.97573	6.2099	7.05721	6.0391	7.20792	5.88649	8.91047	5.94298	6.56478	7.5485	6.48958	6.03536	5.89248	8.24526	7.58131	6.05806	7.28448
RP11-422J8.1	10.0989	9.80933	9.37643	9.02406	9.64033	8.1638	7.94084	9.92873	9.60986	9.63542	9.28414	8.47513	8.51234	9.49437	9.55335	9.51349	8.20623	8.99611	9.26507	8.79117	9.07289	10.8013	9.59308	10.1183	10.1337	10.2469	9.20577	10.4701	8.6841	10.2032	12.4935	9.74441	9.34095	9.42419	9.38387	9.65062	9.02828	10.1428	9.09344	9.55755	9.61226	9.67129	9.37905	8.66846	10.417	9.05484	9.06898	9.06757	9.28411
ZC3H12A	11.2808	10.819	9.88478	11.2911	11.1435	11.0422	11.1741	11.684	14.6733	13.2475	9.16153	10.704	11.0717	10.2096	11.5954	11.8865	10.0065	8.68978	9.46754	9.83394	10.0039	10.2518	9.75664	9.3768	12.0977	10.0614	9.81869	9.23448	7.74196	9.02976	10.9916	9.85673	10.7167	11.0883	10.0709	10.2072	11.2053	11.977	10.0432	11.5118	11.7878	10.2581	10.2061	9.41481	12.7028	10.874	9.92693	9.94951	10.6019
MEAF6	12.4639	11.5961	11.1711	12.8713	11.6542	9.89966	10.2023	12.2744	11.3134	11.5442	10.8766	12.4901	11.3766	11.7952	12.4452	11.5604	10.6258	13.0515	11.8329	12.5375	12.2621	12.2424	12.0156	12.5315	11.2188	11.887	11.2513	12.0114	11.6928	12.4309	14.937	12.0258	11.6016	11.7351	12.0957	12.0313	12.0813	11.5083	11.9538	11.6941	12.0141	11.5498	11.5597	11.7382	12.049	12.0001	12.0563	11.6878	11.6891
SNIP1	11.0807	10.5952	10.224	10.9371	10.6318	9.29211	8.96608	11.2299	10.406	9.84657	10.6452	10.6752	9.50372	10.9327	11.2609	11.5491	9.41516	10.802	10.5685	11.0389	9.59816	10.2737	10.5029	11.211	10.8341	10.6145	9.76504	10.335	9.67006	10.9958	13.0957	10.0326	10.1909	10.4627	10.4428	10.3964	10.7393	10.5483	10.5426	10.4165	10.594	10.3875	10.2447	10.2342	10.9127	10.5132	10.6066	10.4713	10.2274
DNALI1	9.69464	10.9558	8.30799	10.7944	10.2091	9.44829	6.77293	10.5043	10.4465	10.7872	8.45171	9.99977	7.64231	9.28068	10.7228	10.7105	7.70594	10.4814	9.36263	10.3461	6.77234	10.2767	11.123	9.09516	9.79246	10.3974	10.6142	10.305	7.2337	7.98828	12.8844	10.6949	10.0877	9.77758	10.4428	9.67156	9.36714	10.1658	10.2041	10.4859	10.1953	9.84381	9.25965	9.70904	11.0373	10.6287	10.7959	9.80968	9.41361
GNL2	13.0877	13.6826	12.1346	13.0333	12.1983	11.8372	11.9624	12.4155	12.4795	12.8169	12.343	11.9087	11.5147	11.4178	12.3944	12.271	10.5262	11.8379	12.043	11.3265	11.1834	12.3757	11.1418	12.5842	12.7322	12.475	11.649	11.7201	11.3316	12.3152	15.0041	12.6599	11.9703	12.2683	12.1235	12.4089	12.5813	12.1477	12.0301	12.0841	12.3431	11.9411	12.0858	12.1967	12.7568	12.3801	12.2676	12.2246	12.2121
RSPO1	5.85197	6.6874	6.58789	6.28531	7.71901	5.73525	5.84042	5.01698	7.05216	5.82271	6.15564	6.5106	7.17324	5.77235	5.83028	6.14378	5.91943	6.57039	7.29617	6.46572	5.77006	5.01698	7.05397	5.28877	6.46813	6.60717	6.61395	6.14365	5.26329	5.66607	6.74483	7.66811	6.57898	6.45918	6.44718	6.50842	6.17781	6.82099	6.61219	5.75365	6.72936	6.27606	6.26039	6.25221	5.49005	5.84893	6.31895	6.42973	5.84822
C1orf109	10.2824	10.6041	10.0698	11.2827	10.583	8.74403	9.89533	9.86301	10.3349	10.2806	10.2201	10.2167	8.48006	9.28452	9.59692	9.85956	8.52078	9.83234	10.0197	9.3094	8.32473	9.12297	9.83014	10.6669	10.2534	9.21981	8.71586	8.71064	9.01361	9.80245	11.7387	9.80713	9.57972	9.48158	9.47527	10.0439	9.91503	9.6707	9.7042	9.19847	9.7493	9.79926	9.46333	9.58798	10.0154	9.64302	9.76368	9.68601	9.6045
CDCA8	10.2622	10.4039	10.1554	9.50518	9.38881	9.13805	9.94958	10.5506	9.48255	10.4498	10.8684	9.39237	9.20625	9.70629	9.85042	10.9389	8.10951	9.90247	10.1771	9.52846	10.9607	9.30838	8.20212	11.1138	11.0373	10.0025	10.1176	9.52758	8.23643	9.2585	12.6995	9.66384	10.2872	10.1843	8.77603	10.2008	9.80394	10.1075	8.86763	9.41502	10.3931	9.49837	8.81148	10.048	10.2249	9.97039	9.02555	9.15551	10.3141
EPHA10	9.65188	8.3563	9.64244	9.34927	10.2611	8.72883	9.212	9.40562	9.90681	9.00555	7.12682	8.92734	9.05449	7.02433	9.07047	9.47914	9.61737	7.73416	9.42788	8.65727	9.71581	9.04386	9.81815	10.5183	8.91497	9.19742	9.1349	7.84059	7.82428	10.3568	10.865	9.46023	9.93303	9.77033	9.32774	8.80382	8.70091	9.50578	7.57457	10.0348	10.8397	9.01535	6.86425	9.80269	7.37123	8.67768	8.52627	7.58603	8.82628
MANEAL	9.50926	11.1003	9.21169	9.90026	9.64033	7.43807	9.24761	9.01093	8.9517	9.37227	8.47861	9.63539	8.93701	9.22589	9.72342	8.82812	9.18335	8.75381	9.18687	8.15305	9.88687	8.85534	8.90767	11.4533	9.73873	9.48756	9.0346	7.39325	9.39131	10.9843	10.9518	9.73583	8.97063	9.06148	8.77001	9.10752	9.35966	8.76518	8.84572	9.90824	10.0438	9.44829	7.95162	10.3221	8.69786	8.80433	9.37589	7.72694	9.23947
YRDC	10.6145	10.5465	10.05	11.7472	10.2112	9.03286	9.42184	10.6153	10.6944	11.4392	10.0324	10.5657	9.05449	9.43526	9.88121	10.1044	9.0995	10.7941	10.1165	9.80415	11.1221	10.3497	9.38591	11.7603	9.81471	9.49522	9.79339	9.84252	8.87157	10.3516	13.0229	9.83147	9.88366	10.0411	10.0854	10.7929	10.399	9.78925	10.1933	10.2526	10.2881	9.94591	9.66178	10.6958	10.4572	10.2203	10.1472	10.2058	10.3301
C1orf122	11.3717	12.3798	11.3937	10.0639	10.4988	10.1568	9.10471	9.3631	11.344	10.9303	9.5196	10.5954	9.19969	10.3181	10.5154	10.9025	9.30643	10.2836	11.1058	10.5026	11.2391	11.3623	10.4228	11.7944	11.2446	11.0111	10.7919	10.1724	10.1554	12.1843	13.9189	11.3297	10.1723	10.8168	10.4873	11.3986	10.6611	10.5858	10.7739	10.7858	10.1647	10.5225	10.7868	10.2805	10.7051	11.1395	10.7044	11.24	10.9608
MTF1	11.4185	10.5792	10.4889	11.8197	11.2279	9.85854	10.128	10.6542	11.5473	11.4141	10.0669	11.1616	9.39604	11.1522	11.1389	11.319	10.0801	9.4726	10.8463	10.1716	9.61013	10.4641	10.5978	11.1063	11.4215	9.77863	10.0992	9.4031	9.31603	10.6301	12.8587	10.3764	10.4927	10.6387	10.5	10.3696	10.4804	10.5454	10.7044	11.0292	10.6299	10.4916	10.5853	9.87775	10.5782	10.718	10.8981	10.7216	10.5527
INPP5B	11.4396	9.77526	10.3195	10.7412	10.8979	10.0278	10.1318	10.6459	10.5275	10.0601	9.63398	9.94526	9.90703	10.3022	10.7307	10.6878	9.97031	8.87385	10.1268	10.0823	8.61994	9.30644	9.70285	9.62275	10.8961	10.092	9.46193	8.98518	8.55851	8.36678	11.4576	9.13421	10.0062	9.84353	10.0338	9.73481	10.0965	10.0426	10.1428	9.93903	10.0494	10.2792	10.0817	9.56678	10.4752	9.89474	10.1651	10.2039	9.92614
SF3A3	13.2426	12.8258	12.9209	12.4385	12.5885	11.3233	12.1486	12.7235	12.7538	12.6283	12.6649	11.8284	11.0039	12.3729	12.2321	12.4512	9.78274	12.5761	12.9547	12.3943	12.6052	12.4694	12.8825	13.0921	13.2129	12.2237	12.1269	12.1743	11.9511	12.5236	14.7865	13.1175	12.1555	12.5435	12.4126	12.6747	12.696	12.2391	12.4618	12.273	12.3442	12.4627	12.2838	12.2299	12.7761	12.6802	12.6034	12.5135	12.4894
FHL3	10.8214	10.973	10.0629	8.06098	9.92582	11.1521	9.64102	10.0581	9.80196	7.80418	10.0313	8.61166	8.809	10.1031	9.73716	9.9241	8.9045	8.61975	9.57535	9.72457	10.2803	11.0505	9.99046	10.4629	10.7183	10.5484	9.46032	10.4129	10.0511	11.3161	11.9516	10.5205	9.95493	9.77033	9.70651	9.4791	9.3634	9.77433	9.7953	10.5832	9.71096	10.2754	10.105	9.43251	10.4021	9.61525	9.58945	10.6616	9.58384
UTP11L	11.9277	11.9073	10.9679	11.1994	10.6222	10.233	9.77865	11.3093	10.6183	10.6137	10.7482	10.6746	9.90099	10.585	10.5754	11.6946	9.09758	11.7206	10.9347	11.0211	11.7213	11.2403	10.5141	12.3857	11.9089	11.3566	10.2046	10.6963	10.2026	10.9184	13.5699	11.3443	10.6882	11.1209	10.8085	11.3972	11.3914	10.8312	10.9232	10.9421	11.0242	10.7988	11.0843	10.9274	11.4856	11.1554	11.0582	11.1645	10.9108
RRAGC	12.0046	10.9524	11.4711	11.7523	10.7012	9.83517	11.1505	12.3221	10.688	10.4081	10.0931	11.8565	11.2876	12.0161	12.9481	12.817	11.168	12.5996	11.6605	12.2744	12.328	11.9411	11.087	12.7084	12.4594	11.4712	10.9351	12.1509	12.3113	11.4571	13.8197	10.4861	11.1719	11.8211	11.9772	11.8393	11.8882	11.5439	11.8433	11.3039	11.6354	11.4543	12.0185	11.1177	11.8609	11.9179	12.0604	11.6343	11.6443
MYCBP	11.2941	11.2721	10.4562	11.665	10.8741	9.07946	9.86817	10.706	10.6091	10.9583	10.6635	11.1543	9.46599	10.5966	11.413	11.005	9.60663	12.0785	11.1058	11.1956	11.4854	10.4165	10.5274	12.1953	11.246	11.1445	10.3702	10.6156	12.1737	11.0858	14.0228	10.9106	10.4806	11.1047	11.0012	11.5131	11.8455	10.7548	10.7299	10.8547	11.1506	10.7039	10.2915	10.4834	11.3121	11.158	11.3125	10.5885	11.0929
RHBDL2	11.0418	11.1232	10.0127	12.0826	11.0515	9.95598	9.96532	10.036	10.6152	10.2926	10.2417	11.187	9.0975	10.2424	11.6149	10.5141	9.733	11.3659	11.2757	10.0644	9.98567	9.83479	9.4604	9.62486	11.3655	11.2599	10.4812	11.1542	11.5144	10.826	13.3073	10.5089	10.9038	10.5199	10.7397	10.4765	11.6758	9.78925	9.2136	11.3069	10.8541	10.4156	9.24448	7.83486	11.7996	11.1684	10.0497	10.0445	11.0158
AKIRIN1	12.5482	11.2615	11.9724	12.9643	12.8256	10.985	12.1102	12.1295	12.0937	12.2289	10.5642	12.7699	10.9098	11.7284	12.5507	12.3972	10.7565	12.2921	11.9306	12.2528	12.1911	11.6397	11.6325	13.2941	12.606	10.816	11.5805	11.5758	11.4074	11.6656	14.824	12.1684	11.7935	11.9193	11.8537	12.4121	12.2435	11.9835	11.9358	12.273	11.9852	11.8581	11.7049	12.0801	12.3345	12.2098	12.0218	12.1283	11.8076
NDUFS5	13.0575	13.8193	12.8381	13.0193	12.3034	11.5985	12.3191	13.572	12.7519	13.3206	13.2003	12.1756	12.0077	11.5223	12.7707	12.92	10.6684	13.3531	13.1768	12.7536	14.2158	13.2092	12.4658	14.2797	13.5837	13.4028	12.6083	13.1685	13.9995	14.2551	17.9265	13.3791	12.5655	13.3916	12.9115	14.3033	13.0362	12.4215	13.2851	12.7945	13.2428	13.1688	13.6956	13.1644	14.0664	13.4535	13.1263	13.5847	13.1494
MACF1	16.2065	14.2877	14.5313	15.7103	16.1127	15.1506	13.8204	15.8568	15.1862	14.5525	14.6179	15.1059	13.6722	14.7127	16.2177	14.5962	15.6199	14.0041	14.5417	14.2698	12.9477	14.195	14.0937	13.012	14.6885	14.7379	13.8782	14.2803	15.1738	14.5055	14.9018	14.181	14.7229	14.7032	14.9133	14.4889	14.8304	14.6457	14.8232	14.8382	14.984	14.7824	14.8486	14.106	15.1988	14.8941	15.0402	14.9354	14.7431
KIAA0754	11.6625	9.1269	10.2319	10.1004	12.0882	10.738	9.26393	10.2519	10.7739	10.3458	9.90533	11.0006	9.3225	10.8114	11.8935	10.2939	12.022	9.23278	9.60507	9.50217	7.53487	8.94276	10.8475	8.68043	9.93664	10.4336	10.0391	9.72273	10.1709	9.18466	9.24008	9.20644	10.9305	9.61442	9.90019	8.90189	10.3012	9.92152	9.92588	10.5236	11.468	10.1433	9.76095	9.04433	11.448	10.2136	11.039	9.8071	10.411
BMP8A	7.44271	6.9983	6.55024	5.93961	6.82055	8.03262	5.72175	6.55574	7.39505	6.53121	6.69566	6.95754	6.4256	7.31175	8.15069	6.64938	8.46501	6.10861	6.8377	7.26451	7.12688	6.976	7.4419	6.44839	7.17938	7.76729	7.15841	7.58899	5.78763	6.67384	6.21781	5.74654	7.31954	6.72967	6.99288	6.83581	6.36995	6.82099	7.08597	7.09217	6.81818	7.22581	6.88552	6.03536	6.42505	7.1324	6.75405	6.6549	7.71229
RP11-69E11.4	8.96781	8.48546	6.92893	7.81521	7.68567	9.63318	6.92039	7.28831	8.57261	7.10504	7.86178	7.4174	7.11574	7.97318	9.14388	7.66695	9.4167	7.56709	8.07468	8.71664	7.49285	8.53569	8.20956	6.80555	8.32425	8.64145	8.11122	8.76182	7.28956	8.84708	8.49027	6.99535	8.07644	8.01333	8.22503	7.88432	7.20792	8.17196	7.81209	8.09355	7.88602	8.36267	8.08701	7.2028	7.76832	8.52234	8.05161	7.80293	8.63788
PPIEL	5.01698	6.47759	5.23339	5.23208	6.52568	5.23559	5.01698	5.01698	6.47403	5.75959	5.01698	5.83648	6.39915	5.01698	6.28632	5.25768	6.2406	5.01698	5.80521	6.59211	5.95515	5.01698	6.44921	5.01698	5.76512	6.3357	5.01698	6.31298	6.82284	5.01698	6.0065	5.01698	6.14711	6.05709	6.37518	5.51584	5.87908	6.15499	5.59431	6.26733	6.28442	6.23833	5.90937	5.94972	5.89248	5.89793	6.23969	5.90989	6.21589
PABPC4	13.6293	12.7432	12.4629	14.4379	12.7459	12.1412	12.2346	12.5571	12.9295	12.3734	14.3172	13.996	12.0063	14.186	13.0464	11.8382	10.9973	11.7084	12.4556	12.5522	13.0034	11.9289	13.3661	11.8882	12.6606	12.5192	12.1415	12.2512	14.7669	13.0883	14.4882	12.9226	12.4866	12.6062	13.2868	12.801	12.8015	12.8618	13.0899	12.8498	12.8195	12.8041	12.6885	12.5372	13.1143	12.7724	13.0241	12.8287	12.7625
RP11-69E11.8	5.01698	5.01698	5.01698	5.01698	5.01698	5.01698	5.01698	5.01698	5.01698	5.01698	5.01698	5.01698	5.01698	5.86659	5.01698	5.84051	5.01698	5.01698	5.01698	5.01698	5.01698	5.01698	5.01698	5.01698	5.01698	5.01698	5.01698	5.01698	5.01698	5.01698	5.01698	5.01698	5.45347	5.44925	5.90689	5.42497	5.34698	5.6364	5.59431	5.4859	5.64074	5.57614	5.33689	5.61298	5.59509	5.43726	5.59618	5.46875	5.46566
HEYL	12.2053	10.5428	10.588	11.1594	10.6771	11.3638	10.6332	8.85687	11.9131	9.91616	11.0106	10.7616	10.9716	9.87708	11.1254	9.62682	12.7152	10.6312	11.0444	11.7382	10.1747	11.1677	12.2	9.90741	9.84299	11.3919	11.6841	12.166	11.2715	11.8335	11.1194	9.66835	10.7421	10.2023	12.2992	10.4552	12.3601	8.57061	12.098	10.1223	11.4544	11.5355	10.9178	9.30377	10.1353	10.5643	10.8955	10.6458	11.3449
HPCAL4	5.8054	5.86118	5.92112	5.69163	6.168	5.82509	5.01698	5.01698	5.72625	5.79186	6.42742	6.14303	6.01228	6.78906	6.34038	5.64946	7.01531	6.67663	5.55898	5.64388	6.13993	6.03903	6.93571	5.01698	5.91486	6.17795	6.00161	6.19758	5.66401	6.47876	6.91927	5.87666	5.45347	5.44925	6.07378	6.55474	5.48266	5.45664	5.68217	5.34929	5.37897	5.92095	5.85335	7.08202	5.59509	5.53082	5.83077	6.14455	5.56541
PPIE	12.433	12.7211	12.1238	11.2024	10.4118	10.1986	10.439	11.5737	11.106	10.7429	11.6463	10.7658	9.4103	10.8285	11.6057	11.42	8.79959	11.6239	12.0741	11.2242	11.7486	12.101	11.8216	12.1706	11.7837	11.7821	10.4403	10.9941	12.3923	12.3833	14.4465	11.6257	11.3393	11.3703	11.541	11.8388	11.2654	11.3038	11.2982	11.5363	11.2327	11.1982	11.4592	11.1608	11.9672	11.4974	11.5216	11.4957	11.521
BMP8B	10.5196	11.0475	10.3277	9.32183	9.59934	11.0422	9.50653	9.74341	9.32496	8.24639	10.6635	9.40768	9.31948	10.1139	11.4051	9.81679	10.3346	9.37367	9.12315	9.15583	10.1438	9.9629	8.75943	9.75968	9.91863	10.5417	8.82769	10.8726	8.23643	11.2567	11.0205	8.52057	9.20847	9.80385	9.56119	10.4117	9.49878	9.51778	9.8235	11.5922	8.87114	9.32786	9.9479	9.62948	8.94525	10.0251	10.2152	8.87359	9.99924
TRIT1	11.4155	10.8281	11.4054	12.0068	10.2946	10.0133	10.3015	11.2237	9.74485	10.8047	11.2926	11.0738	9.1563	10.8186	11.099	9.30835	9.0287	11.4796	10.3397	8.81993	10.6516	9.45521	10.5886	12.1477	10.7375	10.6478	9.91095	10.3213	11.1596	9.51714	12.5721	11.1752	10.5369	10.7459	10.7165	10.3838	10.9513	10.4105	10.3983	10.1467	10.3997	10.6504	10.3616	10.4975	11.3897	10.7577	10.9848	10.3205	10.4408
MYCL	9.12712	9.29178	9.85321	9.15252	9.61458	7.72621	10.306	8.58052	8.06853	8.96684	9.84374	8.80977	8.57479	8.92019	10.7244	7.79263	9.19955	9.35411	9.62818	8.20668	10.0237	7.1138	9.71325	12.0306	8.68043	9.84484	7.89654	8.53666	9.48591	9.03765	11.4222	9.20851	9.29355	9.66742	9.5117	8.82897	9.31013	8.46233	9.66108	8.77076	8.68868	9.15948	8.19463	9.052	8.37538	9.18442	9.45066	8.24304	9.10903
MFSD2A	11.3177	10.8698	9.24165	9.55591	9.33854	9.47426	10.7763	8.9445	9.92373	10.1408	8.94341	9.81136	9.79637	10.2649	11.2171	10.2741	9.89621	9.26742	9.73843	8.87302	10.0397	9.06233	7.23221	10.8448	12.0716	12.0328	9.37071	9.38462	8.01365	10.2287	12.2374	9.43041	10.6323	11.673	11.1249	7.55628	8.72445	9.74402	8.58612	10.7616	9.0442	11.0958	7.92289	7.76062	8.84917	9.92383	9.20924	8.74965	9.87364
CAP1	16.4533	14.7247	14.8018	15.3979	14.3205	14.2184	13.5342	15.7935	14.6889	14.8999	14.758	15.1212	14.2102	15.2518	17.1337	14.2471	14.7207	16.2282	15.5265	14.9891	16.0851	14.9361	13.9966	15.5508	16.5004	16.5179	14.9474	16.1139	16.0656	15.501	17.0257	14.3459	15.1496	15.5618	15.1724	15.4099	15.3741	14.7409	14.9945	15.5425	15.0831	15.2135	15.1481	14.7373	15.8213	15.811	15.5597	14.9622	15.3543
PPT1	13.5999	13.0241	13.8543	13.0023	12.5336	11.6797	11.8394	13.1734	12.888	10.9426	13.0726	13.0985	13.045	13.3457	14.7229	13.7982	12.1521	14.5262	14.3525	14.2609	15.0353	13.9415	14.3018	14.1237	14.7999	13.5759	13.5221	13.6253	14.8628	13.5484	14.4222	13.3867	12.5852	13.5977	13.548	13.7507	13.5339	13.4746	13.8847	12.5562	12.9912	13.2029	13.7637	12.8221	13.4772	13.9492	13.9276	13.2956	14.036
RLF	12.394	11.0572	10.9225	11.7565	11.1863	10.1244	10.4369	12.1573	11.5921	11.4187	10.7529	12.0665	11.1911	12.2364	13.1458	12.6195	10.8919	12.0276	11.1505	11.317	11.1713	10.9808	10.8621	11.3256	11.5293	11.0925	10.4015	10.834	12.4745	10.9297	11.9835	10.4792	11.0266	11.5781	11.7487	11.2841	11.9196	11.141	11.382	11.1988	11.3952	11.0214	11.446	10.9864	12.1191	11.674	11.6765	11.134	11.0365
RP1-39G22.7	8.31555	8.6999	7.76556	8.45496	8.29969	7.59547	7.67567	9.22461	6.87054	8.41247	7.70898	8.30439	9.35827	7.79336	9.42592	8.65359	7.90235	9.89143	8.32981	9.79408	8.01822	8.83396	9.44018	8.93386	7.67027	8.00416	8.08612	8.34159	9.57288	8.83805	10.0542	8.06183	8.15516	8.69226	8.8578	8.79958	8.95071	8.17196	8.85123	8.34665	8.33901	8.63906	8.5764	8.41758	8.79286	8.702	8.85948	8.21972	8.46686
ZMPSTE24	12.333	11.7485	12.232	13.4425	12.4137	9.70199	12.1249	12.6292	11.3762	11.198	11.0101	13.7957	12.4296	12.8729	12.9609	13.3557	11.9983	14.4574	12.9063	13.6431	12.1364	13.0175	12.4921	13.7502	13.0221	12.4325	12.1073	12.6919	13.7384	13.5308	14.5648	12.1607	12.3742	12.7474	12.5995	12.9108	13.1959	12.0917	12.7319	12.7431	12.9967	12.2918	12.5189	12.3486	13.1734	12.7818	13.078	12.4731	12.8369
COL9A2	9.27047	11.3238	10.1037	11.0176	9.68121	7.71053	10.3524	7.12848	9.4704	10.9065	8.16268	10.2416	9.47687	7.94887	9.4428	10.1056	8.76848	8.72633	10.0242	8.16665	7.41601	10.2111	10.6103	6.86879	10.8135	8.70652	8.45857	8.94153	10.8231	9.42201	11.6232	10.0162	9.23022	9.13119	8.63062	8.43404	9.68056	9.48759	9.48151	11.4266	10.8103	9.47188	8.05217	8.19865	10.2164	9.73034	9.01077	8.11395	9.38317
SMAP2	12.4809	11.4605	12.136	12.5075	12.0969	10.7772	11.8533	12.0725	12.4395	11.2338	11.2525	12.1702	10.9954	10.9394	11.8693	11.6572	11.5957	11.7237	12.1752	11.9607	10.7445	11.4066	12.3311	12.1492	12.1149	11.7639	11.529	11.4643	12.1124	11.3459	12.8795	11.88	10.7395	11.3478	12.4482	11.1028	11.3077	12.3446	12.6774	11.1612	11.8331	12.1593	11.0779	11.8758	11.2551	11.5302	11.5294	11.5735	11.7767
ZFP69B	7.50511	6.86545	7.79009	7.98377	7.71489	7.4698	8.6548	6.92411	7.1341	5.4079	8.62112	7.58226	7.21476	8.50459	7.7371	6.87334	7.16227	8.19796	8.02355	7.21118	8.44813	7.93237	7.93581	8.30449	6.21101	7.50008	6.7939	7.77946	5.74894	8.08392	9.07987	7.22843	7.37464	7.75885	7.67921	7.35698	7.91142	7.56633	7.6016	7.14891	7.34719	7.5354	7.62141	7.64117	7.8491	7.67894	8.03201	7.63463	7.54697
RP1-228H13.5	7.75514	7.12893	7.1424	8.5278	7.39522	7.16072	8.33358	8.0035	6.90557	5.90828	8.30142	7.79256	7.255	7.81513	7.68001	6.74669	6.95326	7.57972	7.73985	7.82035	7.52449	7.38283	7.24727	7.82822	6.12974	7.20634	7.14161	7.9805	6.32269	8.62359	8.48385	7.71053	7.55143	7.56641	7.30406	7.40389	7.78087	7.30499	7.72928	6.97058	7.22862	7.35235	7.50852	7.87054	7.71994	7.56438	7.78426	7.85475	7.52163
ZFP69	9.47317	9.33926	8.3704	10.4334	8.8893	8.59259	8.7608	9.31928	8.50765	6.48786	8.39278	9.55382	8.1643	8.71328	8.24943	8.59372	6.77792	8.92305	8.94051	8.81708	9.38613	9.30644	9.13986	9.97347	9.42315	8.94516	8.47789	9.48486	5.78763	8.17826	10.0628	9.25332	8.72673	9.02124	8.76396	8.82481	9.38196	8.6162	8.78368	8.50021	9.0043	8.80272	8.71543	8.80201	9.21288	8.98537	9.24751	8.81812	8.85622
EXO5	9.42837	9.64409	8.88272	6.18362	8.64307	8.24492	8.09665	8.9153	8.70586	7.7341	8.55639	7.35327	8.24369	8.37307	8.13784	8.50976	6.91638	8.28011	8.66411	8.77657	9.40825	9.27712	8.98932	9.2969	9.30967	8.79889	8.54656	8.76898	5.66401	8.92297	9.60017	9.43572	8.17039	8.75263	8.42315	8.73449	8.17554	8.33146	8.51831	7.70119	8.37543	8.74283	8.12101	8.7368	8.69171	8.47788	8.66525	8.74425	8.59701
ZNF684	8.59508	8.23733	7.87495	8.55035	8.69953	6.95521	7.95256	8.93255	7.84894	7.55727	7.03448	8.22638	8.41319	7.3039	8.32203	8.132	7.18522	8.59562	7.92731	8.42183	7.58564	8.33652	9.34298	8.61791	8.16874	7.81801	7.52737	7.23768	8.51406	7.87371	9.84376	8.90555	7.90431	8.32492	8.59011	8.35509	8.38304	7.9204	8.30106	7.65126	8.41093	8.27268	8.00736	8.49873	8.33632	8.32293	8.56061	8.10547	7.93761
RIMS3	8.18806	7.49685	8.09451	8.19294	7.76756	7.74171	7.78528	6.59527	8.75585	6.42729	7.37747	7.91103	7.76542	8.69315	8.59653	7.43045	7.63191	7.44774	9.35682	8.16665	10.0273	9.73924	8.90994	7.48186	10.2705	7.91883	6.96036	7.89914	6.6985	10.4254	8.94207	8.34997	8.97923	8.005	8.06568	8.23407	8.06838	7.54236	8.10132	8.98335	8.3482	9.27134	8.75356	7.55533	7.59098	8.92065	8.81477	8.09695	8.26489
RP4-739H11.4	5.78095	6.80003	5.99102	6.99069	6.9883	6.00054	6.42754	6.99594	6.04937	6.29484	5.01698	6.5488	6.4256	6.02648	6.24381	6.78609	5.91943	6.15106	6.39198	6.06199	5.86821	6.23691	6.17047	5.72986	5.88719	6.31934	5.60675	5.91288	5.01698	6.71789	5.33542	6.10899	6.14711	6.40218	6.21438	5.9601	6.36995	6.42435	6.27619	6.18556	6.37225	6.56579	6.05747	6.75924	6.39012	6.06882	6.58752	6.33184	6.09517
NFYC	11.6578	12.0606	11.8645	11.011	11.8034	10.8182	10.4532	11.8713	11.3536	11.4375	10.3773	11.1338	11.069	11.4286	10.6537	11.2371	8.84615	9.79858	11.2136	11.1512	10.2966	12.3727	11.0895	11.855	12.3243	12.0454	10.414	11.1446	12.3353	11.8414	13.4009	10.3496	11.107	11.4274	11.3045	11.2436	11.0668	11.2311	11.3022	11.2518	11.6793	11.235	11.0521	11.0488	11.2655	11.2112	11.4696	11.1635	11.2329
KCNQ4	8.09174	8.64235	6.44321	8.5164	8.6913	7.34504	7.67567	6.63349	7.64321	8.25022	7.73754	8.09489	6.9088	7.16287	8.25241	6.67801	6.93495	6.19168	7.53343	7.38914	7.49285	6.36723	7.52955	5.778	8.12703	6.56845	6.60091	6.85644	7.59033	5.89539	8.45131	7.87888	8.83504	6.43105	6.85344	6.53182	6.87102	6.68753	6.82407	8.46512	8.39329	8.26492	6.33111	6.79954	8.3907	7.41523	7.55369	7.1857	7.92813
CITED4	10.4888	10.3184	9.21169	9.50947	10.0276	8.65833	9.72416	9.69285	9.77588	9.63542	10.228	9.1822	8.67314	10.7104	10.1638	9.11446	7.19278	9.15473	9.5231	9.46636	9.60296	10.4067	10.1558	8.40203	9.73324	10.1406	8.71315	8.68813	10.1979	9.86574	11.5079	10.0466	9.02147	8.02985	10.1721	8.86184	8.41242	8.99778	9.26804	9.67201	9.53851	9.5531	8.46241	9.08226	8.48646	10.222	10.0231	8.31077	9.78854
CTPS1	11.4234	12.1673	11.0053	12.1654	11.4158	10.7593	11.3202	11.3883	12.5009	11.6833	12.1226	11.0477	8.60002	10.7594	10.4223	10.875	8.62616	11.1156	11.0335	10.2515	11.475	10.6821	10.4946	11.6205	12.6202	10.8185	10.6407	9.85821	10.8185	10.5717	12.1701	11.2697	11.0873	11.0873	11.0613	11.0585	10.7436	10.9376	10.7811	11.1426	11.3709	11.1258	10.3859	10.9398	10.9732	11.1874	11.2553	11.2285	11.1975
SLFNL1	6.36444	6.52955	7.11054	6.36289	6.76201	6.10662	8.09665	5.52436	7.26449	6.24045	6.34455	6.34296	6.8558	6.20233	6.18415	6.49453	5.75774	6.08663	5.98685	8.0143	5.01698	5.01698	6.24324	5.94386	7.07341	6.21523	5.78544	6.63411	6.6985	6.04477	8.25378	7.46255	7.17083	6.43105	6.69617	6.00052	6.04115	6.58942	6.15	6.60135	7.12093	7.12222	6.01091	6.37408	6.45888	6.27656	6.67373	6.90742	6.74221
SCMH1	12.0699	12.0379	11.8463	12.2196	12.4618	10.8099	10.8428	12.1126	12.2316	11.3245	10.0746	11.5326	10.6882	10.9174	10.8966	11.072	10.1722	9.35053	11.2501	10.5715	8.68051	12.0785	11.7	10.6401	12.0451	11.5011	10.2255	10.2174	12.0214	11.8081	13.6903	11.6544	11.4122	11.1703	11.8323	11.1113	11.0714	11.3846	11.4074	11.6312	11.934	11.5772	11.2639	11.0003	11.5904	11.431	11.4642	11.2323	11.1828
FOXO6	6.60525	6.73088	7.00121	6.3013	6.72724	6.30477	6.65316	6.81606	7.11226	6.55921	5.83231	6.87468	6.68142	6.59786	6.84117	6.46083	6.07415	6.21137	6.41831	6.73279	5.30439	8.04952	6.97329	6.30703	6.89594	7.36128	6.15371	6.10591	6.28109	6.92905	6.54059	6.69634	7.00293	5.32321	6.54703	5.91761	6.2193	5.45664	5.35178	6.73735	7.14319	6.79626	6.33111	6.48336	6.05687	6.59727	6.23969	6.46048	6.56578
EDN2	8.89424	8.19534	6.41475	6.85213	6.34356	7.18425	6.36823	8.80909	8.39711	7.89078	6.13458	6.76523	7.255	6.83529	9.07381	7.49168	6.91638	8.96357	7.39381	7.25577	6.96206	8.52236	7.93581	5.72986	7.3389	6.50086	7.116	6.56208	9.16683	7.52194	6.85672	6.79635	5.63196	6.72967	7.87451	5.77408	6.59127	6.97897	5.94972	6.22729	9.07754	6.07081	7.21755	5.01698	9.25508	7.47456	6.39257	5.01698	5.72222
HIVEP3	10.9253	9.94087	10.1847	9.6445	10.3886	8.65565	7.86212	11.002	10.1118	8.49517	9.02744	9.64187	9.87245	9.59346	10.8217	9.45329	10.0645	10.0532	9.33627	9.38619	8.61039	10.076	8.8521	7.96333	10.2931	10.5506	8.7585	8.77373	8.72362	9.29843	10.8378	8.7967	10.2628	9.04552	9.87806	8.8496	9.11525	9.93946	9.8207	10.2567	10.4149	9.73113	8.92071	8.47601	9.70483	9.50947	9.9631	9.48764	10.0752
RP11-486B10.4	7.09837	6.92759	6.52443	7.06707	7.35275	6.86865	5.01698	7.71053	7.27101	6.92488	6.19642	6.57357	7.1591	6.65195	7.4243	6.90893	6.17018	5.24493	6.68337	6.26385	6.26512	7.1231	5.70596	5.98038	6.89594	6.30271	6.00161	5.01698	6.3627	6.28493	6.35892	6.19554	7.29111	6.24458	6.9481	5.65891	5.99054	6.58942	6.1939	7.44584	7.99617	6.69932	6.18431	5.4399	6.49171	6.30728	6.989	6.46048	7.3295
FOXJ3	12.5326	11.3297	11.8899	13.0273	12.3972	10.2231	11.7007	11.9839	11.5463	11.5652	11.5773	12.6879	11.4257	12.7446	11.8351	12.7106	11.1399	11.6478	11.5337	12.0446	11.1633	11.7683	11.8255	12.4429	11.9044	11.7021	10.8671	11.832	12.9984	11.8388	11.0692	11.3273	11.7813	11.6846	12.0004	11.5643	12.1292	11.7019	11.9493	11.8364	12.2289	11.7474	11.9802	11.5595	12.2298	11.8291	11.979	11.5863	11.6605
RIMKLA	10.1351	9.54826	9.5735	9.86384	10.0365	7.3857	9.03843	9.03187	9.39524	10.0251	7.14452	9.76697	9.54825	8.55013	8.22539	9.31041	8.88011	9.76938	9.2048	8.79117	10.62	9.16629	9.28483	11.4062	7.25356	8.63589	8.58859	7.69009	5.98515	9.61691	8.50303	8.98267	9.05438	7.98819	8.31098	9.46584	9.82577	7.1842	8.87846	9.19847	10.4235	8.51412	7.96106	10.411	8.37538	9.51768	9.43969	7.44267	8.5241
ZMYND12	8.22179	8.60738	8.11776	7.68161	8.04418	6.45659	8.7207	7.14723	7.18366	8.87138	6.17625	7.40482	6.61713	8.39823	7.16192	7.8799	6.91638	8.17358	7.7444	7.59471	8.07535	8.37792	8.06914	9.55128	6.6634	7.67655	6.77142	6.47182	7.31662	7.41775	8.98346	8.49353	7.5749	7.42114	7.46681	7.84316	7.62395	8.21728	8.06349	7.48949	7.98435	7.20911	7.11612	7.87054	7.70758	7.58594	7.94024	7.21866	7.58412
PPCS	11.6467	12.4611	11.9396	12.9301	11.4771	9.5552	10.4724	11.7615	11.1242	11.4719	10.1135	12.2342	10.4248	11.982	11.4827	11.4914	10.3468	13.4331	12.7602	11.9403	13.2272	12.2599	11.9746	13.2913	12.534	11.8744	11.2509	11.9521	13.0453	12.5831	12.6777	12.0863	11.4497	11.9864	11.7996	12.1813	12.4079	11.5098	11.7757	11.5143	12.3824	11.5655	11.9361	11.5159	11.9176	12.104	12.0969	11.6759	11.8594
CCDC30	8.56687	8.14716	8.74147	8.68622	8.81941	7.84083	6.46534	8.43024	8.86336	8.86644	7.16198	8.44259	7.74718	7.71434	8.52967	8.20539	7.55939	7.6412	7.96661	8.49164	5.58898	7.65105	9.13017	7.94971	7.857	8.658	7.30807	8.18883	9.01095	8.17826	8.84057	7.97582	7.92251	8.005	8.45363	7.59685	8.33011	8.02651	8.05387	7.78443	8.51239	8.44042	7.97977	7.9724	8.56273	8.22515	8.9858	7.76002	8.0202
PPIH	11.8134	11.1512	10.774	10.6779	10.2803	9.20898	9.63566	11.2639	10.5986	11.4581	11.4133	9.99167	9.46599	10.3163	9.91971	11.3266	8.09402	11.4619	11.4036	10.4329	11.612	10.8839	10.3795	10.4474	12.2229	10.8233	10.9529	11.1896	11.6429	10.4304	12.0031	11.2966	10.6856	11.0598	10.7488	11.3619	10.9989	10.7111	10.5991	10.4507	11.0989	10.6825	10.5411	10.5685	10.8928	10.8993	10.721	10.7581	10.8834
YBX1	15.924	16.3674	15.1682	15.6863	13.0576	13.3459	14.0238	15.3962	14.688	15.0241	15.5523	14.973	13.1134	14.8873	14.439	15.3103	11.1103	14.9857	14.9058	15.1785	15.7529	15.3043	14.5311	15.4365	15.4696	14.8803	14.9773	14.4002	16.1391	14.5322	15.7131	15.2428	14.4941	14.9222	14.3891	15.3255	14.8442	14.6554	14.7201	14.5491	15.2037	14.6283	14.7396	14.7925	15.2822	15.1033	14.6585	15.007	15.0472
LEPRE1	12.1695	11.9736	11.1322	11.5717	10.2346	11.8153	11.0859	10.9027	11.5604	10.385	11.5481	11.3214	10.0558	12.3002	11.5283	10.5195	11.1075	9.86407	11.4408	10.8788	10.4954	12.0726	10.8008	12.4191	12.9345	12.1143	11.3993	11.7647	11.5916	13.0687	11.7776	11.1269	11.1474	11.6548	10.9741	11.1794	10.9526	10.8969	11.1143	11.6162	10.7921	11.2747	12.1225	10.4947	11.5248	11.768	11.2491	12.1665	11.4166
C1orf50	10.32	10.5046	9.43555	9.2065	8.8875	7.94224	8.66188	9.73853	8.95559	9.10535	8.3127	9.15339	7.79233	9.35368	8.78625	8.81945	8.09012	10.147	9.41674	9.38811	10.512	9.56274	8.79673	11.065	9.50112	9.36411	8.65788	9.34376	10.5122	10.4512	10.1458	9.44276	8.93572	9.55376	9.35207	9.78263	9.40028	9.31945	9.33627	9.14213	9.82305	9.10009	9.52108	9.27133	9.5543	9.37734	9.47235	9.42842	9.11316
RP5-994D16.9	7.74664	6.80003	6.60017	6.97308	7.02349	6.21963	6.85554	6.74974	7.30945	7.66608	6.17625	7.0846	5.92845	6.69094	7.1285	6.84904	6.44066	7.65912	6.79155	6.82224	7.05458	6.77327	7.81322	7.46249	7.09169	7.27497	6.38482	6.51139	7.68874	7.20105	6.697	7.22843	7.03831	6.93146	7.01469	6.92222	7.15452	6.86241	6.93989	6.71137	7.24914	6.98984	6.94723	6.98337	6.98572	6.9726	7.14978	7.11719	6.81049
CCDC23	10.2867	10.4644	9.51125	9.6432	8.72593	7.85036	8.74755	10.7937	9.35466	9.79564	9.68219	9.40616	9.42724	8.99944	9.90106	9.03191	8.21697	10.4749	10.0206	10.666	11.2056	10.8419	10.6675	10.9933	9.69424	10.5388	9.48741	10.7579	9.95805	10.3694	11.2713	10.3078	9.31406	9.83429	10.273	10.6339	10.307	9.39951	10.0166	9.46529	9.80331	9.95549	10.2748	9.1834	10.1398	10.3877	10.1849	9.98415	9.88333
ERMAP	11.5212	9.35614	9.90362	10.9518	10.5335	8.83437	8.58198	9.22181	10.0008	10.0351	9.89916	10.5431	9.91104	9.77052	10.2599	8.5383	9.84117	9.96701	10.5521	10.2218	9.99483	9.87444	11.6586	9.29158	9.6829	9.98626	8.99954	10.2347	9.52171	9.975	9.50256	9.9034	9.71425	10.0128	9.8864	10.0457	9.97973	9.35335	10.0166	9.87678	10.1439	10.3	9.65607	9.39689	9.50972	10.0116	10.3165	10.0467	9.96087
ZNF691	9.92937	10.169	9.43097	10.0736	9.58062	8.2768	8.50917	9.77902	9.41087	9.0033	8.26315	9.17505	8.61989	8.84671	8.38569	9.20806	7.94198	8.97528	9.42788	9.50217	7.86428	10.0952	9.82655	10.3153	9.75641	9.27608	9.17863	9.12735	11.6266	10.1534	8.54679	9.9034	8.97923	9.4667	9.17699	9.58592	9.47132	9.51179	9.42	9.21956	9.65696	9.41042	9.61835	8.89882	9.13816	9.29372	9.52519	9.40813	9.29869
SLC2A1	16.6216	14.9668	14.5421	13.2606	13.153	14.2791	14.3337	15.4148	14.5861	13.848	15.0714	14.545	12.8122	16.3618	16.2642	13.9408	14.0586	14.8339	14.5072	13.3597	17.1666	14.3053	11.9548	15.1333	15.6119	15.1767	14.3645	15.481	14.5695	13.488	14.5575	13.1684	15.6293	15.8605	14.6955	13.3827	14.8157	12.6435	12.0881	13.9916	14.4738	13.6469	13.9895	12.0968	15.2977	15.449	14.5808	12.4916	14.7536
SLC2A1-AS1	8.24284	8.88042	8.54263	7.17754	7.37415	7.37229	7.83062	6.50431	6.81605	8.38147	7.66798	6.95754	6.99243	8.04824	7.56793	7.85716	6.17018	7.18842	7.60575	6.98372	9.98567	8.17486	7.6457	8.42174	8.24864	7.22962	7.36635	7.27309	6.9357	7.38399	7.61183	6.95379	8.44482	7.86445	7.42003	6.62088	7.76941	7.08567	6.52169	7.35405	7.63537	7.5485	7.16782	7.59892	8.86564	8.17009	7.48207	6.62906	7.18954
EBNA1BP2	12.895	13.0165	11.8302	12.8842	11.0827	11.7028	10.4338	11.8341	12.4888	12.8797	12.6817	11.534	10.1956	11.1812	10.8937	12.2823	9.05863	12.0259	12.3973	11.5657	12.9454	11.8213	11.2335	12.6382	13.0322	12.0783	11.5963	11.836	13.0483	11.6829	12.0164	12.679	11.5891	12.1172	11.7594	12.4329	12.1993	11.7071	11.6294	11.7709	12.2515	11.6394	11.6392	11.6237	12.099	11.92	11.8581	11.824	12.0313
WDR65	7.05623	6.61116	7.40533	6.46276	6.61637	6.79688	5.01698	6.4504	6.68887	6.41161	5.01698	6.43001	6.4256	6.40182	7.08022	6.33392	5.89477	6.54222	6.40522	6.99449	5.01698	5.62974	7.52955	5.01698	6.46813	7.28975	6.24898	6.41674	7.49212	6.07175	6.45352	7.31113	6.47229	6.61451	6.41178	6.21068	6.25911	6.86241	6.35229	6.34297	6.45335	6.59376	5.72661	6.48336	6.5546	6.74942	7.24099	5.85383	6.09517
TMEM125	10.6048	11.4847	10.8049	11.2091	10.9133	9.92534	10.2131	9.90193	10.9208	11.6681	9.65756	10.9372	10.1624	9.44728	9.99816	10.7878	9.45015	10.5961	10.8411	10.6581	11.978	12.2251	11.3261	12.3251	10.9174	11.1435	11.1304	10.6712	12.1627	12.0378	11.4576	11.1038	10.9995	11.4578	10.6446	11.2035	10.5735	10.9151	10.2338	11.068	11.9475	10.0345	9.4989	9.67478	10.1971	10.9314	10.6179	9.06324	10.5065
C1orf210	10.4663	10.562	9.92655	11.1043	10.5618	9.06342	10.6903	9.90715	10.1862	10.935	8.75066	10.7569	9.2418	8.46096	10.2325	10.5248	9.64913	10.2174	10.4838	10.0427	10.1222	10.8458	10.6027	11.4318	9.86573	10.0573	10.2757	10.3293	11.188	10.8313	11.3079	10.3298	9.92861	11.096	10.534	10.74	10.0965	9.75419	9.5165	11.1945	11.2142	9.54359	9.14174	9.7042	9.77022	10.3666	10.3578	7.9811	9.74136
TIE1	10.2073	9.23814	10.039	8.63711	10.4106	10.0371	9.24995	6.39369	10.0916	7.90552	9.44532	8.84854	9.50106	8.78563	10.026	9.27288	9.18154	8.77543	9.83667	9.44259	9.47263	9.22687	9.87251	8.25582	9.51398	8.84773	10.1187	9.68425	10.5159	9.46745	9.85368	10.1672	9.39327	9.1198	9.46787	8.87799	9.38196	8.75504	9.64537	9.59673	8.94531	9.52439	9.98937	8.72723	8.46493	9.05107	9.16991	10.3824	9.45972
CDC20	10.631	11.4399	10.9333	9.77152	9.10391	9.67196	10.5119	11.1352	10.103	11.076	11.9421	9.48189	9.44397	10.8441	10.1638	11.5272	7.82427	10.2379	10.5291	9.55768	11.5433	10.6175	8.20956	11.2484	12.0073	10.6931	10.9912	10.1769	9.4992	9.765	11.2358	10.1799	10.5252	11.1123	9.09763	10.4804	9.52905	10.7059	8.98248	9.35532	11.2607	10.5513	8.7099	10.5975	11.2665	10.4389	9.04984	9.40813	10.8713
ELOVL1	13.6932	13.0979	13.0999	13.6507	12.553	11.9672	11.7658	12.5719	12.8919	12.6627	12.1524	13.0864	11.3428	13.2991	13.4379	12.1986	12.1015	12.8189	13.1482	11.9374	14.2026	13.485	12.2197	13.2635	13.1369	13.5462	12.601	13.0776	14.3637	14.0501	13.2861	12.01	12.6178	13.3845	12.4958	13.097	12.7078	12.0826	12.4288	13.1347	13.1674	12.4917	12.332	12.0792	12.9673	13.0203	12.8141	12.701	12.8247
MED8	11.7603	11.6983	11.1038	12.5625	10.9643	9.88836	11.1253	11.64	11.4746	11.9492	10.107	11.3678	10.4512	9.71767	11.0822	12.0414	8.92849	11.0338	10.9017	10.6917	11.1705	11.5041	10.3498	12.6129	12.0489	10.7492	11.4648	11.1081	12.4277	11.3428	11.361	11.0093	10.9349	11.6034	10.8964	11.4021	11.0414	11.3125	11.0621	11.2871	11.5102	11.1342	11.1769	11.1104	11.2696	11.2882	10.9246	11.3947	10.9097
SZT2	11.7967	10.8654	10.8575	11.2291	11.6787	11.1055	11.1948	11.5062	11.7448	11.0167	10.2934	10.9214	11.0318	11.2112	11.1544	11.2377	10.7047	8.81248	10.7361	10.056	9.06942	10.766	10.6365	9.46433	11.0752	11.145	9.86435	9.51913	9.9247	10.9184	10.3312	9.27718	11.2919	10.8492	10.7274	9.86973	9.8149	10.8574	10.4114	11.4989	11.1687	10.988	10.3668	9.97748	10.4805	10.2534	10.5483	10.9337	10.764
HYI	8.92965	9.17767	8.0387	7.68161	8.13257	7.52509	7.43449	7.48489	8.65404	7.77765	7.26212	8.05213	7.46253	8.83365	8.42307	9.10499	7.25175	7.85254	7.62077	7.67412	8.76465	9.51835	8.71334	7.76715	9.10155	7.9599	7.82206	7.60546	9.59956	9.04811	7.96946	8.02426	8.64245	8.4941	8.20719	7.52504	7.6111	8.09302	7.62811	8.3075	9.01582	8.40561	7.73679	8.56478	7.93601	8.2519	8.39525	7.83425	7.94704
PTPRF	15.0667	14.6294	14.6285	14.1818	14.7796	13.9459	14.5363	13.6079	14.6177	13.9257	13.9894	14.4368	13.1459	15.7037	14.9182	14.2145	13.5273	12.1362	14.2045	13.5743	13.7005	15.1554	14.3167	13.7863	15.7842	14.5885	12.8995	13.5503	14.4563	13.8548	14.1754	13.5151	14.8872	14.6084	13.8278	13.7734	13.4696	14.206	13.5938	14.8603	14.9436	14.2292	13.2144	12.8655	13.8872	14.2413	14.2378	13.4139	14.0311
KDM4A	13.1043	11.3789	12.5005	12.4486	12.0567	10.3463	11.756	12.1456	12.3148	11.4928	10.8953	11.9658	10.9267	12.458	12.0687	11.4313	10.6443	10.1418	11.7218	11.4916	11.1379	11.6868	12.1394	11.489	11.598	11.9907	10.5141	11.0711	12.6783	11.4688	10.7449	10.8857	11.8271	12.0014	11.292	11.5907	11.4531	11.5541	11.3839	11.4781	12.2344	11.8284	11.0822	11.1905	11.5879	11.6064	11.7727	11.5796	11.5272
KDM4A-AS1	6.46246	7.18961	6.61232	6.84232	7.05096	5.8527	6.58838	7.05729	6.51077	7.19885	6.94526	5.8879	5.83485	6.86886	6.16865	7.12352	5.9666	5.88746	6.33727	6.17935	6.52426	6.15405	5.9825	5.01698	7.63452	6.25114	6.5609	5.88839	6.09462	5.8619	6.67235	6.21601	6.85054	6.72967	6.54703	6.00052	6.25911	6.90248	6.27619	6.4135	6.7597	6.53713	6.26039	6.58282	6.61419	6.24487	6.75405	6.42973	6.45127
ST3GAL3	9.71502	9.70296	10.0756	9.8937	8.68095	8.96971	8.80939	8.69027	8.99391	8.75578	8.43119	9.4408	8.71066	9.67014	9.22277	8.53476	8.61273	8.17767	9.70337	9.44074	7.53487	10.2618	10.0169	8.65575	10.4533	9.56094	8.71044	8.61839	9.06823	10.5617	9.37731	8.67887	9.27275	8.9285	9.19504	9.16453	8.71273	8.87222	9.23898	9.3892	9.36965	9.31301	9.34746	8.71761	9.05932	9.08097	8.96039	9.73568	9.18949
ARTN	7.34332	7.46511	6.68268	7.79143	6.80411	6.12642	6.48377	6.99594	6.92273	6.90433	6.27319	7.20023	6.81915	7.63667	7.04458	6.353	6.03271	6.75046	6.24941	6.26385	8.26487	6.51421	6.29452	6.63127	7.11862	6.26862	6.31913	5.95973	7.51543	7.14082	7.6706	6.79635	6.5269	6.13661	6.69617	6.32895	6.2193	6.53705	6.74894	7.05291	6.63342	6.47751	6.48958	6.11336	6.05687	6.57382	6.3564	6.49039	6.53823
IPO13	11.8285	10.7192	11.0472	11.004	11.2881	9.76147	10.5579	10.9865	11.6281	11.3119	10.0963	11.0021	9.58643	10.7323	10.5724	10.0101	9.73916	9.26932	10.9366	10.3964	10.4455	11.5357	11.5305	10.9477	11.7515	11.0879	10.3599	10.7561	12.5233	12.0592	10.7778	10.9739	10.7496	10.5242	10.6738	10.7651	10.4889	10.906	10.9167	11.3147	11.1256	10.9014	10.6993	10.3472	10.6045	10.8825	10.8243	11.0944	11.0376
DPH2	11.161	11.2626	10.8857	11.5991	10.5191	9.88495	10.0225	9.44092	11.1811	10.892	11.5665	11.1919	8.90101	9.42661	9.02972	10.7167	7.84769	9.57746	10.9854	9.70781	11.0147	10.6596	10.3556	12.4569	11.3901	10.5594	10.6764	9.7264	11.3718	10.6275	10.1758	11.1082	10.4594	9.98589	10.1118	10.9552	10.3603	10.3548	10.2253	10.9191	10.7412	10.3981	10.3278	10.3095	10.1731	10.4856	10.3244	10.5381	10.5633
ATP6V0B	13.2177	13.0492	13.0906	12.4238	12.4039	11.4292	11.6599	12.4797	12.6607	12.9477	11.1084	12.6436	11.66	12.385	12.1865	12.8364	11.0854	12.6423	12.9496	12.3523	14.4569	13.7839	12.3161	14.8146	13.1027	12.9544	12.7676	12.605	14.2985	14.084	13.9158	12.5614	12.1192	12.2929	12.9003	13.1139	12.3194	12.8092	12.6311	13.2473	12.9843	12.519	13.1542	12.8437	12.8181	13.0294	12.5552	12.6012	13.06
B4GALT2	12.3032	12.1396	10.6853	11.2313	10.5612	11.2462	10.6368	11.0816	11.568	11.8586	11.9094	10.7151	10.7296	11.7482	11.0908	11.4896	10.0157	10.2369	11.3662	10.3646	13.1911	12.501	11.4139	10.9427	13.9153	12.0186	11.4918	10.6825	12.662	13.4447	12.1562	11.9545	11.3607	11.1256	10.8784	11.7812	10.9085	11.461	11.2901	11.9801	12.0466	11.5219	11.9397	11.1031	11.6957	11.52	11.2109	12.3057	11.5249
CCDC24	9.72564	9.70953	9.27953	9.23622	10.559	9.25203	7.89901	8.79027	8.79549	10.2124	7.93719	9.09966	9.25768	8.78834	8.40717	9.50453	8.27635	8.0404	9.10763	8.62173	9.72024	10.4022	9.6071	9.2809	10.3244	10.0479	9.13893	9.36904	9.75636	10.113	10.583	9.57047	9.48048	8.63993	9.01868	8.78251	8.62785	9.75925	8.71881	9.85272	10.2376	9.25976	8.86217	8.83798	9.83277	9.07727	9.12033	8.54709	9.46941
SLC6A9	8.57633	7.58051	8.1926	7.70735	9.58284	8.23773	8.8471	9.04302	9.51841	7.96295	7.92243	7.69399	9.65986	9.33346	8.46974	9.05423	7.38209	7.24611	7.88277	7.84329	9.56164	8.24584	8.34401	7.30753	10.1938	8.75857	9.16486	6.80709	9.31173	8.35412	8.6592	8.75187	8.63155	7.21414	7.4514	7.24497	7.67417	8.63846	8.33308	9.70823	8.62981	8.55277	8.60651	7.98868	8.36765	8.19789	8.02211	8.46384	8.68875
RP5-1198O20.4	7.35473	6.14728	6.01308	6.25255	8.02118	6.25456	7.07483	6.47228	6.38321	7.26308	6.25455	6.08585	6.74239	6.83529	6.65805	6.07104	6.49538	6.99813	6.26459	6.46572	7.95104	5.71033	6.62233	6.17231	7.21287	6.47263	6.31913	6.16197	8.4913	5.98817	7.01704	7.35062	6.67656	6.53951	6.41178	6.4601	6.2193	6.29852	6.69613	6.90511	6.49174	6.81933	7.09842	5.94972	6.89712	6.80912	6.64569	7.20228	7.18954
DMAP1	11.6464	10.175	11.6314	10.1127	10.5145	10.4499	9.63387	10.1854	10.8383	10.3729	9.99361	9.86554	10.1144	10.2697	10.0533	10.1115	8.72925	9.53232	10.4157	10.0952	10.0255	11.3632	11.3261	10.0819	10.6725	10.6811	10.2947	10.2594	11.0141	12.1259	11.0945	10.7716	10.6908	9.96065	10.5411	10.0277	10.0694	10.2899	10.1998	10.5253	10.8541	10.4784	10.445	10.2608	11.0707	10.4995	10.5652	10.4132	10.2668
ERI3	11.6995	12.3333	11.7605	11.0176	10.8431	10.5629	10.2451	11.037	11.6655	11.4166	11.2069	11.0081	9.98906	11.0277	10.5306	11.1446	8.89347	10.5695	11.6982	11.2375	11.4217	12.6987	12.0462	13.1231	12.5721	11.5863	11.4006	10.8481	12.3076	12.4793	12.289	12.2027	11.5085	11.3282	11.4726	11.6748	11.2423	11.6167	11.4549	11.5513	11.8699	11.5106	11.6889	11.1643	11.9811	11.7268	11.5751	11.7807	11.6987
RNF220	12.3514	12.3365	11.8605	12.0623	11.7127	10.4923	10.9459	11.9231	11.525	10.9255	11.5481	11.3891	10.4163	11.2813	11.2209	11.3538	10.2284	10.0707	11.482	10.7781	11.91	11.9473	10.9193	11.4994	12.3406	11.8733	11.0387	10.7198	12.2864	12.1329	11.6498	11.2717	11.5393	11.0105	11.0952	11.3783	10.6941	11.2759	11.2851	11.6162	11.4321	11.3003	11.1507	11.2614	11.3944	11.2404	11.0195	11.4828	11.1868
TMEM53	10.3627	10.3845	10.172	9.12287	9.54129	8.58697	8.92556	8.72439	9.58504	9.96766	8.0409	9.19285	8.33098	9.14378	9.91971	9.65462	8.994	9.46101	9.56025	8.75588	9.74215	9.73062	8.66841	10.6063	9.62334	10.2827	9.69436	9.60937	10.4095	10.6533	11.1091	9.58008	9.84197	9.67002	9.32774	9.67156	9.44685	9.49368	9.14809	9.92884	9.80992	9.40343	9.32601	9.42074	10.1753	9.48734	9.57282	9.38061	9.63638
C1orf228	7.17222	7.14947	7.29097	6.73961	7.14903	6.35265	6.03345	6.4504	6.90557	7.23936	5.86225	6.70108	6.66038	6.0737	7.21367	6.83671	6.41225	6.76233	6.84672	6.62163	6.91313	7.04675	6.46352	6.88411	7.00732	6.19677	7.08105	6.95853	6.49197	7.57489	7.70469	6.72214	7.13895	6.56506	6.85344	6.17877	6.3343	7.36149	6.55267	6.26733	6.92739	6.92859	6.48958	8.12721	7.00693	6.64279	6.989	6.8865	6.7654
KIF2C	10.4154	11.4151	10.8002	9.43161	9.16589	9.86316	10.4942	11.1263	9.76156	11.1395	11.436	9.19285	9.52223	10.497	10.2481	11.4013	8.1587	10.148	10.5854	9.79263	10.9045	10.2448	8.1643	10.7848	12.1674	10.7988	10.7739	9.97999	10.4934	9.41396	10.5889	9.85541	9.92861	10.1697	9.44544	10.5052	10.1276	10.3648	9.16585	9.11084	10.7837	10.4259	9.11278	10.8916	11.3611	10.3636	9.41002	9.55991	10.7951
RPS8	16.5667	17.2064	15.3603	16.6237	15.2779	15.2847	16.8932	16.301	15.6502	16.4201	15.8669	15.5983	14.65	15.5702	14.4372	14.3063	13.1911	16.3004	15.9217	15.7881	17.6518	16.5391	16.3095	17.5803	15.9449	15.9971	15.0458	15.6826	17.9434	16.2249	17.8044	16.5252	15.1637	16.0042	15.904	16.9673	15.9056	15.7992	16.2149	15.6393	16.2493	15.6574	16.6153	16.1445	16.7606	16.2106	15.7482	16.3471	16.145
BEST4	7.09144	7.8896	6.72735	6.71798	7.31998	5.7964	7.54873	6.08298	6.70934	6.79615	6.89282	7.7193	6.37203	7.13633	6.68737	7.18148	8.23117	6.55639	6.86457	7.29891	8.75169	7.93745	7.17018	6.92895	6.3389	6.92785	7.1246	8.02955	7.58303	6.28493	6.697	7.91023	8.04367	6.13661	6.57844	7.55628	6.80093	7.11935	5.94972	7.33812	7.09828	6.81933	6.88552	7.23133	7.23741	7.16212	6.5573	6.6549	6.59268
PLK3	11.539	9.96442	10.5825	10.5393	10.3905	10.3112	8.95462	12.09	10.8187	10.3351	9.80996	10.5934	9.29815	11.5368	11.8243	9.89288	11.5059	9.92311	9.56782	9.96023	10.5719	11.7815	9.71584	9.67462	10.6617	10.4721	10.571	10.778	11.078	10.6945	11.2527	9.3799	10.818	10.0128	10.4333	9.83716	9.06555	10.5395	9.89698	11.3418	10.7062	10.1805	10.5271	9.35418	11.448	10.4461	9.92955	11.0796	10.8517
TCTEX1D4	5.78095	7.52019	6.30869	6.06991	7.81447	6.36813	5.80304	7.52752	6.56945	7.67766	6.54816	6.69004	6.45142	5.89554	6.39178	6.70596	6.30635	6.93813	6.43124	6.53069	5.99536	6.68434	6.99167	6.04903	6.58376	6.56845	6.76002	6.54962	7.16539	7.27729	7.30287	7.5791	7.13895	6.27809	6.66783	6.11158	5.87908	6.68753	6.48984	7.36979	6.92739	6.96975	6.60178	5.85406	6.75108	6.6866	6.64569	7.35753	7.01411
BTBD19	8.87906	8.81154	7.69968	9.30214	8.7479	9.4803	7.23265	8.37046	8.17337	7.61879	8.13321	8.22986	7.18723	9.46089	8.62196	8.76024	9.01858	6.99813	7.64542	7.76129	7.68183	8.40728	7.98023	7.05463	8.67182	8.27291	8.33678	8.27573	8.338	8.98146	8.22317	6.55812	8.89083	7.87367	8.07557	7.42674	7.22524	7.99202	7.67962	9.04142	8.27294	8.13449	8.19463	7.08202	8.62868	8.02997	8.00209	9.19557	8.38675
PTCH2	8.92227	7.05436	7.15804	7.89315	7.94983	8.0574	7.6322	6.6975	8.08297	7.38289	7.37009	7.59879	7.77445	6.61162	7.66196	6.57457	8.91327	6.70176	7.07609	7.28182	6.32227	8.04952	7.33418	6.01538	6.42147	8.19905	7.09864	7.55544	6.79629	7.22053	7.47285	7.50484	8.01011	6.75142	7.67921	6.70358	7.40218	7.01554	7.50455	7.47509	7.70969	7.9028	7.24969	6.58282	7.02779	7.20545	7.24099	7.1857	8.10659
EIF2B3	11.3261	11.1318	10.4259	10.3828	10.2479	9.29211	10.1731	11.2496	11.0433	11.0327	10.7433	9.64446	8.5491	10.3404	10.485	10.7329	8.64475	11.4473	10.983	9.61767	10.6046	10.4562	10.4276	10.6983	11.7141	10.2378	10.0805	10.3058	12.2755	11.1947	11.4689	11.1253	10.0475	10.5833	10.391	10.9304	10.8012	10.2899	10.6185	9.98155	10.7532	10.3371	10.5114	10.3063	10.9782	10.712	10.6673	10.663	10.697
HECTD3	12.1529	10.9392	11.9423	11.6044	11.519	10.4086	11.4751	11.5685	11.6687	12.0077	10.395	11.2966	10.6027	10.885	11.2077	10.7981	10.4449	9.75184	11.3666	10.5537	11.6686	11.4739	11.2025	10.7485	11.2045	12.1227	10.7313	11.5262	12.4498	11.9896	10.9644	10.5784	11.5679	11.0013	10.978	10.6725	10.6007	11.3312	10.8769	12.0651	11.846	11.2545	10.8779	11.1268	11.4856	10.784	10.7059	11.1381	11.0772
UROD	12.4651	11.219	12.2981	10.3312	10.5868	10.6998	9.82332	11.3648	11.5626	10.6486	10.7679	10.3509	10.0685	11.8974	10.779	11.0221	9.88403	11.3409	12.0628	11.2502	12.5705	13.0448	12.2301	12.7699	12.0303	11.8112	11.5507	11.553	13.5718	12.9364	12.401	11.6691	11.2659	11.2882	11.291	11.6286	11.076	11.4764	11.4657	11.3769	11.6062	11.5098	11.7028	11.0994	12.2361	11.8739	11.376	11.7231	11.581
ZSWIM5	9.95303	7.70047	8.64948	10.3608	9.98727	7.89246	8.94596	9.24405	9.00708	9.49556	6.13458	9.84321	8.77844	7.72014	8.46207	7.94059	9.65956	8.60774	8.74231	8.52704	7.64416	8.60372	9.69369	10.4331	7.08258	8.67977	8.09454	8.12277	11.907	8.65481	8.62465	9.62876	8.06015	9.345	9.47527	8.86994	8.57698	9.13679	9.22211	9.11536	11.6766	8.74283	7.71447	9.74724	8.83808	8.14887	9.15656	7.79232	8.75388
HPDL	8.13107	9.27412	7.90212	7.89761	7.95678	7.52509	8.8471	6.9461	7.43588	7.68913	8.17512	7.32001	7.82742	6.51163	6.70652	8.20539	6.48195	9.07653	7.33977	7.23812	9.94469	7.3752	6.65882	8.90627	6.19133	7.48111	7.8917	7.20866	8.41672	7.66808	8.25378	8.29215	7.23235	8.02162	6.25702	8.77821	7.87992	6.29852	6.45705	7.01241	8.08728	6.84197	6.70402	7.77956	8.72221	6.93808	6.72787	7.46989	7.64387
MUTYH	9.70755	10.9002	10.117	9.7499	10.468	8.98682	10.8084	9.16028	9.62456	9.14462	8.79668	9.37065	9.07257	8.56288	8.39647	10.5485	7.32876	8.90602	10.0577	8.33646	9.76588	9.47599	9.76291	10.7942	9.65271	10.0406	9.89201	9.15671	9.52913	9.84943	9.4413	10.8688	9.47443	9.29867	9.64883	9.65764	9.38196	9.86161	9.1073	9.77804	10.24	9.75603	9.34034	9.31017	9.90863	9.42177	9.29295	9.62873	9.26197
TOE1	10.3593	10.7821	10.6145	10.209	10.367	8.94145	9.26625	9.75988	9.57372	9.61646	8.59067	9.39544	9.39604	8.34004	7.77946	9.90789	8.33334	9.11933	9.92667	9.20452	10.4548	9.41091	9.31932	11.3946	9.51718	9.68532	9.51245	8.90302	7.82428	9.92211	8.26884	9.86199	9.25871	9.60358	9.33996	9.50527	9.39298	9.56481	9.40886	9.61274	10.2571	9.63893	9.19797	9.16232	9.72296	9.26798	9.21783	9.45504	9.38999
TESK2	9.74141	8.18583	8.42399	9.88382	8.5113	8.03678	8.30207	9.31928	8.78896	8.86148	7.27809	8.98371	8.62482	7.59294	8.88867	8.70478	7.31509	8.45168	9.53602	9.12166	8.48524	8.31342	9.88406	10.1969	7.6936	8.57906	8.1996	7.6109	9.87609	8.71526	6.87792	7.41889	8.49385	8.65583	8.55544	8.4504	8.41967	9.06488	8.67594	8.83245	9.20362	8.68032	8.72094	8.50995	8.68553	8.65792	8.68404	8.42371	8.50528
CCDC163P	8.41938	7.18961	7.24814	7.8752	6.60664	7.56659	8.04844	6.37014	6.97283	7.11385	7.43515	7.73922	6.83761	7.83656	7.46166	7.68655	6.49538	7.40549	7.62077	7.01577	7.85611	7.90148	7.81322	7.46249	7.93685	7.07463	7.41534	8.01339	9.41555	7.90324	6.39139	7.24539	7.66494	7.58918	7.51203	7.40389	7.64929	7.95667	7.18099	7.32199	6.59961	7.6849	8.01644	7.64117	7.33902	8.08323	7.40644	6.84358	7.53436
MMACHC	9.91739	9.89835	8.59569	9.88382	9.56614	8.12142	9.53368	8.66362	8.83406	9.51931	9.84502	8.98983	8.03614	8.62496	8.36112	9.32066	7.55364	7.75092	8.35355	7.80874	7.32244	9.0692	8.06503	8.69665	8.17285	8.32587	8.34734	7.36747	8.51406	9.3626	7.77044	9.15798	8.6957	8.47627	8.46115	8.71211	8.35303	8.68197	8.57949	8.87036	8.97511	8.69189	8.1786	9.87775	9.03529	8.702	8.40286	8.64328	8.95172
PRDX1	15.1413	15.7952	14.5524	14.4945	14.0234	13.5717	14.6511	14.4934	17.2175	14.9885	13.9913	14.3891	13.2775	15.2452	13.828	16.1268	12.4869	15.3169	15.2088	15.2369	15.657	14.5915	14.2363	15.6182	15.1945	14.2079	14.7685	14.9892	16.1899	15.9674	14.8902	15.2721	13.8707	14.8338	14.7756	15.4731	15.4078	14.9283	14.9645	14.3161	15.1398	14.2592	14.6904	14.1092	15.2233	15.2477	14.5781	14.4523	14.8675
AKR1A1	13.2136	13.6786	12.2206	12.752	12.861	11.6236	11.1728	11.639	14.4211	13.5047	11.1068	12.7444	11.8641	11.1269	12.4429	12.4651	10.4321	13.0932	13.6151	12.8509	14.1295	12.9098	13.4735	13.896	13.4218	13.0732	12.8297	12.8138	13.8895	14.4756	13.2978	13.435	12.3438	12.8978	12.6655	13.3018	12.7187	13.2774	12.8679	13.0023	13.0207	12.5674	12.9126	12.4944	12.9594	13.2218	12.6662	12.902	13.1819
NASP	13.5115	14.2348	11.2143	11.9305	12.3133	11.6632	11.4086	13.0663	12.5309	12.2425	13.2206	10.969	10.667	11.1751	12.2347	12.8479	10.641	12.3018	12.3025	11.3003	12.1516	12.6215	11.5746	12.1229	13.2957	12.7904	12.0578	11.5185	12.9682	11.7782	10.5468	12.4028	12.2047	12.0148	12.383	11.8987	12.2601	12.1772	12.0427	11.8486	12.5735	12.3583	11.5869	11.8982	12.8265	12.16	12.0449	12.1904	12.1972
CCDC17	7.28472	6.86545	7.00121	6.79205	5.87323	6.27157	6.78709	7.78592	6.69915	5.75959	6.09098	6.37278	6.39915	6.29783	6.41657	6.57457	5.72684	6.3731	5.98685	6.24339	5.95515	6.48321	6.51897	6.91418	5.69505	6.19677	6.02499	6.80709	6.52628	6.56412	7.01704	5.93415	6.96653	6.27809	6.57844	6.00052	6.13446	7.08567	6.2359	6.51136	7.18661	6.84197	6.14391	6.4301	6.80172	6.14321	6.61697	6.62906	6.50999
GPBP1L1	14.0958	13.0267	12.8425	14.4388	12.9393	11.9077	12.8735	13.6931	13.7305	13.088	12.1625	13.9372	12.7249	13.9542	14.0043	13.6528	12.6882	13.5471	13.9903	14.0633	13.1135	13.6309	13.3358	13.896	13.3837	13.2365	12.6971	13.4079	14.2766	13.1029	10.8989	12.9528	13.2276	13.2771	13.2611	13.3116	13.5141	13.1005	13.1974	13.2654	13.8013	13.175	13.1582	12.8193	13.8408	13.5632	13.2669	12.8835	13.1264
RP11-767N6.2	6.16695	5.01698	7.59171	6.00723	7.17398	5.01698	7.07483	6.51479	7.06745	6.29484	6.82681	6.12436	6.45142	6.97461	6.62798	6.95485	6.59739	5.24493	5.80521	6.54636	6.32227	6.33165	5.85693	7.11945	5.88719	5.8625	5.24122	6.14365	6.50926	5.01698	5.33542	5.93415	6.76668	6.34197	6.66783	5.87274	6.2193	6.77813	6.15	6.4471	7.09828	6.50771	6.18431	6.48336	7.32262	6.44867	6.39257	6.26109	6.253
TMEM69	10.3144	10.7664	9.52992	10.729	10.2183	9.25203	9.90723	10.2264	10.0296	9.9734	10.7247	10.9545	10.1162	9.98808	9.98494	10.8895	9.03874	11.4623	11.0919	11.0791	11.0111	10.404	10.879	11.4221	10.1868	10.3677	10.7058	9.06676	10.5878	10.9486	9.07562	10.3718	9.89276	10.3667	10.1022	10.729	10.4243	10.1075	10.4552	10.1134	10.1978	10.0899	9.93851	10.4462	10.4391	10.5826	10.1269	10.391	10.426
IPP	10.5516	10.2725	9.22233	10.636	10.9169	8.72116	10.2696	10.5556	10.0587	10.5591	8.19968	10.16	8.97212	11.2262	10.3215	10.3777	10.5662	9.9879	9.91387	9.55768	8.96119	10.2214	9.4849	10.9059	10.0753	9.42796	8.57073	9.31151	10.1979	9.62565	8.8898	9.32183	9.5627	10.063	10.0562	10.086	10.3622	9.6814	9.94654	9.87147	10.5901	9.79659	9.69002	9.65482	10.2584	9.90728	10.0425	9.88252	9.77559
RP11-767N6.7	8.08174	7.68689	6.85222	8.05702	8.19832	6.93649	7.91709	8.22875	7.41853	7.79892	7.70898	7.38572	7.30682	8.24801	7.6574	7.41469	7.39509	7.27798	7.06102	7.01577	6.59141	7.49936	6.46352	6.72159	6.78524	7.63737	6.11278	6.58659	7.39467	7.83741	6.17919	6.80828	7.13895	7.30085	7.49713	7.53553	7.67417	7.33354	7.56085	7.38535	7.66558	7.3063	7.34165	7.04998	7.68251	7.17672	7.37495	7.64651	7.29965
MAST2	12.5754	12.6473	12.0512	11.7091	12.8102	11.9307	11.4227	12.1456	12.8864	11.6657	11.3506	11.4487	11.6848	10.9461	12.0083	11.9419	11.4428	9.6965	12.0083	10.9773	11.8513	11.895	11.6376	11.7555	12.3386	12.2126	11.2022	10.7411	11.2929	12.7166	10.81	11.3387	12.3043	11.7413	11.9066	11.2621	11.3144	11.6041	11.192	12.2609	12.2177	11.7855	11.4126	10.7556	11.4732	11.6293	11.1618	12.0934	11.6843
PIK3R3	10.9535	11.4712	11.0772	9.03405	11.6691	8.73137	9.62668	11.2673	11.4139	10.6571	11.0141	10.1464	9.75452	11.2861	11.3339	10.1244	10.2791	10.3604	11.7428	10.8603	10.2515	11.3641	10.9814	9.97016	13.257	11.3984	10.0815	9.53875	11.0748	11.0098	10.5635	10.2717	10.2309	10.417	11.2246	10.7608	11.0391	10.6525	11.3591	9.45467	11.2241	10.9561	9.93144	10.5817	10.8495	10.8043	10.8396	11.7128	10.7079
TSPAN1	14.9263	14.4158	14.3125	14.0383	14.027	12.9926	13.8701	14.4405	14.8238	14.6125	14.4672	14.1733	14.1786	15.0811	14.7801	13.2036	14.6533	15.4603	15.5277	14.4494	16.3953	14.107	12.9407	14.7627	14.4825	15.4033	15.0401	15.213	15.7383	16.5725	14.6285	14.57	14.8858	14.3785	13.8297	15.0275	15.1314	11.9749	12.0149	15.3824	15.2064	13.2998	13.2456	11.1484	14.9794	15.2818	13.0609	12.3355	14.7473
POMGNT1	13.0086	12.7881	11.3886	12.9445	12.4419	11.526	11.4076	12.09	12.5679	11.4593	10.9101	12.2301	10.4415	12.5038	11.3563	11.7445	10.4974	10.8389	12.5302	11.357	11.3895	13.3043	12.4496	13.0218	14.0163	11.8588	11.1485	11.6756	13.4834	11.0519	12.0372	12.6803	12.0859	11.7037	11.6729	12.1817	11.3914	11.9059	11.9442	12.4458	12.6023	11.8523	12.0079	11.8442	12.5263	12.0913	11.6379	12.1468	12.0122
LURAP1	6.81293	6.6874	6.30869	5.93961	6.00698	6.7429	5.72175	6.97482	6.32762	5.90828	6.44325	6.29658	5.92845	6.46591	7.03005	6.49453	6.64518	6.8751	6.51771	6.54636	6.71505	6.57376	6.83651	5.98038	7.08258	6.30271	6.60091	7.62173	6.87427	6.98828	6.87792	6.25572	6.5269	6.61451	6.48147	6.74286	6.64728	6.48213	6.72283	6.4797	6.59961	6.59376	6.96714	6.11336	6.96415	6.80912	6.67373	6.77623	6.28878
RAD54L	8.48627	11.7549	8.02645	8.13415	7.72722	7.78221	8.3774	9.57294	8.22949	9.12201	9.31043	7.82547	7.63237	8.32136	8.34171	9.80225	7.00662	8.41416	8.36527	7.52482	9.01272	8.4	7.23976	9.12236	9.18443	8.78891	8.52507	7.79856	8.11206	8.15404	7.62379	7.72832	9.20847	8.01333	8.32756	7.97079	8.06838	9.25634	7.6016	8.35435	9.16281	8.95912	7.55985	8.66846	9.47446	8.28463	7.724	8.52831	8.89519
LRRC41	12.7665	12.609	10.8161	11.4788	12.119	11.1263	12.0562	12.7324	12.6716	12.1453	11.2902	12.0969	11.5441	12.6305	12.4613	12.168	10.4894	12.013	12.39	11.7701	12.6505	12.6257	12.8406	13.5152	12.7499	12.388	11.7063	12.4742	13.9073	12.6313	10.6357	12.8565	12.2567	11.9707	12.3193	12.0833	11.8798	12.138	11.9921	12.6354	12.6329	12.0569	12.1598	11.6591	12.6267	12.2261	11.9593	12.4456	12.2842
UQCRH	13.889	13.9158	12.8916	12.7581	12.3509	12.0794	12.9243	13.6289	12.8974	13.7052	12.9942	12.0991	12.1603	12.5516	11.8659	13.4555	10.6502	14.0774	13.4206	13.0153	15.0956	13.3618	12.6004	15.2437	13.7236	13.6602	13.3481	13.3915	14.2666	13.6841	13.8408	12.375	12.7075	12.9752	13.0259	14.1952	13.6095	12.9688	13.0882	13.1203	13.595	12.7587	13.3076	13.886	13.9397	13.4823	12.9741	12.9918	13.3542
NSUN4	11.3278	12.2232	10.3855	12.2194	11.353	8.832	9.57348	11.538	11.5441	11.4166	10.3658	11.4769	9.40746	10.1363	10.4269	11.1503	9.69675	11.5428	10.7963	9.91979	11.3104	11.6029	11.3625	10.9214	10.9318	11.0063	10.2938	10.6488	11.5449	11.0519	9.32469	11.1826	10.732	10.5484	10.9371	10.988	11.0714	10.7522	10.8402	11.1785	11.2092	10.8107	10.7498	10.6983	11.1442	10.8836	10.783	10.6828	10.7429
FAAH	11.0469	11.6974	9.00304	10.1452	10.7002	8.59819	9.25929	11.0904	9.84336	10.859	8.46858	10.335	9.28582	9.03862	9.70739	9.65947	9.4411	10.3225	10.0569	9.45543	11.0883	10.8034	10.5565	10.2347	10.28	11.3604	9.69025	10.8836	11.0467	10.5608	10.1377	11.2558	10.3145	9.67002	10.581	10.1864	9.80943	10.0591	9.51304	10.7616	11.2389	10.3662	9.19797	10.0249	10.7232	10.1847	9.73108	9.29844	10.5618
DMBX1	9.12069	6.44155	6.64803	5.01698	6.56688	6.79688	6.6995	8.1801	6.49866	6.18291	8.05896	6.12436	6.66038	7.55431	7.74567	5.55273	6.01123	6.42188	6.96662	6.01043	6.61295	6.99662	6.32733	6.22841	7.76679	7.1585	6.46163	5.91288	5.01698	5.98817	6.64716	6.75981	7.82903	7.13724	6.37518	7.12253	5.34698	5.45664	5.82817	6.68482	8.20362	7.59969	5.85335	7.04998	7.27216	7.43928	6.23969	5.33708	7.62028
MKNK1-AS1	5.7556	5.01698	5.23339	5.96277	5.01698	5.01698	5.94265	5.2096	5.01698	6.00971	5.01698	6.37278	5.97142	5.2471	5.75672	6.01907	5.9666	5.01698	5.7791	5.01698	6.07055	5.01698	5.23672	5.01698	5.24486	5.01698	5.01698	5.01698	5.01698	5.01698	6.13896	5.01698	5.7674	5.62605	6.16979	5.51584	5.67275	5.88649	5.68217	5.75365	5.96033	5.86424	5.65294	5.61298	6.00555	5.79651	6.00737	5.72702	5.84822
MKNK1	12.047	10.9088	10.0259	10.0561	10.9107	10.7642	9.84824	11.0166	11.2295	10.0921	10.6393	10.4097	10.2694	10.2571	11.6229	11.1423	9.14297	10.1136	10.8091	10.8679	11.2823	11.3623	10.9776	9.95011	11.7627	10.5811	9.83861	10.8665	11.7707	10.702	8.69847	10.0127	10.5713	10.5054	11.1801	10.3539	10.3509	10.6874	10.4588	10.6058	10.8589	10.5497	10.3996	10.287	10.9034	10.8558	10.9836	10.9099	10.8615
MOB3C	11.6987	11.1952	10.743	10.9503	11.7094	10.6364	9.61402	11.2991	11.1959	9.44684	9.50505	10.4443	9.93095	9.77733	11.1618	11.8404	9.62538	10.1562	11.0681	10.569	10.5889	10.6657	11.5407	10.6212	11.2642	11.7677	10.6214	10.239	11.2425	11.1699	9.26264	11.1941	10.3904	10.517	10.8937	10.6327	10.3807	11.0283	10.8039	10.7688	11.2054	10.7706	10.6514	10.0745	11.198	10.5146	10.4571	11.0667	10.5618
ATPAF1	11.4331	12.1712	10.6523	11.1735	11.5979	8.669	10.5654	11.7321	10.5942	11.1221	10.6562	11.2596	10.2568	10.5896	10.4197	12.3352	9.91265	12.2804	11.6605	11.3979	11.6611	11.7049	12.1063	12.6887	10.8789	10.6594	10.9648	11.4444	12.3885	12.3049	10.039	11.6574	10.6021	11.0892	11.2224	11.5555	11.4791	11.0757	11.382	10.9979	11.6766	11.0817	11.1838	11.3784	11.5961	11.369	11.3865	11.4756	11.0224
EFCAB14	14.465	13.2292	13.187	14.8654	14.3949	12.471	13.8872	13.4489	13.1547	13.6627	11.6901	14.6406	13.4557	13.7905	14.1539	14.0684	13.5991	14.2776	13.914	14.3239	12.4363	12.9981	14.0136	13.4163	13.6353	13.5359	13.1456	13.8885	14.5702	13.2165	12.6843	13.5595	13.4644	13.5759	13.6424	13.4578	14.341	13.5289	13.7573	14.0029	14.0817	13.3982	13.6779	13.0674	14.0799	13.6902	13.67	13.4401	13.5058
CYP4B1	5.64314	8.09727	8.2877	6.67351	8.12336	6.00054	6.06171	7.69824	6.76871	7.02287	7.92737	6.99269	7.41652	9.65247	9.42068	6.37175	6.36816	7.20516	11.1824	7.45869	5.01698	8.12251	6.49159	5.01698	9.37284	7.40242	6.87993	6.7765	7.53833	9.18229	8.9374	8.42357	6.22102	5.32321	5.90689	5.59207	5.34698	8.31769	8.04419	6.4797	5.52758	6.44645	5.33689	5.7444	8.69786	5.31469	6.70111	6.77623	5.90392
CYP4X1	8.79256	8.25105	8.41156	10.3632	10.6693	6.87857	6.94541	7.84267	7.63827	9.6527	8.68592	9.4408	9.17982	9.90222	8.82453	8.26232	7.28028	9.34873	9.8167	8.42934	5.86821	9.31609	10.2807	6.61234	11.1735	8.72234	7.15841	7.95955	9.268	8.85007	8.43141	10.6868	7.26206	6.09772	7.70519	7.93215	8.60264	8.69264	10.6582	7.76116	11.3853	9.74777	8.35988	7.25925	11.1102	7.68889	9.31313	8.81812	8.11494
PDZK1IP1	12.6257	13.7665	13.0557	12.815	12.9432	12.1028	12.7044	11.1263	14.6554	13.5365	11.8206	12.5717	13.436	10.9491	12.5979	14.1913	12.16	12.4661	13.039	12.7512	14.0106	13.3394	12.9576	10.9494	14.6697	12.5058	13.4388	11.0187	12.9588	14.4516	12.2972	13.0092	11.5637	12.6377	11.8033	11.8873	13.4676	14.3686	12.2121	14.2028	12.9266	12.6207	11.5012	8.05194	13.0947	12.9735	10.8981	10.8598	12.4255
TAL1	8.01314	7.22854	7.40533	7.13916	8.11409	7.69467	7.43449	6.79981	7.62334	6.22164	6.78075	6.86512	7.28117	6.51163	7.12171	6.84904	6.9713	7.06474	8.57383	7.4662	7.1684	6.78545	7.93129	6.66823	7.03606	6.5815	7.83222	6.41674	7.15534	6.74638	7.14243	7.41148	7.00293	7.13724	7.4514	7.03397	7.02065	6.58942	7.7772	6.57214	7.09828	7.29059	7.41371	7.33963	6.69821	6.9726	7.25849	7.93385	6.97595
STIL	10.2424	10.1044	10.0707	9.98901	9.96962	9.09729	9.8697	11.2588	10.0551	10.184	10.2162	9.91668	9.71373	9.78411	10.3643	11.8626	8.62616	10.2648	10.3227	10.0644	9.79762	9.07375	9.17797	10.7687	11.5301	10.3055	10.8792	9.17834	9.30741	9.0559	8.58924	9.74867	10.1611	9.98381	9.09282	9.68535	10.8338	10.2581	9.46369	9.3515	10.6073	10.2715	9.02219	10.2105	10.9807	10.1983	9.57949	9.35963	10.4684
CMPK1	13.7438	13.9327	13.6198	14.639	13.8267	11.892	14.4511	14.4369	14.4197	14.3931	11.7246	14.9792	14.0262	13.4212	14.9056	15.1553	13.9651	16.7413	14.002	15.202	14.6405	14.3347	14.381	14.7581	13.722	14.1462	14.1144	14.6179	14.6958	14.9336	14.5135	14.5028	14.0112	14.1859	14.3636	14.8233	15.5183	13.5894	14.2923	14.2075	15.1851	14.0035	13.9199	13.7173	14.7659	14.5317	14.3271	13.7768	14.371
RP11-511I2.2	6.99031	6.57921	6.94739	5.72393	7.28638	6.10662	6.0891	6.17398	6.20653	7.30929	5.01698	5.8879	6.4256	6.4966	6.16865	5.90455	6.67978	6.90701	6.36498	5.89684	7.46045	7.06627	5.9589	5.98038	5.5723	6.60717	5.87369	5.72162	7.94773	6.19594	7.2251	6.80828	6.92905	6.24458	6.77735	6.00052	6.82474	6.29852	6.1939	6.57214	7.65056	7.12222	6.18431	6.62947	6.80172	6.42184	6.67373	6.36548	6.253
FOXD2-AS1	8.01666	7.85379	7.99324	7.5679	9.05839	7.43164	9.17054	8.86588	7.65793	8.79015	7.27013	7.01842	8.06565	7.05326	7.85653	8.132	7.10709	7.28583	7.30878	7.13652	8.09618	7.66348	7.15421	7.18118	7.10073	7.01249	7.41534	7.38685	8.338	8.18784	7.40463	7.65574	8.06015	7.60042	7.67921	6.92222	7.38704	8.07669	7.25232	7.74937	8.64475	7.71986	7.26546	7.48719	8.24641	7.56438	6.82935	7.23483	7.94704
FOXD2	9.75079	6.85264	8.59294	7.22216	9.21391	7.39899	8.16851	9.12025	7.76579	7.77228	6.59028	7.17039	9.11155	7.54119	8.16974	7.55026	7.79079	8.02225	7.46263	7.38118	8.67136	7.68191	7.29866	7.89386	7.49477	8.72496	7.72156	7.17145	7.70224	8.42442	9.07562	8.37987	8.04367	8.09403	7.96272	7.17837	8.38304	8.09302	7.19919	7.6256	9.62732	7.69666	7.37094	7.17364	8.50767	7.75662	7.37495	7.06331	8.41396
TRABD2B	9.29921	7.56568	8.49046	7.80575	8.40944	8.78625	7.30964	10.5242	10.1135	7.58838	7.65003	8.92946	9.17649	7.57376	9.40354	9.01936	8.81137	7.39111	7.82821	8.25834	8.42648	10.8715	9.42601	7.91507	8.44418	8.72496	8.18394	8.61839	7.6263	7.89739	8.41124	7.86294	8.25846	7.84584	9.78892	8.20212	9.03769	7.9204	9.8179	7.36979	8.53666	9.4918	8.46241	6.71754	7.64403	8.60213	8.97569	9.07618	8.9882
SLC5A9	7.89587	7.84773	7.55181	7.05049	7.90736	6.45659	7.2227	6.74119	9.06939	8.43946	7.47684	7.14755	8.12986	6.24163	7.9107	7.19089	6.22346	7.88314	7.63068	9.31142	10.5633	7.61308	10.0603	7.44283	7.13627	6.99417	6.89027	7.09367	5.01698	9.53766	7.71587	7.89464	8.87248	7.21414	9.01868	7.06417	7.07974	8.68197	7.9224	6.76278	9.29141	8.53358	6.57475	7.23133	7.41814	7.03893	8.92404	7.4833	7.86981
SPATA6	10.4694	10.2113	10.1646	10.8619	11.4836	8.87173	9.9467	9.73266	9.84962	10.8245	8.77521	10.6746	9.76343	9.55749	10.4787	9.23434	9.67763	11.1774	10.8375	10.8311	7.05458	10.2518	11.0999	10.243	10.2563	11.0212	10.1697	10.1352	6.2377	10.0234	10.574	10.6045	10.1497	9.90879	10.8743	10.0023	10.8499	9.6814	10.341	9.76949	11.2104	10.2483	10.0208	9.43836	10.387	10.2969	10.5802	9.73024	10.0147
AGBL4	6.19768	6.81339	6.53741	5.75471	6.83677	5.97768	6.00424	5.01698	6.46151	6.25891	5.94568	6.32773	6.28621	6.52647	6.27235	7.16245	6.64518	6.65097	6.20242	6.85865	5.01698	6.49882	7.32009	8.69262	5.76512	6.68092	6.23065	6.32845	5.01698	6.19594	6.62143	6.43404	6.28976	6.85467	7.43581	5.9601	6.43785	6.15499	6.72283	5.4859	6.59961	6.8642	5.90937	6.48336	6.39012	6.93808	7.22325	6.10233	6.48102
BEND5	7.8882	9.17767	9.40474	6.37774	7.96025	7.30309	6.89485	5.6221	7.44161	6.55921	6.54816	7.18539	6.72241	7.16287	7.80835	6.31448	7.22995	7.78382	8.27801	7.93142	7.00916	9.20003	9.55744	7.64479	6.98779	8.8573	6.7939	7.9805	6.28109	7.72908	7.63564	8.29215	7.37464	7.05548	7.88585	7.97839	7.58503	7.61304	8.25998	7.11136	6.90098	7.87222	8.86714	7.53299	7.91478	8.13455	8.46227	7.94343	7.66706
ELAVL4	9.21121	6.61116	6.88155	6.26906	6.6545	5.8527	7.36458	7.20193	8.17674	7.06004	6.27319	8.32079	6.92598	6.62522	7.51331	6.07104	8.54079	8.84605	7.21118	8.2456	6.87941	8.24584	8.47603	6.88411	6.35594	7.88603	7.03597	7.30075	6.3627	7.24921	7.65905	6.21601	6.62879	6.96815	8.11445	7.43802	7.41716	5.6364	9.59061	5.34929	7.94829	8.0188	6.22308	5.94972	6.87395	7.27464	7.78426	5.90989	8.43403
FAF1	12.4181	13.3464	11.4677	12.3109	12.6433	9.91534	11.418	13.2623	11.7063	12.0224	11.6255	11.8405	10.3893	12.5506	12.3969	12.4559	10.4732	12.0693	12.1232	11.1619	11.5569	12.2499	11.7585	12.504	13.2888	11.9448	11.4471	11.5833	13.3018	11.5512	10.4618	12.27	11.7776	11.7164	12.1224	11.9759	12.1909	11.682	12.018	11.4588	12.1175	11.774	11.7296	11.9389	12.1848	12.0433	11.9669	11.6752	11.9276
CDKN2C	9.73302	10.7498	9.44163	9.1322	9.48318	8.2123	8.98028	11.2605	9.15299	9.66268	9.07208	9.55657	8.41319	11.3261	10.278	10.3981	8.81606	9.45435	10.7866	9.74264	8.64354	10.7021	10.2017	11.4287	11.5474	11.3654	10.7119	10.0636	11.3241	8.49908	9.38418	9.22701	9.3476	9.56219	9.81828	9.94423	9.80669	10.1233	10.2608	8.83792	10.0688	9.97917	10.9899	9.65983	10.5532	10.0962	9.52173	10.2727	10.2217
RNF11	11.8915	10.9675	11.5034	12.0186	11.9751	10.224	11.5203	12.3357	11.3787	10.6262	10.9241	13.3432	12.3506	14.2887	13.9556	12.7558	12.7515	14.9001	12.7485	14.0083	12.6079	12.7155	12.9679	13.5818	12.4511	12.9133	12.1119	12.8938	13.4306	12.5173	11.4825	12.1513	12.0987	12.5442	12.7914	13.1555	13.3536	12.1525	12.943	12.3551	12.4777	12.3456	13.0622	11.9875	12.6974	13.1073	12.8548	12.8204	12.5714
TTC39A	11.5096	10.4389	11.3058	11.1333	12.4244	9.58774	12.8906	10.565	12.7017	12.6544	9.72884	11.4268	10.0685	9.66868	10.9886	11.7704	11.2138	11.1339	11.9743	10.8191	11.4272	12.0918	11.3529	12.6604	11.1346	11.6585	11.108	10.5054	11.3785	11.3559	12.2548	12.0352	10.9481	10.8331	12.1929	11.2043	11.9316	11.3895	11.6069	12.1108	12.0033	11.1215	10.0385	12.3625	10.7142	11.5516	11.0463	10.3579	11.3094
EPS15	12.3962	11.9516	11.405	13.4114	12.8964	10.2374	12.6548	13.5293	12.2348	11.7	11.6783	13.2331	12.3286	12.8863	13.4578	12.9872	13.2774	14.1233	12.4619	13.2531	11.9632	12.5766	12.3948	12.2351	12.7003	12.6095	11.9686	13.0402	12.6969	11.3736	11.1306	11.7239	12.2229	12.5425	12.6096	12.4505	12.947	12.4663	12.9086	12.2965	12.6477	12.4192	12.6003	12.1431	12.5736	12.5928	12.6063	12.4539	12.5331
OSBPL9	13.1121	11.6733	11.9415	13.5413	12.0051	11.6243	12.7902	13.086	12.7723	12.0224	11.7796	13.0357	12.3583	12.7758	13.2354	12.8034	11.933	13.7207	13.3054	13.3316	12.2655	13.6132	13.9211	14.0508	12.1649	12.65	12.2011	13.4763	11.6969	13.8518	11.2861	13.1218	12.4783	12.693	12.893	12.823	13.0332	12.6951	12.7263	12.4101	12.6674	12.6735	12.9443	12.7065	13.0008	12.8941	12.9163	12.6142	12.6868
NRD1	13.3632	14.0408	11.3103	13.5973	12.9559	11.9982	12.8821	13.4897	13.4763	14.0485	12.8011	12.8922	11.2034	13.9156	13.1503	13.7338	11.1249	13.0904	13.8941	12.9769	13.3318	14.0878	12.8598	14.4332	14.2449	13.0512	12.5088	13.2322	14.5782	14.2422	11.8939	13.1109	12.8723	13.1137	13.4026	13.2005	13.5086	13.3092	13.2891	13.0811	13.1401	12.8855	13.2964	13.0014	13.4759	13.3488	13.3261	13.1533	13.2737
RP4-657D16.3	6.92077	7.55068	6.61232	7.33424	6.93733	7.1448	6.58838	5.01698	6.79733	6.67738	6.64416	6.06597	5.30953	5.95043	6.18415	7.21874	6.65683	6.26819	5.7791	6.01043	6.07055	6.06323	5.82919	6.11273	6.19133	5.91546	6.24898	6.12497	7.44428	6.51369	6.05286	6.13138	6.72247	6.31052	6.609	6.0391	6.29739	7.15218	6.42325	6.54216	6.66628	6.62106	6.39732	6.91306	7.02779	6.47485	6.64569	6.39809	6.45127
RAB3B	11.6422	10.6946	9.12542	11.1356	10.6366	10.3838	13.5072	9.10513	10.1821	12.8507	9.53719	11.1656	11.0895	9.13743	10.7836	10.9262	12.0986	10.9867	10.3631	10.1127	10.2346	10.0963	10.7525	12.7737	8.24864	10.3509	10.7119	10.768	7.2712	10.9978	11.5542	8.96562	9.95927	11.4839	10.2495	9.89169	11.1695	9.64904	11.7685	10.3626	11.2571	9.97682	10.8431	9.78902	10.2291	11.666	10.9454	9.08474	10.7744
TXNDC12	12.4171	13.0771	11.8009	13.3228	12.0829	10.8259	12.4154	12.4599	12.1856	12.204	11.8062	13.0319	11.5954	11.5903	11.775	12.9311	10.1061	13.6629	12.9562	13.2962	13.154	12.712	11.918	14.4379	13.5848	12.3114	12.0084	13.4311	13.2906	12.9235	11.8812	13.5933	11.9917	12.5442	12.4525	12.9825	12.8785	12.6138	12.5107	12.6728	12.2484	12.2379	12.6114	12.4011	12.7035	12.7704	12.5373	12.3012	12.5748
KTI12	9.77449	9.98353	8.17426	9.03604	9.973	8.63131	8.47333	8.86588	9.36199	9.85902	10.0614	9.16426	8.10168	8.07986	8.39109	10.478	8.10951	10.1283	9.31992	9.29925	10.0884	9.10081	9.47881	10.5161	9.84934	10.1455	9.682	9.01155	8.83299	9.59395	8.32753	9.68329	8.73692	9.089	9.28626	9.81015	9.72481	9.29872	9.27215	9.06494	9.39628	9.11731	9.20974	9.02108	9.1913	9.4276	9.58282	9.46817	9.28045
BTF3L4	11.2859	11.1799	10.3768	11.5751	10.7409	9.98387	10.8855	12.1311	10.3644	9.56719	10.8158	12.0972	11.7941	12.6693	12.2572	12.0321	11.2949	13.5854	11.7395	13.1581	11.9335	12.2289	11.9219	13.3444	11.9333	11.8579	11.4247	11.9354	13.2167	12.0121	10.6948	11.4278	11.3689	11.7063	12.0257	12.381	12.2651	11.5203	11.9996	11.5321	11.6185	11.5663	12.0323	11.4423	11.8965	12.1013	12.2027	11.926	11.8993
ZFYVE9	11.3198	9.40764	9.94163	11.4868	11.9105	10.2569	11.1227	11.5903	11.9463	11.2053	9.75502	11.4465	10.5676	10.8844	10.7143	10.441	11.1445	11.586	11.4201	11.3619	9.64777	11.0149	12.1935	11.8558	9.75911	10.3998	10.6221	11.1253	11.5653	11.3591	10.1173	11.3551	10.4927	10.8377	11.3292	11.062	11.4248	10.6416	11.1636	10.7759	11.558	10.7501	10.868	10.6259	10.9732	11.0716	11.3951	10.9218	10.8442
CC2D1B	11.711	11.3805	10.8694	10.9727	11.2999	10.7537	11.1009	11.7969	12.0168	11.6005	11.2257	10.9176	9.96995	11.374	11.5732	11.437	10.8573	9.84384	10.4536	9.89309	10.8531	12.3209	10.6635	9.95515	12.2527	11.7143	10.6976	11.6297	9.74525	11.8754	10.3116	10.3561	11.3175	10.7472	11.2528	10.587	10.6717	11.2724	10.9009	11.4347	11.1558	11.2428	10.9612	10.7438	10.9719	10.9118	11.1006	11.1504	11.134
ORC1	8.50623	9.17053	8.15941	7.81521	7.36883	8.35515	8.88687	9.10665	8.77361	9.35124	9.87423	7.73922	7.36887	8.19553	8.61046	10.0025	7.21521	8.53979	8.34173	8.0782	8.89994	8.22533	7.67326	9.34895	9.69424	8.918	9.01279	8.02149	7.64042	7.05588	7.36197	8.0099	8.15516	8.33817	7.96272	8.28373	8.25087	8.67121	7.86834	7.7134	8.29213	8.97338	7.29647	8.44124	8.72221	8.27814	7.68653	8.12237	9.0061
PRPF38A	11.8851	12.6318	10.9219	11.6888	11.7633	10.135	11.171	12.4426	11.5158	11.7499	12.0981	11.3064	10.311	10.5935	11.0453	12.702	9.16697	12.3628	11.8028	11.4519	11.3944	12.2388	11.8761	13.0389	11.685	11.6531	10.9489	11.5602	12.4269	10.8641	9.2133	11.6608	11.1379	11.4419	11.7273	11.7919	11.9688	11.5497	11.675	11.3778	11.5243	11.3825	11.8895	11.3539	11.7527	11.5064	11.6943	11.4764	11.4673
ZCCHC11	11.2433	10.2858	10.4159	8.18934	10.5857	10.861	11.4731	11.7397	11.3602	10.0568	10.8583	10.16	10.6358	12.1227	11.344	11.9808	9.75869	10.1387	9.98148	10.3021	9.53677	10.4255	11.6793	10.043	10.5877	11.1638	9.96858	10.795	11.0239	10.6091	9.59426	10.3421	10.534	10.4506	11.1608	10.3145	10.9917	11.0553	10.893	10.2154	10.8653	10.842	10.8305	10.8484	11.2363	10.5616	11.076	10.5809	10.4732
GPX7	9.91461	9.96854	8.48158	7.52778	8.07957	10.301	10.2764	10.1615	10.5216	7.35393	10.7135	8.59294	9.11853	10.4191	9.89069	8.58349	9.33439	10.4773	10.204	9.81983	10.0625	11.0435	10.2755	11.1376	10.8677	10.3793	9.77541	10.3892	8.93458	10.8433	9.85615	10.2337	9.60211	10.5271	9.17244	10.5919	9.65944	9.70258	10.3095	9.1597	8.94531	10.4817	10.9273	9.54525	10.1285	10.611	10.1086	10.701	10.1672
FAM159A	7.54517	5.98735	7.07788	5.01698	6.67311	6.7429	6.30539	5.48706	6.81605	5.88081	6.75705	6.44386	6.47665	6.45023	7.63905	6.54323	6.52176	6.84235	6.86457	6.93967	6.80908	7.35205	7.00076	6.55361	6.49817	7.42917	7.10735	6.91315	6.50926	6.8014	7.5876	6.17463	6.5269	6.24458	7.01469	6.24158	6.17781	6.86241	7.02541	6.78768	6.63342	7.19219	5.9617	7.28659	6.15149	6.10677	6.90029	6.70492	6.97595
SELRC1	9.81877	10.4741	9.44315	10.647	10.1197	8.93265	9.74587	9.24955	10.0396	9.65556	10.0358	9.97637	8.53346	9.97747	9.45566	10.6957	7.32194	10.2466	9.8167	9.15808	9.79552	11.0813	9.80241	10.8832	10.1389	9.90814	9.9832	9.44531	10.4685	9.93481	8.89945	10.3126	9.42503	9.58717	9.70651	10.1701	10.0039	9.52375	9.70723	9.63172	9.97488	9.56568	9.43355	9.79359	9.69568	9.79702	9.91643	9.90921	9.6421
ZYG11B	10.8405	10.5529	9.9124	12.2863	11.6743	9.60857	11.0004	12.3898	10.8852	10.152	10.1006	12.4013	11.4145	12.2037	12.4991	12.131	12.0972	13.1352	11.631	12.3017	11.4572	11.9464	12.013	11.7926	11.4338	11.8334	10.6321	11.9317	12.9259	11.8685	9.56736	10.8	11.1186	11.6522	11.603	11.7472	12.1319	11.1943	11.7771	11.3438	11.4867	11.5355	11.8242	11.268	11.8074	11.807	11.9231	11.7135	11.7124
ECHDC2	11.5483	11.2132	11.806	10.9774	11.3999	10.499	10.0933	11.1481	11.8256	11.6607	9.66048	11.2549	10.8389	9.29025	11.2998	11.4946	9.894	11.1087	11.4619	10.4794	11.204	11.7049	12.1979	12.2699	11.2613	10.6676	10.7531	11.4596	13.3328	11.8168	11.6911	12.007	11.532	10.9381	11.8186	10.5561	10.9941	11.7227	10.9258	11.3937	11.7582	11.4761	10.5192	11.2314	11.3726	11.034	11.5776	10.8015	11.074
RP4-631H13.6	5.01698	5.01698	5.01698	5.01698	5.01698	5.01698	5.01698	5.01698	5.80803	5.01698	6.47425	5.01698	5.01698	5.01698	5.01698	6.16682	5.81567	5.01698	5.01698	5.01698	5.01698	5.01698	5.9825	5.01698	5.24486	5.01698	5.01698	5.01698	5.01698	5.01698	5.01698	5.2499	5.88035	5.54542	5.77241	5.42497	5.5861	5.77278	5.59431	5.75365	5.73541	5.73592	5.46848	5.7444	5.76008	5.53082	5.76147	5.65332	5.649
SCP2	13.2975	13.3621	12.6162	14.0602	13.6521	11.5445	13.729	13.6677	12.7201	13.6339	10.7523	14.0491	12.5547	13.1803	13.8234	12.6656	13.1063	15.2117	14.2805	13.8901	13.9632	14.4337	13.8542	14.9371	13.4707	14.1128	12.6872	14.5178	15.6285	14.4805	13.7814	13.8001	13.2679	13.5421	13.617	14.078	14.2517	13.1179	13.6594	13.4749	14.1079	13.3498	13.3288	13.4391	13.9157	13.842	13.8825	13.4833	13.7184
PODN	10.1151	11.2034	10.9338	10.0909	11.2962	11.0123	9.92637	8.72637	10.4602	9.23547	9.83988	10.4323	10.6455	10.4086	11.0244	9.07135	11.6126	10.4977	11.592	11.3033	9.49605	10.8231	11.9311	8.53906	10.1347	11.1914	11.514	11.194	9.65996	11.8559	11.1245	10.0103	10.9349	9.49924	10.8389	10.0686	9.67456	9.77433	11.4603	10.4256	10.3093	10.2522	10.5596	8.29294	9.43098	10.2825	10.0641	11.6948	10.4892
SLC1A7	7.35473	7.58787	7.68401	7.48645	7.4211	7.192	9.63745	5.98179	6.61431	7.76689	6.45886	7.54289	6.87372	6.43433	7.29959	6.511	6.94414	6.72636	7.84523	6.88235	7.31026	7.51324	7.10506	8.79782	7.20458	7.16659	6.81598	7.88584	5.95546	7.44252	9.9213	6.73483	9.47443	6.51337	7.23294	6.9388	6.82474	6.77813	6.84812	7.01241	7.18661	7.08577	7.21755	6.75924	6.49171	6.74942	6.9674	7.73805	7.13937
CPT2	10.4115	11.0253	9.74801	10.8747	11.3443	9.80782	10.6929	9.70391	10.9618	11.9617	9.97497	10.7352	9.41879	10.8686	9.42983	10.7375	9.82967	10.2818	10.816	9.94211	10.6745	10.5159	10.5687	11.3902	10.5057	9.80474	10.0262	10.2191	10.3448	9.91073	9.88305	10.9094	9.97221	10.2673	10.2191	10.388	10.2334	10.436	10.2853	10.5031	10.5072	10.1846	9.85621	10.6336	10.5782	10.227	10.5951	10.2558	10.3159
C1orf123	11.7724	12.4094	10.5499	11.0727	11.2965	9.96139	9.41142	10.6905	11.2631	11.553	11.0874	11.0462	10.0486	11.3279	10.936	10.2039	9.85371	12.1463	12.1315	11.4041	12.2326	12.4795	11.8213	11.5656	11.3633	11.6034	10.6569	12.1685	12.2087	12.5334	11.6013	12.0779	10.9502	11.2101	11.3534	11.9528	11.486	11.2348	11.2739	11.0738	11.2092	11.1173	11.6784	10.732	11.6523	11.5342	11.378	11.6146	11.2329
MAGOH	11.2598	11.7664	9.90911	10.8078	10.6734	9.51456	10.6625	11.8844	10.7344	10.9852	10.5673	10.0973	9.64788	9.80292	9.5946	11.7437	8.24173	11.9815	11.038	10.6357	10.9635	11.0522	10.3204	11.916	11.6312	11.0375	10.8792	10.9404	10.858	10.9747	10.4389	11.7857	10.3872	10.4581	10.7564	11.1357	11.1749	11.251	10.6393	10.4471	10.7044	10.4532	10.6993	10.7857	11.7192	10.9856	10.739	10.3944	10.7429
RP5-1024G6.8	8.26652	8.61091	7.28393	10.7284	9.06793	8.43253	7.29081	9.46122	8.75808	8.70955	7.6072	9.57296	6.74239	7.48051	7.44044	9.55921	9.00224	9.15267	7.22462	7.38914	7.56556	7.27182	7.14614	7.4329	8.67757	7.74647	8.25683	7.39325	6.9357	7.1912	8.1188	9.50971	7.70783	7.47132	7.37156	7.78341	8.66485	8.26119	7.67962	10.8654	8.98686	7.64903	6.82058	8.63814	8.94008	8.09068	8.04185	7.1519	8.08123
LRP8	10.0758	10.3376	8.69622	12	10.099	10.1196	9.32298	11.2489	10.6746	10.7301	9.60092	10.9587	7.93568	9.76504	9.27305	11.3686	10.8148	11.2039	8.52254	8.61188	8.89994	8.77068	8.29595	9.16657	11.0708	9.13004	10.4023	8.79026	8.78091	9.481	9.62067	10.9703	9.49252	9.11216	9.26933	9.24754	9.7929	10.2864	9.03662	12.4328	10.2976	9.02907	8.65914	9.60368	10.8821	9.79477	9.33304	8.77107	9.74136
NDC1	11.3358	12.0961	10.8978	12.3141	11.0106	10.0319	11.406	11.8644	10.6909	11.4667	12.3669	12.2701	10.8825	11.9972	11.5103	12.8476	9.90061	13.3593	12.4454	11.8226	13.0354	11.2523	11.2081	12.4477	12.207	12.0885	11.6469	11.3347	12.6595	11.177	9.36346	11.7425	11.4604	11.8471	11.2081	12.2742	12.7293	11.0367	11.5423	11.2436	11.8314	11.3807	11.2945	11.6912	12.3856	11.9343	11.7771	11.2962	11.9194
YIPF1	11.5224	11.5943	11.312	11.6913	11.9129	10.5248	10.2393	11.3973	11.9049	10.9303	9.71486	11.6123	10.8957	10.6345	11.6404	10.9342	9.89841	12.2123	12.4916	11.9944	11.83	11.3189	11.7424	11.0934	12.0536	11.8072	11.6965	12.1358	13.1104	12.5013	10.3611	12.4947	10.8487	11.4143	11.6413	11.7834	11.9069	11.447	11.5106	11.5041	11.4235	11.2651	11.4493	10.8959	11.9216	11.78	11.7537	11.2514	11.6457
HSPB11	10.1905	11.3006	9.5285	10.4205	10.1097	8.80328	9.57161	11.5332	10.0111	9.41511	9.27844	10.2712	10.3018	10.2186	10.1801	10.9833	9.00224	11.8053	10.8872	10.9569	11.4332	11.318	10.422	12.3495	11.7573	11.105	10.3659	10.6456	11.5585	11.0349	10.0628	11.2583	10.3546	10.5271	10.8882	10.5078	11.0025	10.5098	10.529	10.2154	10.497	10.6767	10.555	10.5114	11.5411	10.738	10.841	10.2463	10.6107
LRRC42	12.0638	11.2815	10.7269	10.9938	11.2683	10.4893	9.78189	11.8945	11.6904	10.3118	10.776	10.7747	10.5458	11.6571	11.5238	10.8833	10.2275	11.6053	11.747	10.9703	12.8864	11.6428	11.0755	12.1341	12.4049	11.8806	11.3981	11.343	12.1028	11.5753	8.90425	11.4113	11.2536	11.0549	11.1342	11.2788	11.486	10.7548	11.1581	11.1293	11.2241	11.2122	11.3236	10.4491	11.8208	11.5642	11.3722	10.6701	11.2291
RP4-758J24.5	8.78647	8.34356	8.2071	9.43161	10.4976	7.50079	8.51309	9.96342	8.22625	9.04325	7.79293	9.34065	9.122	9.50262	9.64707	7.96202	9.12988	9.44262	8.69683	9.77079	8.13694	8.15763	8.61923	9.21228	8.77732	9.86034	8.03453	10.0144	10.0053	8.17345	8.54679	8.07107	7.80956	8.98821	8.62394	8.83312	9.05169	7.9019	9.03178	9.47233	9.9601	8.95912	8.61837	9.56142	9.04013	9.08097	9.18752	9.15551	8.63211
TMEM59	14.6801	14.0257	13.8014	14.7551	14.4094	12.9683	13.4272	14.4953	14.2331	13.8064	11.758	15.2258	13.8854	15.29	14.8536	14.2682	14.3337	16.4767	15.5375	15.3602	15.6261	15.1463	15.2886	16.5587	15.0117	15.1969	14.4568	15.597	17.099	15.5081	13.951	15.147	14.0309	14.885	15.0584	15.4816	15.6167	14.4908	14.8849	14.7713	15.0452	14.4416	14.6538	14.1411	15.5227	15.1103	15.0497	14.4053	14.7468
TCEANC2	9.54806	9.88244	8.44243	9.59954	10.0566	8.32839	9.11246	9.84406	9.61967	10.2441	9.63249	9.15157	7.73797	9.34269	9.19695	9.59847	7.91569	9.6521	10.1812	9.44259	9.53174	9.49139	9.3142	9.86162	10.0828	9.47677	9.08563	9.43187	9.54569	9.4079	7.65905	9.13203	9.08655	9.21559	9.1633	9.4685	9.45037	9.10527	9.38633	9.04142	9.34708	9.39288	8.86714	9.36036	9.75855	9.12827	9.52865	9.44511	9.26197
AL161915.1	7.10526	6.6575	6.91959	7.46834	8.14779	6.47066	6.72941	7.53218	7.38315	6.86219	6.17625	6.57357	6.4256	6.92285	6.48774	6.44359	6.17018	5.91513	6.65208	6.62163	5.95515	6.21685	6.46352	6.30703	6.17124	6.30271	5.75343	6.19758	6.62337	7.45878	6.39139	6.55812	6.80933	6.24458	6.48147	6.35651	6.3343	6.68753	6.66881	6.62984	6.69824	6.98984	6.54706	7.08202	7.18351	6.30728	6.72787	6.7991	6.56578
AL357673.1	7.71215	9.05109	7.78033	8.92653	8.94042	6.92702	7.66133	7.54605	8.0392	8.2154	8.05447	8.04818	6.89138	6.99473	7.50314	8.51695	6.93495	6.95845	8.09604	7.74307	6.79085	8.389	8.53623	8.20542	8.39251	7.27497	6.97969	7.1486	7.32552	8.08905	6.97883	7.51864	7.5749	7.69766	7.79244	7.97839	7.64929	7.63581	8.20906	7.80732	7.75242	7.71986	7.69179	7.43978	7.44852	7.60716	8.11813	8.07105	7.96569
CYB5RL	7.88435	8.67648	7.73048	8.49331	8.78507	7.00977	8.21283	6.87126	8.01301	8.73963	8.17924	7.82547	6.74239	7.3273	7.38029	8.40896	7.34229	7.51534	8.37109	7.615	6.92965	8.59101	8.75691	8.90627	8.44755	7.31162	7.50183	7.41227	7.73542	7.63299	7.12524	7.44815	7.95822	7.68719	8.18001	7.85149	7.78087	7.49311	8.01472	7.63849	8.14136	7.99069	7.60931	7.98868	7.95691	7.728	8.26766	7.86489	7.79853
MRPL37	11.7775	13.1998	11.3211	11.9746	12.0764	10.475	11.9826	12.3689	12.0446	12.3116	12.425	11.0457	9.28582	11.6553	10.516	12.7932	8.91109	11.9319	12.5239	11.4027	12.9223	12.4365	11.6623	13.3417	12.9617	11.6653	12.1895	10.8002	12.7914	12.5329	10.6022	12.1435	11.6277	11.8211	11.6705	12.2934	11.5964	11.5053	11.688	11.9659	11.9624	11.7175	11.6356	11.9109	12.3296	11.9409	11.5684	11.8759	12.0215
SSBP3	12.0456	12.1913	12.0567	11.1576	13.0594	11.6603	11.5159	12.9692	11.794	12.1101	11.2987	11.612	11.1928	10.7372	11.6373	10.4568	9.9577	10.9999	11.9574	12.0285	9.94091	12.4398	11.6321	12.1652	12.0228	11.9587	10.3321	11.5311	9.93171	12.6602	12.237	11.4498	12.0395	11.8362	12.0909	11.1907	11.1844	11.1449	11.5666	12.2317	12.1478	11.6688	11.3998	10.72	11.4498	11.7084	11.2903	11.4058	11.6711
ACOT11	10.3395	9.67802	8.70894	10.0013	10.9098	10.5736	10.4942	10.1644	9.92669	9.64265	10.0636	10.2123	8.49629	11.3518	10.4092	9.08827	10.5424	9.82462	9.82514	9.68151	11.7024	10.761	9.24232	11.3952	10.7573	10.6533	10.3144	11.2633	11.0672	10.5202	9.85615	10.3298	10.8811	11.1435	10.3128	9.5562	10.0393	10.0468	9.50957	10.5913	10.4888	10.5887	9.47636	9.46727	11.1675	10.1251	9.76074	9.33475	10.2083
MROH7	6.72299	6.85264	6.65969	7.15465	6.64509	6.51183	6.58838	6.49374	6.47403	6.72631	6.30949	6.02483	7.255	6.02648	5.7821	6.07104	6.29031	5.24493	6.00693	5.89684	5.01698	5.01698	5.9825	5.28877	6.4528	7.28975	5.01698	5.98218	6.84882	6.36675	5.33542	5.01698	6.76668	7.03849	6.33727	5.71904	6.04115	6.36331	5.94972	6.51136	6.52885	6.62106	5.65294	6.03536	7.06852	6.21215	6.15356	5.90989	6.21589
TTC4	8.32121	7.52019	7.11054	6.63901	7.11716	7.19971	7.26205	6.4504	8.0429	7.41822	7.5239	7.17039	6.80041	7.20595	7.25733	7.38262	6.22346	7.47518	7.79354	6.91706	7.42726	7.61948	8.17194	7.6533	8.66604	8.04282	7.116	7.36747	8.30785	7.74227	5.78931	7.71649	7.29111	7.36901	7.42003	7.42674	7.19036	7.58988	7.36856	7.33812	7.20778	7.24231	7.45516	7.23133	7.92543	7.62805	7.29282	7.28218	7.52163
PARS2	9.12551	9.84858	8.63089	8.22144	9.36583	8.32501	8.20798	9.26866	9.08898	9.13027	9.56863	8.55198	8.14374	9.14378	7.97738	9.17452	7.15453	8.14877	9.10243	8.77069	8.03272	8.79578	9.05432	9.55128	9.37813	9.12015	8.268	7.97216	10.1154	8.70205	7.7597	9.40718	8.58712	8.85249	8.71462	8.9176	8.68899	8.89084	8.65085	8.78218	8.67419	8.8956	8.75356	8.42946	9.01576	8.72116	8.60076	8.3034	8.55494
TTC22	11.1238	11.1928	10.7288	11.3251	11.2119	9.52337	11.0217	11.615	11.5815	10.9755	10.4244	11.191	10.3964	11.2989	11.3774	10.2571	10.5304	10.2571	11.043	10.4632	10.2377	10.8006	10.21	10.0508	10.8677	11.4747	10.4023	10.8983	12.3199	11.029	9.88547	10.5542	10.8879	10.692	10.7071	10.4844	11.0049	9.95277	9.80664	11.3872	11.8848	10.7011	9.17013	10.0403	11.5961	10.8341	9.9758	9.38408	10.9835
DHCR24	14.3131	14.4354	14.0718	14.6481	14.5327	12.5583	13.2055	12.9378	14.6428	14.4881	13.9209	14.1869	12.4641	13.5843	14.0741	14.4001	12.9711	13.789	13.9365	13.5045	14.5245	14.9014	13.9903	14.5863	14.678	14.9888	13.549	14.6911	14.1029	15.4763	13.1955	13.6438	13.9011	13.9679	13.8109	14.203	14.4186	13.5593	13.8892	13.9895	14.4242	13.9098	12.5106	12.8908	13.8592	14.6499	14.2325	13.1485	14.276
PCSK9	9.87131	11.1232	8.06289	10.4334	6.168	8.25563	9.43425	9.63204	8.70817	11.3595	11.1726	10.2228	9.32852	7.48739	11.0274	11.437	8.32014	10.5571	8.7243	9.42029	11.6542	9.86003	7.82304	8.86028	7.01697	9.0921	8.86716	10.0352	6.55957	10.9984	8.58924	8.51049	9.12578	8.66633	7.23294	10.4619	10.4526	6.42435	7.84611	8.53444	9.78329	8.75941	7.58481	9.92015	9.50623	10.8363	9.9032	8.83854	9.50124
USP24	13.4338	12.6543	11.8206	13.5414	13.4905	12.1792	12.7836	13.6333	13.2617	13.3535	12.64	13.3043	12.6531	12.8154	13.1459	13.5488	12.198	13.0744	13.0025	12.7994	12.3189	12.5356	12.4393	12.0452	13.2269	12.6925	11.9698	12.5885	13.6017	12.5898	10.9939	12.7957	12.6497	12.5885	13.2219	12.7147	13.0576	12.582	12.8226	12.5872	13.1622	12.6702	12.4677	12.6974	13.5534	12.854	12.9873	12.4273	12.6895
PPAP2B	12.2074	11.7742	11.7434	11.5475	12.6817	11.3005	11.7865	10.6818	12.4026	11.4638	10.1241	11.4294	11.0806	12.0788	11.9538	12.7054	10.7644	11.197	12.2631	11.941	10.4468	12.5335	12.6105	11.5261	12.7158	11.3359	11.8016	11.1931	12.7333	11.3316	11.6455	11.9452	10.9589	11.5891	11.8208	11.3132	11.4766	11.5098	12.2984	11.712	11.3686	11.0596	11.7132	11.3211	11.3081	11.6064	11.7463	12.2008	11.4722
PRKAA2	9.10448	9.35193	9.08901	6.99941	9.92146	9.6587	10.0907	10.1321	10.0351	8.31006	7.50393	10.4967	10.7409	9.97155	10.365	11.2377	9.80874	10.7418	10.8054	10.622	6.92965	9.98359	10.9311	10.9744	8.67469	10.5674	10.0164	8.07693	6.34289	10.4794	8.15987	9.98039	9.61317	9.13496	9.50809	10.598	10.5127	10.0426	10.0312	9.18566	9.26274	9.20849	9.40315	11.386	10.8995	10.4128	10.2616	7.63463	9.05849
C1orf168	6.96755	5.01698	6.135	5.78416	5.21112	5.23559	6.62122	5.01698	6.62525	6.458	6.36165	6.88416	6.63895	5.80515	6.78909	5.93471	6.94414	7.46153	5.22287	7.51763	5.01698	6.38458	8.14888	6.11273	5.82869	6.75033	6.02499	6.49836	5.01698	6.01693	6.95929	6.06249	5.7674	5.76024	6.85344	6.53182	6.29739	5.6364	8.31716	5.34929	6.72936	7.74268	5.56884	6.03536	5.82926	6.14321	7.80764	5.33708	6.50999
DAB1	7.61255	6.67254	6.61232	6.08986	6.02445	7.65147	6.46534	5.9263	7.93139	8.99427	6.04518	6.41599	6.99243	6.48136	6.69698	6.04544	6.83917	7.47518	6.86457	6.48232	6.79085	6.52939	6.91649	10.1654	6.35594	7.10883	7.01749	6.31298	5.82432	7.23972	7.34744	6.01344	7.62066	7.40829	7.03613	6.48452	6.47027	6.63951	7.35257	7.47509	7.14319	6.38155	7.00605	6.79954	6.89712	7.76603	6.92306	7.28218	7.18954
OMA1	9.25442	10.2714	10.2187	11.8491	11.0741	8.64488	9.54707	10.8285	10.1418	10.8219	9.68363	11.5116	9.92897	11.3636	10.6687	10.4	9.99316	12.2091	10.8872	10.432	10.7238	10.2286	10.7606	11.5546	10.4399	9.36076	10.3408	10.2669	10.7599	10.0181	10.039	10.6154	10.0145	10.2826	10.7835	10.91	11.1174	10.0714	10.8769	10.0653	10.3116	10.0457	10.42	10.3991	10.5207	10.6007	10.6033	10.1999	10.421
TACSTD2	15.0289	15.0279	13.276	14.9018	14.1682	13.8972	12.8331	15.0737	14.5814	14.2991	14.8197	14.3821	13.2781	15.3758	16.016	14.5155	14.0277	15.1008	14.801	14.7265	15.4592	15.1078	13.5633	14.875	15.7694	15.1321	14.634	15.5621	16.172	15.4011	14.1361	13.9514	14.5193	13.6931	15.0893	14.305	15.4944	13.5887	13.7593	14.8966	14.1151	14.1394	13.9289	12.5049	14.5832	15.0427	15.5556	12.9692	14.7921
MYSM1	10.9508	10.1498	9.28462	11.9326	11.3315	9.21624	11.4855	12.0764	10.2609	10.4055	9.32155	11.1817	10.3806	11.2405	11.5925	11.4247	10.7553	11.2401	10.3492	10.9348	9.99847	10.2618	10.7891	10.492	10.9059	10.3801	10.0805	10.305	12.0129	9.83896	9.17416	10.5105	10.818	10.6701	11.2169	10.2434	10.9759	10.7573	10.6876	10.6835	10.6149	10.7473	10.9034	11.1214	11.2332	10.6989	10.9114	10.6152	10.5588
JUN	14.4699	14.3449	12.2983	13.5299	12.8567	13.096	12.0578	13.06	14.5513	13.1965	12.0042	13.4439	12.9359	12.8582	13.1055	12.0479	12.4272	12.9931	12.9215	13.36	11.568	14.7971	13.2155	11.6253	13.1175	13.6696	13.5222	13.1258	10.0729	12.82	11.0617	11.9452	12.9679	12.4336	13.3601	12.6565	12.4133	13.5256	12.9446	12.825	13.0555	13.1522	12.9588	12.2557	12.8297	12.8377	12.5886	13.0877	12.5404
RP4-794H19.1	8.93149	7.07611	6.42907	6.57915	7.27499	8.02426	7.7247	7.30492	6.47403	7.45943	6.8712	7.47262	7.10096	7.57376	6.82405	5.96379	6.7023	7.00786	7.841	7.25577	7.91227	7.42034	7.72151	7.89386	8.52311	7.09184	6.24898	8.49108	6.80964	6.67384	7.39056	7.35838	7.07274	6.94994	7.62573	7.41536	7.09884	6.58942	7.61492	6.97058	7.14319	7.89268	7.18461	7.01711	7.12729	7.50894	7.58131	7.42885	7.1222
FGGY	10.2268	10.3323	9.12163	10.2541	11.3582	9.1814	9.02206	8.95128	10.4173	9.40495	8.9216	9.98353	8.96439	10.4912	9.66156	8.44713	8.79485	10.7682	11.0862	10.7781	11.3756	11.5863	11.951	11.7288	11.0373	10.7964	9.14496	10.0352	10.4393	10.2503	10.1559	11.7329	10.1268	10.0128	11.0152	10.439	10.3509	10.3648	10.2813	10.4018	10.3023	10.2849	10.481	10.1898	10.7262	10.3742	10.9466	10.252	10.0496
HOOK1	10.5012	11.6215	9.9608	11.9517	11.8348	9.58354	12.2331	11.3905	10.5961	10.2926	10.8145	12.2785	11.3384	9.93912	11.1011	12.4916	9.99419	12.0927	10.2478	11.5031	11.8105	11.317	11.2412	12.0206	10.2977	11.0275	10.9012	11.3088	12.09	10.4899	10.6227	11.9108	10.4222	10.78	11.8099	11.676	12.3146	10.8923	11.4295	10.7943	10.9839	10.8277	10.351	12.3701	11.6075	11.2469	11.6105	9.54451	10.9677
CYP2J2	10.286	10.8296	9.48351	12.1026	10.0228	9.65604	10.3535	8.23716	9.24948	9.23355	8.46522	10.9451	9.70219	7.49423	8.56588	8.97324	9.45914	10.6297	10.8059	9.37464	9.47001	8.86853	9.18734	10.967	7.80465	10.3576	9.71202	10.0244	9.50862	10.8039	9.95626	10.1831	10.3381	9.99628	9.18153	8.98623	10.442	9.18279	9.32841	11.5873	10.4084	9.28663	7.06226	7.53299	9.67099	9.44205	11.1518	6.94824	8.9882
RP11-776H12.1	5.01698	7.3823	7.12657	5.01698	5.83045	7.28161	5.01698	8.39067	5.01698	5.01698	5.01698	6.38738	5.01698	7.1716	5.01698	7.63365	5.7873	5.24493	7.59565	5.83332	5.01698	5.93481	6.39001	8.42662	7.3389	7.50008	6.00161	8.134	5.01698	7.05588	7.93187	5.2499	5.45347	5.32321	8.49084	7.98595	5.34698	9.33989	5.4894	5.34929	5.37897	6.07081	6.79815	5.4399	5.35224	9.16711	5.35288	5.33708	5.33488
NFIA	12.0407	11.2184	11.6127	12.2421	12.8861	10.0574	12.1189	12.0229	12.095	10.7124	10.8125	12.3123	11.775	12.0312	12.4623	11.9831	11.0581	12.3852	12.5197	13.0196	10.3688	13.176	13.1414	11.9323	11.9899	12.3194	11.4168	11.6816	13.119	12.6832	12.1176	12.0135	11.6399	11.4787	12.6054	11.7334	12.6665	11.1924	12.8201	11.7253	11.7953	12.3245	11.9391	11.0846	11.7297	11.9409	12.5459	11.9343	11.7472
TM2D1	11.2385	11.1829	10.3293	11.7353	11.4735	9.77504	9.77053	10.9511	10.3438	9.44684	9.10037	11.7132	10.5714	12.0358	11.3343	11.0145	10.4052	11.9772	11.0703	11.5158	10.4979	11.5045	10.8026	10.2306	12.1983	11.2773	10.037	11.1345	12.4532	11.309	9.50256	10.3241	10.8417	10.6805	11.119	11.1532	11.3412	10.7972	10.8081	10.7872	10.613	10.9703	10.8742	10.95	11.4812	11.1019	10.9154	10.8869	10.9925
INADL	12.452	12.5716	12.0158	14.1096	12.871	12.34	11.68	13.4515	13.4112	12.5319	12.0369	13.5915	12.0253	12.6004	13.7529	12.0862	13.1948	12.7787	12.1114	11.7694	12.4593	12.1189	11.6495	12.223	13.0308	12.5898	11.7431	11.8615	12.9022	11.322	11.2924	11.3278	12.4322	12.3005	12.9855	12.4689	13.1306	12.0582	12.2348	12.6625	12.4114	12.2325	11.8488	12.3462	12.9607	12.7451	12.674	11.572	12.2049
L1TD1	7.17873	6.07088	5.6957	5.89121	6.168	7.23757	5.01698	5.01698	6.39666	6.00971	5.01698	6.06597	5.83485	5.83651	7.54832	5.25768	6.9257	6.94833	6.79155	6.62163	6.69532	6.99662	6.59735	5.98038	5.01698	7.40916	6.73688	7.1175	6.38214	5.98817	7.07228	5.01698	5.45347	6.79378	6.57844	6.92222	6.89352	6.07428	5.94972	6.37882	6.02302	5.47448	7.28106	5.61298	5.35224	6.74942	7.53966	6.5479	6.71857
KANK4	8.69616	9.03018	6.97458	7.46224	6.13798	10.3982	9.05998	9.95504	7.76579	7.89078	10.4321	7.66299	7.3444	10.934	10.9176	8.58691	9.1504	8.46509	8.27179	7.9207	9.48829	9.2042	7.9222	7.38208	10.0578	10.9623	8.32257	9.15307	8.60515	10.2056	9.0104	8.17316	9.1564	10.1933	8.57634	8.71661	6.70073	6.77813	7.26956	11.0016	6.02302	7.75395	9.73949	6.87637	7.00693	10.3862	9.33699	10.653	7.8797
USP1	10.5354	11.866	11.0216	11.5717	11.4807	9.31428	11.4701	12.529	10.2002	10.7989	11.1639	12.0672	11.5601	12.4064	12.3782	13.2837	11.2714	13.6221	11.9367	12.7314	11.7404	12.1143	11.7775	13.0238	12.9863	12.0015	11.7987	11.9406	12.8617	10.692	9.71355	11.4821	11.2816	11.732	11.8402	12.1817	12.4178	11.3582	12.0026	11.2801	11.4867	11.7384	11.9403	11.6753	12.0739	11.9354	11.9066	11.5811	12.0155
DOCK7	12.0066	11.6431	10.055	12.4263	12.8558	11.0759	11.8545	12.9376	12.3656	12.0465	11.6514	12.4292	11.5272	12.3974	12.7841	11.9763	12.4915	12.8116	11.7142	11.9956	11.5105	11.5237	11.8029	11.8763	11.9673	11.8391	10.8743	12.476	12.8525	11.4315	10.3169	12.0343	11.7665	11.9366	12.2201	11.8098	12.3232	11.7885	12.0517	11.9985	11.4867	11.7625	11.8656	11.2548	12.3579	12.2619	12.1228	11.7401	12.061
ANGPTL3	7.22341	6.73088	6.135	6.84232	6.78744	5.90507	7.00588	5.01698	6.38321	5.01698	5.01698	6.63326	6.66038	5.01698	5.2167	6.46083	6.42655	7.3091	6.95842	6.06199	5.01698	6.64409	7.02764	6.5931	5.01698	6.13917	7.06321	6.02539	5.01698	6.53075	5.01698	6.77211	6.96653	7.08881	7.46681	6.14578	7.02065	7.08567	6.74894	6.81208	6.56478	6.79626	6.62819	6.75924	7.74434	6.78955	6.80476	6.33184	6.21589
ATG4C	8.90364	9.49022	9.20633	10.4646	9.60589	7.62376	9.56222	10.1717	8.83195	9.06281	8.29385	10.5123	9.18315	9.86178	10.0277	10.4853	9.15779	11.7602	10.064	10.5131	9.36932	9.63842	10.3007	10.1183	9.60243	9.68532	8.93372	9.91397	11.7558	10.0181	8.92801	8.05253	9.16396	9.75572	9.68754	9.94995	10.2416	9.64904	10.0927	9.39292	9.34252	9.71992	9.88336	9.97748	10.0469	9.82814	10.0328	9.72479	9.73335
ALG6	8.52836	9.8456	8.86013	10.3695	10.1691	7.27437	10.0563	9.74925	8.39424	8.94825	8.7534	10.5116	10.0023	10.0557	9.77762	10.9448	9.00635	11.615	10.2773	10.6738	9.50377	10.6888	10.1822	11.2869	10.2146	9.82918	9.18644	10.3938	11.7989	10.8991	9.22866	9.75717	9.75975	10.1192	10.1653	10.3056	10.6626	9.96596	10.0996	9.71418	9.75958	10.0502	9.46005	10.2442	10.4262	9.99213	10.3694	9.99325	10.0857
ITGB3BP	9.53966	10.368	8.46364	9.23967	8.74592	8.29074	9.44859	10.3096	8.27721	9.79694	9.00919	9.95258	9.47416	9.32231	9.85914	10.5888	8.66309	12.2338	9.89695	10.5357	10.918	10.2438	10.349	10.3514	10.8538	10.2897	10.024	10.3285	11.1092	9.83444	9.58237	9.3854	9.99774	9.98172	9.88085	10.7279	10.7579	9.83789	9.73422	9.10632	9.46916	10.0208	9.91718	10.2575	10.2333	10.1778	10.437	9.5476	10.1791
EFCAB7	9.02921	8.81154	8.50222	9.21003	9.19953	8.18265	7.85588	10.0486	8.5418	9.09272	8.56895	9.03597	8.84315	8.99007	9.01065	9.27921	8.17349	10.6633	10.2312	10.691	9.20208	9.15344	10.5207	9.62486	9.75641	9.80597	9.14696	9.49351	10.1141	9.24948	8.29114	9.04893	9.30726	9.14997	9.48629	9.36941	9.77618	9.15229	9.24735	8.89683	9.07203	9.41042	9.3651	9.27788	9.60733	9.45636	9.69772	9.11848	9.26568
PGM1	13.4567	12.4548	11.718	13.2501	12.6759	11.5402	12.4005	12.163	13.2493	12.2123	12.8146	12.2678	11.6588	13.1544	12.8068	11.4792	11.0811	13.3471	13.1045	11.5912	11.2491	14.6591	12.9439	13.1914	13.5609	13.3298	12.2076	12.3853	13.3178	11.9889	10.1357	13.1382	12.2283	12.1524	12.4511	12.646	12.6759	12.3046	12.7689	12.5917	12.3155	12.5089	12.5623	11.9895	12.9158	12.9662	12.3811	12.5127	12.4775
ROR1	10.7859	8.65268	9.72701	10.3781	11.069	8.74906	10.7996	10.7814	10.1486	9.60615	10.3782	10.8222	10.7477	8.69025	9.84457	9.64813	10.2037	11.0382	10.1521	11.054	7.48214	10.2122	10.6933	10.7629	8.29824	10.2101	10.0605	9.53457	11.6223	10.3218	9.52137	11.0786	9.57972	9.98589	10.4466	10.2262	10.2992	9.40598	11.1403	10.0998	9.8165	10.5145	10.2447	9.00537	9.49572	10.4995	10.4733	10.6758	10.0899
RP11-24J23.2	6.58442	7.56568	6.70523	6.89061	6.75341	6.41327	6.55457	5.01698	8.13929	7.8507	5.24589	6.23127	6.66038	5.89554	6.55462	6.23281	6.7674	7.90814	6.96662	6.69232	6.61295	6.52939	6.72857	6.40332	6.24924	6.73904	6.76002	7.04465	7.68194	7.74883	6.89876	6.93248	6.57898	7.24368	7.43581	6.38336	6.87102	6.58942	7.0661	6.78768	6.95326	7.22581	6.94723	6.25221	7.04832	6.6649	7.3427	7.16891	7.05116
CACHD1	9.95393	9.62508	8.22145	11.3792	11.7608	9.711	9.59757	8.10537	9.49727	8.62118	9.48212	10.4346	9.14609	9.98219	11.1047	9.30008	9.2138	9.85273	9.19179	9.68929	7.78039	9.12517	9.43861	9.15492	7.99388	9.65283	8.49695	9.12363	9.83926	8.55903	9.3031	10.2225	9.30726	9.68295	10.083	9.58592	10.0533	8.77525	10.1803	9.378	9.80331	9.69151	9.46333	9.02108	9.52703	9.6946	10.4148	10.0597	9.54466
RAVER2	10.492	10.5308	9.80452	10.8348	12.4022	10.3372	11.484	11.0294	10.8304	11.1293	9.32708	10.7467	10.1248	9.65691	10.4347	11.6307	10.5738	12.4587	10.2796	11.2742	11.1502	10.4326	11.2814	12.5301	8.86552	10.6931	10.518	10.5495	11.2431	10.276	10.1659	11.4982	10.2907	11.4328	11.2334	11.0985	11.7216	10.7369	11.0562	10.557	11.0662	10.6009	9.88091	10.9253	10.8564	10.5695	11.3856	10.3114	10.7574
JAK1	14.5869	13.8918	13.7485	15.3494	14.7839	13.648	14.1267	13.6545	15.1291	13.966	13.2216	14.9116	13.742	13.425	14.5352	14.4224	14.3244	14.2379	14.4025	14.4698	12.8339	14.418	14.2999	14.1792	14.0001	14.2608	13.7887	14.471	15.0435	14.0924	12.8201	13.9811	13.8316	14.2621	14.3273	14.1492	14.6258	13.8336	14.4032	14.1858	13.6898	13.9323	14.1123	13.5669	14.1138	14.2384	14.1048	14.2566	14.0698
RP11-182I10.3	6.13521	6.81339	7.25537	7.6394	6.10696	5.01698	7.11883	7.05061	7.02102	5.96054	5.01698	6.19693	6.15912	6.14021	6.01607	6.74669	6.7023	6.13007	5.22287	6.74598	5.01698	7.33638	6.46352	6.6499	6.40546	6.09872	6.4909	6.21491	5.01698	5.01698	6.32542	5.01698	6.76668	6.24458	7.25108	6.0391	6.59127	6.29852	6.42325	6.65765	6.63342	6.62106	6.36473	6.48336	6.35401	6.27656	6.72787	6.36548	6.42069
AK4	11.6658	12.6107	11.6551	12.0244	12.2569	11.0478	11.6194	11.9357	12.5552	12.0312	11.7689	11.9215	11.0418	12.5085	11.6212	12.5292	11.6062	13.0476	11.7051	11.3364	9.61489	11.6861	12.0656	11.8332	12.5891	12.6374	11.8095	12.2283	7.45237	12.8357	10.5236	12.7461	11.1436	11.4713	10.3534	12.685	13.6412	11.6292	11.3231	11.3872	11.6847	11.5411	12.0943	8.59668	12.3833	12.6076	11.1326	11.4403	12.2402
DNAJC6	9.12391	7.18961	7.71002	7.35424	7.88562	7.13676	8.89888	8.51083	8.56497	8.61232	6.96564	8.59025	8.45812	8.74154	8.13784	8.03957	9.10334	8.67835	7.69816	8.46632	6.63409	8.09558	8.67377	8.95083	7.77226	8.05967	8.0734	7.77946	7.05022	7.98277	7.27231	7.5791	7.90431	8.32492	8.30262	7.87618	7.63668	8.37201	8.82347	6.94914	7.73833	8.15988	7.52153	9.67478	7.68251	8.10546	7.99197	7.28218	7.91858
LEPR	10.0725	10.7609	9.39849	9.88382	9.22815	9.01212	9.28465	10.6562	9.01642	10.0847	8.41037	9.94526	9.63094	12.3774	11.078	10.5888	9.92458	10.6633	10.4905	11.0856	8.60077	10.7799	10.8916	11.4832	11.6657	10.5388	9.81618	10.4679	11.589	9.64812	10.4073	11.2588	9.39968	9.57612	11.9875	10.9313	11.3048	9.51179	11.8288	9.04142	10.0988	10.5809	10.6384	9.74252	10.0541	10.3499	11.0784	10.8734	10.3771
LEPROT	13.0312	12.0474	11.3752	13.5066	13.4358	11.6236	12.2816	13.263	12.5129	12.1127	11.4643	13.4187	12.1637	14.2533	14.0277	13.0561	12.844	14.7328	13.9512	14.4913	13.1116	14.1774	13.4153	13.9901	13.525	13.5701	13.2859	14.1509	14.8258	13.8876	11.4665	12.858	12.8746	13.4515	13.338	13.4249	13.7809	12.9029	13.4254	13.2204	12.5918	12.9608	13.5766	12.7593	13.5151	13.7067	13.402	13.5172	13.2705
PDE4B	10.6048	9.5298	9.55819	9.77152	9.72397	9.87238	10.0959	11.133	10.5391	7.49284	9.18812	9.59585	10.1317	9.56696	11.3436	11.4389	10.4524	10.629	10.4275	10.7442	9.29705	10.3581	10.1434	8.61364	10.721	8.74057	10.1988	10.1535	9.51237	10.9964	10.2071	8.87715	8.85388	9.83661	10.273	9.81015	10.0393	10.5158	10.3757	10.2909	9.48164	9.10873	10.132	10.1477	9.62029	10.098	10.276	10.627	10.5961
SGIP1	8.80065	9.60582	8.06688	9.6805	8.99979	10.3019	7.7178	8.4278	8.84039	7.1906	7.87207	8.49834	9.34941	9.54477	10.2213	9.27499	10.1676	10.2427	9.71364	9.45178	9.20524	8.46075	8.93689	7.55669	9.328	8.80632	9.64711	9.78739	9.85706	10.3662	10.0434	8.3386	9.49252	9.38356	9.44544	8.6044	9.38565	9.46916	8.68214	10.3146	9.30553	8.48776	9.96878	8.82907	9.41619	9.00501	9.37972	9.03701	8.89037
TCTEX1D1	7.25442	6.26239	6.55024	5.01698	6.52568	5.95419	6.00424	6.03384	6.71944	5.01698	6.41135	6.63326	6.25593	6.741	7.12171	6.33392	6.41225	7.19682	7.19076	6.49868	7.63458	6.13216	6.67073	5.01698	6.68878	5.6756	6.9308	6.6106	7.17537	6.74638	6.51231	6.54335	6.47229	6.61451	6.87779	6.53182	6.56221	6.36331	6.38836	6.30585	6.23751	6.31243	6.48958	6.31494	6.64287	6.72885	6.87709	7.21866	6.71857
WDR78	8.62957	8.99013	8.79966	9.45556	9.85707	7.90165	8.03749	7.47523	9.01642	8.38495	8.10745	8.77466	8.56457	7.97318	8.69127	6.81166	7.58774	9.41715	8.85212	8.90824	8.16347	8.83934	9.94156	9.48075	8.48419	10.2018	8.43899	8.45887	7.7932	8.72835	8.6592	8.69673	8.15516	8.45214	8.96704	9.03022	8.82584	8.04343	8.59273	7.81863	7.98435	8.85506	9.08747	8.8201	8.67933	9.05107	9.20492	8.70583	8.36599
MIER1	11.2311	11.6598	10.7883	12.5461	12.0753	9.19984	10.8123	12.4465	10.9114	10.1781	10.3074	12.6108	13.6693	12.5225	12.8282	12.9034	12.5229	13.7382	12.366	12.9873	12.273	12.2973	12.1105	12.3286	11.9511	12.3224	11.5004	12.1687	13.2656	11.6694	10.8601	11.694	11.9541	12.1575	12.3518	12.156	12.5254	11.9943	12.3198	12.0499	12.586	12.0356	12.2325	12.0307	12.3993	12.1983	12.0887	12.0656	11.8999
SLC35D1	11.8251	10.5243	10.8242	11.8659	11.93	10.307	12.8634	11.4348	11.1733	11.3348	9.12388	12.2174	13.381	10.4762	11.1084	11.7032	12.5548	12.4447	11.9694	11.466	12.3495	10.6604	11.2828	12.5254	10.6775	12.5715	10.7051	12.4236	12.4843	11.0493	10.3903	11.4484	11.3525	12.208	11.5792	12.0654	11.6231	11.2546	11.4486	11.5841	12.8109	11.2757	10.9578	11.1888	11.2747	11.4898	11.5933	11.7918	11.247
IL23R	6.45068	5.86118	6.24283	6.42108	6.5045	6.52522	7.94671	5.01698	6.42307	7.02287	5.01698	7.19283	8.12986	5.80515	5.57876	5.25768	6.82918	7.05543	7.02253	6.48232	7.87239	6.08679	6.31106	6.6499	5.65691	6.91809	6.09162	7.48575	5.01698	6.19594	5.33542	6.52837	6.67656	7.15299	7.40407	7.40389	6.77665	6.36331	6.61219	6.26733	7.12093	5.47448	5.56884	6.37408	6.23748	5.98769	6.19758	6.46048	6.59268
IL12RB2	6.27052	6.95161	6.35546	6.1656	7.02349	6.23725	9.16309	7.26014	7.41853	5.75959	5.01698	6.08585	7.7287	7.19744	6.8067	7.47663	6.25744	6.26819	6.41831	6.62163	5.30439	6.48321	6.67073	5.28877	6.83072	6.17795	7.53996	5.8631	5.01698	6.36675	6.05286	6.46639	5.88035	6.2099	6.609	5.91761	5.87908	8.37201	7.4901	6.18556	6.49174	6.44645	5.85335	7.76062	6.5546	6.27656	6.52624	7.53564	6.56578
SERBP1	13.9599	14.7365	12.5307	13.8458	13.5497	12.5887	13.9344	13.8815	13.8751	14.3513	14.7093	14.3793	15.4453	14.7899	14.438	14.9342	12.5335	15.978	14.3188	14.8587	14.6588	14.4201	14.0308	15.3623	14.5489	13.9928	13.4049	14.1082	14.9367	13.8032	12.3327	14.4982	13.8856	14.2782	14.1312	14.6271	14.6805	13.7786	14.2725	13.8923	14.6674	13.8962	14.046	14.1049	14.4128	14.3931	14.2133	14.0586	14.2021
GADD45A	11.8519	11.4434	10.7515	9.4835	10.9308	9.61956	9.58835	11.9988	11.9661	11.0855	10.9259	9.91133	9.90904	11.3381	11.0231	10.1895	9.97241	11.5354	12.4292	10.8269	10.8977	11.8357	10.3221	9.61851	10.9449	10.5276	9.89677	9.78387	12.6499	11.7829	10.2934	11.2478	10.1723	10.4339	11.1155	10.522	10.735	10.3911	11.6919	11.0173	11.6446	10.5497	10.3492	9.72349	10.2035	10.5187	10.5466	10.64	10.665
GNG12	13.8665	13.3521	12.6566	13.8885	13.7903	12.285	12.9716	13.2799	13.3218	13.1901	11.8082	14.5966	15.5104	13.7846	14.4442	13.6084	13.7587	15.4666	14.797	15.0822	14.3053	14.216	14.3297	14.383	13.9902	14.2956	13.6804	14.6424	14.1841	14.1752	12.5623	13.7989	13.6431	14.3372	13.997	14.5928	14.7758	12.7957	14.092	13.8163	14.3342	13.8613	14.045	13.0721	13.7251	14.397	13.8877	14.0501	13.8561
GNG12-AS1	6.8804	7.93596	6.99239	7.11558	7.94284	6.96447	7.28129	6.39369	7.05983	8.03157	6.9956	6.9486	7.65218	6.27944	7.54832	7.15282	7.03249	6.66387	7.83675	6.8345	6.82705	7.07592	8.228	7.30753	6.89594	7.45539	6.80499	7.18646	7.90198	6.92905	5.84959	7.34282	7.45326	7.07225	7.83993	6.72338	7.22524	6.82099	7.00456	6.8825	7.82083	7.27469	6.927	6.98337	7.52162	7.2474	7.76047	7.08152	6.89597
DIRAS3	9.25295	8.15692	8.72905	8.66575	7.46149	9.3092	7.73839	6.72391	8.21648	6.96499	7.89244	8.56577	8.8765	6.52647	8.49502	6.62003	9.16147	9.16088	8.47473	8.80849	6.03377	8.62569	9.70416	8.01651	8.389	9.97316	8.18	8.30575	6.0685	9.22896	8.22317	8.71437	8.20036	7.24368	8.44608	8.08069	8.04026	6.42435	9.17026	8.29953	8.6147	7.76513	7.62141	8.89882	7.91478	8.18406	8.60076	10.2615	7.73436
WLS	13.3822	13.2228	12.7879	12.575	13.4456	11.7488	12.4353	12.1798	12.8564	11.6996	11.4279	12.673	13.0172	10.5912	12.9064	12.8405	12.7879	13.7953	14.1482	13.2231	12.285	12.8275	13.9956	13.4453	12.9692	13.4151	12.4706	12.5929	11.1915	13.4076	12.7247	13.4844	12.222	12.7258	13.0422	13.3206	13.2891	11.5999	12.9624	12.2502	13.3706	12.5995	12.8072	11.7546	12.6697	13.1419	13.2125	12.6509	12.3958
DEPDC1	8.02016	9.61285	8.39271	8.57254	8.27225	7.81671	9.56598	9.78849	8.21322	9.57023	9.84631	8.81208	10.2818	10.3632	9.07214	10.6157	7.7213	10.4675	9.72496	9.28903	10.4308	9.35402	7.29144	10.3841	10.8888	9.31472	9.63719	8.85674	8.97872	8.59526	8.49027	8.53058	8.87248	9.45166	7.99441	9.78476	9.9277	8.84381	8.03444	7.66392	10.6429	9.10442	8.03442	10.8151	10.3851	9.47053	7.842	8.27354	9.75989
LRRC7	6.37719	5.92674	6.15383	6.84232	6.87642	5.97768	6.26127	6.55574	6.10476	6.00971	7.17921	6.9396	7.3444	6.22217	6.84964	6.88532	6.52176	7.4338	6.10097	7.63499	6.26512	5.87728	7.92675	6.66823	6.15072	6.85783	6.19294	6.89453	6.3021	6.82801	7.12524	6.45034	6.47229	6.3725	8.00482	6.98728	6.75187	6.77813	6.91757	6.4797	6.8464	7.41137	6.62819	7.53299	7.12729	6.62025	7.69913	6.6549	6.78815
LRRC40	8.63411	8.76793	8.44548	9.73775	9.42632	8.06557	9.37541	10.7927	8.9062	9.26764	9.72884	10.3277	10.9018	10.6012	10.6194	11.1202	9.9039	12.1698	9.87984	11.1118	10.9305	10.9735	10.4013	10.4793	10.9144	10.4952	10.2938	10.9331	11.2588	9.65154	8.25378	10.4154	9.94183	10.3746	10.3003	10.7134	10.7	9.89418	10.2463	9.62226	10.1699	10.0547	10.5255	10.4287	10.5882	10.3392	10.2984	10.2117	10.2293
SRSF11	12.5946	12.3143	11.8628	12.7421	12.5979	11.8063	12.4516	13.6787	12.3856	13.1602	12.2875	13.4838	13.7319	13.4415	13.9227	13.8573	12.8347	14.4364	12.2662	13.4225	11.1567	11.7253	12.4224	13.2075	12.4235	12.4152	12.1698	12.7359	13.1509	11.5272	10.824	12.2329	12.8642	12.7176	13.2189	12.553	13.1415	12.599	12.643	12.6513	12.8846	12.8127	12.722	12.7985	13.2946	12.9121	12.8773	12.7491	12.6992
ANKRD13C	10.6661	11.3774	9.94698	10.4565	11.3688	9.44366	10.1432	10.8049	10.8451	10.6399	9.68506	10.8748	11.6648	10.9533	11.0079	12.0494	10.4351	11.894	10.9175	11.639	11.2111	11.1841	11.2071	11.7439	11.1634	11.0344	10.7674	10.6994	12.7839	10.7751	8.43141	10.7348	10.6131	10.9971	10.9754	11.1979	11.405	10.7006	11.0562	10.6866	10.9766	10.7362	11.1528	10.8506	10.9832	10.9046	11.0097	11.0395	10.9273
HHLA3	8.41145	9.67298	8.38	7.3071	8.80043	7.74171	8.04844	7.26582	7.85318	8.69845	7.72048	7.30646	8.46363	7.76005	7.06608	7.36629	7.22995	7.79462	8.64507	7.64816	8.19595	8.4396	8.25342	6.40332	8.27937	7.90487	7.95802	7.99293	8.40051	9.15837	7.93187	8.55367	7.7898	7.80785	8.21614	7.77466	8.2831	8.00937	8.4101	7.91642	7.80742	7.5485	8.01644	8.03639	7.8265	7.9	7.97151	8.3034	7.76682
CTH	7.38841	8.5008	7.26257	8.92438	7.92521	8.1638	9.37541	7.26014	7.37115	9.21814	9.4969	8.4154	7.21476	7.48051	7.47215	9.10023	6.7134	8.19796	7.7122	7.82612	9.93902	8.55873	7.88526	9.60361	8.24864	7.39565	8.05194	7.18646	10.093	8.49524	7.19266	9.20229	7.59797	7.66601	7.99441	8.21499	8.23447	9.10527	8.14722	8.25903	8.06505	7.78722	8.0697	8.39351	8.65423	7.87422	8.16378	7.99956	7.78804
PTGER3	7.77196	9.40966	7.21135	7.20746	8.16284	8.7838	6.71455	9.03985	7.96305	7.04159	8.34235	8.13267	8.26285	8.50128	9.74346	8.36973	7.91569	10.0543	8.83963	9.50394	8.91163	8.18765	9.3142	7.48186	7.65251	8.92938	7.59521	8.39526	8.50273	10.1666	9.04121	6.60135	7.84824	8.3513	8.87473	8.14272	8.09595	8.06016	9.39011	7.79592	7.32815	7.6122	9.29321	7.62021	7.6951	8.43198	9.22211	10.1024	8.14786
ZRANB2	10.3088	11.5791	10.6575	11.009	11.0843	10.4796	11.8671	11.7919	10.4825	10.8257	10.9338	11.889	12.7567	12.4381	12.1104	12.4268	11.1861	13.5455	11.6186	12.5471	11.6895	10.9316	11.713	12.8066	11.8177	11.5087	11.218	11.8286	12.3113	10.867	10.844	11.9365	11.5974	11.7505	12.0144	11.5014	12.2195	11.7381	11.6508	11.4998	12.0906	11.6869	11.9785	11.7558	12.3453	11.5376	11.8036	11.5636	11.5257
ZRANB2-AS2	7.41039	7.3389	6.92893	6.62728	6.72724	5.73525	6.62122	6.67049	6.31325	6.8074	7.44219	6.6563	7.02439	7.60558	6.73468	5.80631	6.33771	7.93756	6.68337	6.57706	5.7153	7.08549	7.06263	7.28544	7.02655	6.01196	6.51943	7.47977	7.7932	6.306	6.35892	6.72214	6.67656	6.51337	7.355	6.4601	6.97968	6.94131	7.14382	6.71137	7.00346	7.00961	6.65401	6.98337	6.72493	6.70791	7.48207	7.06331	6.74221
NEGR1	9.59165	9.04067	8.71146	9.24656	9.59276	8.4104	8.34687	7.99355	8.99391	8.65316	9.16976	10.0178	9.5353	8.61276	10.099	7.66036	10.2406	11.5227	10.0506	10.7254	8.77749	10.0817	10.8979	8.71667	9.40772	9.78614	9.55675	10.4723	9.42354	11.2363	11.107	9.78652	8.93572	9.30873	10.0709	10.1304	10.1494	9.5356	10.8374	8.33891	9.53851	9.37868	8.93498	8.69815	8.86017	9.64552	9.9631	10.5974	9.37288
LRRIQ3	6.53062	7.56568	6.05559	7.27237	6.43842	6.18342	6.48377	6.99594	6.32762	7.81466	7.57576	7.09264	7.05557	7.13633	6.84117	7.65373	6.44066	8.07159	6.96662	6.82224	6.07055	7.8752	6.86711	7.96333	7.38324	6.94716	6.21198	7.7601	7.53833	7.57489	5.65005	6.89982	6.47229	6.9861	7.26898	6.97132	7.57181	7.36149	7.51884	6.34297	6.41356	7.27469	6.752	7.11329	7.06852	7.11729	6.5573	6.75293	6.53823
FPGT	8.76391	9.66624	9.10637	9.87719	10.1484	7.9946	10.0998	9.93812	9.4906	10.1641	8.41386	10.4859	11.1071	10.6664	10.3704	10.5327	10.6311	12.2624	10.3631	11.3875	9.77441	11.0505	10.4856	11.801	10.2263	10.3551	9.56873	10.5315	11.5135	10.7192	8.8153	9.72288	9.91528	10.5625	10.6315	10.7433	11.2403	10.1772	10.3757	10.0157	10.5473	10.2048	10.3979	10.1548	10.4805	10.401	10.5951	10.0834	10.2979
FPGT-TNNI3K	6.35153	6.26239	5.23339	7.38044	5.93327	6.35265	6.0891	5.01698	5.66551	5.72573	5.01698	6.70108	6.4256	6.26071	6.10396	5.90455	5.23298	6.68926	6.13601	6.5148	5.01698	6.833	6.27772	6.78922	5.73102	6.05639	5.24122	5.68942	7.45237	6.17238	6.87792	6.93248	6.47229	6.05709	6.69617	5.87274	6.61961	5.98561	6.38836	5.94298	6.56478	6.62106	6.45968	6.62947	6.64287	6.0292	6.64569	6.18497	5.95595
C1orf173	6.46246	5.92674	5.01698	5.75471	5.01698	6.21963	7.62482	5.01698	6.46151	6.73823	5.01698	5.93612	5.78328	5.01698	5.75672	5.25768	6.81909	6.35634	5.01698	6.11073	5.01698	6.45131	6.27772	5.82303	5.69505	6.66894	5.24122	6.9315	6.12002	5.01698	5.01698	5.01698	5.88035	5.54542	6.37518	5.30595	5.74861	5.6364	7.31999	5.34929	6.23751	5.86424	5.46848	6.11336	7.1463	5.53082	5.89411	5.33708	6.05118
CRYZ	12.5457	12.3381	11.3132	12.0294	12.9552	11.6147	11.8471	12.6645	12.3944	12.8325	11.0169	12.5283	12.5712	11.4804	12.585	12.7448	11.8064	14.0679	12.6151	13.2844	13.6156	13.3204	13.4762	12.4382	12.1327	13.0638	11.1299	12.9522	14.8044	13.4085	11.5588	12.9577	12.2247	11.7505	12.9515	13.1449	13.7856	12.0071	12.5842	12.8188	12.7387	12.562	12.0235	11.4247	12.6406	12.3441	12.8309	11.6731	12.3349
TYW3	10.2824	11.6564	9.34917	10.8484	11.3348	9.39809	11.019	11.1551	10.0793	10.8658	10.3809	10.7628	10.6741	10.8641	9.71061	11.4171	9.00839	11.7723	11.1597	11.1222	10.6212	10.6221	10.8627	11.4443	10.5438	10.6416	10.1247	10.1955	11.9459	11.4225	9.34597	11.2932	10.1761	10.4776	10.4409	11.1842	11.0896	10.4423	10.7179	10.3702	10.6466	10.6176	10.615	10.5896	10.5914	10.7749	10.7612	10.6856	10.5603
SLC44A5	9.70862	6.57921	9.2099	7.84784	8.18364	8.29766	8.55939	8.03613	7.58272	7.37571	9.36161	7.74908	11.4583	9.81621	10.838	8.25802	6.78834	9.43418	9.72834	10.2002	6.23529	8.51227	8.11753	10.0633	10.4424	10.746	9.93313	11.0797	6.91149	9.54136	10.1479	9.34647	10.696	9.51957	9.86123	10.0947	9.82848	8.83422	7.70467	5.34929	10.2905	7.22581	5.85335	9.68465	5.76008	5.67805	8.9501	5.79327	6.09517
ACADM	11.121	10.4779	10.7661	10.506	12.202	10.0764	12.3199	10.6148	11.0622	11.0738	9.96792	11.1083	10.6382	11.1986	10.8439	11.4686	10.2638	12.4869	11.7062	12.0121	11.7518	11.6064	12.4358	13.2189	11.2755	11.3257	10.8947	11.7201	13.6981	9.69867	9.3704	12.5378	10.6908	11.2992	11.49	11.8612	11.5756	11.4328	11.7451	11.3872	11.2253	11.2301	10.5034	12.7979	11.5231	11.4891	11.5328	11.259	11.3237
RABGGTB	12.908	11.9969	11.3379	11.4227	12.1801	11.628	12.4047	12.8517	11.7194	11.9866	10.2241	11.1352	12.7998	11.5814	11.6291	12.1386	10.813	12.2396	11.3532	11.8926	12.1	11.4426	12.0914	12.9903	11.208	11.4824	10.8439	11.0459	13.8497	11.2773	10.5483	11.7574	11.6044	11.935	12.0794	12.1285	12.206	11.8631	11.7807	11.6971	12.1028	11.6983	11.6896	12.2933	12.5241	11.9302	11.898	11.6013	11.927
ST6GALNAC3	7.38841	7.67318	7.51665	7.30022	9.72497	8.29421	10.3415	5.01698	8.02804	10.8805	6.57641	8.21588	8.15748	6.99473	7.83265	7.80459	7.61551	8.93269	7.72609	8.64766	7.67251	7.65105	8.40995	10.6422	7.18783	7.326	7.92998	8.42591	7.71561	6.96492	8.63626	8.69377	7.40137	8.05426	8.36015	8.48256	9.62871	6.58942	9.02206	7.99793	7.50736	8.30332	8.67627	8.19865	8.88192	8.14887	8.15477	8.52199	7.97492
TPI1P1	6.66559	6.44155	6.52443	5.81242	6.26632	6.93649	6.4466	6.51479	6.8253	6.95509	6.94526	6.6563	6.4256	7.43849	6.48774	6.39016	6.42655	6.45322	6.99887	6.70597	7.63458	7.17754	6.27772	7.56576	8.06646	6.23335	7.3592	6.66852	6.654	6.28493	6.05286	6.5132	7.03831	6.53951	6.33727	7.10818	6.82474	6.77813	6.0555	6.60135	6.52885	6.8642	7.16782	6.94871	6.64287	7.26109	6.67373	6.46048	6.78815
ST6GALNAC5	8.61128	9.5665	7.95059	8.09225	7.90736	9.13996	6.71455	7.48969	8.0243	6.89393	8.99535	8.32079	8.28176	8.83889	9.94452	9.30422	8.71425	9.70073	8.74455	8.63151	7.88046	8.6288	8.5654	7.27425	9.21432	8.98497	8.2266	8.26218	6.45657	10.163	7.7811	6.99535	7.86718	9.83429	7.11847	8.1628	7.29235	9.10527	8.75456	8.95341	7.58877	7.39686	9.39287	7.04998	7.75638	9.09203	8.08051	9.30578	8.47978
PIGK	11.3757	11.15	11.7765	10.3465	11.6287	9.81501	11.0515	11.5995	10.4458	10.4888	9.878	11.1764	12.4675	12.4379	11.8429	12.1779	10.5963	13.5285	12.2809	12.3289	10.955	12.442	12.1682	12.6612	12.2042	12.0375	11.2061	12.1007	13.7848	12.0492	10.5874	12.171	10.9393	11.7609	11.5108	12.197	12.3446	11.4265	12.0451	11.1945	11.8762	11.4943	12.029	11.206	11.9836	11.9277	11.8248	11.929	11.7103
RP4-706A16.3	7.57928	7.00971	6.48456	6.89061	6.10696	7.19971	6.72941	7.07053	7.29676	8.75042	7.67392	7.2149	7.84463	7.29601	6.51048	6.70596	6.59739	7.25415	7.12751	8.16665	9.12397	7.97746	7.6623	8.93386	7.22111	7.06594	7.04511	6.83694	9.05025	7.29568	7.6706	7.38898	6.57898	7.42114	7.4514	7.73005	7.44663	7.38887	7.71703	6.68482	7.32815	7.2586	8.01644	7.83486	7.27216	7.27464	7.40644	7.61055	7.4958
AK5	7.92238	9.32217	8.1926	6.99069	6.8842	8.49093	6.30539	7.43589	7.20434	7.97695	6.84921	6.70108	6.45142	7.56731	8.05478	6.62003	6.73529	8.54295	8.32382	7.79114	6.50096	7.28825	7.54162	8.24477	7.93685	8.10499	7.28554	7.77946	7.2712	9.22896	9.03248	7.69854	7.34738	8.32492	6.99288	7.69329	7.40218	7.05108	7.0661	7.6256	6.92739	7.24231	7.99822	7.81667	8.4357	7.77538	8.32491	7.91449	7.06929
ZZZ3	12.0373	11.2138	11.8115	11.628	12.2213	10.2683	12.0764	11.9956	11.7097	11.2547	11.3075	12.0946	13.0027	12.6425	11.6803	12.3982	11.0704	12.769	11.6867	12.7698	11.0476	10.8305	12.3439	11.7146	11.8918	12.0135	11.1727	11.4065	12.3398	11.1597	9.4046	12.0781	11.364	11.6581	11.9383	11.8996	12.1547	11.5008	11.8833	11.6327	11.8707	11.7111	11.7645	11.7628	12.0364	11.8729	12.0455	11.572	11.6492
USP33	11.5285	11.1003	11.511	11.5297	12.8493	10.4298	12.0063	12.8248	11.8458	11.7692	10.5642	12.5309	12.635	12.2938	12.4141	12.8205	12.5085	14.0573	12.4986	13.2097	12.6525	12.4694	12.7868	13.2981	12.0857	12.6088	11.8996	13.0253	13.969	11.6778	10.4487	11.8887	12.0106	12.3426	12.5773	12.3887	12.8808	12.1791	12.2633	12.2775	12.4367	12.1691	12.2843	12.2408	12.6287	12.4352	12.497	12.1665	12.3154
FAM73A	10.6699	9.55376	10.3609	11.01	11.1666	9.55948	11.776	11.0077	10.314	10.1088	9.48047	11.5823	11.5454	12.0708	11.4264	10.9289	11.6055	11.5079	10.7833	11.6244	10.9579	11.3853	11.5385	11.0525	11.0024	10.7415	10.1258	11.5829	12.4456	11.2046	9.05421	10.3533	10.8464	10.8753	11.0477	11.2019	11.6145	10.7369	11.1006	11.1785	11.3875	10.7948	11.0928	10.7649	11.3868	11.0632	11.0438	10.7608	11.0125
NEXN	8.79053	9.63029	9.5342	9.34927	9.49028	10.5736	8.61156	9.36056	9.34434	7.77228	9.75639	8.609	9.35532	9.39682	10.216	10.3002	9.68403	10.6231	9.81565	9.9065	9.43812	9.52335	9.57751	9.05494	8.61898	10.3842	10.0658	10.3845	9.06311	10.8403	9.81357	7.84681	8.90895	9.26119	8.77001	10.2907	9.47132	8.75504	10.0408	8.90207	8.80625	9.57815	9.93144	8.80201	8.96576	9.59729	9.41749	10.7325	8.95633
FUBP1	12.7599	12.6907	13.0255	12.6307	12.8453	12.8875	13.296	13.5353	13.2639	13.4563	12.905	12.8326	11.1845	14.2457	13.0393	14.1203	12.9926	12.956	12.8814	13.2635	11.7301	13.0174	12.8798	13.2253	13.99	13.0226	13.2538	13.6457	12.2164	11.5856	11.4945	13.3515	12.8315	13.0486	13.0406	12.8518	13.1938	13.0249	12.9	12.9044	13.0186	12.8974	12.9153	12.925	13.559	13.0359	12.9447	12.6477	12.8114
DNAJB4	9.75804	10.0818	9.16276	9.82417	9.6189	8.89005	10.1619	9.60548	9.63063	7.99539	9.49199	9.80791	10.2957	11.2909	11.3037	12.7282	9.23665	12.0788	10.6431	11.5384	10.409	10.3001	11.6937	9.86876	11.9396	10.1706	12.1575	10.1946	11.8039	10.3315	9.37731	9.81529	9.46834	10.4077	10.0806	10.4804	10.5294	11.9195	10.9167	10.3047	10.3416	10.2248	11.1689	9.95726	10.4373	10.9293	10.3205	11.0742	10.1493
GIPC2	10.9647	11.4014	11.0497	10.8703	11.4303	9.80301	11.5777	10.875	10.2444	8.79276	9.73854	10.9293	11.6642	9.03862	11.0329	11.2468	10.4464	12.7115	11.5858	10.7434	12.3374	10.535	11.3454	9.73057	11.2349	11.5159	10.6314	11.3831	7.01694	7.38399	11.788	11.6627	10.3968	11.5551	10.8701	11.7494	12.3805	10.0091	10.9894	12.0333	11.9859	11.0384	8.52055	9.93676	10.5173	10.745	11.0232	9.83774	10.6049
PTGFR	7.93359	6.5629	7.93316	7.42511	7.54352	5.7964	6.03345	5.01698	7.59809	6.90433	6.64416	8.12894	7.76542	6.59786	8.09859	6.67801	7.13103	9.03911	8.49884	9.89713	7.8479	6.77327	9.35964	6.63127	7.10971	8.2765	7.15004	7.84059	7.31662	7.27729	8.32753	8.15159	6.85054	8.61302	7.97337	7.69329	7.67417	7.51796	8.14722	6.4471	6.41356	7.63686	7.3117	7.33963	7.28919	7.50894	8.25087	9.11848	6.81049
IFI44L	12.4955	11.2155	13.3362	10.0822	11.9321	11.5355	10.3611	12.5491	11.0387	10.0152	9.5196	9.88753	13.3958	10.3829	13.0569	10.6231	10.9875	13.2968	12.6904	13.2051	7.95104	10.7855	12.5804	13.9046	12.3784	12.5107	13.7829	10.7483	12.8763	11.5467	11.0227	14.6415	13.2622	12.2411	11.4333	11.4139	10.1857	12.8845	11.9098	9.57073	9.92704	12.5529	10.0297	10.9128	12.3742	9.92999	11.5541	10.269	12.3476
IFI44	12.1625	11.528	12.7174	10.0472	11.5759	11.6051	9.9639	12.0653	11.4887	11.2556	9.50343	9.72728	12.3268	10.9665	12.2576	11.0451	10.7931	13.2183	12.215	12.2241	9.91992	11.4098	12.0842	13.025	12.5879	12.2198	13.0165	12.2147	12.53	11.3391	11.4817	14.1346	12.2716	12.0743	11.735	11.379	11.325	11.8154	11.5175	10.357	10.9304	12.1411	10.9933	10.7391	12.5146	11.4411	11.5541	11.057	12.2255
ELTD1	10.3621	9.28519	9.48204	9.73286	10.7591	9.85273	9.67972	7.32133	9.95601	7.96295	9.52121	9.6065	10.4526	9.46765	10.8252	10.3207	9.73916	10.5297	10.1027	10.6987	10.5683	9.65521	10.1776	9.13725	9.32436	8.96742	10.4419	10.2594	11.1422	10.0496	10.1337	10.7377	9.38684	10.692	10.2667	10.1236	10.7393	9.3263	10.6424	8.85963	8.9573	9.70579	11.2171	9.77984	9.32804	10.0797	10.1651	11.2101	9.76252
LPHN2	10.9847	10.435	11.852	12.2287	12.1155	10.5757	11.812	7.77039	11.5575	9.73881	10.7672	11.887	11.0966	12.594	12.3391	13.5402	10.9349	11.6195	11.4827	12.115	9.70915	12.1137	12.303	9.3793	10.7727	11.103	11.3443	11.4875	12.0941	11.7645	11.4881	11.0605	10.6698	11.8614	11.6793	11.4146	12.048	10.8312	11.9326	10.5354	10.8904	11.2497	12.0323	11.1748	11.1307	11.982	12.0934	11.7688	11.2442
RP11-475O6.1	6.13521	6.78651	6.0761	6.1285	6.41548	5.97768	8.18838	5.01698	6.08667	6.44275	5.01698	6.29658	5.88307	5.95043	6.4762	6.29467	5.91943	6.62472	6.32314	6.84664	5.91287	6.69746	7.00076	6.40332	6.01698	6.09872	6.35249	6.6106	7.40306	7.05588	6.67235	7.27867	5.97881	6.34197	7.25108	5.82507	6.13446	6.53705	6.52169	6.26733	5.64074	6.79626	5.79281	7.55533	6.27782	6.52542	7.66098	5.65332	6.17733
TTLL7	10.2629	8.7327	8.15567	9.2872	8.92825	8.54991	9.63745	7.46061	10.4159	9.28068	7.79835	10.0337	8.80034	8.92019	10.2635	9.67871	9.21734	10.1674	9.05826	10.7025	6.97796	8.84736	10.8656	7.46249	9.0181	9.35403	8.89129	9.11431	7.59033	8.01551	9.63513	8.39459	8.20036	8.82466	9.65209	9.54868	9.78735	8.69264	9.77234	8.14794	8.50421	9.7751	10.0341	9.92432	9.36318	9.4276	10.1382	9.05019	8.89037
PRKACB	13.0168	12.9544	13.133	9.80218	12.565	11.5793	13.0229	11.7196	12.1415	10.7274	10.8184	13.1468	12.4807	11.1966	12.7952	11.8047	13.9278	14.859	14.1478	14.2172	13.7409	13.4619	14.2388	11.5374	10.8424	14.4122	12.0172	13.3186	10.0173	12.9771	12.2126	12.8419	12.1133	12.7041	13.0174	13.8374	14.3674	12.4923	13.3684	13.4823	13.6851	12.56	12.5271	12.0268	13.5653	12.5565	13.1581	12.6755	12.9118
SAMD13	8.5308	8.70321	8.03463	8.56426	7.90015	8.7083	10.0348	7.55064	7.21795	8.62997	8.32389	10.2253	9.25135	8.17899	7.68449	6.94353	7.79562	9.51322	9.7584	9.1936	10.2682	9.7378	9.19107	8.98748	7.3977	9.63075	7.78063	9.27351	7.01694	8.57726	8.62465	9.16226	8.51775	8.72276	8.67	9.89565	10.7379	8.58214	8.20906	9.40032	9.72152	8.32587	7.73679	8.22624	9.1291	7.93365	8.76273	7.61055	8.24984
RPF1	11.1178	11.5401	11.1739	10.7043	11.0721	10.0844	10.4853	11.7983	10.6292	10.6443	10.2707	10.9451	11.8076	10.6494	10.8805	11.9084	10.1203	13.3985	11.8713	11.8304	12.4513	11.4825	11.3715	12.1949	11.1136	11.7176	11.1584	11.4306	11.6	10.9583	9.9213	11.4353	10.7842	11.32	11.3138	11.8833	11.9694	11.0918	11.2092	11.5719	11.2988	11.0418	11.1996	11.1696	11.5066	11.4461	11.2943	11.0219	11.3897
GNG5	12.3217	13.2096	12.3772	11.0424	11.7987	11.2528	11.8324	12.6635	11.622	11.7274	10.2887	12.0568	13.2103	12.0881	12.7273	13.1343	11.2076	13.6254	12.3934	12.9946	13.0133	12.5354	11.5308	12.6316	12.3701	12.6556	12.2052	12.877	11.6022	12.2705	12.2155	12.3401	11.8576	12.5189	12.3478	12.7997	12.9445	11.7872	12.3183	12.7861	12.1582	11.4975	12.1153	11.7651	12.6154	12.719	12.2161	12.1123	12.1825
SPATA1	6.69464	7.77286	7.03585	7.66593	6.76201	6.78628	6.78709	7.17183	6.32762	7.23936	5.57481	6.9486	7.41652	6.55557	6.85805	6.82425	5.9666	7.36924	6.82861	6.48232	6.56947	6.36723	6.47764	6.6499	6.52743	6.65685	6.24898	6.29728	5.98515	6.58045	6.62143	6.73483	6.85054	6.68495	7.05721	6.21068	6.87102	7.11935	6.77451	6.94914	7.12093	6.92859	6.90643	7.14382	6.96415	6.54988	7.14978	6.98777	6.48102
CTBS	10.751	11.0514	9.94163	10.9184	11.1794	9.22527	11.1784	11.5239	9.38376	10.3298	8.26702	11.0608	11.8464	12.358	12.1467	10.9917	11.3049	12.4925	10.8872	11.2793	11.4789	11.3417	10.3564	10.8091	11.9195	11.1401	9.98655	11.1423	11.1792	10.8381	9.94005	11.0211	10.4378	11.0074	10.9728	10.908	11.548	11.1018	11.2377	11.3862	11.1635	10.7733	11.3009	11.0062	11.5529	10.9767	11.0901	10.8118	10.8749
SSX2IP	11.1425	10.6543	10.1199	10.945	11.3873	9.91979	11.08	11.0892	10.3453	11.3105	9.57793	11.0046	10.6693	9.57324	10.7543	11.6576	11.0313	12.8716	10.2096	11.2194	10.6153	11.5958	11.3117	11.6051	10.7341	11.0338	10.0847	10.6762	9.65318	9.80707	10.4747	11.1486	10.0311	11.0863	10.6265	11.1995	11.582	10.6443	11.4621	11.0399	11.5698	10.5933	10.4842	10.9022	10.9047	10.9737	11.2407	10.5566	10.8318
LPAR3	7.04907	6.47759	7.53434	5.23208	7.14272	5.90507	9.50064	8.4876	7.05983	6.32955	6.7082	7.27199	6.89138	6.76527	6.78909	7.52859	6.05367	7.09225	7.55449	6.62163	5.01698	6.833	6.964	7.4527	7.85185	7.02155	6.97969	7.47377	6.01383	6.19594	6.79083	7.10312	5.45347	5.44925	6.02169	5.91761	7.15452	5.98561	6.82407	5.34929	5.8925	5.92095	5.33689	5.61298	8.68553	6.0292	6.31895	5.46875	6.42069
MCOLN2	8.98739	6.40427	7.89312	5.01698	8.34777	6.35265	8.93142	7.81648	8.4672	8.39533	8.70309	7.32001	8.5491	6.8239	7.74994	8.20985	7.66413	8.34328	8.81219	7.84329	6.26512	7.56075	7.52347	7.42289	7.4609	7.3543	8.20349	7.01942	6.6985	6.54756	6.93944	8.74616	7.03831	7.40829	8.3841	7.21873	6.64728	9.01485	8.14722	6.78768	8.60709	8.20933	6.45968	8.94898	7.52162	7.03893	8.1457	7.57361	8.09819
WDR63	6.82157	6.70207	6.35546	5.62149	6.30567	5.63122	6.36823	5.9637	6.76871	5.65215	5.89105	6.47104	6.15912	6.67809	6.92335	6.16682	6.48195	7.29363	6.13601	6.24339	5.7153	5.9621	7.41577	5.778	6.91694	6.44367	5.81606	6.02539	6.3021	6.01693	6.48331	8.37246	5.97881	6.68495	6.12303	6.24158	6.089	5.98561	6.31494	6.85947	6.28442	6.38155	6.10171	6.87637	6.19544	6.95546	6.52624	6.39809	6.81049
MCOLN3	8.49878	6.61116	7.64676	7.08345	8.0732	7.12053	9.40723	7.44087	7.30945	7.00387	6.34455	8.42452	9.16643	7.58019	7.48773	6.37175	8.1954	8.98226	7.32126	8.70434	6.69532	7.85381	10.3506	8.72064	6.19133	8.10093	7.73792	8.08853	6.0685	7.17128	7.5876	7.67425	6.5269	7.21414	9.15871	8.10167	7.71066	8.72418	8.85672	5.59005	8.19343	8.23342	6.57475	9.96133	6.98572	7.73761	9.05465	6.77623	7.28448
SYDE2	8.09174	8.12243	7.79978	8.7725	10.0637	7.45085	9.99071	7.44087	8.30815	8.13481	8.85668	8.9145	9.19969	7.54119	9.31458	9.47364	8.79722	9.54491	9.05106	9.26001	8.73422	8.97726	10.0624	9.15492	7.412	8.35332	8.25309	8.94574	8.73333	8.88553	7.95079	7.78035	7.7898	8.52911	8.88032	9.29934	9.20977	8.2467	8.93142	8.27537	9.46497	8.59657	8.81148	8.58613	8.58948	8.71639	8.99083	8.33986	8.28717
C1orf52	10.3095	9.97946	9.8859	9.66903	9.27278	9.36254	9.62848	9.94152	9.39952	9.71571	9.28034	9.82737	11.0029	10.5919	9.98317	11.1475	9.25743	11.3535	9.69649	10.1548	10.1471	9.74638	9.52974	10.9528	10.0611	9.89894	9.87524	9.95832	11.2759	9.07903	8.34893	9.22087	9.73465	9.93495	9.97248	9.95375	10.2816	9.8569	9.73125	10.063	9.89321	9.74501	9.90519	9.91596	10.6013	10.1269	9.88984	9.975	9.75462
BCL10	12.1857	11.1946	10.8347	11.387	11.6655	10.6043	11.9094	12.1474	12.0931	12.906	10.8436	11.8436	12.1472	11.6656	12.3039	13.0244	12.5565	13.6665	12.0315	11.9114	12.2526	11.2513	10.8105	12.8532	11.174	11.5694	11.4744	11.5913	11.5912	11.7118	10.9061	10.989	11.5522	12.0168	11.6841	11.6823	12.9228	11.4856	11.326	12.4772	12.0798	11.4467	11.3236	11.2365	12.3666	11.946	11.4222	11.309	11.6328
RP11-131L23.1	5.64314	8.14716	6.53741	6.5289	6.44971	6.12642	6.46534	5.01698	6.42307	6.77331	6.27319	6.52348	7.00851	6.4966	6.58663	7.44602	6.11376	6.98833	6.72385	7.7246	8.04708	6.76096	6.43471	7.58373	6.55594	6.5147	6.40063	7.39325	7.12469	6.36675	6.59511	6.82011	6.92905	6.61451	6.85344	5.91761	6.95869	6.94131	6.58282	6.97058	6.95326	6.84197	6.60178	6.75924	6.96415	6.6649	6.989	7.09948	6.59268
DDAH1	12.2566	13.751	12.4881	13.1383	13.6346	10.637	12.6625	12.8436	12.3847	13.1646	11.308	13.5411	13.0668	11.7185	13.0939	13.5553	12.8742	14.3317	13.0883	13.8125	14.1718	13.546	13.4441	13.7648	11.7704	13.1596	12.3124	12.9098	14.3006	13.5883	12.6503	13.4307	13.1072	13.1986	13.1799	12.9862	13.896	12.2364	13.1429	14.1157	13.5197	12.3538	12.4807	12.2155	12.3861	13.176	13.2151	13.0803	12.7108
CYR61	12.5015	13.5834	11.4396	12.3588	12.8671	12.9856	12.6946	12.0495	12.4857	11.3214	13.4959	10.7503	11.9307	13.3044	13.1525	12.7448	11.4436	12.825	12.7758	12.5805	11.4406	14.081	12.3574	10.9761	13.24	11.9557	13.1819	11.5419	12.8259	14.5155	12.2506	10.7277	11.9201	12.622	11.2752	10.5091	11.9478	12.6799	13.3725	12.6548	12.3033	10.808	13.5442	9.42664	11.867	12.7216	11.7763	13.573	12.6705
ZNHIT6	10.3151	10.5027	10.6601	11.0085	11.0905	9.74275	11.179	11.7922	10.1705	10.8034	10.4321	10.7028	12.0555	12.102	10.08	10.852	9.47695	11.7049	10.6831	11.2664	9.45681	10.6437	9.73893	10.7951	11.3081	10.4644	9.49056	10.0932	12.0644	9.79937	8.92329	9.67584	10.4776	10.6106	10.6148	10.729	11.0013	10.5158	10.7299	10.9634	10.8169	10.3715	10.6224	10.631	11.2162	10.611	10.7612	10.8746	10.6063
COL24A1	6.66559	7.29403	7.43088	6.1656	7.13	8.669	8.2273	7.78206	8.68018	6.03326	9.04547	7.35982	7.66198	8.54371	8.54426	7.83986	7.71108	7.88314	8.51992	7.52482	8.35373	7.21261	7.40916	7.08095	8.94146	8.10093	7.83222	7.87691	7.90778	9.3394	8.80506	6.91081	8.06015	8.59112	7.13826	7.44921	7.00033	8.07669	7.38437	8.07494	7.55679	7.08577	8.11259	6.87637	7.70758	8.26508	7.53966	9.30212	7.15631
ODF2L	10.4491	10.0881	10.5805	9.94215	9.00477	10.5771	9.31181	11.1536	10.5742	8.0271	9.54037	10.61	11.6807	11.7862	11.6089	11.4796	10.324	11.4983	10.9665	12.0047	9.06246	10.6806	10.6914	9.39672	12.4718	11.6517	10.3821	10.7019	10.4452	11.7458	10.1817	10.6477	10.9524	10.7224	11.0576	10.4458	10.9488	11.2438	10.5991	10.9165	10.4214	10.9051	10.7855	10.6027	11.6781	11.0762	10.8173	10.778	10.6453
CLCA2	7.11211	6.34581	6.2082	5.23208	6.1226	6.23725	7.67567	11.0065	7.60318	6.98458	5.01698	5.23124	5.30953	11.0339	9.6682	5.01698	5.01698	5.01698	9.118	6.24339	5.30439	7.1138	6.71722	5.01698	13.1394	5.23822	6.23065	6.74512	6.50926	6.34689	7.24103	7.05526	5.45347	5.32321	5.3579	5.30595	5.34698	5.45664	6.55267	5.34929	5.37897	5.34115	5.33689	5.4399	7.16504	8.11279	5.35288	7.74908	5.33488
CLCA1	5.01698	8.63195	7.18877	5.01698	5.01698	7.48848	12.1951	8.41306	7.09005	7.1313	5.01698	6.836	9.2765	6.11857	7.89927	5.25768	6.29031	7.62912	10.1647	7.71216	5.01698	7.02694	7.81814	10.2222	5.01698	5.01698	10.4007	7.2013	5.01698	5.01698	9.18995	9.23109	5.45347	9.22625	9.50448	9.41981	11.6332	5.45664	5.35178	5.34929	5.37897	5.34115	5.33689	5.4399	5.35224	6.62025	5.35288	5.01698	5.33488
CLCA4	5.01698	5.26387	6.61232	6.90004	6.78744	5.01698	6.77293	5.01698	6.36958	6.97483	5.01698	6.88416	6.39915	8.75547	6.8747	6.6348	6.52176	7.347	7.05341	5.25552	6.77234	5.93481	5.82919	6.01538	6.28605	6.03446	6.43156	6.02539	6.654	7.83127	6.0065	6.92169	5.45347	8.04617	5.49801	5.51584	5.34698	5.45664	6.93989	5.88497	5.37897	5.34115	5.33689	5.85406	8.50063	5.31469	5.35288	5.33708	5.33488
RP4-612B15.3	6.67536	7.32113	6.87185	5.81242	6.86859	6.52522	5.84042	7.03716	6.78787	6.48786	6.36165	6.248	7.50702	6.71623	7.14865	6.64938	6.07415	7.44079	7.08356	7.21118	7.70028	7.47827	6.67073	7.05463	6.85285	7.54335	6.84837	6.5744	7.37771	6.90455	6.72115	6.77211	6.76668	6.75142	7.01469	6.72338	6.91562	6.73369	6.66881	7.2209	6.8464	6.81933	6.752	6.71754	6.80172	6.6649	6.92306	6.84358	7.18954
SH3GLB1	13.5985	12.8801	13.5748	12.5982	13.1829	12.0619	12.4914	14.5755	13.3833	12.2814	10.9488	13.3483	14.6631	13.6596	14.5224	13.1037	13.1509	15.0741	14.3591	13.7619	14.4344	13.8208	13.0698	14.2438	14.1701	14.0665	13.4256	14.0202	14.3997	13.6597	11.7731	12.8991	13.1962	13.8998	13.8448	13.7158	14.0905	13.1379	13.7269	13.9485	13.4454	13.5117	14.0207	13.1975	13.6668	13.9266	13.6006	13.8781	13.6187
SEP15	13.0938	13.153	13.0218	12.6799	12.6393	11.5978	12.7091	13.3491	12.9219	12.1964	11.8734	13.8889	14.111	14.7039	13.9809	14.2685	12.9067	15.337	14.2321	14.6164	14.5109	14.4939	13.4789	14.2331	13.7837	13.9828	13.5861	14.1805	15.3498	13.8443	12.7278	13.6048	13.1847	13.7493	13.5491	14.214	14.2576	13.4146	13.6693	13.9537	13.4326	13.2631	13.4879	13.2977	13.8583	14.0372	13.608	13.6715	13.7862
HS2ST1	11.5962	11.6568	11.658	11.1337	11.8445	10.2968	11.5744	13.1052	11.0885	10.6123	10.7847	11.9148	12.6344	12.7661	13.0398	12.6189	11.9564	13.372	11.9708	12.439	11.6268	12.3108	11.7566	13.0124	12.15	12.4818	11.146	11.6654	14.3721	11.7845	11.4976	11.7203	11.4937	12.4	12.2435	12.3286	12.634	11.8968	12.1911	12.196	12.2276	11.8278	12.6934	11.6715	12.17	12.3391	12.0841	11.9893	12.0973
RP5-1052I5.1	6.21268	6.07088	6.58789	5.54144	5.80809	6.10662	5.97401	5.01698	6.20653	5.72573	5.01698	5.83648	6.19247	6.02648	6.21444	5.73254	6.38306	6.42188	6.81022	7.0367	6.29409	6.80946	7.38238	6.47025	5.76512	6.59441	6.65219	6.97623	5.82432	5.56687	6.35892	6.13138	6.28976	6.3725	6.48147	6.11158	6.36995	6.22936	6.77451	5.94298	6.18827	5.92095	6.42895	6.11336	6.05687	6.1783	6.39257	6.98777	6.53823
LMO4	13.2479	13.6648	13.9942	12.4673	13.2509	11.1431	12.4208	12.8365	12.6254	12.6981	11.0265	13.2167	14.4116	11.5946	12.9052	12.5858	12.0263	14.6387	14.1241	14.2355	11.1834	14.077	13.899	12.4554	11.7998	14.3176	13.2557	12.136	13.371	14.0137	12.1696	13.6069	13.1453	12.641	13.0693	13.5989	14.0351	13.6818	13.0509	13.1342	14.5753	12.9465	12.5733	11.1801	12.6311	13.3007	12.9595	12.926	13.4663
PKN2	11.7471	11.3297	12.1569	12.1048	12.4573	10.6571	12.2609	13.2684	11.716	11.069	11.3379	12.9177	13.5496	13.4891	13.4388	13.2939	12.8623	14.2568	12.2705	13.0907	11.9817	11.7556	11.9971	12.6909	12.0626	12.6061	12.273	12.6024	12.6081	11.9876	10.627	11.8042	12.4941	12.597	12.7197	12.3323	13.1634	11.9475	12.2437	12.282	12.5044	12.4171	12.4302	11.8442	12.8853	12.6836	12.4564	11.9021	12.583
TCEB1P19	6.81293	7.3823	6.80174	5.62149	5.01698	6.61478	5.26833	7.06392	6.48642	7.24732	5.01698	6.66766	6.3442	6.0737	6.63809	7.55741	5.84297	6.52787	6.11866	6.69232	7.62493	6.49882	5.9589	7.10674	5.79762	6.36768	6.73688	6.82707	6.50926	6.07175	5.33542	6.31249	6.92905	6.63847	6.85344	6.07607	6.56221	6.48213	6.31494	6.34297	6.63342	6.79626	6.45968	6.4301	7.06852	6.64279	6.61697	6.36548	6.45127
GTF2B	11.8099	11.6508	11.6906	10.9866	11.1473	9.90528	9.77216	11.8487	11.1624	11.1683	10.2241	10.7788	11.7936	10.7737	11.6427	11.6852	10.8601	12.9971	12.0444	11.4987	12.3467	11.884	11.3768	12.2933	11.536	11.6431	12.0057	12.5159	13.3811	11.574	9.91184	11.8433	10.9697	11.5303	11.5826	12.0872	12.2576	11.2829	11.5097	11.5371	11.5442	11.2182	11.6334	11.3352	11.5821	11.7461	11.5533	11.352	11.5705
CCBL2	11.1904	10.3291	10.2691	11.5527	10.8669	10.2231	10.7057	11.87	9.82334	10.4004	9.44532	11.4685	11.3924	9.46089	11.262	11.1214	9.92242	12.4797	11.2423	11.7995	11.7366	11.5735	11.8231	10.225	10.7727	11.0583	11.0122	11.1396	12.8531	11.5816	9.39102	11.4357	10.5075	11.0989	11.1178	11.407	11.6066	10.7344	10.9141	10.9684	11.0509	11.0111	11.3459	11.0545	11.2002	11.4259	11.174	10.8028	11.0289
RBMXL1	10.5915	10.2923	10.7937	11.0586	11.0658	9.04924	10.0828	11.6006	10.5533	9.84281	10.0074	11.1139	11.4955	10.5733	11.1909	12.5767	10.2544	12.6331	10.7394	11.9987	10.2607	11.2683	11.1264	11.8042	10.818	11.105	11.4475	11.3222	10.9691	10.1105	9.82874	10.7377	10.4867	10.8697	10.8937	11.0708	11.5348	11.2366	10.7968	11.1182	10.9984	10.7362	10.932	10.452	11.3916	11.2027	10.9948	10.7621	10.9459
GBP3	12.6743	12.4227	12.5257	12.8777	12.8274	9.69291	13.34	13.3139	13.8795	9.37227	10.7198	11.8936	13.8251	12.8177	12.7698	14.2999	10.1603	12.962	12.7471	13.2118	12.3105	13.3132	13.3239	11.7921	10.0633	12.5704	13.8774	13.6715	14.3476	13.5052	9.15418	13.1385	12.798	13.7143	13.5497	13.1855	13.281	12.7488	9.36344	13.2941	13.2376	12.6386	11.9255	11.0276	10.3448	13.6673	12.0717	11.836	12.4747
GBP1	11.5179	11.9363	11.9519	10.4022	12.9333	11.8316	10.9538	12.4734	12.6053	10.8621	9.878	10.2977	12.9627	10.8389	12.1608	13.8055	10.8113	12.8939	12.5051	13.0804	10.1779	12.7398	11.3112	10.7398	13.3569	11.2184	13.6597	11.215	10.4095	11.7923	11.0478	11.9734	11.4106	12.2098	11.7242	11.5361	11.4928	13.4662	11.4931	10.9357	11.4523	11.8041	11.6777	11.0296	11.143	12.1238	11.8114	12.3882	12.0994
PTGES3P1	6.9128	6.77284	7.85189	7.06707	7.65581	6.61478	6.32676	8.52002	7.51941	7.05085	6.804	7.50234	7.91957	7.12736	7.54832	8.45089	7.3082	7.46837	7.4903	8.05885	7.31026	7.1506	7.07977	7.80564	8.75574	7.24491	7.94407	7.89029	7.86068	6.53075	6.72115	7.49089	6.92905	7.57784	7.5842	7.12253	7.67417	7.84488	7.39999	8.33891	7.34719	7.29059	7.28106	7.17364	6.91987	7.35316	7.58131	7.45635	7.59628
GBP2	13.3268	13.1814	13.6168	12.8293	13.5496	12.5622	13.3916	14.3838	13.6876	13.5055	9.68363	12.5086	14.1198	12.7259	13.5468	13.9991	12.883	13.4398	13.631	13.4311	11.1906	14.5916	12.5772	12.8163	15.0676	13.2486	14.0737	13.8375	14.1178	13.784	12.7217	13.3458	12.6226	13.3529	13.6243	13.6271	13.5707	13.93	13.0931	13.6458	13.6418	13.2749	13.6174	12.6522	13.4277	13.386	13.167	13.17	13.2974
GBP4	12.2908	11.8322	12.2337	10.54	12.9592	11.1652	10.1293	12.2209	11.5746	10.4316	8.7833	10.8945	13.337	10.9557	11.9495	13.877	11.6173	11.8726	12.1161	13.0137	8.27097	12.3904	11.1039	10.2278	13.5388	12.0796	13.4378	11.4767	13.2897	11.3819	11.4404	11.2613	10.5993	11.7145	12.1294	10.5685	11.2614	13.485	11.8021	12.5787	12.2338	12.5864	10.6628	11.1888	10.4058	11.1814	11.685	10.7621	12.2956
GBP5	9.09959	10.0831	10.0127	8.22144	10.043	9.17021	8.02091	9.46122	10.6722	7.6067	7.05349	8.29113	10.5354	8.85707	10.5233	11.7323	9.04274	9.28067	10.1505	10.691	7.8479	10.0439	9.28483	8.22804	12.2264	8.64422	11.1385	9.51064	9.81822	9.38748	9.72981	8.83481	8.15516	9.51957	9.4303	8.38947	8.51748	12.3893	9.42369	8.53444	8.3482	9.66254	8.41549	9.8385	8.25483	9.15662	9.53896	9.58121	10.0323
GBP6	7.09837	6.12251	5.94509	6.34783	6.92237	6.6024	6.90768	6.30886	6.86162	6.73823	5.01698	7.91103	7.50702	8.42295	6.69698	6.33392	6.38306	6.08663	7.11303	8.03427	5.01698	7.98238	5.23672	5.86544	9.32436	6.77261	7.4626	9.39697	6.57585	6.98828	6.4229	6.31249	6.14711	5.54542	7.75572	5.42497	5.48266	7.30499	5.4894	7.23829	8.15193	6.88603	5.46848	5.94972	6.58478	7.54248	6.72787	5.79327	5.649
GBP1P1	7.46383	7.67318	7.92436	6.46276	8.54826	6.90787	6.6995	7.62643	7.85741	6.48786	6.30949	6.66766	9.39604	6.90153	7.37468	9.6643	7.06618	8.00849	8.374	8.79697	6.40251	8.26606	7.71093	6.22841	9.45351	7.01249	9.42942	6.76613	7.83041	7.58965	7.74887	7.94089	7.23235	8.05426	8.16159	7.59685	7.25922	9.81863	8.07305	6.30585	7.73833	7.87222	7.89355	7.31337	6.77666	7.02267	8.03201	7.21866	7.66706
LRRC8B	10.6616	11.0054	10.8609	11.2944	12.0499	9.42811	11.1561	11.241	11.055	10.8047	10.1049	11.8473	11.7506	9.56696	11.7109	12.5926	11.66	12.8074	11.094	12.0946	11.0746	11.4276	11.895	12.2906	10.9789	11.3491	11.2022	11.4273	12.2156	11.0454	9.91421	11.7479	11.2412	11.3364	11.5269	11.3881	12.1341	11.2238	11.4148	12.0422	11.9157	10.816	10.6727	11.3905	11.4579	11.5295	11.6015	10.8598	11.2913
RP5-1007M22.2	7.51018	7.06528	6.68268	5.93961	6.97394	7.62934	6.74409	5.80203	7.02102	5.82271	6.34455	6.23127	6.19247	5.95043	7.05896	6.2113	6.63341	7.1013	7.04576	6.93967	6.65486	6.87878	7.71093	5.72986	6.06379	7.06594	7.08987	6.89453	5.89264	6.07175	6.2908	6.40071	6.47229	6.43105	7.03613	6.24158	6.75187	7.15218	6.72283	6.57214	6.69824	6.77275	6.60178	7.04998	7.23741	6.78955	7.18703	6.62906	6.59268
LRRC8C	11.8514	10.3968	9.78314	8.41247	10.5702	10.7667	9.70382	10.0744	10.2293	7.90552	8.05447	9.72606	10.1956	11.2611	11.414	9.96514	11.4101	11.1602	10.8265	10.9799	9.81426	10.8793	10.7103	8.26131	10.0268	10.9645	10.9386	10.6913	9.79994	9.73464	9.9447	9.92869	9.8699	10.3343	10.3949	9.97822	10.4135	10.4548	11.1279	9.69626	9.79667	10.6356	10.3616	10.405	10.5362	10.6513	10.7105	10.7093	10.6107
LRRC8D	11.2646	10.7953	10.9435	10.8239	11.1728	9.10905	11.889	10.4099	10.5792	11.02	10.5045	11.2846	12.4424	11.8678	10.5451	10.6256	10.3524	12.1553	11.3396	11.8198	11.5753	10.3958	10.9695	12.1608	9.64103	11.2988	10.504	10.7933	12.3167	11.569	10.3766	11.4032	10.6404	11.1867	10.8937	11.336	11.3279	10.5858	11.2103	11.1338	11.1941	10.9076	10.4401	10.8528	10.8385	10.9416	11.2259	10.9361	11.2206
GEMIN8P4	6.50836	7.31216	7.29097	6.31704	6.43842	5.8527	7.41736	6.01684	6.93965	7.58838	6.13458	6.10531	6.80041	6.61162	6.18415	7.00999	6.4546	6.49861	6.94187	6.65042	6.71505	7.095	6.62233	8.50717	6.91694	6.69277	7.03597	7.2013	6.14475	6.46087	6.09692	6.38364	6.57898	6.79378	6.41178	6.59925	6.36995	6.94131	6.69613	6.97058	6.37225	6.77275	6.18431	6.71754	6.82627	6.64279	6.42755	6.22376	6.42069
ZNF326	10.7531	9.95477	10.5049	10.6022	11.0955	9.71996	11.9979	11.6345	11.2359	11.3613	11.3832	10.8347	11.5505	10.7737	11.0512	11.8457	10.8908	11.8826	10.6366	10.9394	10.3883	9.58682	10.478	10.6556	9.79773	10.5239	10.1755	10.1876	11.0311	9.02976	9.0671	9.12108	10.906	10.9711	11.1642	10.2952	10.8671	10.7344	10.5958	11.0149	10.8397	10.8303	10.4533	10.9602	11.3745	10.6122	10.9428	10.5209	10.5902
RP4-665J23.1	7.55989	8.33501	7.49872	7.67118	6.09105	8.53539	8.50523	8.39567	7.20434	6.41161	8.12039	7.18539	8.69202	7.56083	7.54337	8.14139	6.9713	7.90814	7.89506	7.39704	6.54709	9.88094	7.57134	6.91418	8.84525	8.43904	8.09454	8.12652	7.36054	8.61304	7.6706	7.61155	7.72879	7.90094	8.57634	7.71179	7.96239	8.58214	7.93297	7.78443	7.58877	8.4944	8.24934	8.17051	7.93601	7.98264	8.2424	8.296	7.4958
ZNF644	11.1254	11.3877	11.4663	11.1971	11.8762	9.78117	11.6498	12.4835	11.0245	10.1254	10.6894	11.9771	13.3801	12.3194	11.9981	13.2175	11.5048	13.2	11.8044	13.1543	11.7024	11.9476	11.895	12.3025	11.3624	11.8783	11.6571	11.8695	12.3282	11.8729	10.7194	11.55	11.5479	11.8984	12.1022	12.0589	12.3015	11.7433	11.9684	11.3694	12.1301	11.8758	11.8494	11.9655	12.1606	11.8734	12.0058	11.7448	11.7466
HFM1	6.18244	5.01698	5.01698	6.44904	5.95232	5.23559	5.01698	5.01698	5.22362	5.01698	5.01698	6.34296	5.01698	5.2471	6.18415	6.353	6.15175	5.94188	5.85477	6.53069	5.01698	5.01698	7.19379	6.11273	5.01698	5.01698	5.01698	6.6106	5.01698	5.01698	5.01698	5.01698	5.63196	5.44925	6.77735	5.77408	6.3343	5.98561	6.0555	5.4859	5.73541	5.92095	5.85335	6.4301	5.59509	5.53082	6.3564	6.01148	6.09517
CDC7	8.6787	10.7281	8.97179	7.92837	9.03264	7.83123	8.02646	8.75771	9.22395	9.64409	10.2678	8.51834	8.48549	9.17513	8.85599	9.87353	8.08621	9.5068	8.60867	8.36026	8.57644	9.61207	7.8473	9.98337	9.92946	9.18609	9.33605	9.11431	9.90488	8.23935	7.33275	9.19396	8.38104	9.29867	8.49816	9.00472	9.60365	8.41143	8.93661	8.54119	8.97511	9.40693	8.56418	9.44419	9.1738	9.22514	8.97569	9.37714	9.35556
TGFBR3	10.9344	9.60582	11.0236	11.7252	12.7447	9.75151	8.63334	12.2799	10.6207	10.2007	9.95372	11.9361	10.2865	11.0452	11.0491	10.6941	11.2633	12.2509	11.7311	11.4284	10.7391	10.2518	11.627	10.3153	9.07571	10.1367	10.4804	9.69553	12.3046	11.4746	11.2611	12.2553	10.3145	10.1249	12.1486	10.9935	11.3038	10.3038	12.2731	12.269	11.3764	10.6563	10.4401	10.1261	10.4409	10.7298	11.2605	12.0635	10.5482
EPHX4	8.15032	8.13237	7.78522	8.8056	6.35589	8.06149	9.07593	10.0921	8.48892	7.88583	8.07679	8.52117	8.45258	8.63404	8.0131	9.0493	9.47842	10.752	9.36408	7.32413	10.5633	7.5674	6.55884	6.77267	7.56644	9.44072	9.20577	8.79026	5.95546	9.31798	7.62379	9.26331	8.49385	7.42114	8.53423	8.91369	9.81762	7.27582	7.35257	9.55424	9.15763	8.59657	7.37094	10.3221	10.0565	8.92891	7.56757	8.0087	9.48859
BTBD8	5.01698	7.64533	6.62435	7.27939	6.38013	6.44234	7.00588	6.50431	6.97283	6.31234	6.84921	7.33341	6.52544	7.70267	7.41343	7.32457	7.74652	7.00786	6.93352	7.01577	6.63409	6.48321	7.60616	7.44283	7.3977	6.83707	7.24712	6.89453	7.32552	6.49636	6.32542	6.52837	6.92905	6.83471	7.09837	7.00303	7.43198	6.82099	6.93989	7.01241	7.16508	6.74877	6.88552	6.98337	7.40268	6.88445	7.25849	6.68017	6.85397
KIAA1107	8.95881	8.48159	8.80913	9.53919	8.93696	8.19384	9.40303	9.73951	9.05497	8.25784	8.93859	9.31163	8.82618	9.77324	9.24665	8.65359	9.95452	10.0598	9.18194	9.74861	8.58134	8.90485	9.64291	9.3566	9.45851	9.32163	9.07935	10.2174	10.6831	9.02976	7.74887	8.61765	8.83504	8.98821	9.39171	9.22251	9.98943	8.94531	9.27215	9.26084	9.35615	8.92527	8.87209	9.02887	9.66475	9.06983	9.46876	8.81297	9.05849
GLMN	8.15032	9.10956	8.62821	8.39698	9.10082	7.08746	8.31114	9.27407	7.84041	7.82505	8.63013	9.11655	9.03249	9.27298	9.06376	9.4718	8.39757	11.3323	8.97895	9.60125	10.1372	9.45171	8.66302	9.52439	9.00675	9.51042	8.55264	8.33514	10.1141	9.6753	8.05922	9.20437	8.91793	8.96717	9.35608	9.28127	9.68356	8.94531	8.92098	8.60053	9.18845	9.01994	8.89661	9.29088	9.4199	9.10663	9.25588	9.07618	9.01938
RPAP2	10.4265	10.5693	9.71827	10.5039	11.4052	9.42654	10.2568	12.075	11.3841	10.4807	9.62054	10.4758	9.52747	11.2172	10.6016	11.0327	9.21203	11.6273	11.1135	10.9504	10.8671	10.9196	10.7161	11.482	10.9967	10.9545	9.87403	10.1697	11.8721	11.2499	8.69847	10.995	10.5135	10.64	10.8868	10.604	10.8801	10.6168	10.6968	10.4859	10.6073	10.694	10.6642	10.9703	10.7704	10.6488	10.9671	10.6487	10.5783
GFI1	7.59839	7.11854	7.69968	6.26906	7.56212	7.41214	9.4156	7.48007	8.00923	7.60062	7.57576	6.44386	7.58153	9.48607	8.41779	7.64707	6.41225	6.3393	7.73985	7.21118	7.18195	6.82129	7.58305	10.9024	8.89786	7.29708	7.83222	6.82707	7.33436	6.53075	6.95929	7.54584	7.23235	7.42114	8.52709	6.76203	7.25922	8.41143	8.30913	6.81208	7.22862	7.88249	6.84261	8.52109	6.61419	7.14735	8.19048	7.96239	8.24984
EVI5	12.3492	10.1833	10.3456	11.862	12.3426	10.6861	11.3737	12.3692	11.7703	10.7314	9.96556	11.8843	11.1062	11.8608	12.0986	11.25	11.68	12.9747	11.472	11.8152	10.6585	10.5627	10.8847	10.2969	11.0654	11.9664	10.6819	11.4231	11.581	10.9091	9.5913	11.3316	11.207	11.2661	11.4624	11.7184	12.0903	11.0676	11.5184	11.224	11.7167	11.1447	11.345	10.8702	11.6672	11.3795	11.5242	11.3748	11.3192
RPL5	16.1173	17.0249	14.7836	15.6937	14.9892	15.0459	16.4505	15.8098	15.4185	16.2141	16.0927	15.2576	14.98	16.031	14.58	14.917	13.0166	16.307	15.7301	16.0462	17.4086	16.603	16.8312	16.9938	15.3859	15.642	14.8569	15.5433	16.0213	16.2129	16.0137	16.074	14.7813	15.8485	15.773	16.8666	16.066	15.0792	16.1257	15.3335	15.5477	15.4064	16.3695	15.6706	15.9401	16.0048	15.7693	15.8871	15.6629
FAM69A	10.9931	9.84709	10.432	9.32346	10.6211	8.96971	10.6314	8.53821	9.45403	9.36529	8.63611	10.062	10.661	10.5336	10.5397	10.1197	10.4191	12.3041	9.81987	10.6628	11.4129	8.79024	10.6986	11.7106	8.79328	11.4731	10.2848	10.0607	8.04022	10.36	10.0303	10.7583	9.4985	10.4476	10.0684	10.6655	10.8244	10.4579	10.7564	9.8688	10.2104	10.1328	10.4842	10.0403	9.69261	10.4418	10.2903	10.7858	10.1392
MTF2	10.9944	10.2736	10.3609	10.0403	10.5133	9.51897	8.86253	10.97	10.5398	10.1761	10.5904	11.1634	11.4334	11.4522	11.0508	12.1023	9.92566	11.806	10.9603	11.8367	11.499	10.3165	10.7525	11.0438	10.1533	10.6236	10.562	10.6673	11.0767	10.5581	9.0104	10.4801	10.8811	10.8308	10.8673	10.5931	11.0588	10.5366	10.6105	10.3378	10.8413	10.7921	10.5702	10.7649	11.4705	10.8836	10.8341	10.5505	10.6381
TMED5	11.6887	11.8958	11.4078	12.3006	11.8098	9.23961	12.1147	12.0776	11.1844	11.0463	10.5649	12.8609	11.4292	13.4646	13.2499	13.1	12.0784	13.8892	12.4096	13.0546	12.5607	11.894	11.7601	12.5349	12.0345	12.2315	11.7097	12.3662	14.2894	11.7426	10.7248	11.8363	11.7046	12.0723	12.1538	12.5114	12.566	12.2642	12.3751	12.0393	12.1301	12.1819	11.86	12.1627	12.7634	12.3071	12.2629	12.185	12.3087
CCDC18	8.52836	9.13915	8.00162	8.39698	8.39428	8.06963	8.52091	9.48823	8.32338	8.72056	8.15432	7.77341	8.44144	9.4894	8.59886	9.43454	7.47059	7.53497	8.22745	7.81456	6.65486	7.688	6.53242	7.26297	9.20641	8.84051	8.34382	7.3478	7.5077	7.78112	7.09018	7.72832	8.49385	8.16288	8.09515	7.89241	8.46942	8.37201	8.14722	7.79592	8.36641	8.53358	7.80164	8.58613	8.81565	8.11279	8.37219	8.36837	8.29452
RP4-717I23.3	9.33295	9.93247	9.6225	9.81264	10.0422	8.99953	10.391	8.3107	7.87001	9.65556	7.02487	9.10907	9.49036	10.0535	8.16342	8.91206	9.20847	9.65064	9.81776	8.77069	8.85625	10.494	9.99473	9.49698	8.56099	8.20661	8.98841	9.76497	9.2229	9.50393	8.55905	10.1307	9.47443	9.29867	9.43789	8.61892	9.37827	9.393	9.1834	9.37424	9.75616	9.3389	9.01773	9.48999	9.99816	8.89139	9.58614	9.09749	9.1973
DR1	11.8295	11.9116	12.0105	11.4785	12.1	9.95056	12.9386	12.8872	11.5269	11.8066	11.0567	12.4832	13.266	13.0581	13.2248	13.0757	12.1498	14.4221	12.8564	13.2507	13.048	12.5655	12.0947	13.313	12.3275	12.668	12.3422	12.9878	13.6182	11.9187	10.5529	12.0756	12.2751	12.4891	12.386	12.8612	13.0123	12.1772	12.5386	12.358	12.6728	12.3713	12.5492	12.4768	12.6362	12.6159	12.5027	12.3865	12.5518
FNBP1L	12.1996	11.8642	11.7345	12.2412	12.8042	10.9177	12.8548	12.9083	12.2495	12.0711	11.1716	12.9593	13.3535	12.0206	13.0034	13.0557	12.6862	13.9279	12.4129	13.8053	12.7687	13.0373	13.2645	13.6595	11.7867	12.4453	11.8633	13.3235	13.2743	12.9392	11.1579	12.2845	12.5411	12.6079	12.9659	12.8459	13.1777	12.0664	12.465	12.6816	13.104	12.5631	12.3865	12.2035	13.1843	12.8423	12.7368	11.9099	12.1904
BCAR3	12.0413	10.6879	11.1129	10.1378	10.5283	10.6235	11.592	12.1397	11.0748	10.7131	12.3158	10.6225	11.5709	12.4639	11.9486	9.91061	10.8958	10.3032	11.0875	10.5392	10.5596	10.8458	10.5893	10.6505	12.6807	11.8017	10.8059	11.3935	12.6762	11.7163	10.4715	10.7491	11.7466	10.5156	11.0964	10.5143	10.4508	10.6279	10.0239	11.2177	10.9897	10.8989	10.4615	10.2934	11.9391	11.1324	10.7714	10.8436	11.3553
RP5-1033H22.2	8.12134	9.63721	9.22939	8.5363	8.55053	7.88321	9.05194	7.42083	8.25196	9.57929	6.06837	8.601	8.57479	6.40182	7.33478	8.74505	8.11719	8.18988	8.62091	7.98379	9.89276	8.75085	8.98072	9.36926	7.37595	7.56747	8.21894	8.12652	6.6985	8.04222	9.15016	8.83749	9.14881	8.20698	8.26004	7.99347	7.92177	8.14091	7.72928	8.10276	8.79291	8.24926	7.21755	7.83486	9.08296	8.27814	8.21668	7.78164	8.27236
DNTTIP2	12.3572	12.9351	12.1003	11.9663	12.1069	11.3283	11.5809	12.7213	12.3137	12.2717	11.505	11.6937	12.2922	12.7814	11.7528	12.9491	11.1422	13.0803	12.2999	11.9912	11.5245	12.4056	11.7553	12.1177	12.6897	12.0578	12.2486	11.8396	13.0601	12.4918	10.9402	12.3271	11.6332	12.034	12.0562	12.3035	12.4929	11.849	12.0301	11.9464	12.1452	11.7488	12.0634	11.803	12.3656	12.1561	12.004	11.8398	11.9514
GCLM	10.9207	10.0184	9.84062	10.4053	11.1311	9.83752	11.489	10.894	12.1981	10.3484	9.48871	10.8369	10.7777	13.6081	10.7297	11.3597	9.92566	11.6102	10.9415	11.8205	10.216	11.3935	11.5094	11.5085	13.0494	10.7096	10.2142	10.675	11.6721	10.4354	10.0776	10.759	9.90631	10.9605	10.8144	11.2083	11.3776	10.9241	11.4027	10.03	10.8653	10.8277	11.1231	10.9963	11.0337	11.2616	11.1258	10.7487	10.9343
ABCA4	7.39394	6.44155	6.03459	6.08986	6.168	6.30477	5.97401	6.29616	6.06821	6.61322	8.27474	6.35798	6.92598	9.21989	6.56539	6.33392	6.25744	5.73124	7.12029	6.26385	5.01698	6.23691	5.9825	5.778	8.38195	6.41391	6.4162	6.17994	6.87427	6.62808	6.35892	5.96143	6.14711	5.62605	5.84269	5.42497	5.81678	6.22936	6.2359	5.82226	5.8925	5.9739	6.67928	6.53419	7.28919	6.0292	5.89411	6.8865	5.649
ARHGAP29	10.5563	10.8251	11.2041	9.24484	11.0159	10.4157	10.4563	11.749	10.8888	11.9201	13.2719	10.8443	12.8619	13.2659	12.0203	11.7001	10.9578	11.9766	11.5228	12.6977	12.9506	12.1921	12.3182	9.16367	11.0273	11.1025	11.5735	11.3652	13.0815	11.2572	10.5665	11.3955	11.0037	11.1104	11.7631	11.0505	12.0982	12.4492	11.6445	9.96918	11.4427	11.5291	12.2224	10.8374	11.7968	11.907	12.0752	11.6459	11.295
ABCD3	12.0494	11.8564	11.7511	12.2672	13.3027	10.0442	12.5445	11.8529	12.2065	12.4353	10.5102	12.8251	12.8295	12.4582	13.5062	12.734	12.4926	14.581	12.9444	13.1716	12.8372	12.6616	13.2555	13.2696	12.3118	12.5855	11.823	13.0572	12.3033	12.1271	11.7151	12.6108	12.2733	12.7868	12.7921	13.0415	13.4904	11.8227	12.5513	12.3717	12.9821	12.4062	12.1059	12.2582	12.7521	12.7818	13.0146	11.9612	12.3864
F3	14.8329	11.632	13.1336	11.5593	12.6668	13.4257	12.893	13.8571	13.9883	13.0672	14.7311	12.1222	15.0242	14.2501	15.4045	12.1026	15.8414	14.9115	13.8874	12.5853	14.5254	14.1422	11.9255	12.9366	13.2726	13.3764	13.9862	14.3574	13.4854	14.6074	12.5759	11.8716	13.6963	13.267	13.425	12.2505	14.8481	11.771	13.2254	11.9363	12.8353	12.6442	12.7305	11.4379	13.0259	14.5213	13.261	13.3123	13.8187
RP11-86H7.7	8.47365	7.40768	7.73048	7.29331	8.10164	8.25918	8.30661	5.82422	7.98248	7.59451	7.12682	7.67858	8.03614	7.44559	7.80016	7.45374	6.88799	7.01752	7.6503	8.02931	7.52449	7.58716	8.51545	8.04237	7.60399	7.86212	7.33023	8.53104	8.36751	8.75418	7.30287	8.25629	7.95822	7.36901	8.09515	7.42674	7.27589	7.15218	7.6016	7.99793	7.96041	7.5354	7.60931	7.83486	7.74434	7.89146	7.89743	8.10547	7.46948
LINC01057	9.91089	8.70652	9.11973	8.25971	9.31873	9.70972	9.86665	6.27027	8.95753	8.31372	7.3172	8.64579	10.8209	8.42994	9.03659	8.60387	8.32675	8.16947	9.30036	8.64444	9.0091	8.25396	9.51048	9.50158	8.76657	8.57325	8.59155	10.4643	8.17562	9.11925	8.14358	9.34647	9.21576	9.1685	9.30715	8.5749	8.94572	8.6162	8.57282	9.28505	9.35162	8.90059	8.5703	8.55398	8.84917	9.25165	9.34093	9.11012	8.56103
SLC44A3	12.2892	11.6358	10.72	11.2073	12.497	11.1601	10.8459	10.9406	11.7071	10.7362	10.3414	11.7828	12.6591	10.2493	11.0415	11.2828	10.3857	12.9864	12.3166	12.7449	13.0859	11.0313	12.8259	12.24	11.587	11.8829	10.8439	12.6554	10.0741	12.7284	11.3592	11.7404	11.8164	12.1668	11.7472	11.6516	12.02	10.9901	11.4844	12.3702	12.6099	11.6033	10.9682	10.8462	11.4205	12.2865	12.0723	10.9408	11.3219
CNN3	14.0191	12.7766	11.9256	11.4299	12.9332	12.968	10.8092	13.1067	13.9423	11.9959	13.8249	11.609	12.7522	13.897	14.4429	14.0291	12.254	14.2895	13.5942	14.1328	12.0398	14.5596	13.9607	12.7343	14.4341	13.1867	13.1436	13.5842	14.2802	13.6032	12.7372	12.5287	12.5163	13.802	13.0278	13.605	13.2969	12.6638	13.6992	12.524	12.3074	12.9402	14.0743	12.4754	12.9651	13.879	13.5922	14.1132	13.1534
RP4-639F20.1	8.12459	8.07164	7.25537	6.69595	8.05715	7.54303	7.1924	6.32141	8.24877	7.4321	8.97197	6.90292	6.81915	7.80429	8.69346	8.48063	6.62153	7.93756	8.26867	8.62825	6.63409	9.55136	9.28832	8.33081	7.8774	7.62022	8.11122	8.37969	8.63657	7.90908	8.83555	7.83595	7.52755	8.17033	7.66603	7.95546	7.71066	8.28972	8.26829	7.14891	7.09828	8.00013	8.59454	7.62021	7.59098	8.28463	8.43288	8.58393	7.83971
ALG14	9.91831	10.7593	9.88143	9.26871	9.6382	8.4104	9.14557	10.322	9.84126	9.7239	9.30484	9.86665	10.6346	8.73312	9.028	10.4173	8.456	11.2049	10.4066	10.2734	11.3999	10.4431	10.1211	10.2729	9.74009	10.0768	10.0647	10.8682	10.1117	10.8138	10.0563	10.4886	9.74976	10.2928	9.99322	10.8723	10.4991	9.88957	10.2974	9.78935	10.5294	10.079	10.1258	9.90334	10.1171	10.268	10.3004	10.2406	10.1889
TMEM56	10.0516	9.65776	8.9781	10.4401	8.85662	8.38467	11.0374	10.2837	9.25894	10.1919	9.42657	9.91347	10.7466	9.63757	9.15654	10.6165	9.9407	11.8915	9.14358	9.7032	8.60077	10.4156	10.3178	12.1404	9.65416	11.0747	9.96179	9.54154	5.89264	8.74132	9.87089	10.5871	8.06015	8.85707	10.6802	10.4309	10.0158	10.4073	10.885	9.42231	9.55436	9.96501	9.20974	10.833	9.55767	9.81489	10.6468	9.37365	9.37975
RP11-57H12.3	6.29824	6.19497	5.96837	6.00723	6.66384	5.70246	5.97401	6.32141	5.66551	7.29406	6.27319	5.61916	6.59489	5.95043	5.97829	5.84051	5.75774	6.35634	6.00693	6.41435	5.82079	6.74853	7.55359	6.63127	5.94159	6.35182	5.71984	6.38812	6.8359	6.40539	6.59511	6.74738	5.97881	5.92245	6.85344	5.82507	6.29739	6.73369	6.55267	5.94298	6.28442	6.38155	6.01091	6.31494	6.19544	6.1783	7.03113	6.42973	6.13715
RWDD3	7.65872	6.9983	7.25537	8.25628	7.58955	7.93332	8.00975	7.69412	8.4781	9.0906	6.7206	7.80204	7.98295	7.99233	7.47737	8.97324	7.50084	9.29379	8.16832	8.76182	7.40466	8.95764	8.15275	9.90568	7.80997	8.2765	7.2393	8.64202	10.2913	9.05849	7.25676	8.21949	8.21511	8.1554	8.41543	8.08069	8.55742	8.28972	8.00476	7.97799	8.56839	8.44042	8.35277	8.66846	8.70399	8.22515	8.78609	8.45059	8.15598
RP11-122C9.1	8.41938	8.79301	7.73048	9.651	7.58955	8.34183	8.74755	8.34219	7.89899	8.80574	9.06768	9.80444	9.65748	9.08558	7.59205	8.54886	7.93763	9.39818	8.53812	9.19141	10.4654	8.96748	8.65762	9.45724	8.19319	8.21414	8.23801	7.92101	9.92188	8.81371	9.93539	8.64245	7.88587	8.68711	8.55544	9.15794	8.93064	8.21728	8.92098	8.16561	8.94531	8.621	8.93024	9.58271	8.36765	8.58129	8.65258	8.69466	8.34493
PTBP2	10.3897	9.18478	9.06356	10.0716	10.526	8.8438	9.95819	10.5422	9.28386	9.06927	8.59681	10.2141	11.9987	11.3242	10.7376	11.7288	10.1165	10.5548	9.30187	11.0131	9.17328	9.56597	10.1386	10.6852	9.49627	9.79857	9.28789	9.61334	10.2153	8.9343	8.38388	10.0864	10.1723	9.83197	10.4314	10.1766	10.4403	9.88957	10.0764	9.73773	10.3163	10.4086	10.2236	10.1261	11.0093	10.308	10.4017	10.1003	9.76515
DPYD	11.6057	10.8535	12.3426	10.0551	12.1269	10.8087	10.79	12.7375	12.1749	10.5818	10.9488	11.2268	11.8395	14.0876	12.8371	12.3498	12.3197	13.0376	12.2194	12.3301	9.05546	13.278	12.9317	9.51303	13.343	12.5889	12.5098	11.3916	13.5358	11.7281	10.4039	11.116	10.9283	11.8414	12.3331	11.5938	12.0579	12.1155	12.3798	11.2188	11.2822	12.288	11.8024	10.8852	13.3398	12.3341	12.3696	12.0753	12.2874
SNX7	11.9471	10.8129	11.5427	10.5167	12.0271	10.5108	11.2859	12.0517	11.1976	10.7807	10.3046	10.7887	12.4404	11.9021	10.8078	11.2943	10.5311	13.2454	12.0608	12.7601	13.3837	12.9921	12.0405	12.2358	12.0924	11.8252	11.4576	12.6102	12.2774	11.13	11.0851	12.5417	11.2341	11.8425	11.6198	12.6157	12.3984	11.2474	11.5849	11.6304	12.0667	11.5655	11.7532	11.1466	12.1128	11.8654	11.6632	11.5923	11.8618
LPPR5	6.96755	6.14728	5.99102	6.63901	5.56324	6.10662	6.3477	5.01698	5.22362	5.01698	5.73421	6.836	5.30953	6.51163	6.64811	5.64946	7.18522	7.83698	6.15305	6.13416	6.59141	7.79324	6.60991	6.53334	6.23031	7.08327	5.71984	6.89453	6.49197	7.14082	7.91269	5.74654	5.63196	7.10515	5.84269	7.03397	6.64728	5.6364	7.41544	5.4859	5.96033	6.02371	6.86425	5.61298	6.15149	6.98951	6.77967	6.22376	5.95595
LPPR4	9.34816	8.34356	8.03055	7.37394	8.37894	9.15138	8.00975	8.31335	7.73384	6.25891	7.15328	8.35622	7.98295	7.54777	9.52193	7.96732	10.0207	9.04357	9.56908	9.47899	8.23396	8.84469	8.78688	7.75932	7.08258	9.30254	8.0169	9.26005	8.338	9.04811	8.88009	8.55367	7.50324	8.72276	7.75572	8.5346	9.33701	7.51796	9.28439	8.33891	7.54051	8.74283	8.80112	7.04998	7.76832	8.23189	9.00084	10.0357	8.55494
PALMD	9.22176	8.69325	8.81384	8.11526	10.3612	9.93196	8.95174	9.21197	10.5144	9.04106	9.06988	8.76991	9.24818	10.9205	9.78781	9.29801	9.90061	9.19328	9.60997	10.3705	8.61517	9.40911	11.3009	9.96517	9.38339	9.03849	8.81765	9.75901	10.9766	10.7232	10.0606	9.91736	8.98778	9.35474	9.71278	9.68306	9.49537	9.03172	10.3546	9.297	9.02724	9.46518	9.45347	9.25151	8.59608	9.25165	10.0449	11.638	9.2319
FRRS1	10.896	9.30053	10.8851	10.0492	10.4056	9.77135	11.275	8.39567	10.2904	9.07784	8.50501	9.86886	8.86823	10.305	9.97695	10.8833	11.1857	10.4068	10.9793	10.0293	9.59093	11.0401	10.2228	11.2124	11.1715	10.6354	9.6457	10.318	11.7347	9.50393	8.24619	9.41795	9.76967	10.0866	10.0035	10.3481	10.9401	10.0133	9.85935	9.65665	11.2303	10.0231	10.3368	8.97342	10.4464	10.6084	10.4167	9.84027	10.2198
AGL	10.9571	10.2113	10.8236	11.2634	11.6683	9.49679	11.4949	11.233	10.6775	10.3018	10.0647	11.9207	11.799	11.8089	11.1397	12.2393	11.4101	12.992	10.9631	11.9077	11.2048	11.3544	11.2515	11.1719	10.9526	11.0228	10.218	11.553	12.8936	10.856	9.7905	10.7541	10.8464	11.315	11.1631	11.4956	11.707	11.0491	11.4332	10.8533	11.5213	11.1624	11.2045	11.5104	11.4371	11.4988	11.447	11.3852	11.0898
RP5-884G6.2	6.97519	7.05436	6.49801	6.06991	6.64509	5.97768	6.94541	6.99594	6.12251	7.2709	6.02137	5.8879	7.51792	6.45023	6.69698	6.31448	6.01123	6.77409	7.04576	6.70597	6.79085	6.95504	7.03648	6.6499	6.42147	6.17795	6.40063	6.71289	7.21455	7.01121	6.97883	7.12178	6.41484	6.89366	6.80325	6.70358	7.00033	5.88649	6.77451	6.62984	6.28442	6.90749	6.33111	6.58282	6.52359	6.64279	7.01024	6.72917	6.61896
SLC35A3	11.1449	11.0997	11.297	12.1189	11.5074	10.0654	12.3971	12.1102	10.5385	10.8552	10.178	12.3854	13.8034	12.1708	13.1102	12.2594	12.3636	14.0596	11.676	12.4265	13.7721	11.2958	11.4075	11.9709	11.5517	12.4257	11.6937	12.2741	12.9303	12.0131	12.2872	11.4313	11.8622	12.7925	11.9052	12.4532	13.1995	11.4153	11.7273	11.4374	12.3829	11.9645	11.6114	11.6465	12.6724	12.2013	11.8899	11.4252	11.9594
RP4-714D9.5	7.84128	7.07611	7.65214	9.21003	7.6772	7.3312	8.45302	8.15068	7.05216	7.23936	6.34455	8.52117	9.39317	7.3273	8.03062	8.16458	7.34229	8.70677	7.27704	7.615	9.40275	6.33165	7.23976	8.43634	7.40487	8.83325	7.30807	8.28915	8.85981	7.39251	7.40463	7.83049	8.30051	8.63993	7.86308	7.40389	8.41242	7.82534	7.56085	7.80732	8.41093	8.00013	7.38535	7.87054	8.51467	7.92531	7.94024	7.69305	7.71229
HIAT1	11.8851	11.7644	11.1933	12.204	11.781	10.343	10.7243	12.2737	11.3869	10.8701	11.2178	12.3387	12.0749	12.6798	12.9813	13.2727	11.791	13.3773	11.8321	12.8453	11.7361	12.0842	11.8913	12.313	12.5277	12.1308	11.5328	12.2847	13.2079	11.0609	9.61776	11.3121	11.4892	12.122	12.0599	12.2566	12.3933	11.7058	12.0997	11.7537	11.9881	11.8375	12.0163	11.7393	12.0267	12.2357	12.1108	12.0062	12.0362
SASS6	8.46347	8.26013	8.62284	8.01271	8.12028	7.25241	8.61886	10.0144	7.98633	8.45608	9.37056	8.86198	9.98145	9.1585	8.95731	10.7774	7.91569	9.85526	8.67589	9.16928	9.37213	8.49189	8.08546	9.04233	9.07571	8.65525	9.08563	8.95413	9.25686	8.10937	7.80218	8.34619	8.90895	8.82934	8.72712	9.14133	9.42197	8.80504	8.75456	8.11191	8.95132	8.97811	8.70435	9.14092	9.53047	8.7908	8.69025	8.5533	9.10073
TRMT13	9.27193	9.14402	8.739	8.90925	9.69048	7.98169	9.72079	10.0596	8.96334	9.68804	8.74514	9.54416	10.1758	10.0546	9.17689	10.9174	8.97738	11.3901	9.29124	10.4049	10.0075	9.15128	9.70806	8.07402	9.4401	9.63491	9.10636	9.68802	10.4905	8.35835	8.31309	9.95231	9.37388	9.44256	9.78297	9.58837	10.0671	9.65449	9.53368	9.30097	9.82305	9.65373	9.41674	9.73303	10.1102	9.31587	9.74895	9.39787	9.39339
LRRC39	7.54023	6.78651	6.47095	5.93961	6.74475	6.12642	7.11883	5.99949	6.29868	6.36314	6.06837	6.04564	6.25593	6.48136	6.03436	6.16682	6.82918	6.17159	6.29428	6.56181	5.01698	6.49882	6.32733	5.778	5.5723	5.55628	5.64686	5.93664	7.08267	6.19594	6.67235	5.78136	6.76668	6.05709	6.44718	6.27155	6.089	6.53705	6.45705	5.88497	6.37225	6.56579	6.22308	6.48336	6.5546	6.42184	6.58752	6.5756	6.50999
[truncated: 17,395 more rows]
[truncated: 48 more columns]

## Sheet: Table S7
GPblack	GPblue	GPbrown	GPcyan	GPgreen	GPgreenyellow	GPmagenta	GPmignightblue	GPpink	GPpurple	GPred	GPsalmon	GPtan	GPturquoise	GPyellow
EPYC	AMY2A	PPARG	RPL39	HSPE1	C7	APOBEC1	CD163	TIMM8B	UBE2C	KDM6B	MEDAG	DARC	CCDC144A	CCL21
[truncated: 485 more rows]

## Sheet: Table S8
Comparative analysis of xCell scores between chemo-naïve and post-ctx patient samples (all samples)								Comparative analysis of xCell scores between chemo-naïve and post-ctx patient samples (Bulk vs Bulk and excluding LCM)										Comparative analysis of immunomodulator gene expression between chemo-naïve and post-ctx patient all samples (Bulk vs Bulk and excluding LCM)				Comparative analysis of immunomodulator gene expression between chemo-naïve and post-ctx patient all samples (Bulk vs Bulk and excluding LCM)						Gene set enrichment analysis for significantly enriched gene programs using Reactome curated pathways (Bulk vs Bulk comparison)												Gene set enrichment analysis for significantly enriched gene programs using Kegg curated pathways (Bulk vs Bulk comparison)
[truncated: 863 more rows]

[truncated: 6 more sheets: Table S9, Table S10, Table S11, Table S12, Table S13, Table S14]
