# Supplementary material for: Persister cell phenotypes contribute to poor patient outcomes after neoadjuvant chemotherapy in PDAC
Source: Nat Cancer. 2023 Sep 7;4(9):1362–81. doi: 10.1038/s43018-023-00628-6 (PMC10518256; doi:10.1038/s43018-023-00628-6)
Supplement: Supplementary file 3 — Statistical source data. [file 43018_2023_628_MOESM3_ESM.xlsx]

## Sheet: Figure 1b
WGCNA Module Eigenegene values used to generated heatmap
Treatment enrichment	Gene program module eigengene	ESPAC_17_062	ESPAC_17_064	ESPAC_17_109	ESPAC_17_111	ESPAC_17_112	ESPAC_17_041	ESPAC_17_044	ESPAC_17_045	ESPAC_17_058	ESPAC_17_059	ESPAC_17_060	ESPAC_17_061	ESPAC_17_063	ESPAC_17_072	ESPAC_17_074	ESPAC_17_075	ESPAC_17_076	ESPAC_17_077	ESPAC_17_078	ESPAC_17_088	ESPAC_17_089	ESPAC_17_090	ESPAC_17_091	ESPAC_17_093	ESPAC_17_103	ESPAC_17_104	ESPAC_17_105	ESPAC_17_107	ESPAC_17_108	ESPAC_17_110	ESPAC_17_113	A3SZ	DIDY	E91X	ECJH	EGSD	F5SU	FLL5	FPZQ	FVKU	FY0U	H5EL	H9SA	IY16	IYEE	J9HR	L54A	LHJN
Post-CTX enriched	MEblue	0.0392415	-0.0797884	-0.0342706	-0.029278	0.0403042	0.121482	-0.0610659	-0.0385765	-0.0667924	-0.103714	-0.0186112	-0.161822	-0.0396295	0.0519132	-0.0466798	-0.0820542	0.0136649	-0.105551	0.0827435	0.0547996	-0.0489006	0.0250962	-0.132157	0.0514058	0.121133	-0.0383986	-0.115133	0.0321287	-0.0627551	-0.155587	-0.071041	-0.0700497	-0.0847448	0.02704	-0.0267176	-0.0462679	-0.115793	0.11588	-0.14294	-0.0118457	0.0376003	-0.103761	-0.046975	-0.093363	-0.0368372	0.0434645	0.00923902	-0.070295
Post-CTX enriched	MEmidnightblue	0.0493472	-0.204289	0.00347091	-0.0799873	0.0313132	0.0555747	-0.0875622	0.0445329	-0.076804	-0.0121672	-0.0741186	-0.0458612	-0.274822	-0.0637011	-0.0508625	-0.0298935	0.16524	-0.0295152	-0.0145825	0.0121862	0.115793	0.0604169	-0.043259	0.0185937	-0.0253211	-0.128426	0.0523836	-0.0402491	0.0318208	-0.108907	-0.133971	-0.175803	-0.0474194	-0.0354708	-0.0613488	-0.0832456	0.0371845	0.0310273	-0.0904622	-0.12623	-0.0413235	-0.0374945	-0.101815	-0.0908823	0.00629022	0.00434978	0.0850009	-0.00765528
Post-CTX enriched	MEred	0.0821924	0.0555192	-0.122037	-0.0460969	-0.0989991	0.0252775	-0.019689	0.0372793	0.0604785	0.0773507	0.00825556	-0.019879	0.0207204	0.00718378	-0.03352	0.0637782	0.0440475	0.0128597	0.0520917	-0.320146	-0.0970183	-0.129616	-0.204838	-0.0507252	-0.0611692	-0.155704	0.00587496	0.00215665	-0.073286	-0.121098	-0.117691	0.0588458	-0.0712077	-0.0329499	-0.128313	-0.13296	-0.0291559	-0.0668276	0.0816605	-0.0151296	-0.00439707	-0.0693309	-0.107484	-0.0767735	-0.0867302	-0.0777111	-0.0235684	-0.0636578
Post-CTX enriched	MEturquoise	-0.021717	-0.0989074	-0.11375	-0.11162	-0.102746	-0.0267706	-0.0714905	-0.0495514	-0.00931409	0.00186772	-0.0132196	-0.0249394	-0.0261658	-0.0493893	-0.0184128	-0.0347194	-0.0428834	-0.00801729	-0.0308013	-0.170331	-0.126511	-0.104533	-0.175699	-0.120684	-0.080518	-0.123374	-0.0832064	-0.0872683	-0.103234	-0.103463	-0.0990498	-0.00691504	-0.0767245	-0.038051	-0.130091	-0.100246	-0.0251974	-0.0903341	-0.0287057	-0.0322854	-0.031632	-0.0821437	-0.0380123	-0.0467368	-0.0885458	-0.0568875	-0.060765	-0.0312334
Post-CTX enriched	MEblack	-0.0509951	-0.00133154	0.017649	0.105063	0.0179683	-0.0416449	0.0295573	-0.111499	-0.10334	0.0640541	-0.165281	-0.130581	-0.173581	-0.105021	-0.0821224	0.0323411	0.0634816	-0.0812007	0.000762773	-0.024258	-0.00335825	-0.0224472	-0.0525105	-0.00319475	-0.0399712	-0.169402	0.00093041	0.0280812	-0.0254563	-0.0362024	-0.146218	-0.0621968	0.0104614	-0.0990172	-0.0405945	-0.0910994	-0.0763746	-0.0363901	-0.00574023	-0.137988	-0.0780945	0.0505946	-0.194022	-0.0986456	-0.0102934	-0.0357137	-0.0461417	-0.0849991
Post-CTX enriched	MEsalmon	0.00855619	-0.0370349	-0.0200289	0.0450973	-0.0216053	0.0150636	-0.016545	-0.0632738	-0.0395368	0.0438391	-0.128748	-0.155077	-0.132856	-0.088422	-0.0634352	-0.0113759	0.0272848	-0.0900549	-0.00402118	-0.100415	-0.0211399	-0.044006	-0.117023	-0.00634273	0.0047065	-0.188165	-0.0387616	0.00535052	-0.0424711	-0.0720727	-0.106659	-0.0200547	-0.0653428	-0.046359	-0.09714	-0.0866835	-0.0934065	-0.0316217	0.00442031	-0.0787902	-0.0454382	-0.00313904	-0.160041	-0.108583	-0.0650314	-0.0690817	-0.0366175	-0.0988777
Post-CTX enriched	MEyellow	0.0329398	-0.150941	-0.0609277	-0.0879988	-0.00716559	0.00516866	-0.0655092	0.00608938	-0.00214424	-0.0666259	-0.0432995	-0.0838799	-0.163816	-0.0813519	-0.0079796	-0.102958	0.015736	-0.0400112	-0.0695253	-0.0600325	0.0375424	0.0224001	-0.11176	-0.0286921	0.0115969	-0.122517	0.000291694	-0.0605226	0.0133644	-0.0777211	-0.0472051	-0.0985436	-0.086349	-0.0398817	-0.10411	-0.115585	0.0244595	0.0228383	-0.0716176	-0.0738401	-0.0268163	-0.110578	0.0134279	-0.122616	-0.0951112	-0.0487132	-0.000919898	-0.048129
Post-CTX enriched	MEgreenyellow	-0.0432742	-0.106634	0.0101148	0.00905359	0.00270824	0.00333645	-0.0598008	-0.0791026	-0.0315665	-0.0577781	-0.112819	-0.193175	-0.160485	-0.0468366	-0.0466886	-0.0749834	0.0119237	-0.145509	0.00326686	0.0320325	0.00553421	0.0365428	-0.12813	-0.0241175	0.0594195	-0.147556	-0.102612	-0.00870774	-0.0467062	-0.0912371	-0.0825468	-0.0886151	-0.0468237	-0.0288515	-0.0405408	-0.00498646	-0.109701	0.025377	-0.105137	-0.0787173	-0.0585592	-0.00470212	-0.136642	-0.105451	-0.0403949	-0.0158059	-0.0525897	-0.107135
Post-CTX enriched	MEtan	-0.00188074	-0.0807069	-0.048031	-0.0618484	-0.0265928	0.0257361	-0.0681406	-0.0411752	0.0121683	-0.0401567	-0.0772303	-0.203189	-0.123568	-0.0706985	-0.0600039	-0.100183	-0.0163665	-0.0848321	-0.0477384	-0.0644709	-0.0155451	-0.0103928	-0.0947264	-0.0579063	0.0165824	-0.136592	-0.0852637	-0.0733564	-0.0296544	-0.0246099	-0.0237934	-0.06443	-0.0771067	-0.028678	-0.0781905	-0.051015	-0.0969587	0.00274568	-0.0707631	-0.0786432	-0.0481991	-0.0289774	-0.0767402	-0.105954	-0.0847354	-0.0522657	-0.0563123	-0.097545
Chemo-naive enriched	MEmagenta	0.0553563	-0.0337621	0.110568	0.0944648	0.135343	0.0389367	0.0973921	0.0764613	0.0684063	0.0479347	0.116866	0.0128819	0.113706	0.0932221	0.0568039	-0.0757714	0.00970659	0.0588593	0.0953932	0.0969349	0.0750031	0.051672	0.152751	0.0602023	0.0257176	0.124484	-0.0158586	0.0708624	0.0824283	-0.0229506	0.0997275	0.0947425	0.0876232	0.0533174	0.112385	0.122207	0.0279314	-0.0296503	0.128764	0.149906	0.0207285	-0.0257997	0.0244516	0.0231481	0.0378592	-0.0147747	0.0337629	0.0436913
Chemo-naive enriched	MEpurple	-0.0322878	0.245065	0.00891564	-0.0733278	0.0397887	-0.0256455	0.110266	0.0533804	-0.0830229	0.00945376	0.0607084	0.149336	0.117064	-0.0244288	0.00452822	0.0779205	0.0206385	0.177474	-0.0877359	0.0982008	0.0495142	0.00542095	0.175875	0.00858411	-0.149987	0.105577	0.200436	0.0436387	0.125096	-0.027307	0.032147	0.0473636	0.0725346	-0.0508594	0.0847907	0.0647528	0.0498863	-0.0395833	-0.0573359	0.0507699	0.0679123	-0.0167584	0.12435	0.0848193	0.0431044	-0.0489905	0.104534	0.0751361
Chemo-naive enriched	MEbrown	-0.142817	-0.0628109	0.0969901	-0.0321676	-0.0100529	-0.0972276	-0.102951	-0.0655301	-0.037287	-0.141158	0.0295553	0.0468222	-0.0598845	0.143701	0.121786	0.113472	0.0657417	0.0917028	0.141472	0.287923	0.0131001	0.146654	0.162947	-0.00740915	-0.0188464	0.166198	0.000694726	0.0039597	0.027434	0.130957	0.0165635	0.00482088	0.0672663	0.0407254	0.11712	0.142994	0.00637673	0.0406356	0.0127111	0.0489811	0.0147537	0.0603507	0.0648589	0.0687295	0.0653203	0.0460884	0.0385547	0.0386944
Chemo-naive enriched	MEgreen	-0.104519	0.00983283	0.089356	0.0157677	0.0739884	-0.0557963	-0.00928024	-0.0234664	-0.0750229	-0.0847872	0.00452592	0.0537643	-0.0226808	0.0365163	0.0785607	0.0280655	-0.0278457	0.0454881	-0.0289187	0.26057	0.0455938	0.117464	0.242176	0.0383586	0.00281607	0.187705	0.0297613	0.0202386	0.0475947	0.111207	0.0890393	-0.00995982	0.0658809	0.0320376	0.139728	0.121333	0.0107389	0.038929	-0.00917759	0.0176949	0.00740254	0.0650568	0.0634931	0.0590471	0.069792	0.0438702	0.0455241	0.0425067
Chemo-naive enriched	MEcyan	-0.0433735	0.0821283	0.0421297	0.0681591	0.189893	-0.00964949	0.135284	-0.0135983	-0.0967874	0.020145	0.131223	-0.0182241	0.0401053	-0.00970147	-0.0341594	-0.0583442	-0.163942	-0.138908	-0.166669	0.0921518	0.0314202	0.00994931	0.261299	0.0570502	0.0778326	0.201993	-0.0242392	0.0158663	0.0166607	0.161549	0.0993257	-0.0540204	0.0439371	0.0174058	0.163079	0.0533119	0.00892653	0.0508039	0.00504564	0.00763822	-0.00237048	0.130273	0.0737302	0.0532626	0.0581329	0.00427525	0.0369482	-0.00990478
Chemo-naive enriched	MEpink	-0.00538764	0.0928738	0.0723724	0.124927	0.196678	0.0151594	0.130526	0.0426264	-0.0685891	-0.00686363	-0.00768622	0.0199688	0.0519601	-0.0704313	-0.0143499	-0.0807989	-0.127385	-0.00520188	-0.135079	0.124807	0.0588545	0.00219085	0.241491	0.0782219	-0.00551779	0.174152	0.0547005	0.0265	0.0850252	0.125211	0.12618	-0.0117568	0.0530076	0.0229861	0.14578	0.0684204	0.0229703	0.0331699	0.0075247	0.0120863	0.0146874	0.0795844	0.0733048	0.0467005	0.068896	0.0188653	0.054232	0.0420261
Heatmap annotations
Sample_ids	Treatment	LCM	CTX
ESPAC_17_062	Adjuvant	Y	FFX
ESPAC_17_064	Adjuvant	Y	FFX
ESPAC_17_109	Adjuvant	Y	FFX
ESPAC_17_111	Adjuvant	Y	FFX
ESPAC_17_112	Adjuvant	Y	FFX
ESPAC_17_041	Adjuvant	Y	GEM
ESPAC_17_044	Adjuvant	Y	GEM
ESPAC_17_045	Adjuvant	Y	GEM
ESPAC_17_058	Adjuvant	Y	GEM
ESPAC_17_059	Adjuvant	Y	GEM
ESPAC_17_060	Adjuvant	Y	GEM
ESPAC_17_061	Adjuvant	Y	GEM
ESPAC_17_063	Adjuvant	Y	GEM
ESPAC_17_072	Adjuvant	Y	GEM
ESPAC_17_074	Adjuvant	Y	GEM
ESPAC_17_075	Adjuvant	Y	GEM
ESPAC_17_076	Adjuvant	Y	GEM
ESPAC_17_077	Adjuvant	Y	GEM
ESPAC_17_078	Adjuvant	Y	GEM
ESPAC_17_088	Adjuvant	Y	GEM
ESPAC_17_089	Adjuvant	Y	GEM
ESPAC_17_090	Adjuvant	Y	GEM
ESPAC_17_091	Adjuvant	Y	GEM
ESPAC_17_093	Adjuvant	Y	GEM
ESPAC_17_103	Adjuvant	Y	GEM
ESPAC_17_104	Adjuvant	Y	GEM
ESPAC_17_105	Adjuvant	Y	GEM
ESPAC_17_107	Adjuvant	Y	GEM
ESPAC_17_108	Adjuvant	Y	GEM
ESPAC_17_110	Adjuvant	Y	GEM
ESPAC_17_113	Adjuvant	Y	GEM
A3SZ	Adjuvant	N	GEM
DIDY	Adjuvant	N	GEM
E91X	Adjuvant	N	GEM
ECJH	Adjuvant	N	GEM
EGSD	Adjuvant	N	GEM
F5SU	Adjuvant	N	GEM
FLL5	Adjuvant	N	GEM
FPZQ	Adjuvant	N	GEM
FVKU	Adjuvant	N	GEM
FY0U	Adjuvant	N	GEM
H5EL	Adjuvant	N	GEM
H9SA	Adjuvant	N	GEM
IY16	Adjuvant	N	GEM
IYEE	Adjuvant	N	GEM
J9HR	Adjuvant	N	GEM
L54A	Adjuvant	N	GEM
LHJN	Adjuvant	N	GEM
LTHM	Adjuvant	N	GEM
N87R	Adjuvant	Y	GEM
OT3M	Adjuvant	N	GEM
U3R7	Adjuvant	N	GEM
UGOD	Adjuvant	N	GEM
VVM2	Adjuvant	N	GEM
WBTH	Adjuvant	N	GEM
X7YT	Adjuvant	N	GEM
YEC6	Adjuvant	N	GEM
YMF4	Adjuvant	N	GEM
Z9HV	Adjuvant	N	GEM
ESPAC_17_057	Adjuvant	N	NA
KW9X	Adjuvant	N	NA
PZRZ	Adjuvant	N	NA
SXU3	Adjuvant	N	NA
VIF5	Adjuvant	N	NA
ESPAC_17_011	Neoadjuvant	N	FFX
ESPAC_17_012	Neoadjuvant	N	FFX
ESPAC_17_018	Neoadjuvant	N	FFX
ESPAC_17_019	Neoadjuvant	N	FFX
ESPAC_17_021	Neoadjuvant	N	FFX
ESPAC_17_022	Neoadjuvant	N	FFX
ESPAC_17_023	Neoadjuvant	N	FFX
ESPAC_17_025	Neoadjuvant	N	FFX
ESPAC_17_026	Neoadjuvant	N	FFX
ESPAC_17_027	Neoadjuvant	N	FFX
ESPAC_17_028	Neoadjuvant	N	FFX
ESPAC_17_029	Neoadjuvant	N	FFX
ESPAC_17_030	Neoadjuvant	N	FFX
ESPAC_17_031	Neoadjuvant	N	FFX
ESPAC_17_032	Neoadjuvant	N	FFX
ESPAC_17_033	Neoadjuvant	N	FFX
ESPAC_17_034	Neoadjuvant	N	FFX
ESPAC_17_035	Neoadjuvant	N	FFX
ESPAC_17_036	Neoadjuvant	N	FFX
ESPAC_17_037	Neoadjuvant	N	FFX
ESPAC_17_038	Neoadjuvant	N	FFX
ESPAC_17_039	Neoadjuvant	N	FFX
ESPAC_17_087	Neoadjuvant	N	FFX
ESPAC_17_010	Neoadjuvant	N	GEM
ESPAC_17_013	Neoadjuvant	N	GEM
ESPAC_17_020	Neoadjuvant	N	GEM
ESPAC_17_024	Neoadjuvant	N	GEM
ESPAC_17_040	Neoadjuvant	N	GEM
ESPAC_17_079	Neoadjuvant	N	GEM
ESPAC_17_080	Neoadjuvant	N	GEM
ESPAC_17_081	Neoadjuvant	N	GEM
ESPAC_17_084	Neoadjuvant	N	GEM
ESPAC_17_086	Neoadjuvant	N	GEM
Gene set enrichment analysis for colored gene programs using Reactome curated pathways
Gene program	ID	Description	GeneRatio	BgRatio	pvalue	p.adjust	qvalue	geneID	Count
blue	R-HSA-112316	Neuronal System	36/196	410/10867	1.49043e-15	6.40886e-13	5.71071e-13	57369/6833/83795/2572/3773/9378/3777/10242/6506/347731/2891/9066/6616/816/9254/3763/773/107/3742/3741/2892/2901/89822/5923/2893/6532/9312/81033/26045/3767/170850/8001/22843/1141/774/80059	36
blue	R-HSA-210745	Regulation of gene expression in beta cells	9/196	21/10867	4.09899e-11	8.81282e-09	7.85279e-09	3630/3375/4760/4821/222546/5080/4825/389692/2645	9
blue	R-HSA-186712	Regulation of beta-cell development	10/196	41/10867	1.997e-09	2.86237e-07	2.55056e-07	3630/3375/4760/4821/222546/3642/5080/4825/389692/2645	10
blue	R-HSA-1296071	Potassium Channels	13/196	103/10867	3.7085e-08	3.98664e-06	3.55236e-06	6833/83795/3773/3777/10242/3763/3742/3741/89822/9312/81033/3767/170850	13
blue	R-HSA-2980736	Peptide hormone metabolism	12/196	91/10867	7.68163e-08	6.6062e-06	5.88655e-06	3630/2641/169026/1360/5126/5122/3800/139760/5080/2864/619373/3798	12
blue	R-HSA-112315	Transmission across Chemical Synapses	19/196	270/10867	3.97575e-07	2.84929e-05	2.5389e-05	2572/3773/6506/2891/6616/816/9254/3763/773/107/2892/2901/5923/2893/6532/8001/22843/1141/774	19
blue	R-HSA-5576891	Cardiac conduction	12/196	129/10867	3.50225e-06	0.000215138	0.000191702	83795/3777/486/816/9254/6328/89822/6543/30820/3767/55800/6547	12
blue	R-HSA-264876	Insulin processing	6/196	27/10867	6.88304e-06	0.000369963	0.000329661	3630/169026/5126/5122/3800/3798	6
blue	R-HSA-422356	Regulation of insulin secretion	9/196	78/10867	1.04714e-05	0.0005003	0.0004458	3630/2641/6833/6616/9254/773/2864/3767/776	9
blue	R-HSA-163685	Integration of energy metabolism	10/196	108/10867	2.41949e-05	0.000945803	0.000842771	3630/2641/6833/6616/9254/773/107/2864/3767/776	10
blue	R-HSA-425393	Transport of inorganic cations/anions and amino acids/oligopeptides	10/196	108/10867	2.41949e-05	0.000945803	0.000842771	6519/8671/6506/6542/57282/57084/55089/6543/9498/6547	10
blue	R-HSA-381771	Synthesis, secretion, and inactivation of Glucagon-like Peptide-1 (GLP-1)	5/196	21/10867	2.91771e-05	0.00104551	0.00093162	2641/5122/139760/5080/2864	5
blue	R-HSA-8935690	Digestion	5/196	22/10867	3.72085e-05	0.00123074	0.00109667	279/5407/280/5406/1208	5
blue	R-HSA-397014	Muscle contraction	13/196	197/10867	5.68083e-05	0.00167183	0.00148971	83795/3777/486/816/9254/6328/89822/6543/7111/30820/3767/55800/6547	13
blue	R-HSA-400508	Incretin synthesis, secretion, and inactivation	5/196	24/10867	5.83195e-05	0.00167183	0.00148971	2641/5122/139760/5080/2864	5
blue	R-HSA-400511	Synthesis, secretion, and inactivation of Glucose-dependent Insulinotropic Polypeptide (GIP)	4/196	13/10867	6.45971e-05	0.00173605	0.00154693	5122/139760/5080/2864	4
blue	R-HSA-8963743	Digestion and absorption	5/196	27/10867	0.000106005	0.0026813	0.00238921	279/5407/280/5406/1208	5
blue	R-HSA-425407	SLC-mediated transmembrane transport	14/196	251/10867	0.0001794	0.00428566	0.0038188	213/169026/6519/8671/6506/6542/347/57282/57084/222962/55089/6543/9498/6547	14
blue	R-HSA-445095	Interaction between L1 and Ankyrins	5/196	31/10867	0.00021042	0.00476215	0.00424338	23114/6328/57731/6710/55800	5
blue	R-HSA-422085	Synthesis, secretion, and deacylation of Ghrelin	4/196	19/10867	0.000321671	0.00688624	0.00613609	3630/2641/5122/619373	4
blue	R-HSA-112314	Neurotransmitter receptors and postsynaptic signal transmission	12/196	205/10867	0.000336305	0.00688624	0.00613609	3773/2891/816/3763/107/2892/2901/5923/2893/8001/22843/1141	12
blue	R-HSA-196741	Cobalamin (Cbl, vitamin B12) transport and metabolism	4/196	21/10867	0.000482866	0.00943783	0.00840972	1504/11330/440387/5644	4
blue	R-HSA-438066	Unblocking of NMDA receptors, glutamate binding and activation	4/196	22/10867	0.000581901	0.010879	0.00969391	2891/816/2892/2893	4
blue	R-HSA-425381	Bicarbonate transporters	3/196	10/10867	0.000631524	0.0113148	0.0100822	8671/57282/9498	3
blue	R-HSA-2672351	Stimuli-sensing channels	8/196	109/10867	0.00077874	0.0133943	0.0119352	285175/65268/80036/55283/57348/57578/7223/65267	8
blue	R-HSA-8986944	Transcriptional Regulation by MECP2	6/196	62/10867	0.00084681	0.0140049	0.0124793	6750/2572/1392/2891/816/2593	6
blue	R-HSA-6794362	Protein-protein interactions at synapses	7/196	86/10867	0.000900274	0.0143377	0.0127758	9378/347731/9066/2892/2893/26045/80059	7
blue	R-HSA-1296072	Voltage gated Potassium channels	5/196	43/10867	0.00100064	0.015367	0.013693	3742/3741/9312/81033/170850	5
blue	R-HSA-112308	Presynaptic depolarization and calcium channel opening	3/196	12/10867	0.00112734	0.0161585	0.0143983	9254/773/774	3
blue	R-HSA-1296346	Tandem pore domain potassium channels	3/196	12/10867	0.00112734	0.0161585	0.0143983	83795/3777/89822	3
blue	R-HSA-373760	L1CAM interactions	8/196	119/10867	0.00137991	0.0191407	0.0170556	6456/23114/4684/6328/57731/6710/55800/1641	8
blue	R-HSA-442755	Activation of NMDA receptors and postsynaptic events	7/196	93/10867	0.00142812	0.0191904	0.0170999	2891/816/107/2892/5923/2893/22843	7
blue	R-HSA-9662360	Sensory processing of sound by inner hair cells of the cochlea	6/196	69/10867	0.00148809	0.0193903	0.017278	6616/9254/6855/8927/53904/776	6
blue	R-HSA-983712	Ion channel transport	10/196	186/10867	0.00198587	0.0251154	0.0223794	285175/65268/486/816/80036/55283/57348/57578/7223/65267	10
blue	R-HSA-399719	Trafficking of AMPA receptors	4/196	31/10867	0.00220531	0.0263413	0.0234718	2891/816/2892/2893	4
blue	R-HSA-399721	Glutamate binding, activation of AMPA receptors and synaptic plasticity	4/196	31/10867	0.00220531	0.0263413	0.0234718	2891/816/2892/2893	4
blue	R-HSA-9659379	Sensory processing of sound	6/196	76/10867	0.00244614	0.0284281	0.0253313	6616/9254/6855/8927/53904/776	6
blue	R-HSA-9651496	Defects of contact activation system (CAS) and kallikrein/kinin system (KKS)	3/196	16/10867	0.00272098	0.0299782	0.0267125	2160/3818/2159	3
blue	R-HSA-9671793	Diseases of hemostasis	3/196	16/10867	0.00272098	0.0299782	0.0267125	2160/3818/2159	3
blue	R-HSA-1592389	Activation of Matrix Metalloproteinases	4/196	33/10867	0.00278867	0.0299782	0.0267125	1504/440387/5644/3818	4
blue	R-HSA-6794361	Neurexins and neuroligins	5/196	55/10867	0.00303809	0.0318629	0.0283919	9378/347731/9066/26045/80059	5
blue	R-HSA-5576892	Phase 0 - rapid depolarisation	4/196	34/10867	0.00311652	0.0319072	0.0284314	816/9254/6328/55800	4
blue	R-HSA-416993	Trafficking of GluR2-containing AMPA receptors	3/196	17/10867	0.00326051	0.0321326	0.0286323	2891/2892/2893	3
blue	R-HSA-5578775	Ion homeostasis	5/196	56/10867	0.00328799	0.0321326	0.0286323	486/816/6543/3767/6547	5
blue	R-HSA-1296065	Inwardly rectifying K+ channels	4/196	35/10867	0.00346972	0.0331551	0.0295433	6833/3773/3763/3767	4
blue	R-HSA-5576886	Phase 4 - resting membrane potential	3/196	19/10867	0.00452474	0.0422964	0.0376889	83795/3777/89822	3
yellow	R-HSA-198933	Immunoregulatory interactions between a Lymphoid and a non-Lymphoid cell	29/201	132/10867	1.78636e-23	6.30587e-21	5.07704e-21	933/6614/911/925/10990/930/3683/6402/29121/10225/959/919/916/4068/3820/915/926/22914/917/10859/339390/912/10666/10219/23547/124599/10870/340205/56253	29
yellow	R-HSA-380108	Chemokine receptors bind chemokines	15/201	59/10867	1.17274e-13	2.06989e-11	1.66653e-11	6366/6363/10563/1236/6361/1233/2829/729230/6352/6367/10663/7852/1237/1234/6351	15
yellow	R-HSA-202433	Generation of second messenger molecules	10/201	34/10867	3.33903e-10	3.92893e-08	3.16329e-08	3702/7535/919/916/9402/51466/915/3937/7454/917	10
yellow	R-HSA-373076	Class A/1 (Rhodopsin-like receptors)	24/201	335/10867	1.22657e-08	1.08245e-06	8.71508e-07	6366/6363/10563/1236/6361/1233/2829/729230/6352/6367/1269/10663/7852/154/27334/29933/53829/10800/1237/1234/9934/8698/6351/2841	24
yellow	R-HSA-449147	Signaling by Interleukins	28/201	462/10867	2.68762e-08	1.89746e-06	1.5277e-06	6363/3575/1441/3603/2208/3662/729230/6352/1439/3559/6367/3560/1438/3587/3718/6775/3936/5778/8807/7133/5293/50615/10068/3595/1234/11009/6351/10148	28
yellow	R-HSA-6783783	Interleukin-10 signaling	9/201	47/10867	1.57168e-07	9.24673e-06	7.44481e-06	6363/2208/729230/6352/6367/3587/7133/1234/6351	9
yellow	R-HSA-202403	TCR signaling	13/201	120/10867	3.10646e-07	1.56655e-05	1.26127e-05	3702/7535/919/916/9402/5788/51466/915/3937/7454/917/50852/26191	13
yellow	R-HSA-388841	Costimulation by the CD28 family	10/201	69/10867	4.9315e-07	2.17602e-05	1.75198e-05	1493/919/151888/916/9402/29851/940/915/917/5133	10
yellow	R-HSA-202430	Translocation of ZAP-70 to Immunological synapse	6/201	19/10867	8.25014e-07	3.23589e-05	2.60531e-05	7535/919/916/915/917/26191	6
yellow	R-HSA-451927	Interleukin-2 family signaling	8/201	44/10867	1.19306e-06	4.2115e-05	3.3908e-05	1439/3559/3560/1438/3718/6775/5293/50615	8
yellow	R-HSA-500792	GPCR ligand binding	25/201	467/10867	1.62379e-06	5.2109e-05	4.19545e-05	6366/6363/10563/1236/6361/1233/2829/729230/6352/6367/1269/10663/7852/154/27334/29933/53829/10800/1237/1234/9934/8698/6351/2841/7480	25
yellow	R-HSA-202427	Phosphorylation of CD3 and TCR zeta chains	6/201	22/10867	2.16601e-06	6.37167e-05	5.13001e-05	919/916/5788/915/917/26191	6
yellow	R-HSA-375276	Peptide ligand-binding receptors	15/201	201/10867	4.64145e-06	0.000126033	0.000101473	6366/6363/10563/1236/6361/1233/2829/729230/6352/6367/10663/7852/1237/1234/6351	15
yellow	R-HSA-912526	Interleukin receptor SHC signaling	6/201	27/10867	7.95481e-06	0.000194965	0.000156972	1439/3559/3560/1438/3718/5293	6
yellow	R-HSA-9013149	RAC1 GTPase cycle	14/201	185/10867	8.28462e-06	0.000194965	0.000156972	64333/57580/752/1794/653361/55843/4689/7454/9459/55619/257106/9938/117289/81704	14
yellow	R-HSA-5669034	TNFs bind their physiological receptors	6/201	29/10867	1.23777e-05	0.000273083	0.000219867	944/939/8740/23495/7133/7293	6
yellow	R-HSA-8877330	RUNX1 and FOXP3 control the development of regulatory T lymphocytes (Tregs)	4/201	10/10867	2.18643e-05	0.00044215	0.000355988	1378/3559/1493/50943	4
yellow	R-HSA-983695	Antigen activates B Cell Receptor (BCR) leading to generation of second messengers	6/201	32/10867	2.25459e-05	0.00044215	0.000355988	640/973/933/930/974/5293	6
yellow	R-HSA-418594	G alpha (i) signalling events	18/201	318/10867	2.44408e-05	0.000454085	0.000365597	6366/6363/10563/1236/1233/729230/6352/1269/10663/7852/53829/1237/1234/9934/64407/8698/6351/2841	18
yellow	R-HSA-9013148	CDC42 GTPase cycle	12/201	159/10867	3.81375e-05	0.000673128	0.000541954	64333/57580/752/7454/9459/89846/55619/257106/221472/117289/81704/23048	12
yellow	R-HSA-389948	PD-1 signaling	5/201	23/10867	5.28399e-05	0.000888214	0.000715127	919/916/915/917/5133	5
yellow	R-HSA-512988	Interleukin-3, Interleukin-5 and GM-CSF signaling	6/201	48/10867	0.000238747	0.0038308	0.00308429	1439/3559/3560/1438/3718/5293	6
yellow	R-HSA-5668541	TNFR2 non-canonical NF-kB pathway	8/201	102/10867	0.000591098	0.00907207	0.00730419	944/959/939/8740/23495/7133/115650/7293	8
yellow	R-HSA-9012999	RHO GTPase cycle	19/201	449/10867	0.00065587	0.00959739	0.00772713	7535/64333/57580/752/1794/399/653361/55843/4689/7454/9459/89846/55619/257106/221472/9938/117289/81704/23048	19
yellow	R-HSA-9020958	Interleukin-21 signaling	3/201	10/10867	0.000679702	0.00959739	0.00772713	3718/6775/50615	3
yellow	R-HSA-202733	Cell surface interactions at the vascular wall	9/201	137/10867	0.000987263	0.013404	0.0107919	6401/3683/6402/914/6693/55423/962/10461/29802	9
yellow	R-HSA-2029481	FCGR activation	3/201	12/10867	0.0012125	0.0138069	0.0111163	919/2268/917	3
yellow	R-HSA-417957	P2Y receptors	3/201	12/10867	0.0012125	0.0138069	0.0111163	27334/53829/9934	3
yellow	R-HSA-8984722	Interleukin-35 Signalling	3/201	12/10867	0.0012125	0.0138069	0.0111163	6775/3595/10148	3
yellow	R-HSA-9020558	Interleukin-2 signaling	3/201	12/10867	0.0012125	0.0138069	0.0111163	3559/3560/3718	3
yellow	R-HSA-9027276	Erythropoietin activates Phosphoinositide-3-kinase (PI3K)	3/201	12/10867	0.0012125	0.0138069	0.0111163	23533/5294/5293	3
yellow	R-HSA-2172127	DAP12 interactions	5/201	45/10867	0.00137972	0.01522	0.0122541	9402/3937/22914/100049587/124599	5
yellow	R-HSA-164952	The role of Nef in HIV-1 replication and disease pathogenesis	4/201	28/10867	0.00164218	0.0175663	0.0141432	1794/919/940/926	4
yellow	R-HSA-9706369	Negative regulation of FLT3	3/201	15/10867	0.00240711	0.0249915	0.0201213	2322/6503/84174	3
yellow	R-HSA-418038	Nucleotide-like (purinergic) receptors	3/201	16/10867	0.00292252	0.0286569	0.0230725	27334/53829/9934	3
yellow	R-HSA-844456	The NLRP3 inflammasome	3/201	16/10867	0.00292252	0.0286569	0.0230725	4210/5027/9051	3
yellow	R-HSA-2219530	Constitutive Signaling by Aberrant PI3K in Cancer	6/201	78/10867	0.00316119	0.0301594	0.0242822	2322/930/29851/940/5293/50852	6
yellow	R-HSA-5676594	TNF receptor superfamily (TNFSF) members mediating non-canonical NF-kB pathway	3/201	18/10867	0.00414426	0.038498	0.0309958	959/8740/115650	3
yellow	R-HSA-166658	Complement cascade	5/201	58/10867	0.00426469	0.0386009	0.0310787	1380/1378/930/5199/3004	5
yellow	R-HSA-983705	Signaling by the B Cell Receptor (BCR)	7/201	112/10867	0.00470679	0.0415374	0.033443	640/973/933/930/974/5579/5293	7
yellow	R-HSA-9607240	FLT3 Signaling	4/201	38/10867	0.0051275	0.0441465	0.0355437	2322/6503/9402/84174	4
greenyellow	R-HSA-5576891	Cardiac conduction	9/102	129/10867	3.1946e-06	0.00116922	0.00101891	6332/3776/23704/2259/6327/6330/10060/783/7220	9
greenyellow	R-HSA-5576892	Phase 0 - rapid depolarisation	5/102	34/10867	1.47974e-05	0.00186391	0.00162428	6332/2259/6327/6330/783	5
greenyellow	R-HSA-397014	Muscle contraction	10/102	197/10867	1.52779e-05	0.00186391	0.00162428	6332/25802/3776/23704/2259/6327/6330/10060/783/7220	10
greenyellow	R-HSA-1474244	Extracellular matrix organization	12/102	301/10867	2.38394e-05	0.00218131	0.00190088	4239/7373/81578/7043/2192/1634/3908/2/83700/10516/9508/3680	12
greenyellow	R-HSA-2129379	Molecules associated with elastic fibres	4/102	38/10867	0.000422629	0.0259793	0.0226394	4239/7043/2192/10516	4
greenyellow	R-HSA-2219528	PI3K/AKT Signaling in Cancer	6/102	104/10867	0.000425889	0.0259793	0.0226394	2255/2252/2099/3082/5156/10000	6
greenyellow	R-HSA-199418	Negative regulation of the PI3K/AKT network	6/102	113/10867	0.000662661	0.0329912	0.0287499	2255/2252/2099/3082/5156/10000	6
greenyellow	R-HSA-2219530	Constitutive Signaling by Aberrant PI3K in Cancer	5/102	78/10867	0.000810161	0.0329912	0.0287499	2255/2252/2099/3082/5156	5
greenyellow	R-HSA-1566948	Elastic fibre formation	4/102	45/10867	0.00081126	0.0329912	0.0287499	4239/7043/2192/10516	4
black	R-HSA-1474244	Extracellular matrix organization	50/137	301/10867	2.08584e-43	7.30043e-41	6.23555e-41	1301/2199/1311/1277/8038/1292/170690/50509/8076/7057/1291/22801/4313/1289/4060/1303/54829/222663/633/2335/1300/1296/4017/7837/1295/5118/1513/1293/2200/1290/5654/4015/255631/11117/4237/6678/4921/9509/30008/22795/283208/6383/1281/1278/3910/649/1462/4016/7077/84695	50
black	R-HSA-2022090	Assembly of collagen fibrils and other multimeric structures	22/137	61/10867	4.17856e-27	7.31248e-25	6.24585e-25	1301/1277/1292/50509/1291/1289/1303/1300/1296/4017/7837/1295/5118/1293/1290/4015/255631/1281/1278/649/4016/84695	22
black	R-HSA-1474290	Collagen formation	24/137	90/10867	7.08633e-26	8.26738e-24	7.06146e-24	1301/1277/1292/50509/1291/1289/1303/1300/1296/4017/7837/1295/5118/1293/1290/4015/255631/9509/283208/1281/1278/649/4016/84695	24
black	R-HSA-1650814	Collagen biosynthesis and modifying enzymes	19/137	67/10867	3.283e-21	2.87262e-19	2.45361e-19	1301/1277/1292/50509/1291/1289/1303/1300/1296/1295/5118/1293/1290/255631/9509/283208/1281/1278/649	19
black	R-HSA-1474228	Degradation of the extracellular matrix	23/137	140/10867	1.18971e-19	8.328e-18	7.11324e-18	1301/1277/1292/170690/50509/1291/4313/1289/1303/222663/2335/1300/1296/1295/1513/1293/2200/1290/5654/1281/1278/649/7077	23
black	R-HSA-8948216	Collagen chain trimerization	15/137	44/10867	2.48963e-18	1.45228e-16	1.24045e-16	1301/1277/1292/50509/1291/1289/1303/1300/1296/1295/1293/1290/255631/1281/1278	15
black	R-HSA-216083	Integrin cell surface interactions	18/137	85/10867	1.2218e-17	6.109e-16	5.21792e-16	1311/1277/1292/50509/7057/1291/22801/1289/4060/2335/1300/1296/1295/1293/2200/1290/1281/1278	18
black	R-HSA-3000178	ECM proteoglycans	17/137	76/10867	3.79422e-17	1.65997e-15	1.41784e-15	1311/1277/1292/50509/1291/1289/4060/54829/633/2335/1293/1290/6678/1281/1278/3910/1462	17
black	R-HSA-1442490	Collagen degradation	16/137	64/10867	4.8713e-17	1.8944e-15	1.61807e-15	1301/1277/1292/50509/1291/4313/1289/1303/1300/1296/1295/1513/1293/1290/1281/1278	16
black	R-HSA-2243919	Crosslinking of collagen fibrils	9/137	18/10867	2.72589e-13	8.9652e-12	7.65749e-12	1277/4017/7837/5118/4015/1278/649/4016/84695	9
black	R-HSA-3000171	Non-integrin membrane-ECM interactions	13/137	59/10867	2.81763e-13	8.9652e-12	7.65749e-12	1301/1277/50509/7057/1289/2335/1300/1290/4921/6383/1281/1278/3910	13
black	R-HSA-8874081	MET activates PTK2 signaling	10/137	30/10867	1.76505e-12	5.14806e-11	4.39714e-11	1301/1277/50509/1289/2335/1290/255631/1281/1278/3910	10
black	R-HSA-1566948	Elastic fibre formation	11/137	45/10867	6.0043e-12	1.61654e-10	1.38075e-10	2199/8076/2335/4017/2200/4015/11117/4237/30008/4016/84695	11
black	R-HSA-3000170	Syndecan interactions	9/137	27/10867	2.38723e-11	5.96808e-10	5.09755e-10	1277/50509/7057/1289/2335/1290/6383/1281/1278	9
black	R-HSA-8875878	MET promotes cell motility	10/137	41/10867	5.8555e-11	1.36628e-09	1.16699e-09	1301/1277/50509/1289/2335/1290/255631/1281/1278/3910	10
black	R-HSA-186797	Signaling by PDGF	9/137	58/10867	3.89809e-08	8.52708e-07	7.28328e-07	1292/50509/7057/1291/1289/1293/1290/7058/1281	9
black	R-HSA-6806834	Signaling by MET	10/137	79/10867	5.01342e-08	1.03218e-06	8.81617e-07	1301/1277/50509/1289/2335/1290/255631/1281/1278/3910	10
black	R-HSA-5083635	Defective B3GALTL causes Peters-plus syndrome (PpS)	7/137	37/10867	3.25916e-07	6.33726e-06	5.41288e-06	170690/7057/92949/11173/81792/7058/9509	7
black	R-HSA-2129379	Molecules associated with elastic fibres	7/137	38/10867	3.95337e-07	6.9184e-06	5.90925e-06	2199/8076/2335/2200/11117/4237/30008	7
black	R-HSA-5173214	O-glycosylation of TSR domain-containing proteins	7/137	38/10867	3.95337e-07	6.9184e-06	5.90925e-06	170690/7057/92949/11173/81792/7058/9509	7
black	R-HSA-419037	NCAM1 interactions	7/137	42/10867	8.1036e-07	1.3506e-05	1.15359e-05	1292/50509/1291/1289/1293/1290/1281	7
black	R-HSA-3781865	Diseases of glycosylation	11/137	143/10867	1.79e-06	2.84773e-05	2.43235e-05	170690/7057/92949/4060/633/11173/81792/7058/9509/6383/1462	11
black	R-HSA-8940973	RUNX2 regulates osteoblast differentiation	5/137	24/10867	1.03754e-05	0.000157887	0.000134857	1277/2737/25925/23493/860	5
black	R-HSA-2173782	Binding and Uptake of Ligands by Scavenger Receptors	6/137	42/10867	1.29959e-05	0.000186685	0.000159454	1277/81035/284297/6678/1281/1278	6
black	R-HSA-375165	NCAM signaling for neurite out-growth	7/137	63/10867	1.33346e-05	0.000186685	0.000159454	1292/50509/1291/1289/1293/1290/1281	7
black	R-HSA-8878166	Transcriptional regulation by RUNX2	9/137	121/10867	2.11575e-05	0.000284813	0.000243269	1277/9358/2737/7291/25925/579/1749/23493/860	9
black	R-HSA-3906995	Diseases associated with O-glycosylation of proteins	7/137	68/10867	2.21734e-05	0.000287433	0.000245506	170690/7057/92949/11173/81792/7058/9509	7
black	R-HSA-8941326	RUNX2 regulates bone development	5/137	32/10867	4.53311e-05	0.000566639	0.000483986	1277/2737/25925/23493/860	5
black	R-HSA-5173105	O-linked glycosylation	8/137	111/10867	7.71153e-05	0.000930702	0.000794946	117248/170690/7057/92949/11173/81792/7058/9509	8
black	R-HSA-3000480	Scavenging by Class A Receptors	4/137	19/10867	8.08937e-05	0.00094376	0.000806099	1277/81035/1281/1278	4
black	R-HSA-5627123	RHO GTPases activate PAKs	4/137	24/10867	0.00021118	0.00238429	0.00203651	10398/4638/2316/4628	4
black	R-HSA-5668914	Diseases of metabolism	11/137	245/10867	0.000265375	0.00290254	0.00247917	170690/7057/92949/4060/633/11173/81792/7058/9509/6383/1462	11
black	R-HSA-430116	GP1b-IX-V activation signalling	3/137	12/10867	0.000396791	0.00420838	0.00359453	1277/2316/1278	3
black	R-HSA-76002	Platelet activation, signaling and aggregation	11/137	263/10867	0.000485256	0.00499528	0.00426664	1277/7057/7078/2335/6678/3671/2316/5919/1278/10630/9162	11
black	R-HSA-2214320	Anchoring fibril formation	3/137	15/10867	0.000798195	0.00798195	0.00681766	1277/1278/649	3
black	R-HSA-381426	Regulation of Insulin-like Growth Factor (IGF) transport and uptake by Insulin-like Growth Factor Binding Proteins (IGFBPs)	7/137	125/10867	0.00100638	0.00978429	0.00835711	4313/2335/2200/6383/54587/11167/1462	7
black	R-HSA-114608	Platelet degranulation	7/137	129/10867	0.00121008	0.0114467	0.00977704	7057/7078/2335/6678/3671/2316/5919	7
black	R-HSA-76005	Response to elevated platelet cytosolic Ca2+	7/137	134/10867	0.00150869	0.0138958	0.0118689	7057/7078/2335/6678/3671/2316/5919	7
black	R-HSA-445355	Smooth Muscle Contraction	4/137	40/10867	0.00155398	0.013946	0.0119118	59/10398/4638/800	4
black	R-HSA-3560782	Diseases associated with glycosaminoglycan metabolism	4/137	41/10867	0.00170533	0.0149216	0.0127451	4060/633/6383/1462	4
black	R-HSA-2022870	Chondroitin sulfate biosynthesis	3/137	20/10867	0.00190976	0.0151913	0.0129754	633/337876/1462	3
black	R-HSA-3560783	Defective B4GALT7 causes EDS, progeroid type	3/137	20/10867	0.00190976	0.0151913	0.0129754	633/6383/1462	3
black	R-HSA-3560801	Defective B3GAT3 causes JDSSDHD	3/137	20/10867	0.00190976	0.0151913	0.0129754	633/6383/1462	3
black	R-HSA-4420332	Defective B3GALT6 causes EDSP2 and SEMDJL1	3/137	20/10867	0.00190976	0.0151913	0.0129754	633/6383/1462	3
black	R-HSA-8957275	Post-translational protein phosphorylation	6/137	108/10867	0.0024053	0.0187079	0.0159791	2335/2200/6383/54587/11167/1462	6
black	R-HSA-1793185	Chondroitin sulfate/dermatan sulfate metabolism	4/137	50/10867	0.00355397	0.0270411	0.0230968	633/337876/6383/1462	4
black	R-HSA-1971475	A tetrasaccharide linker sequence is required for GAG synthesis	3/137	26/10867	0.00412191	0.030695	0.0262177	633/6383/1462	3
black	R-HSA-2682334	EPH-Ephrin signaling	5/137	92/10867	0.00606001	0.0441876	0.0377422	4313/10398/8218/6383/4628	5
magenta	R-HSA-1483206	Glycerophospholipid biosynthesis	8/119	129/10867	8.25615e-05	0.0349235	0.0318079	8399/79887/200879/171586/126969/1040/10809/5833	8
tan	R-HSA-1474244	Extracellular matrix organization	12/81	301/10867	2.09681e-06	0.000578721	0.000520893	7148/11095/9510/56999/8516/7092/7450/58494/170692/3791/91522/84570	12
tan	R-HSA-5083635	Defective B3GALTL causes Peters-plus syndrome (PpS)	5/81	37/10867	7.34292e-06	0.000743024	0.000668778	11095/9510/56999/221981/170692	5
tan	R-HSA-5173214	O-glycosylation of TSR domain-containing proteins	5/81	38/10867	8.40633e-06	0.000743024	0.000668778	11095/9510/56999/221981/170692	5
tan	R-HSA-3906995	Diseases associated with O-glycosylation of proteins	6/81	68/10867	1.07685e-05	0.000743024	0.000668778	11095/9510/56999/4855/221981/170692	6
tan	R-HSA-419812	Calcitonin-like ligand receptors	3/81	10/10867	4.61078e-05	0.00254515	0.00229083	10203/10268/10266	3
tan	R-HSA-1474228	Degradation of the extracellular matrix	7/81	140/10867	7.96244e-05	0.00366272	0.00329673	11095/9510/56999/7092/170692/91522/84570	7
tan	R-HSA-216083	Integrin cell surface interactions	5/81	85/10867	0.000417954	0.0164793	0.0148327	8516/7450/58494/3791/91522	5
tan	R-HSA-500792	GPCR ligand binding	11/81	467/10867	0.000654332	0.0192284	0.0173071	6387/9002/187/10203/1910/10268/1901/8322/10266/8643/2828	11
tan	R-HSA-3781865	Diseases of glycosylation	6/81	143/10867	0.000674703	0.0192284	0.0173071	11095/9510/56999/4855/221981/170692	6
tan	R-HSA-373080	Class B/2 (Secretin family receptors)	5/81	95/10867	0.000696683	0.0192284	0.0173071	10203/10268/8322/10266/8643	5
tan	R-HSA-194138	Signaling by VEGF	5/81	108/10867	0.00124312	0.0311911	0.0280743	9844/2324/1003/3708/3791	5
tan	R-HSA-5173105	O-linked glycosylation	5/81	111/10867	0.00140472	0.0323086	0.0290802	11095/9510/56999/221981/170692	5
tan	R-HSA-5668914	Diseases of metabolism	7/81	245/10867	0.00228866	0.04859	0.0437347	11095/9510/56999/4855/221981/170692/8029	7
turquoise	R-HSA-380270	Recruitment of mitotic centrosome proteins and complexes	10/195	82/10867	1.91521e-06	0.000573605	0.000562466	22981/85378/80184/27175/9814/55559/11190/11064/728642/10142	10
turquoise	R-HSA-380287	Centrosome maturation	10/195	82/10867	1.91521e-06	0.000573605	0.000562466	22981/85378/80184/27175/9814/55559/11190/11064/728642/10142	10
turquoise	R-HSA-380320	Recruitment of NuMA to mitotic centrosomes	9/195	94/10867	4.5789e-05	0.00914254	0.00896501	22981/85378/80184/27175/9814/55559/11190/11064/10142	9
turquoise	R-HSA-5620912	Anchoring of the basal body to the plasma membrane	9/195	98/10867	6.36935e-05	0.0095381	0.00935288	22981/80184/9814/55559/11190/85302/54806/11064/10142	9
turquoise	R-HSA-380259	Loss of Nlp from mitotic centrosomes	7/195	70/10867	0.000248009	0.0247595	0.0242788	22981/80184/9814/55559/11190/11064/10142	7
turquoise	R-HSA-380284	Loss of proteins required for interphase microtubule organization from the centrosome	7/195	70/10867	0.000248009	0.0247595	0.0242788	22981/80184/9814/55559/11190/11064/10142	7
turquoise	R-HSA-8854518	AURKA Activation by TPX2	7/195	73/10867	0.000322179	0.0275693	0.027034	22981/80184/9814/55559/11190/11064/10142	7
salmon	R-HSA-1474228	Degradation of the extracellular matrix	10/60	140/10867	3.97053e-09	8.69545e-07	7.27233e-07	2006/9507/4327/80781/1307/1284/3339/1282/1306/4326	10
salmon	R-HSA-1474244	Extracellular matrix organization	12/60	301/10867	6.97875e-08	7.64173e-06	6.39107e-06	2006/9507/4327/80781/1307/1284/3339/1282/4053/1306/4326/3913	12
salmon	R-HSA-3000157	Laminin interactions	5/60	30/10867	5.54999e-07	4.05149e-05	3.38841e-05	80781/1284/3339/1282/3913	5
salmon	R-HSA-1442490	Collagen degradation	6/60	64/10867	1.28282e-06	7.02346e-05	5.87398e-05	4327/80781/1307/1284/1282/1306	6
salmon	R-HSA-8948216	Collagen chain trimerization	5/60	44/10867	3.98674e-06	0.000174619	0.000146041	80781/1307/1284/1282/1306	5
salmon	R-HSA-6794361	Neurexins and neuroligins	5/60	55/10867	1.21913e-05	0.000444981	0.000372155	9379/1742/57555/321/50944	5
salmon	R-HSA-1650814	Collagen biosynthesis and modifying enzymes	5/60	67/10867	3.21748e-05	0.00100661	0.000841866	80781/1307/1284/1282/1306	5
salmon	R-HSA-216083	Integrin cell surface interactions	5/60	85/10867	0.000101296	0.00260602	0.00217951	80781/1307/1284/3339/1282	5
salmon	R-HSA-6794362	Protein-protein interactions at synapses	5/60	86/10867	0.000107097	0.00260602	0.00217951	9379/1742/57555/321/50944	5
salmon	R-HSA-1474290	Collagen formation	5/60	90/10867	0.000132894	0.00291037	0.00243405	80781/1307/1284/1282/1306	5
salmon	R-HSA-3000171	Non-integrin membrane-ECM interactions	4/60	59/10867	0.000304644	0.00606518	0.00507254	1284/3339/1282/3913	4
salmon	R-HSA-2022090	Assembly of collagen fibrils and other multimeric structures	4/60	61/10867	0.000346451	0.00632273	0.00528793	80781/1284/1282/1306	4
salmon	R-HSA-375165	NCAM signaling for neurite out-growth	4/60	63/10867	0.000392216	0.00660733	0.00552596	8912/1284/2260/1282	4
salmon	R-HSA-3000178	ECM proteoglycans	4/60	76/10867	0.000800876	0.012528	0.0104776	1284/3339/1282/3913	4
salmon	R-HSA-3781865	Diseases of glycosylation	5/60	143/10867	0.0011235	0.0164031	0.0137185	5549/9507/81794/4854/3339	5
salmon	R-HSA-2173782	Binding and Uptake of Ligands by Scavenger Receptors	3/60	42/10867	0.00157627	0.020306	0.0169827	1284/1282/4035	3
salmon	R-HSA-419037	NCAM1 interactions	3/60	42/10867	0.00157627	0.020306	0.0169827	8912/1284/1282	3
salmon	R-HSA-2214320	Anchoring fibril formation	2/60	15/10867	0.0030056	0.0346435	0.0289736	1284/1282	2
salmon	R-HSA-391903	Eicosanoid ligand-binding receptors	2/60	15/10867	0.0030056	0.0346435	0.0289736	5739/6915	2
salmon	R-HSA-186797	Signaling by PDGF	3/60	58/10867	0.00397999	0.0431354	0.0360758	1284/1282/5159	3
salmon	R-HSA-2243919	Crosslinking of collagen fibrils	2/60	18/10867	0.00433324	0.0431354	0.0360758	1284/1282	2
salmon	R-HSA-5635838	Activation of SMO	2/60	18/10867	0.00433324	0.0431354	0.0360758	2121/6608	2
salmon	R-HSA-3000480	Scavenging by Class A Receptors	2/60	19/10867	0.0048259	0.045951	0.0384305	1284/1282	2
midnightblue	R-HSA-198933	Immunoregulatory interactions between a Lymphoid and a non-Lymphoid cell	14/72	132/10867	1.24218e-13	2.78248e-11	1.97441e-11	29992/7305/3903/3676/11006/27180/2213/126014/11027/89790/27036/353514/945/10871	14
midnightblue	R-HSA-6798695	Neutrophil degranulation	20/72	480/10867	1.99285e-11	2.232e-09	1.5838e-09	3687/3101/2357/4332/719/7305/2207/3903/929/79930/3071/2212/728/1536/27180/963/79895/126014/945/80301	20
midnightblue	R-HSA-388841	Costimulation by the CD28 family	6/72	69/10867	5.90277e-06	0.00044074	0.000312743	80380/3113/941/942/920/3115	6
midnightblue	R-HSA-977606	Regulation of Complement cascade	5/72	47/10867	1.37039e-05	0.000638895	0.000453351	713/712/719/714/728	5
midnightblue	R-HSA-389948	PD-1 signaling	4/72	23/10867	1.42611e-05	0.000638895	0.000453351	80380/3113/920/3115	4
midnightblue	R-HSA-166658	Complement cascade	5/72	58/10867	3.86871e-05	0.00136141	0.000966041	713/712/719/714/728	5
midnightblue	R-HSA-9658195	Leishmania infection	9/72	254/10867	4.25442e-05	0.00136141	0.000966041	9332/114548/59345/719/695/3071/2212/7456/3055	9
midnightblue	R-HSA-202433	Generation of second messenger molecules	4/72	34/10867	7.0689e-05	0.00191785	0.00136088	3113/920/3115/9398	4
midnightblue	R-HSA-168898	Toll-like Receptor Cascades	7/72	157/10867	7.70564e-05	0.00191785	0.00136088	51311/7099/695/929/4064/9450/51284	7
midnightblue	R-HSA-166786	Creation of C4 and C2 activators	3/72	14/10867	9.63383e-05	0.00215798	0.00153127	713/712/714	3
midnightblue	R-HSA-5602498	MyD88 deficiency (TLR2/4)	3/72	17/10867	0.000177421	0.00361293	0.00256368	7099/695/929	3
midnightblue	R-HSA-5603041	IRAK4 deficiency (TLR2/4)	3/72	18/10867	0.000211894	0.00380471	0.00269977	7099/695/929	3
midnightblue	R-HSA-202430	Translocation of ZAP-70 to Immunological synapse	3/72	19/10867	0.00025043	0.00380471	0.00269977	3113/920/3115	3
midnightblue	R-HSA-2029480	Fcgamma receptor (FCGR) dependent phagocytosis	5/72	86/10867	0.000254716	0.00380471	0.00269977	695/3071/2212/7456/3055	5
midnightblue	R-HSA-6783783	Interleukin-10 signaling	4/72	47/10867	0.00025478	0.00380471	0.00269977	2357/941/1230/942	4
midnightblue	R-HSA-202427	Phosphorylation of CD3 and TCR zeta chains	3/72	22/10867	0.000392364	0.00549309	0.00389782	3113/920/3115	3
midnightblue	R-HSA-166663	Initial triggering of complement	3/72	23/10867	0.000449079	0.00591728	0.00419882	713/712/714	3
midnightblue	R-HSA-9664407	Parasite infection	4/72	59/10867	0.000612353	0.00685835	0.00486659	695/3071/7456/3055	4
midnightblue	R-HSA-9664417	Leishmania phagocytosis	4/72	59/10867	0.000612353	0.00685835	0.00486659	695/3071/7456/3055	4
midnightblue	R-HSA-9664422	FCGR3A-mediated phagocytosis	4/72	59/10867	0.000612353	0.00685835	0.00486659	695/3071/7456/3055	4
midnightblue	R-HSA-2029482	Regulation of actin dynamics for phagocytic cup formation	4/72	61/10867	0.000695174	0.00741519	0.00526172	695/3071/2212/7456	4
midnightblue	R-HSA-5260271	Diseases of Immune System	3/72	31/10867	0.00109734	0.0106872	0.00758347	7099/695/929	3
midnightblue	R-HSA-5602358	Diseases associated with the TLR signaling cascade	3/72	31/10867	0.00109734	0.0106872	0.00758347	7099/695/929	3
midnightblue	R-HSA-418594	G alpha (i) signalling events	8/72	318/10867	0.00115622	0.0107914	0.00765743	1880/2357/2359/59345/5142/719/728/1230	8
midnightblue	R-HSA-373076	Class A/1 (Rhodopsin-like receptors)	8/72	335/10867	0.00161112	0.0144356	0.0102433	1880/2357/1240/2359/719/728/1230/8477	8
midnightblue	R-HSA-5663213	RHO GTPases Activate WASPs and WAVEs	3/72	36/10867	0.00170224	0.0146655	0.0104064	695/3071/7456	3
midnightblue	R-HSA-2562578	TRIF-mediated programmed cell death	2/72	10/10867	0.00188232	0.0156163	0.0110811	7099/929	2
midnightblue	R-HSA-166016	Toll Like Receptor 4 (TLR4) Cascade	5/72	135/10867	0.00197404	0.0157924	0.011206	7099/695/929/4064/9450	5
midnightblue	R-HSA-202733	Cell surface interactions at the vascular wall	5/72	137/10867	0.00210544	0.0162627	0.0115398	3687/2207/3676/9046/8832	5
midnightblue	R-HSA-2029481	FCGR activation	2/72	12/10867	0.00273717	0.0197782	0.0140344	2212/3055	2
midnightblue	R-HSA-389359	CD28 dependent Vav1 pathway	2/72	12/10867	0.00273717	0.0197782	0.0140344	941/942	2
midnightblue	R-HSA-1679131	Trafficking and processing of endosomal TLR	2/72	13/10867	0.00322101	0.0218583	0.0155104	51311/51284	2
midnightblue	R-HSA-449147	Signaling by Interleukins	9/72	462/10867	0.00330484	0.0218583	0.0155104	3687/2357/1436/941/1230/942/3055/920/84868	9
midnightblue	R-HSA-168181	Toll Like Receptor 7/8 (TLR7/8) Cascade	4/72	93/10867	0.00331778	0.0218583	0.0155104	51311/7099/929/51284	4
midnightblue	R-HSA-500792	GPCR ligand binding	9/72	467/10867	0.00354928	0.0227154	0.0161185	1880/2357/1240/2359/59345/719/728/1230/8477	9
midnightblue	R-HSA-2730905	Role of LAT2/NTAL/LAB on calcium mobilization	2/72	16/10867	0.00489218	0.0296175	0.0210162	2207/7462	2
midnightblue	R-HSA-975163	IRAK2 mediated activation of TAK1 complex upon TLR7/8 or 9 stimulation	2/72	16/10867	0.00489218	0.0296175	0.0210162	7099/929	2
midnightblue	R-HSA-1236975	Antigen processing-Cross presentation	4/72	105/10867	0.00511863	0.030173	0.0214104	7099/695/929/1536	4
midnightblue	R-HSA-140534	Caspase activation via Death Receptors in the presence of ligand	2/72	17/10867	0.00552081	0.0309165	0.021938	7099/929	2
midnightblue	R-HSA-937072	TRAF6-mediated induction of TAK1 complex within TLR4 complex	2/72	17/10867	0.00552081	0.0309165	0.021938	7099/929	2
midnightblue	R-HSA-8964315	G beta:gamma signalling through BTK	2/72	18/10867	0.00618443	0.0329836	0.0234047	59345/695	2
midnightblue	R-HSA-936964	Activation of IRF3/IRF7 mediated by TBK1/IKK epsilon	2/72	18/10867	0.00618443	0.0329836	0.0234047	7099/929	2
midnightblue	R-HSA-202403	TCR signaling	4/72	120/10867	0.00816798	0.0408089	0.0289574	3113/920/3115/9398	4
midnightblue	R-HSA-389513	CTLA4 inhibitory signaling	2/72	21/10867	0.0083804	0.0408089	0.0289574	941/942	2
midnightblue	R-HSA-5686938	Regulation of TLR by endogenous ligand	2/72	21/10867	0.0083804	0.0408089	0.0289574	7099/929	2
midnightblue	R-HSA-622312	Inflammasomes	2/72	21/10867	0.0083804	0.0408089	0.0289574	114548/58484	2
midnightblue	R-HSA-389357	CD28 dependent PI3K/Akt signaling	2/72	22/10867	0.0091792	0.0437477	0.0310428	941/942	2
midnightblue	R-HSA-375276	Peptide ligand-binding receptors	5/72	201/10867	0.0105876	0.0494086	0.0350597	2357/2359/719/728/1230	5
midnightblue	R-HSA-449836	Other interleukin signaling	2/72	24/10867	0.0108743	0.0497109	0.0352742	1436/920	2
purple	R-HSA-69620	Cell Cycle Checkpoints	53/159	294/10867	3.55951e-44	2.04672e-41	1.45753e-41	11065/983/332/4085/991/891/990/890/995/9133/55143/10403/83540/1058/11004/11130/81930/51512/699/9212/5347/9156/57405/993/79019/55839/1111/701/64105/147841/54821/55388/23594/8318/220134/1063/64946/116028/4173/580/4171/2491/83695/4998/5982/55055/5983/641/5984/10926/79980/79172/5713	53
purple	R-HSA-68877	Mitotic Prometaphase	39/159	204/10867	3.63158e-33	1.04408e-30	7.43519e-31	983/332/7277/4085/991/891/4751/9133/55143/10403/83540/113130/1058/11004/11130/81930/699/9212/5347/57405/79019/55839/701/64105/147841/54821/64151/220134/23397/1063/84790/64946/2491/10733/55055/7283/79980/79172/10592	39
purple	R-HSA-2500257	Resolution of Sister Chromatid Cohesion	33/159	126/10867	6.86599e-33	1.31598e-30	9.37148e-31	983/332/7277/4085/991/891/9133/55143/10403/83540/113130/1058/11004/11130/81930/699/9212/5347/57405/79019/55839/701/64105/147841/54821/220134/1063/84790/64946/2491/55055/79980/79172	33
purple	R-HSA-68882	Mitotic Anaphase	38/159	236/10867	2.24869e-29	3.04572e-27	2.16894e-27	11065/9232/983/332/7277/4085/991/891/9133/55143/10403/83540/113130/1058/11004/11130/81930/699/9212/5347/57405/79019/55839/701/64105/147841/54821/220134/1063/55706/84790/64946/4001/2491/55055/79980/79172/5713	38
purple	R-HSA-2555396	Mitotic Metaphase and Anaphase	38/159	237/10867	2.64845e-29	3.04572e-27	2.16894e-27	11065/9232/983/332/7277/4085/991/891/9133/55143/10403/83540/113130/1058/11004/11130/81930/699/9212/5347/57405/79019/55839/701/64105/147841/54821/220134/1063/55706/84790/64946/4001/2491/55055/79980/79172/5713	38
purple	R-HSA-68886	M Phase	46/159	418/10867	3.39921e-28	3.01302e-26	2.14565e-26	11065/9232/983/332/7277/4085/991/891/4751/9133/55143/10403/83540/113130/1058/11004/10112/11130/81930/699/9212/5347/57405/79019/55839/701/64105/147841/54821/64151/9493/220134/23397/1063/55706/84790/64946/4001/2491/10733/55055/7283/79980/79172/5713/10592	46
purple	R-HSA-9648025	EML4 and NUDC in mitotic spindle formation	29/159	117/10867	3.66802e-28	3.01302e-26	2.14565e-26	332/7277/4085/991/55143/10403/83540/1058/11004/11130/81930/699/9212/5347/57405/79019/55839/701/64105/147841/54821/220134/1063/84790/64946/2491/55055/79980/79172	29
purple	R-HSA-141424	Amplification of signal from the kinetochores	27/159	96/10867	6.77813e-28	4.33047e-26	3.08385e-26	332/4085/991/55143/10403/83540/1058/11004/11130/81930/699/9212/5347/57405/79019/55839/701/64105/147841/54821/220134/1063/64946/2491/55055/79980/79172	27
purple	R-HSA-141444	Amplification of signal from unattached kinetochores via a MAD2 inhibitory signal	27/159	96/10867	6.77813e-28	4.33047e-26	3.08385e-26	332/4085/991/55143/10403/83540/1058/11004/11130/81930/699/9212/5347/57405/79019/55839/701/64105/147841/54821/220134/1063/64946/2491/55055/79980/79172	27
purple	R-HSA-69618	Mitotic Spindle Checkpoint	28/159	113/10867	3.35226e-27	1.92755e-25	1.37266e-25	11065/332/4085/991/55143/10403/83540/1058/11004/11130/81930/699/9212/5347/57405/79019/55839/701/64105/147841/54821/220134/1063/64946/2491/55055/79980/79172	28
purple	R-HSA-5663220	RHO GTPases Activate Formins	30/159	140/10867	4.52239e-27	2.36398e-25	1.68345e-25	332/7277/4085/991/55143/10403/83540/1058/11004/11130/81930/699/9212/5347/57405/79019/55839/701/64105/147841/54821/220134/1063/84790/64946/81624/2491/55055/79980/79172	30
purple	R-HSA-2467813	Separation of Sister Chromatids	33/159	191/10867	1.58527e-26	7.59607e-25	5.40937e-25	11065/9232/332/7277/4085/991/55143/10403/83540/113130/1058/11004/11130/81930/699/9212/5347/57405/79019/55839/701/64105/147841/54821/220134/1063/84790/64946/2491/55055/79980/79172/5713	33
purple	R-HSA-195258	RHO GTPase Effectors	33/159	327/10867	5.9263e-19	2.62125e-17	1.86667e-17	332/7277/4085/991/995/55143/10403/83540/1058/11004/11130/9928/81930/699/9212/5347/57405/9055/79019/55839/701/64105/147841/54821/220134/1063/84790/64946/81624/2491/55055/79980/79172	33
purple	R-HSA-453279	Mitotic G1 phase and G1/S transition	24/159	149/10867	1.1007e-18	4.52072e-17	3.21933e-17	4605/6241/983/891/990/890/7153/7083/7298/993/1869/5111/55388/23594/8318/1719/5427/4173/81620/4171/4998/10926/54107/5713	24
purple	R-HSA-69306	DNA Replication	22/159	128/10867	7.91815e-18	3.03529e-16	2.16152e-16	11065/990/890/2237/51659/9837/1869/5111/55388/23594/8318/5427/4173/81620/4171/4998/5982/5983/5984/10926/54107/5713	22
purple	R-HSA-69206	G1/S Transition	22/159	131/10867	1.33121e-17	4.78403e-16	3.40684e-16	6241/983/891/990/890/7083/7298/993/1869/5111/55388/23594/8318/1719/5427/4173/81620/4171/4998/10926/54107/5713	22
purple	R-HSA-69481	G2/M Checkpoints	24/159	168/10867	1.96624e-17	6.65051e-16	4.73601e-16	983/891/990/995/9133/51512/9156/993/1111/55388/23594/8318/116028/4173/580/4171/83695/4998/5982/5983/641/5984/10926/5713	24
purple	R-HSA-176187	Activation of ATR in response to replication stress	14/159	37/10867	5.27483e-17	1.68502e-15	1.19995e-15	990/995/993/1111/55388/23594/8318/4173/4171/4998/5982/5983/5984/10926	14
purple	R-HSA-69242	S Phase	23/159	162/10867	1.11319e-16	3.36885e-15	2.39906e-15	11065/990/890/113130/2237/51659/157570/9837/993/1869/5111/23594/8318/5427/4173/81620/4171/4998/5982/5983/5984/54107/5713	23
purple	R-HSA-69239	Synthesis of DNA	19/159	120/10867	7.66191e-15	2.2028e-13	1.56868e-13	11065/990/890/2237/51659/9837/5111/23594/8318/5427/4173/81620/4171/4998/5982/5983/5984/54107/5713	19
purple	R-HSA-69205	G1/S-Specific Transcription	11/159	28/10867	8.04982e-14	2.20412e-12	1.56961e-12	6241/983/990/7083/7298/1869/5111/8318/1719/81620/4998	11
purple	R-HSA-453274	Mitotic G2-G2/M phases	22/159	198/10867	9.98624e-14	2.61004e-12	1.85868e-12	4605/983/22974/7277/891/890/3161/4751/995/9133/51512/5347/6790/993/1869/2305/1063/79866/84790/10733/7283/5713	22
purple	R-HSA-5685942	HDR through Homologous Recombination (HRR)	14/159	67/10867	5.7987e-13	1.44968e-11	1.03235e-11	10635/9156/1111/5111/116028/5427/580/5888/83695/5982/5983/641/5984/54107	14
purple	R-HSA-68962	Activation of the pre-replicative complex	11/159	33/10867	6.81284e-13	1.63224e-11	1.16237e-11	990/55388/23594/8318/5427/4173/81620/4171/4998/10926/54107	11
purple	R-HSA-69275	G2/M Transition	21/159	196/10867	7.80489e-13	1.79512e-11	1.27836e-11	4605/983/22974/7277/891/890/3161/4751/995/9133/51512/5347/6790/993/2305/1063/79866/84790/10733/7283/5713	21
purple	R-HSA-73886	Chromosome Maintenance	18/159	141/10867	1.86561e-12	4.12587e-11	2.93815e-11	55355/890/387103/1058/2237/79019/11339/55839/64105/5111/64946/2491/79075/5982/5983/641/5984/79172	18
purple	R-HSA-983189	Kinesins	13/159	59/10867	1.94516e-12	4.14247e-11	2.94997e-11	7277/29127/11004/10112/81930/24137/3832/9493/84790/56992/146909/3835/9585	13
purple	R-HSA-5693579	Homologous DNA Pairing and Strand Exchange	11/159	42/10867	1.34561e-11	2.76331e-10	1.96783e-10	10635/9156/1111/116028/580/5888/83695/5982/5983/641/5984	11
purple	R-HSA-69190	DNA strand elongation	10/159	32/10867	1.65559e-11	3.28264e-10	2.33766e-10	2237/51659/9837/5111/8318/4173/4171/5982/5983/5984	10
purple	R-HSA-156711	Polo-like kinase mediated events	8/159	16/10867	2.05157e-11	3.93217e-10	2.80021e-10	4605/891/995/9133/5347/993/2305/1063	8
purple	R-HSA-5693538	Homology Directed Repair	16/159	138/10867	1.48699e-10	2.68514e-09	1.91217e-09	890/10635/2237/9156/1111/5111/116028/5427/580/5888/83695/5982/5983/641/5984/54107	16
purple	R-HSA-5693616	Presynaptic phase of homologous DNA pairing and strand exchange	10/159	39/10867	1.49434e-10	2.68514e-09	1.91217e-09	9156/1111/116028/580/5888/83695/5982/5983/641/5984	10
purple	R-HSA-69002	DNA Replication Pre-Initiation	13/159	85/10867	2.55997e-10	4.46056e-09	3.17649e-09	990/1869/55388/23594/8318/5427/4173/81620/4171/4998/10926/54107/5713	13
purple	R-HSA-5693532	DNA Double-Strand Break Repair	17/159	167/10867	3.06516e-10	5.18373e-09	3.69148e-09	890/3838/10635/2237/9156/1111/5111/116028/5427/580/5888/83695/5982/5983/641/5984/54107	17
purple	R-HSA-174143	APC/C-mediated degradation of cell cycle proteins	13/159	88/10867	4.00611e-10	6.39865e-09	4.55666e-09	11065/9232/983/4085/991/891/890/4751/9212/5347/6790/701/5713	13
purple	R-HSA-453276	Regulation of mitotic cell cycle	13/159	88/10867	4.00611e-10	6.39865e-09	4.55666e-09	11065/9232/983/4085/991/891/890/4751/9212/5347/6790/701/5713	13
purple	R-HSA-6804756	Regulation of TP53 Activity through Phosphorylation	13/159	92/10867	7.08429e-10	1.10094e-08	7.84008e-09	22974/890/9212/9156/6790/1111/116028/580/83695/5982/5983/641/5984	13
purple	R-HSA-5693567	HDR through Homologous Recombination (HRR) or Single Strand Annealing (SSA)	15/159	132/10867	7.64682e-10	1.15709e-08	8.23993e-09	890/10635/9156/1111/5111/116028/5427/580/5888/83695/5982/5983/641/5984/54107	15
purple	R-HSA-69273	Cyclin A/B1/B2 associated events during G2/M transition	8/159	25/10867	1.54168e-09	2.27299e-08	1.61866e-08	983/891/890/995/9133/5347/993/2305	8
purple	R-HSA-6811434	COPI-dependent Golgi-to-ER retrograde traffic	13/159	99/10867	1.79725e-09	2.58355e-08	1.83982e-08	7277/29127/11004/10112/81930/24137/3832/9493/84790/56992/146909/3835/9585	13
purple	R-HSA-5685938	HDR through Single Strand Annealing (SSA)	9/159	37/10867	2.14627e-09	3.01001e-08	2.14351e-08	9156/116028/580/5888/83695/5982/5983/641/5984	9
purple	R-HSA-1538133	G0 and Early G1	8/159	27/10867	3.08686e-09	4.22606e-08	3.00949e-08	4605/983/990/890/7153/993/1869/5111	8
purple	R-HSA-73894	DNA Repair	22/159	335/10867	3.23121e-09	4.3208e-08	3.07696e-08	890/3838/10635/2237/29089/9156/1111/5111/55247/116028/5427/580/5888/83695/55215/5982/51514/5983/641/5984/54107/7374	22
purple	R-HSA-2514853	Condensation of Prometaphase Chromosomes	6/159	11/10867	3.88279e-09	5.07411e-08	3.61341e-08	983/891/9133/64151/23397/10592	6
purple	R-HSA-69473	G2/M DNA damage checkpoint	12/159	95/10867	1.21734e-08	1.53902e-07	1.09598e-07	983/891/995/9156/1111/116028/580/83695/5982/5983/641/5984	12
purple	R-HSA-5651801	PCNA-Dependent Long Patch Base Excision Repair	7/159	21/10867	1.23122e-08	1.53902e-07	1.09598e-07	2237/5111/5427/5982/5983/5984/54107	7
purple	R-HSA-176814	Activation of APC/C and APC/C:Cdc20 mediated degradation of mitotic proteins	11/159	77/10867	1.35277e-08	1.65499e-07	1.17856e-07	11065/9232/983/4085/991/891/890/4751/5347/701/5713	11
purple	R-HSA-110373	Resolution of AP sites via the multiple-nucleotide patch replacement pathway	7/159	26/10867	6.54964e-08	7.84592e-07	5.5873e-07	2237/5111/5427/5982/5983/5984/54107	7
purple	R-HSA-8856688	Golgi-to-ER retrograde transport	13/159	133/10867	6.76119e-08	7.93405e-07	5.65006e-07	7277/29127/11004/10112/81930/24137/3832/9493/84790/56992/146909/3835/9585	13
purple	R-HSA-73933	Resolution of Abasic Sites (AP sites)	8/159	39/10867	7.37053e-08	8.47611e-07	6.03607e-07	2237/5111/5427/5982/5983/5984/54107/7374	8
purple	R-HSA-3700989	Transcriptional Regulation by TP53	21/159	365/10867	7.5906e-08	8.55803e-07	6.09441e-07	983/332/22974/891/890/995/9212/9156/6790/1869/1111/5111/116028/580/79733/83695/55215/5982/5983/641/5984	21
purple	R-HSA-5633007	Regulation of TP53 Activity	14/159	160/10867	8.46581e-08	9.36123e-07	6.6664e-07	983/22974/890/9212/9156/6790/1111/116028/580/83695/5982/5983/641/5984	14
purple	R-HSA-606279	Deposition of new CENPA-containing nucleosomes at the centromere	10/159	74/10867	1.08877e-07	1.15933e-06	8.25594e-07	55355/387103/1058/79019/11339/55839/64105/64946/2491/79172	10
purple	R-HSA-774815	Nucleosome assembly	10/159	74/10867	1.08877e-07	1.15933e-06	8.25594e-07	55355/387103/1058/79019/11339/55839/64105/64946/2491/79172	10
purple	R-HSA-176409	APC/C:Cdc20 mediated degradation of mitotic proteins	10/159	76/10867	1.4108e-07	1.47493e-06	1.05034e-06	11065/9232/983/4085/991/891/890/4751/701/5713	10
purple	R-HSA-110314	Recognition of DNA damage by PCNA-containing replication complex	7/159	30/10867	1.92977e-07	1.98146e-06	1.41105e-06	5111/5427/5982/51514/5983/5984/54107	7
purple	R-HSA-6791312	TP53 Regulates Transcription of Cell Cycle Genes	8/159	48/10867	4.04317e-07	4.07864e-06	2.90451e-06	983/891/890/995/6790/1869/5111/79733	8
purple	R-HSA-176974	Unwinding of DNA	5/159	12/10867	4.59075e-07	4.55117e-06	3.24102e-06	51659/9837/8318/4173/4171	5
purple	R-HSA-174417	Telomere C-strand (Lagging Strand) Synthesis	7/159	34/10867	4.85489e-07	4.6526e-06	3.31325e-06	2237/5111/79075/5982/5983/641/5984	7
purple	R-HSA-9675135	Diseases of DNA repair	7/159	34/10867	4.85489e-07	4.6526e-06	3.31325e-06	10635/9156/55247/116028/580/5888/641	7
purple	R-HSA-2565942	Regulation of PLK1 Activity at G2/M Transition	10/159	88/10867	5.74006e-07	5.41071e-06	3.85312e-06	983/7277/891/4751/9133/5347/6790/79866/10733/7283	10
purple	R-HSA-180786	Extension of Telomeres	8/159	51/10867	6.57365e-07	6.09653e-06	4.34151e-06	890/2237/5111/79075/5982/5983/641/5984	8
purple	R-HSA-9675136	Diseases of DNA Double-Strand Break Repair	6/159	24/10867	9.66236e-07	8.41797e-06	5.99467e-06	10635/9156/116028/580/5888/641	6
purple	R-HSA-9701193	Defective HDR through Homologous Recombination (HRR) due to PALB2 loss of function	6/159	24/10867	9.66236e-07	8.41797e-06	5.99467e-06	10635/9156/116028/580/5888/641	6
purple	R-HSA-9704331	Defective HDR through Homologous Recombination Repair (HRR) due to PALB2 loss of BRCA1 binding function	6/159	24/10867	9.66236e-07	8.41797e-06	5.99467e-06	10635/9156/116028/580/5888/641	6
purple	R-HSA-9704646	Defective HDR through Homologous Recombination Repair (HRR) due to PALB2 loss of BRCA2/RAD51/RAD51C binding function	6/159	24/10867	9.66236e-07	8.41797e-06	5.99467e-06	10635/9156/116028/580/5888/641	6
purple	R-HSA-983231	Factors involved in megakaryocyte development and platelet production	13/159	168/10867	1.03236e-06	8.85982e-06	6.30933e-06	7277/29127/11004/10112/81930/24137/3832/9493/84790/56992/146909/3835/9585	13
purple	R-HSA-8854518	AURKA Activation by TPX2	9/159	73/10867	1.06865e-06	9.03636e-06	6.43505e-06	983/22974/7277/3161/4751/5347/6790/10733/7283	9
purple	R-HSA-5696397	Gap-filling DNA repair synthesis and ligation in GG-NER	6/159	25/10867	1.25606e-06	1.04672e-05	7.45398e-06	5111/5427/5982/5983/5984/54107	6
purple	R-HSA-5693607	Processing of DNA double-strand break ends	10/159	98/10867	1.57146e-06	1.29084e-05	9.19244e-06	890/9156/1111/116028/580/83695/5982/5983/641/5984	10
purple	R-HSA-5693554	Resolution of D-loop Structures through Synthesis-Dependent Strand Annealing (SDSA)	6/159	26/10867	1.61323e-06	1.30649e-05	9.30389e-06	10635/9156/116028/580/5888/641	6
purple	R-HSA-2132295	MHC class II antigen presentation	11/159	123/10867	1.75067e-06	1.3981e-05	9.95628e-06	7277/29127/11004/10112/81930/24137/3832/9493/84790/56992/3835	11
purple	R-HSA-176408	Regulation of APC/C activators between G1/S and early anaphase	9/159	81/10867	2.5992e-06	2.04731e-05	1.45795e-05	11065/983/4085/991/891/890/5347/701/5713	9
purple	R-HSA-4615885	SUMOylation of DNA replication proteins	7/159	45/10867	3.57812e-06	2.78029e-05	1.97993e-05	332/7153/55143/9212/6790/5111/55706	7
purple	R-HSA-6804114	TP53 Regulates Transcription of Genes Involved in G2 Cell Cycle Arrest	5/159	18/10867	4.62537e-06	3.54612e-05	2.52529e-05	983/891/995/6790/5111	5
purple	R-HSA-73893	DNA Damage Bypass	7/159	48/10867	5.59586e-06	4.23371e-05	3.01495e-05	5111/5427/5982/51514/5983/5984/54107	7
purple	R-HSA-5656169	Termination of translesion DNA synthesis	6/159	32/10867	5.90514e-06	4.40968e-05	3.14026e-05	5111/5427/5982/5983/5984/54107	6
purple	R-HSA-68867	Assembly of the pre-replicative complex	8/159	68/10867	6.18242e-06	4.51512e-05	3.21535e-05	990/1869/23594/4173/81620/4171/4998/5713	8
purple	R-HSA-1362277	Transcription of E2F targets under negative control by DREAM complex	5/159	19/10867	6.20339e-06	4.51512e-05	3.21535e-05	990/7153/993/1869/5111	5
purple	R-HSA-69052	Switching of origins to a post-replicative state	9/159	91/10867	6.89394e-06	4.95502e-05	3.52861e-05	11065/990/890/23594/4173/81620/4171/4998/5713	9
purple	R-HSA-5693568	Resolution of D-loop Structures through Holliday Junction Intermediates	6/159	33/10867	7.13066e-06	5.06188e-05	3.60471e-05	10635/9156/116028/580/5888/641	6
purple	R-HSA-73884	Base Excision Repair	9/159	92/10867	7.5469e-06	5.29204e-05	3.76861e-05	2237/5111/55247/5427/5982/5983/5984/54107/7374	9
purple	R-HSA-6811442	Intra-Golgi and retrograde Golgi-to-ER traffic	13/159	202/10867	8.01725e-06	5.55412e-05	3.95525e-05	7277/29127/11004/10112/81930/24137/3832/9493/84790/56992/146909/3835/9585	13
purple	R-HSA-69186	Lagging Strand Synthesis	5/159	20/10867	8.17383e-06	5.59518e-05	3.98448e-05	2237/5111/5982/5983/5984	5
purple	R-HSA-5693537	Resolution of D-Loop Structures	6/159	34/10867	8.55462e-06	5.7326e-05	4.08235e-05	10635/9156/116028/580/5888/641	6
purple	R-HSA-68949	Orc1 removal from chromatin	8/159	71/10867	8.57397e-06	5.7326e-05	4.08235e-05	990/890/23594/4173/81620/4171/4998/5713	8
purple	R-HSA-179419	APC:Cdc20 mediated degradation of cell cycle proteins prior to satisfation of the cell cycle checkpoint	8/159	74/10867	1.17035e-05	7.7351e-05	5.50838e-05	11065/983/4085/991/890/4751/701/5713	8
purple	R-HSA-68689	CDC6 association with the ORC:origin complex	4/159	11/10867	1.34442e-05	8.75984e-05	6.23813e-05	990/1869/23594/4998	4
purple	R-HSA-113510	E2F mediated regulation of DNA replication	5/159	22/10867	1.35587e-05	8.75984e-05	6.23813e-05	983/891/1869/23594/4998	5
purple	R-HSA-8852276	The role of GTSE1 in G2/M progression after G2 checkpoint	8/159	77/10867	1.57449e-05	0.000100592	7.16347e-05	983/7277/891/9133/51512/5347/84790/5713	8
purple	R-HSA-110313	Translesion synthesis by Y family DNA polymerases bypasses lesions on DNA template	6/159	39/10867	1.95364e-05	0.000123444	8.7908e-05	5111/5427/5982/5983/5984/54107	6
purple	R-HSA-5696400	Dual Incision in GG-NER	6/159	41/10867	2.62818e-05	0.000164261	0.000116975	5111/5427/5982/5983/5984/54107	6
purple	R-HSA-75035	Chk1/Chk2(Cds1) mediated inactivation of Cyclin B:Cdk1 complex	4/159	13/10867	2.84699e-05	0.000176024	0.000125351	983/891/995/1111	4
purple	R-HSA-174411	Polymerase switching on the C-strand of the telomere	5/159	26/10867	3.23038e-05	0.000195523	0.000139237	5111/79075/5982/5983/5984	5
purple	R-HSA-179409	APC-Cdc20 mediated degradation of Nek2A	5/159	26/10867	3.23038e-05	0.000195523	0.000139237	11065/4085/991/4751/701	5
purple	R-HSA-162658	Golgi Cisternae Pericentriolar Stack Reorganization	4/159	14/10867	3.94046e-05	0.0002312	0.000164644	983/891/9133/5347	4
purple	R-HSA-69091	Polymerase switching	4/159	14/10867	3.94046e-05	0.0002312	0.000164644	5111/5982/5983/5984	4
purple	R-HSA-69109	Leading Strand Synthesis	4/159	14/10867	3.94046e-05	0.0002312	0.000164644	5111/5982/5983/5984	4
purple	R-HSA-110312	Translesion synthesis by REV1	4/159	16/10867	7.00253e-05	0.000402646	0.000286735	5111/5982/5983/5984	4
purple	R-HSA-1362300	Transcription of E2F targets under negative control by p107 (RBL1) and p130 (RBL2) in complex with HDAC1	4/159	16/10867	7.00253e-05	0.000402646	0.000286735	4605/983/890/1869	4
purple	R-HSA-70171	Glycolysis	7/159	71/10867	7.62738e-05	0.000434232	0.000309229	5230/226/2023/7167/2597/5315/55706	7
purple	R-HSA-5655862	Translesion synthesis by POLK	4/159	17/10867	9.05315e-05	0.000504192	0.00035905	5111/5982/5983/5984	4
purple	R-HSA-5656121	Translesion synthesis by POLI	4/159	17/10867	9.05315e-05	0.000504192	0.00035905	5111/5982/5983/5984	4
purple	R-HSA-174184	Cdc20:Phospho-APC/C mediated degradation of Cyclin A	7/159	73/10867	9.1193e-05	0.000504192	0.00035905	11065/983/4085/991/890/701/5713	7
purple	R-HSA-174178	APC/C:Cdh1 mediated degradation of Cdc20 and other APC/C:Cdh1 targeted proteins in late mitosis/early G1	7/159	74/10867	9.94979e-05	0.00054487	0.000388017	11065/9232/991/9212/5347/6790/5713	7
purple	R-HSA-2980766	Nuclear Envelope Breakdown	6/159	52/10867	0.000104218	0.000565332	0.000402589	983/891/9133/5347/55706/4001	6
purple	R-HSA-2995410	Nuclear Envelope (NE) Reassembly	7/159	75/10867	0.000108408	0.000582568	0.000414863	983/7277/891/9133/55706/84790/4001	7
purple	R-HSA-70263	Gluconeogenesis	5/159	34/10867	0.000124334	0.000661962	0.000471402	5230/226/2023/7167/2597	5
purple	R-HSA-8953750	Transcriptional Regulation by E2F6	5/159	35/10867	0.000143356	0.00074651	0.00053161	6241/1869/1111/5888/2146	5
purple	R-HSA-110320	Translesion Synthesis by POLH	4/159	19/10867	0.000144109	0.00074651	0.00053161	5111/5982/5983/5984	4
purple	R-HSA-2995383	Initiation of Nuclear Envelope (NE) Reformation	4/159	19/10867	0.000144109	0.00074651	0.00053161	983/891/9133/4001	4
purple	R-HSA-176412	Phosphorylation of the APC/C	4/159	20/10867	0.000178093	0.000914314	0.000651109	11065/983/891/5347	4
purple	R-HSA-141405	Inhibition of the proteolytic activity of APC/C required for the onset of anaphase by mitotic spindle checkpoint components	4/159	21/10867	0.000217502	0.00109705	0.00078124	11065/4085/991/701	4
purple	R-HSA-141430	Inactivation of APC/C via direct inhibition of the APC/C complex	4/159	21/10867	0.000217502	0.00109705	0.00078124	11065/4085/991/701	4
purple	R-HSA-157579	Telomere Maintenance	8/159	113/10867	0.000245565	0.00122783	0.00087437	890/2237/5111/79075/5982/5983/641/5984	8
purple	R-HSA-6782210	Gap-filling DNA repair synthesis and ligation in TC-NER	6/159	65/10867	0.000361637	0.00178746	0.0012729	5111/5427/5982/5983/5984/54107	6
purple	R-HSA-70326	Glucose metabolism	7/159	91/10867	0.000363708	0.00178746	0.0012729	5230/226/2023/7167/2597/5315/55706	7
purple	R-HSA-174048	APC/C:Cdc20 mediated degradation of Cyclin B	4/159	24/10867	0.000373185	0.00181849	0.00129499	11065/983/991/891	4
purple	R-HSA-6782135	Dual incision in TC-NER	6/159	66/10867	0.000393052	0.0018992	0.00135248	5111/5427/5982/5983/5984/54107	6
purple	R-HSA-380320	Recruitment of NuMA to mitotic centrosomes	7/159	94/10867	0.000443455	0.00212489	0.00151319	983/7277/4751/5347/84790/10733/7283	7
purple	R-HSA-380259	Loss of Nlp from mitotic centrosomes	6/159	70/10867	0.000540619	0.002548	0.0018145	983/7277/4751/5347/10733/7283	6
purple	R-HSA-380284	Loss of proteins required for interphase microtubule organization from the centrosome	6/159	70/10867	0.000540619	0.002548	0.0018145	983/7277/4751/5347/10733/7283	6
purple	R-HSA-68884	Mitotic Telophase/Cytokinesis	3/159	13/10867	0.00078927	0.00368968	0.00262752	10112/5347/9493	3
purple	R-HSA-6804116	TP53 Regulates Transcription of Genes Involved in G1 Cell Cycle Arrest	3/159	14/10867	0.000993779	0.00460825	0.00328166	890/1869/79733	3
purple	R-HSA-6781827	Transcription-Coupled Nucleotide Excision Repair (TC-NER)	6/159	79/10867	0.00102892	0.00473304	0.00337053	5111/5427/5982/5983/5984/54107	6
purple	R-HSA-4419969	Depolymerisation of the Nuclear Lamina	3/159	15/10867	0.00122894	0.00560827	0.00399381	983/891/4001	3
purple	R-HSA-380270	Recruitment of mitotic centrosome proteins and complexes	6/159	82/10867	0.00125047	0.00561734	0.00400027	983/7277/4751/5347/10733/7283	6
purple	R-HSA-380287	Centrosome maturation	6/159	82/10867	0.00125047	0.00561734	0.00400027	983/7277/4751/5347/10733/7283	6
purple	R-HSA-5696399	Global Genome Nucleotide Excision Repair (GG-NER)	6/159	84/10867	0.00141728	0.00631735	0.00449876	5111/5427/5982/5983/5984/54107	6
purple	R-HSA-3301854	Nuclear Pore Complex (NPC) Disassembly	4/159	35/10867	0.00162289	0.00717818	0.00511178	983/891/9133/55706	4
purple	R-HSA-68827	CDT1 association with the CDC6:ORC:origin complex	5/159	59/10867	0.00166776	0.00732031	0.005213	990/23594/81620/4998/5713	5
purple	R-HSA-174414	Processive synthesis on the C-strand of the telomere	3/159	19/10867	0.00250729	0.0109219	0.00777778	2237/5111/641	3
purple	R-HSA-5620912	Anchoring of the basal body to the plasma membrane	6/159	98/10867	0.00310533	0.0134253	0.00956054	983/7277/4751/5347/10733/7283	6
purple	R-HSA-15869	Metabolism of nucleotides	6/159	100/10867	0.00343387	0.0147349	0.0104931	6241/7083/7298/10606/6240/132	6
purple	R-HSA-8862803	Deregulated CDK5 triggers multiple neurodegenerative pathways in Alzheimer's disease models	3/159	22/10867	0.00385882	0.0163149	0.0116183	995/993/4001	3
purple	R-HSA-8863678	Neurodegenerative Diseases	3/159	22/10867	0.00385882	0.0163149	0.0116183	995/993/4001	3
purple	R-HSA-68875	Mitotic Prophase	7/159	142/10867	0.00481235	0.0201978	0.0143834	983/891/9133/5347/55706/4001/10592	7
purple	R-HSA-3108232	SUMO E3 ligases SUMOylate target proteins	8/159	182/10867	0.00526146	0.0219227	0.0156118	332/7153/55143/9212/6790/5111/55706/641	8
purple	R-HSA-389960	Formation of tubulin folding intermediates by CCT/TriC	3/159	25/10867	0.00558142	0.0230886	0.016442	7277/84790/22948	3
purple	R-HSA-5696398	Nucleotide Excision Repair	6/159	111/10867	0.00572257	0.0235034	0.0167375	5111/5427/5982/5983/5984/54107	6
purple	R-HSA-2990846	SUMOylation	8/159	188/10867	0.00637121	0.0259819	0.0185024	332/7153/55143/9212/6790/5111/55706/641	8
purple	R-HSA-389957	Prefoldin mediated transfer of substrate to CCT/TriC	3/159	28/10867	0.00769969	0.0309603	0.0220477	7277/84790/22948	3
purple	R-HSA-75067	Processing of Capped Intronless Pre-mRNA	3/159	28/10867	0.00769969	0.0309603	0.0220477	7884/22916/1478	3
purple	R-HSA-2465910	MASTL Facilitates Mitotic Progression	2/159	10/10867	0.00886322	0.0353913	0.0252032	983/891	2
purple	R-HSA-499943	Interconversion of nucleotide di- and triphosphates	3/159	30/10867	0.00934143	0.0369329	0.026301	6241/7298/6240	3
purple	R-HSA-5617833	Cilium Assembly	8/159	201/10867	0.00937775	0.0369329	0.026301	983/7277/4751/5347/84790/10733/22948/7283	8
purple	R-HSA-70268	Pyruvate metabolism	3/159	31/10867	0.010233	0.0400269	0.0285043	6566/3939/1737	3
purple	R-HSA-2468052	Establishment of Sister Chromatid Cohesion	2/159	11/10867	0.0107294	0.0414055	0.0294861	113130/157570	2
purple	R-HSA-77588	SLBP Dependent Processing of Replication-Dependent Histone Pre-mRNAs	2/159	11/10867	0.0107294	0.0414055	0.0294861	7884/22916	2
purple	R-HSA-389958	Cooperation of Prefoldin and TriC/CCT in actin and tubulin folding	3/159	32/10867	0.0111723	0.042827	0.0304983	7277/84790/22948	3
red	R-HSA-3247509	Chromatin modifying enzymes	19/149	274/10867	5.86903e-09	1.76364e-06	1.51359e-06	23135/8085/9612/84444/1107/9739/57634/23067/3054/1387/5253/6601/8295/27154/79813/23030/8289/23774/2033	19
red	R-HSA-4839726	Chromatin organization	19/149	274/10867	5.86903e-09	1.76364e-06	1.51359e-06	23135/8085/9612/84444/1107/9739/57634/23067/3054/1387/5253/6601/8295/27154/79813/23030/8289/23774/2033	19
red	R-HSA-9012999	RHO GTPase cycle	19/149	449/10867	1.16883e-05	0.00234156	0.00200957	23129/9231/124997/9138/7204/4650/23013/57572/116985/57473/2802/2889/80728/55114/9826/11214/9578/2245/9146	19
red	R-HSA-350054	Notch-HLH transcription pathway	5/149	28/10867	3.45253e-05	0.00393686	0.00337868	4851/9612/1387/51564/10014	5
red	R-HSA-3108232	SUMO E3 ligases SUMOylate target proteins	11/149	182/10867	3.99651e-05	0.00393686	0.00337868	9612/1107/9883/1387/51564/9656/8924/5914/1911/2033/6294	11
red	R-HSA-9707616	Heme signaling	6/149	47/10867	4.05766e-05	0.00393686	0.00337868	10743/23373/7975/1387/4209/2033	6
red	R-HSA-2122947	NOTCH1 Intracellular Domain Regulates Transcription	6/149	48/10867	4.58536e-05	0.00393686	0.00337868	4851/9612/1387/51564/2033/10014	6
red	R-HSA-2990846	SUMOylation	11/149	188/10867	5.37664e-05	0.0040392	0.00346652	9612/1107/9883/1387/51564/9656/8924/5914/1911/2033/6294	11
red	R-HSA-9013148	CDC42 GTPase cycle	10/149	159/10867	6.47265e-05	0.00432229	0.00370947	124997/7204/4650/57572/116985/80728/55114/9826/9578/2245	10
red	R-HSA-2644602	Signaling by NOTCH1 PEST Domain Mutants in Cancer	6/149	58/10867	0.000135136	0.00580118	0.00497868	4851/9612/1387/51564/2033/10014	6
red	R-HSA-2644603	Signaling by NOTCH1 in Cancer	6/149	58/10867	0.000135136	0.00580118	0.00497868	4851/9612/1387/51564/2033/10014	6
red	R-HSA-2644606	Constitutive Signaling by NOTCH1 PEST Domain Mutants	6/149	58/10867	0.000135136	0.00580118	0.00497868	4851/9612/1387/51564/2033/10014	6
red	R-HSA-2894858	Signaling by NOTCH1 HD+PEST Domain Mutants in Cancer	6/149	58/10867	0.000135136	0.00580118	0.00497868	4851/9612/1387/51564/2033/10014	6
red	R-HSA-2894862	Constitutive Signaling by NOTCH1 HD+PEST Domain Mutants	6/149	58/10867	0.000135136	0.00580118	0.00497868	4851/9612/1387/51564/2033/10014	6
red	R-HSA-8943724	Regulation of PTEN gene transcription	6/149	61/10867	0.000179234	0.0071813	0.00616313	1822/1107/51564/57521/1911/10014	6
red	R-HSA-9013508	NOTCH3 Intracellular Domain Regulates Transcription	4/149	25/10867	0.00034314	0.0125809	0.0107972	4851/23129/1387/2033	4
red	R-HSA-3899300	SUMOylation of transcription cofactors	5/149	45/10867	0.000355867	0.0125809	0.0107972	9612/1387/1911/2033/6294	5
red	R-HSA-8878171	Transcriptional regulation by RUNX1	11/149	239/10867	0.000443009	0.0147916	0.0126944	8085/9739/25/23067/1387/6601/8861/23309/8289/1911/2033	11
red	R-HSA-1980143	Signaling by NOTCH1	6/149	74/10867	0.000516776	0.0163465	0.0140288	4851/9612/1387/51564/2033/10014	6
red	R-HSA-6804758	Regulation of TP53 Activity through Acetylation	4/149	30/10867	0.000704866	0.0211812	0.0181781	1107/27154/23774/2033	4
red	R-HSA-1852241	Organelle biogenesis and maintenance	12/149	296/10867	0.000760945	0.0217775	0.0186899	5310/9727/23373/5116/261734/22897/3054/1387/4209/23082/8729/56623	12
red	R-HSA-8941856	RUNX3 regulates NOTCH signaling	3/149	14/10867	0.000823022	0.0224835	0.0192957	4851/1387/2033	3
red	R-HSA-2151201	Transcriptional activation of mitochondrial biogenesis	5/149	56/10867	0.000986044	0.0255044	0.0218883	23373/3054/1387/4209/23082	5
red	R-HSA-918233	TRAF3-dependent IRF activation pathway	3/149	15/10867	0.00101848	0.0255044	0.0218883	57506/1387/2033	3
red	R-HSA-210744	Regulation of gene expression in late stage (branching morphogenesis) pancreatic bud precursor cells	3/149	16/10867	0.00124097	0.0289071	0.0248086	4851/1387/2033	3
red	R-HSA-193648	NRAGE signals death through JNK	5/149	59/10867	0.00125056	0.0289071	0.0248086	9138/7204/9826/11214/2245	5
red	R-HSA-8939243	RUNX1 interacts with co-factors whose precise effect on RUNX1 targets is not known	4/149	38/10867	0.00174403	0.0388208	0.0333167	6601/8289/1911/2033	4
red	R-HSA-74158	RNA Polymerase III Transcription	4/149	41/10867	0.00231791	0.0480366	0.0412259	4782/4784/6621/2975	4
red	R-HSA-749476	RNA Polymerase III Abortive And Retractive Initiation	4/149	41/10867	0.00231791	0.0480366	0.0412259	4782/4784/6621/2975	4
red	R-HSA-9013695	NOTCH4 Intracellular Domain Regulates Transcription	3/149	20/10867	0.00242682	0.0486174	0.0417244	4851/1387/2033	3
brown	R-HSA-8873719	RAB geranylgeranylation	9/201	65/10867	2.76569e-06	0.00230658	0.00205825	5862/5874/22931/5868/57403/10890/8766/23011/5861	9
brown	R-HSA-9609507	Protein localization	13/201	163/10867	9.9606e-06	0.00395969	0.00353338	7321/27230/6342/9804/91452/54469/10440/8540/5825/8799/5828/7323/134266	13
brown	R-HSA-8852135	Protein ubiquitination	9/201	79/10867	1.42435e-05	0.00395969	0.00353338	7321/55284/8915/7336/3093/7334/5828/7323/79139	9
brown	R-HSA-446203	Asparagine N-linked glycosylation	17/201	304/10867	4.82315e-05	0.0100563	0.00897361	51014/830/144245/10959/84920/7039/10972/7844/29929/55907/116150/11236/1315/5861/64841/79139/8790	17
brown	R-HSA-191273	Cholesterol biosynthesis	5/201	25/10867	8.09582e-05	0.0135038	0.01205	6307/3422/6309/2222/9453	5
brown	R-HSA-8866654	E3 ubiquitin ligases ubiquitinate target proteins	7/201	59/10867	0.00010079	0.0140098	0.0125015	7321/8915/7336/7334/5828/7323/79139	7
brown	R-HSA-111447	Activation of BAD and translocation to mitochondria	4/201	15/10867	0.000132146	0.0157442	0.0140492	7534/10971/7529/5534	4
brown	R-HSA-917729	Endosomal Sorting Complex Required For Transport (ESCRT)	5/201	32/10867	0.000276228	0.0287967	0.0256964	25978/7251/51652/51534/10254	5
brown	R-HSA-9603798	Class I peroxisomal membrane protein import	4/201	20/10867	0.000436223	0.0404234	0.0360713	91452/5825/8799/5828	4
brown	R-HSA-5673000	RAF activation	5/201	36/10867	0.000487032	0.0406185	0.0362454	5500/3845/5525/7529/5529	5
brown	R-HSA-446193	Biosynthesis of the N-glycan precursor (dolichol lipid-linked oligosaccharide, LLO) and transfer to a nascent protein	7/201	78/10867	0.000580706	0.0440281	0.0392879	144245/84920/29929/55907/116150/64841/8790	7
cyan	R-HSA-156842	Eukaryotic Translation Elongation	67/83	93/10867	6.66571e-137	2.87292e-134	1.9927e-134	6170/6235/6232/6132/6227/6206/6210/6147/6164/6133/6155/1933/6154/6129/6171/6191/6193/6169/6189/6233/6165/11224/3921/6222/6223/6187/6175/6142/6160/6229/6141/6168/25873/6194/6202/6136/6209/6207/9349/6137/6203/6188/6156/6208/4736/6144/6224/6159/6161/6152/6135/6205/6201/6130/6167/6125/6230/23521/6134/6146/6157/6181/9045/6138/7311/6228/6143	67
cyan	R-HSA-72689	Formation of a pool of free 40S subunits	68/83	101/10867	5.45628e-136	6.82217e-134	4.73195e-134	6170/6235/6232/6132/6227/6206/6210/6147/6164/6133/6155/6154/6129/6171/6191/6193/6169/6189/6233/6165/11224/3921/6222/6223/6187/6175/6142/6160/6229/6141/6168/25873/6194/6202/6136/6209/6207/9349/6137/6203/6188/6156/6208/4736/3646/6144/6224/6159/6161/6152/6135/6205/6201/6130/6167/6125/6230/23521/6134/6146/6157/6181/9045/6138/7311/6228/6143/8667	68
cyan	R-HSA-156902	Peptide chain elongation	66/83	89/10867	6.33148e-136	6.82217e-134	4.73195e-134	6170/6235/6232/6132/6227/6206/6210/6147/6164/6133/6155/6154/6129/6171/6191/6193/6169/6189/6233/6165/11224/3921/6222/6223/6187/6175/6142/6160/6229/6141/6168/25873/6194/6202/6136/6209/6207/9349/6137/6203/6188/6156/6208/4736/6144/6224/6159/6161/6152/6135/6205/6201/6130/6167/6125/6230/23521/6134/6146/6157/6181/9045/6138/7311/6228/6143	66
cyan	R-HSA-192823	Viral mRNA Translation	66/83	89/10867	6.33148e-136	6.82217e-134	4.73195e-134	6170/6235/6232/6132/6227/6206/6210/6147/6164/6133/6155/6154/6129/6171/6191/6193/6169/6189/6233/6165/11224/3921/6222/6223/6187/6175/6142/6160/6229/6141/6168/25873/6194/6202/6136/6209/6207/9349/6137/6203/6188/6156/6208/4736/6144/6224/6159/6161/6152/6135/6205/6201/6130/6167/6125/6230/23521/6134/6146/6157/6181/9045/6138/7311/6228/6143	66
cyan	R-HSA-2408557	Selenocysteine synthesis	66/83	93/10867	1.04681e-133	7.51962e-132	5.21571e-132	6170/6235/6232/6132/6227/6206/6210/6147/6164/6133/6155/6154/6129/6171/6191/6193/6169/6189/6233/6165/11224/3921/6222/6223/6187/6175/6142/6160/6229/6141/6168/25873/6194/6202/6136/6209/6207/9349/6137/6203/6188/6156/6208/4736/6144/6224/6159/6161/6152/6135/6205/6201/6130/6167/6125/6230/23521/6134/6146/6157/6181/9045/6138/7311/6228/6143	66
cyan	R-HSA-72764	Eukaryotic Translation Termination	66/83	93/10867	1.04681e-133	7.51962e-132	5.21571e-132	6170/6235/6232/6132/6227/6206/6210/6147/6164/6133/6155/6154/6129/6171/6191/6193/6169/6189/6233/6165/11224/3921/6222/6223/6187/6175/6142/6160/6229/6141/6168/25873/6194/6202/6136/6209/6207/9349/6137/6203/6188/6156/6208/4736/6144/6224/6159/6161/6152/6135/6205/6201/6130/6167/6125/6230/23521/6134/6146/6157/6181/9045/6138/7311/6228/6143	66
cyan	R-HSA-975956	Nonsense Mediated Decay (NMD) independent of the Exon Junction Complex (EJC)	66/83	95/10867	1.14766e-132	7.06632e-131	4.90129e-131	6170/6235/6232/6132/6227/6206/6210/6147/6164/6133/6155/6154/6129/6171/6191/6193/6169/6189/6233/6165/11224/3921/6222/6223/6187/6175/6142/6160/6229/6141/6168/25873/6194/6202/6136/6209/6207/9349/6137/6203/6188/6156/6208/4736/6144/6224/6159/6161/6152/6135/6205/6201/6130/6167/6125/6230/23521/6134/6146/6157/6181/9045/6138/7311/6228/6143	66
cyan	R-HSA-156827	L13a-mediated translational silencing of Ceruloplasmin expression	68/83	111/10867	1.44671e-131	7.79416e-130	5.40613e-130	6170/6235/6232/6132/6227/6206/6210/6147/6164/6133/6155/6154/6129/6171/6191/6193/6169/6189/6233/6165/11224/3921/6222/6223/6187/6175/6142/6160/6229/6141/6168/25873/6194/6202/6136/6209/6207/9349/6137/6203/6188/6156/6208/4736/3646/6144/6224/6159/6161/6152/6135/6205/6201/6130/6167/6125/6230/23521/6134/6146/6157/6181/9045/6138/7311/6228/6143/8667	68
cyan	R-HSA-72706	GTP hydrolysis and joining of the 60S ribosomal subunit	68/83	112/10867	3.67748e-131	1.7611e-129	1.22152e-129	6170/6235/6232/6132/6227/6206/6210/6147/6164/6133/6155/6154/6129/6171/6191/6193/6169/6189/6233/6165/11224/3921/6222/6223/6187/6175/6142/6160/6229/6141/6168/25873/6194/6202/6136/6209/6207/9349/6137/6203/6188/6156/6208/4736/3646/6144/6224/6159/6161/6152/6135/6205/6201/6130/6167/6125/6230/23521/6134/6146/6157/6181/9045/6138/7311/6228/6143/8667	68
cyan	R-HSA-9633012	Response of EIF2AK4 (GCN2) to amino acid deficiency	66/83	101/10867	8.87751e-130	3.82621e-128	2.65391e-128	6170/6235/6232/6132/6227/6206/6210/6147/6164/6133/6155/6154/6129/6171/6191/6193/6169/6189/6233/6165/11224/3921/6222/6223/6187/6175/6142/6160/6229/6141/6168/25873/6194/6202/6136/6209/6207/9349/6137/6203/6188/6156/6208/4736/6144/6224/6159/6161/6152/6135/6205/6201/6130/6167/6125/6230/23521/6134/6146/6157/6181/9045/6138/7311/6228/6143	66
cyan	R-HSA-72613	Eukaryotic Translation Initiation	68/83	119/10867	1.76228e-128	6.32954e-127	4.39025e-127	6170/6235/6232/6132/6227/6206/6210/6147/6164/6133/6155/6154/6129/6171/6191/6193/6169/6189/6233/6165/11224/3921/6222/6223/6187/6175/6142/6160/6229/6141/6168/25873/6194/6202/6136/6209/6207/9349/6137/6203/6188/6156/6208/4736/3646/6144/6224/6159/6161/6152/6135/6205/6201/6130/6167/6125/6230/23521/6134/6146/6157/6181/9045/6138/7311/6228/6143/8667	68
cyan	R-HSA-72737	Cap-dependent Translation Initiation	68/83	119/10867	1.76228e-128	6.32954e-127	4.39025e-127	6170/6235/6232/6132/6227/6206/6210/6147/6164/6133/6155/6154/6129/6171/6191/6193/6169/6189/6233/6165/11224/3921/6222/6223/6187/6175/6142/6160/6229/6141/6168/25873/6194/6202/6136/6209/6207/9349/6137/6203/6188/6156/6208/4736/3646/6144/6224/6159/6161/6152/6135/6205/6201/6130/6167/6125/6230/23521/6134/6146/6157/6181/9045/6138/7311/6228/6143/8667	68
cyan	R-HSA-1799339	SRP-dependent cotranslational protein targeting to membrane	67/83	112/10867	3.73054e-128	1.23682e-126	8.57874e-127	6170/6235/6232/6132/6227/6206/6210/6147/6164/6133/6155/6154/6746/6129/6171/6191/6193/6169/6189/6233/6165/11224/3921/6222/6223/6187/6175/6142/6160/6229/6141/6168/25873/6194/6202/6136/6209/6207/9349/6137/6203/6188/6156/6208/4736/6144/6224/6159/6161/6152/6135/6205/6201/6130/6167/6125/6230/23521/6134/6146/6157/6181/9045/6138/7311/6228/6143	67
cyan	R-HSA-2408522	Selenoamino acid metabolism	67/83	118/10867	6.76586e-126	2.08292e-124	1.44474e-124	6170/6235/6232/6132/6227/6206/6210/6147/6164/6133/6155/6154/6129/6171/6191/6193/6169/6189/6233/6165/11224/3921/6222/6223/6187/6175/6142/6160/6229/6141/6168/25873/6194/6202/6136/6209/6207/9349/6137/6203/6188/6156/6208/4736/191/6144/6224/6159/6161/6152/6135/6205/6201/6130/6167/6125/6230/23521/6134/6146/6157/6181/9045/6138/7311/6228/6143	67
cyan	R-HSA-927802	Nonsense-Mediated Decay (NMD)	66/83	115/10867	4.57893e-124	1.23345e-122	8.55536e-123	6170/6235/6232/6132/6227/6206/6210/6147/6164/6133/6155/6154/6129/6171/6191/6193/6169/6189/6233/6165/11224/3921/6222/6223/6187/6175/6142/6160/6229/6141/6168/25873/6194/6202/6136/6209/6207/9349/6137/6203/6188/6156/6208/4736/6144/6224/6159/6161/6152/6135/6205/6201/6130/6167/6125/6230/23521/6134/6146/6157/6181/9045/6138/7311/6228/6143	66
cyan	R-HSA-975957	Nonsense Mediated Decay (NMD) enhanced by the Exon Junction Complex (EJC)	66/83	115/10867	4.57893e-124	1.23345e-122	8.55536e-123	6170/6235/6232/6132/6227/6206/6210/6147/6164/6133/6155/6154/6129/6171/6191/6193/6169/6189/6233/6165/11224/3921/6222/6223/6187/6175/6142/6160/6229/6141/6168/25873/6194/6202/6136/6209/6207/9349/6137/6203/6188/6156/6208/4736/6144/6224/6159/6161/6152/6135/6205/6201/6130/6167/6125/6230/23521/6134/6146/6157/6181/9045/6138/7311/6228/6143	66
cyan	R-HSA-168273	Influenza Viral RNA Transcription and Replication	66/83	135/10867	1.45111e-117	3.679e-116	2.5518e-116	6170/6235/6232/6132/6227/6206/6210/6147/6164/6133/6155/6154/6129/6171/6191/6193/6169/6189/6233/6165/11224/3921/6222/6223/6187/6175/6142/6160/6229/6141/6168/25873/6194/6202/6136/6209/6207/9349/6137/6203/6188/6156/6208/4736/6144/6224/6159/6161/6152/6135/6205/6201/6130/6167/6125/6230/23521/6134/6146/6157/6181/9045/6138/7311/6228/6143	66
cyan	R-HSA-168255	Influenza Infection	66/83	156/10867	4.4913e-112	1.01882e-110	7.06665e-111	6170/6235/6232/6132/6227/6206/6210/6147/6164/6133/6155/6154/6129/6171/6191/6193/6169/6189/6233/6165/11224/3921/6222/6223/6187/6175/6142/6160/6229/6141/6168/25873/6194/6202/6136/6209/6207/9349/6137/6203/6188/6156/6208/4736/6144/6224/6159/6161/6152/6135/6205/6201/6130/6167/6125/6230/23521/6134/6146/6157/6181/9045/6138/7311/6228/6143	66
cyan	R-HSA-9711097	Cellular response to starvation	66/83	156/10867	4.4913e-112	1.01882e-110	7.06665e-111	6170/6235/6232/6132/6227/6206/6210/6147/6164/6133/6155/6154/6129/6171/6191/6193/6169/6189/6233/6165/11224/3921/6222/6223/6187/6175/6142/6160/6229/6141/6168/25873/6194/6202/6136/6209/6207/9349/6137/6203/6188/6156/6208/4736/6144/6224/6159/6161/6152/6135/6205/6201/6130/6167/6125/6230/23521/6134/6146/6157/6181/9045/6138/7311/6228/6143	66
cyan	R-HSA-9010553	Regulation of expression of SLITs and ROBOs	66/83	171/10867	1.0012e-108	2.15759e-107	1.49653e-107	6170/6235/6232/6132/6227/6206/6210/6147/6164/6133/6155/6154/6129/6171/6191/6193/6169/6189/6233/6165/11224/3921/6222/6223/6187/6175/6142/6160/6229/6141/6168/25873/6194/6202/6136/6209/6207/9349/6137/6203/6188/6156/6208/4736/6144/6224/6159/6161/6152/6135/6205/6201/6130/6167/6125/6230/23521/6134/6146/6157/6181/9045/6138/7311/6228/6143	66
cyan	R-HSA-6791226	Major pathway of rRNA processing in the nucleolus and cytosol	66/83	184/10867	4.06633e-106	8.34566e-105	5.78866e-105	6170/6235/6232/6132/6227/6206/6210/6147/6164/6133/6155/6154/6129/6171/6191/6193/6169/6189/6233/6165/11224/3921/6222/6223/6187/6175/6142/6160/6229/6141/6168/25873/6194/6202/6136/6209/6207/9349/6137/6203/6188/6156/6208/4736/6144/6224/6159/6161/6152/6135/6205/6201/6130/6167/6125/6230/23521/6134/6146/6157/6181/9045/6138/7311/6228/6143	66
cyan	R-HSA-72766	Translation	72/83	291/10867	6.9488e-105	1.36133e-103	9.44238e-104	6170/6235/6232/6132/6227/6206/6210/6147/6164/6133/6155/1933/6154/6746/6129/6171/6191/6193/6169/6189/6233/6165/11224/3921/6222/6223/6187/6175/6142/6160/6229/6141/6168/25873/6194/6202/6136/6209/116541/6207/9349/6137/6203/6188/6156/6208/4736/3646/6144/6224/6159/6161/6152/6135/6205/6201/6130/6167/6125/6230/23521/6134/6146/6157/6181/9045/6138/7311/6228/6143/8667/9553	72
cyan	R-HSA-8868773	rRNA processing in the nucleus and cytosol	66/83	194/10867	2.90059e-104	5.43546e-103	3.77011e-103	6170/6235/6232/6132/6227/6206/6210/6147/6164/6133/6155/6154/6129/6171/6191/6193/6169/6189/6233/6165/11224/3921/6222/6223/6187/6175/6142/6160/6229/6141/6168/25873/6194/6202/6136/6209/6207/9349/6137/6203/6188/6156/6208/4736/6144/6224/6159/6161/6152/6135/6205/6201/6130/6167/6125/6230/23521/6134/6146/6157/6181/9045/6138/7311/6228/6143	66
cyan	R-HSA-72312	rRNA processing	66/83	204/10867	1.58795e-102	2.8517e-101	1.97798e-101	6170/6235/6232/6132/6227/6206/6210/6147/6164/6133/6155/6154/6129/6171/6191/6193/6169/6189/6233/6165/11224/3921/6222/6223/6187/6175/6142/6160/6229/6141/6168/25873/6194/6202/6136/6209/6207/9349/6137/6203/6188/6156/6208/4736/6144/6224/6159/6161/6152/6135/6205/6201/6130/6167/6125/6230/23521/6134/6146/6157/6181/9045/6138/7311/6228/6143	66
cyan	R-HSA-376176	Signaling by ROBO receptors	66/83	218/10867	2.92935e-100	5.0502e-99	3.50289e-99	6170/6235/6232/6132/6227/6206/6210/6147/6164/6133/6155/6154/6129/6171/6191/6193/6169/6189/6233/6165/11224/3921/6222/6223/6187/6175/6142/6160/6229/6141/6168/25873/6194/6202/6136/6209/6207/9349/6137/6203/6188/6156/6208/4736/6144/6224/6159/6161/6152/6135/6205/6201/6130/6167/6125/6230/23521/6134/6146/6157/6181/9045/6138/7311/6228/6143	66
cyan	R-HSA-71291	Metabolism of amino acids and derivatives	67/83	374/10867	6.80487e-85	1.12804e-83	7.82423e-84	6170/6235/6232/6132/6227/6206/6210/6147/6164/6133/6155/6154/6129/6171/6191/6193/6169/6189/6233/6165/11224/3921/6222/6223/6187/6175/6142/6160/6229/6141/6168/25873/6194/6202/6136/6209/6207/9349/6137/6203/6188/6156/6208/4736/191/6144/6224/6159/6161/6152/6135/6205/6201/6130/6167/6125/6230/23521/6134/6146/6157/6181/9045/6138/7311/6228/6143	67
cyan	R-HSA-72695	Formation of the ternary complex, and subsequently, the 43S complex	28/83	51/10867	5.51289e-48	8.8002e-47	6.10394e-47	6235/6232/6227/6206/6210/6191/6193/6189/6233/3921/6222/6223/6187/6229/6194/6202/6209/6207/6203/6188/6208/3646/6224/6205/6201/6230/6228/8667	28
cyan	R-HSA-72649	Translation initiation complex formation	28/83	58/10867	7.86641e-46	1.16911e-44	8.10912e-45	6235/6232/6227/6206/6210/6191/6193/6189/6233/3921/6222/6223/6187/6229/6194/6202/6209/6207/6203/6188/6208/3646/6224/6205/6201/6230/6228/8667	28
cyan	R-HSA-72702	Ribosomal scanning and start codon recognition	28/83	58/10867	7.86641e-46	1.16911e-44	8.10912e-45	6235/6232/6227/6206/6210/6191/6193/6189/6233/3921/6222/6223/6187/6229/6194/6202/6209/6207/6203/6188/6208/3646/6224/6205/6201/6230/6228/8667	28
cyan	R-HSA-72662	Activation of the mRNA upon binding of the cap-binding complex and eIFs, and subsequent binding to 43S	28/83	59/10867	1.4898e-45	2.14035e-44	1.48458e-44	6235/6232/6227/6206/6210/6191/6193/6189/6233/3921/6222/6223/6187/6229/6194/6202/6209/6207/6203/6188/6208/3646/6224/6205/6201/6230/6228/8667	28
cyan	R-HSA-6790901	rRNA modification in the nucleus and cytosol	5/83	61/10867	9.79084e-05	0.00136124	0.000944176	6187/6194/6203/6208/6201	5
cyan	R-HSA-5205685	PINK1-PRKN Mediated Mitophagy	3/83	22/10867	0.000595818	0.00802493	0.0055662	6233/54543/7311	3
cyan	R-HSA-5205647	Mitophagy	3/83	29/10867	0.00136031	0.0177665	0.0123231	6233/54543/7311	3
cyan	R-HSA-937042	IRAK2 mediated activation of TAK1 complex	2/83	10/10867	0.00249257	0.031597	0.0219161	6233/7311	2
cyan	R-HSA-9014325	TICAM1,TRAF6-dependent induction of TAK1 complex	2/83	11/10867	0.00303141	0.0343825	0.0238482	6233/7311	2
cyan	R-HSA-9645460	Alpha-protein kinase 1 signaling pathway	2/83	11/10867	0.00303141	0.0343825	0.0238482	6233/7311	2
cyan	R-HSA-9664873	Pexophagy	2/83	11/10867	0.00303141	0.0343825	0.0238482	6233/7311	2
cyan	R-HSA-9708530	Regulation of BACH1 activity	2/83	11/10867	0.00303141	0.0343825	0.0238482	6233/7311	2
cyan	R-HSA-5689877	Josephin domain DUBs	2/83	12/10867	0.0036197	0.0390022	0.0270525	6233/7311	2
cyan	R-HSA-9013973	TICAM1-dependent activation of IRF3/IRF7	2/83	12/10867	0.0036197	0.0390022	0.0270525	6233/7311	2
cyan	R-HSA-1358803	Downregulation of ERBB2:ERBB3 signaling	2/83	13/10867	0.00425668	0.0416961	0.028921	6233/7311	2
cyan	R-HSA-209543	p75NTR recruits signalling complexes	2/83	13/10867	0.00425668	0.0416961	0.028921	6233/7311	2
cyan	R-HSA-209560	NF-kB is activated and signals survival	2/83	13/10867	0.00425668	0.0416961	0.028921	6233/7311	2
cyan	R-HSA-9637687	Suppression of phagosomal maturation	2/83	13/10867	0.00425668	0.0416961	0.028921	6233/7311	2
cyan	R-HSA-174490	Membrane binding and targetting of GAG proteins	2/83	14/10867	0.0049416	0.0434518	0.0301387	6233/7311	2
cyan	R-HSA-174495	Synthesis And Processing Of GAG, GAGPOL Polyproteins	2/83	14/10867	0.0049416	0.0434518	0.0301387	6233/7311	2
cyan	R-HSA-975110	TRAF6 mediated IRF7 activation in TLR7/8 or 9 signaling	2/83	14/10867	0.0049416	0.0434518	0.0301387	6233/7311	2
cyan	R-HSA-2691230	Signaling by NOTCH1 HD Domain Mutants in Cancer	2/83	15/10867	0.0056737	0.0434518	0.0301387	6233/7311	2
cyan	R-HSA-2691232	Constitutive Signaling by NOTCH1 HD Domain Mutants	2/83	15/10867	0.0056737	0.0434518	0.0301387	6233/7311	2
cyan	R-HSA-3134975	Regulation of innate immune responses to cytosolic DNA	2/83	15/10867	0.0056737	0.0434518	0.0301387	6233/7311	2
cyan	R-HSA-8875360	InlB-mediated entry of Listeria monocytogenes into host cell	2/83	15/10867	0.0056737	0.0434518	0.0301387	6233/7311	2
cyan	R-HSA-937039	IRAK1 recruits IKK complex	2/83	15/10867	0.0056737	0.0434518	0.0301387	6233/7311	2
cyan	R-HSA-9706369	Negative regulation of FLT3	2/83	15/10867	0.0056737	0.0434518	0.0301387	6233/7311	2
cyan	R-HSA-975144	IRAK1 recruits IKK complex upon TLR7/8 or 9 stimulation	2/83	15/10867	0.0056737	0.0434518	0.0301387	6233/7311	2
cyan	R-HSA-110312	Translesion synthesis by REV1	2/83	16/10867	0.00645223	0.0434518	0.0301387	6233/7311	2
cyan	R-HSA-1295596	Spry regulation of FGF signaling	2/83	16/10867	0.00645223	0.0434518	0.0301387	6233/7311	2
cyan	R-HSA-175474	Assembly Of The HIV Virion	2/83	16/10867	0.00645223	0.0434518	0.0301387	6233/7311	2
cyan	R-HSA-193639	p75NTR signals via NF-kB	2/83	16/10867	0.00645223	0.0434518	0.0301387	6233/7311	2
cyan	R-HSA-205043	NRIF signals cell death from the nucleus	2/83	16/10867	0.00645223	0.0434518	0.0301387	6233/7311	2
cyan	R-HSA-2173791	TGF-beta receptor signaling in EMT (epithelial to mesenchymal transition)	2/83	16/10867	0.00645223	0.0434518	0.0301387	6233/7311	2
cyan	R-HSA-3229121	Glycogen storage diseases	2/83	16/10867	0.00645223	0.0434518	0.0301387	6233/7311	2
cyan	R-HSA-3322077	Glycogen synthesis	2/83	16/10867	0.00645223	0.0434518	0.0301387	6233/7311	2
cyan	R-HSA-5684264	MAP3K8 (TPL2)-dependent MAPK1/3 activation	2/83	16/10867	0.00645223	0.0434518	0.0301387	6233/7311	2
cyan	R-HSA-975163	IRAK2 mediated activation of TAK1 complex upon TLR7/8 or 9 stimulation	2/83	16/10867	0.00645223	0.0434518	0.0301387	6233/7311	2
cyan	R-HSA-5655862	Translesion synthesis by POLK	2/83	17/10867	0.00727647	0.0468084	0.0324669	6233/7311	2
cyan	R-HSA-5656121	Translesion synthesis by POLI	2/83	17/10867	0.00727647	0.0468084	0.0324669	6233/7311	2
cyan	R-HSA-937072	TRAF6-mediated induction of TAK1 complex within TLR4 complex	2/83	17/10867	0.00727647	0.0468084	0.0324669	6233/7311	2
pink	R-HSA-611105	Respiratory electron transport	32/152	103/10867	2.94239e-35	1.46531e-32	8.33161e-33	7388/9377/4694/27089/4697/1350/4709/4710/1345/1349/4708/4707/4725/10975/4702/6390/7381/4704/29796/6834/4724/1327/4717/1329/4695/4714/54539/4706/4722/4715/84987/91942	32
pink	R-HSA-163200	Respiratory electron transport, ATP synthesis by chemiosmotic coupling, and heat production by uncoupling proteins.	32/152	127/10867	5.67756e-32	1.41371e-29	8.03824e-30	7388/9377/4694/27089/4697/1350/4709/4710/1345/1349/4708/4707/4725/10975/4702/6390/7381/4704/29796/6834/4724/1327/4717/1329/4695/4714/54539/4706/4722/4715/84987/91942	32
pink	R-HSA-1428517	The citric acid (TCA) cycle and respiratory electron transport	33/152	178/10867	2.9689e-28	4.92837e-26	2.80222e-26	7388/9377/4694/27089/4697/1350/4709/4710/1345/1349/4708/4707/4725/10975/4702/6390/7381/4704/29796/6834/4724/1327/4717/1329/4695/4714/54539/4706/4722/4715/84987/8802/91942	33
pink	R-HSA-6799198	Complex I biogenesis	17/152	57/10867	1.04458e-18	1.3005e-16	7.39451e-17	4694/4709/4710/4708/4707/4725/4702/4704/4724/4717/4695/4714/54539/4706/4722/4715/91942	17
pink	R-HSA-5368286	Mitochondrial translation initiation	19/152	87/10867	5.80347e-18	4.12876e-16	2.34757e-16	92259/28998/63875/118487/51650/6150/64979/57129/51023/64960/64976/51258/51264/51642/219927/55052/64983/54148/28957	19
pink	R-HSA-5389840	Mitochondrial translation elongation	19/152	87/10867	5.80347e-18	4.12876e-16	2.34757e-16	92259/28998/63875/118487/51650/6150/64979/57129/51023/64960/64976/51258/51264/51642/219927/55052/64983/54148/28957	19
pink	R-HSA-5419276	Mitochondrial translation termination	19/152	87/10867	5.80347e-18	4.12876e-16	2.34757e-16	92259/28998/63875/118487/51650/6150/64979/57129/51023/64960/64976/51258/51264/51642/219927/55052/64983/54148/28957	19
pink	R-HSA-5368287	Mitochondrial translation	19/152	93/10867	2.22521e-17	1.38519e-15	7.87607e-16	92259/28998/63875/118487/51650/6150/64979/57129/51023/64960/64976/51258/51264/51642/219927/55052/64983/54148/28957	19
pink	R-HSA-9711123	Cellular response to chemical stress	20/152	160/10867	6.32463e-14	3.49963e-12	1.98986e-12	7295/5721/9377/4697/1350/6647/5691/1345/1349/9978/5686/5720/5689/5719/5685/6834/1327/5693/1329/84987	20
pink	R-HSA-9707564	Cytoprotection by HMOX1	18/152	124/10867	8.77453e-14	4.36972e-12	2.48458e-12	5721/9377/4697/1350/5691/1345/1349/9978/5686/5720/5689/5719/5685/6834/1327/5693/1329/84987	18
pink	R-HSA-72766	Translation	25/152	291/10867	2.35996e-13	1.06842e-11	6.07493e-12	92259/51065/28998/63875/118487/51650/6166/6150/64979/10952/57129/58477/51023/64960/64976/51121/8668/51258/51264/51642/219927/55052/64983/54148/28957	25
pink	R-HSA-1268020	Mitochondrial protein import	11/152	64/10867	1.09658e-09	4.55081e-08	2.58754e-08	26521/10245/51142/26519/26517/51287/131118/100287932/4714/10063/26520	11
pink	R-HSA-5628897	TP53 Regulates Metabolic Genes	12/152	87/10867	2.60941e-09	9.99603e-08	5.68365e-08	7295/9377/4697/1350/1345/1349/55004/6834/1327/1329/84987/389541	12
pink	R-HSA-162906	HIV Infection	18/152	234/10867	4.09521e-09	1.45672e-07	8.28279e-08	5721/5440/1174/5691/9978/5686/5720/5689/5719/404672/5478/5685/5693/7936/5437/5439/5436/6881	18
pink	R-HSA-72203	Processing of Capped Intron-Containing Pre-mRNA	17/152	244/10867	4.95199e-08	1.39026e-06	7.90487e-07	83443/6637/27258/5440/57819/79622/80145/6631/8896/11157/29107/10465/10084/51503/5437/5439/5436	17
pink	R-HSA-180585	Vif-mediated degradation of APOBEC3G	9/152	54/10867	5.02503e-08	1.39026e-06	7.90487e-07	5721/5691/9978/5686/5720/5689/5719/5685/5693	9
pink	R-HSA-8854050	FBXL7 down-regulates AURKA during mitotic entry and in early mitosis	9/152	54/10867	5.02503e-08	1.39026e-06	7.90487e-07	5721/5691/9978/5686/5720/5689/5719/5685/5693	9
pink	R-HSA-9604323	Negative regulation of NOTCH4 signaling	9/152	54/10867	5.02503e-08	1.39026e-06	7.90487e-07	5721/5691/9978/5686/5720/5689/5719/5685/5693	9
pink	R-HSA-72172	mRNA Splicing	15/152	191/10867	6.62628e-08	1.73678e-06	9.87518e-07	83443/6637/27258/5440/57819/79622/6631/8896/11157/10465/10084/51503/5437/5439/5436	15
pink	R-HSA-4641258	Degradation of DVL	9/152	57/10867	8.20282e-08	1.94524e-06	1.10604e-06	5721/5691/9978/5686/5720/5689/5719/5685/5693	9
pink	R-HSA-8932339	ROS sensing by NFE2L2	9/152	57/10867	8.20282e-08	1.94524e-06	1.10604e-06	5721/5691/9978/5686/5720/5689/5719/5685/5693	9
pink	R-HSA-5610780	Degradation of GLI1 by the proteasome	9/152	60/10867	1.30064e-07	2.69882e-06	1.53453e-06	5721/5691/9978/5686/5720/5689/5719/5685/5693	9
pink	R-HSA-5610783	Degradation of GLI2 by the proteasome	9/152	60/10867	1.30064e-07	2.69882e-06	1.53453e-06	5721/5691/9978/5686/5720/5689/5719/5685/5693	9
pink	R-HSA-5610785	GLI3 is processed to GLI3R by the proteasome	9/152	60/10867	1.30064e-07	2.69882e-06	1.53453e-06	5721/5691/9978/5686/5720/5689/5719/5685/5693	9
pink	R-HSA-3700989	Transcriptional Regulation by TP53	20/152	365/10867	1.65942e-07	3.30557e-06	1.87952e-06	7295/9377/5440/4697/1350/6119/1345/1349/404672/55004/6834/1327/1329/7936/84987/5437/5439/389541/5436/6881	20
pink	R-HSA-72163	mRNA Splicing - Major Pathway	14/152	183/10867	2.5703e-07	4.83055e-06	2.7466e-06	83443/6637/27258/5440/57819/6631/8896/11157/10465/10084/51503/5437/5439/5436	14
pink	R-HSA-9707587	Regulation of HMOX1 expression and activity	9/152	65/10867	2.65007e-07	4.83055e-06	2.7466e-06	5721/5691/9978/5686/5720/5689/5719/5685/5693	9
pink	R-HSA-69002	DNA Replication Pre-Initiation	10/152	85/10867	2.71597e-07	4.83055e-06	2.7466e-06	5721/6119/56655/5691/5686/5720/5689/5719/5685/5693	10
pink	R-HSA-1234176	Oxygen-dependent proline hydroxylation of Hypoxia-inducible Factor Alpha	9/152	66/10867	3.03222e-07	5.20706e-06	2.96068e-06	5721/5691/9978/5686/5720/5689/5719/5685/5693	9
pink	R-HSA-1236978	Cross-presentation of soluble exogenous antigens (endosomes)	8/152	49/10867	3.38034e-07	5.61137e-06	3.19057e-06	5721/5691/5686/5720/5689/5719/5685/5693	8
pink	R-HSA-5658442	Regulation of RAS by GAPs	9/152	68/10867	3.94217e-07	6.18909e-06	3.51906e-06	5721/5691/9978/5686/5720/5689/5719/5685/5693	9
pink	R-HSA-211733	Regulation of activated PAK-2p34 by proteasome mediated degradation	8/152	50/10867	3.97693e-07	6.18909e-06	3.51906e-06	5721/5691/5686/5720/5689/5719/5685/5693	8
pink	R-HSA-350562	Regulation of ornithine decarboxylase (ODC)	8/152	51/10867	4.66139e-07	6.77801e-06	3.85391e-06	5721/5691/5686/5720/5689/5719/5685/5693	8
pink	R-HSA-180534	Vpu mediated degradation of CD4	8/152	52/10867	5.44419e-07	6.77801e-06	3.85391e-06	5721/5691/5686/5720/5689/5719/5685/5693	8
pink	R-HSA-349425	Autodegradation of the E3 ubiquitin ligase COP1	8/152	52/10867	5.44419e-07	6.77801e-06	3.85391e-06	5721/5691/5686/5720/5689/5719/5685/5693	8
pink	R-HSA-69601	Ubiquitin Mediated Degradation of Phosphorylated Cdc25A	8/152	52/10867	5.44419e-07	6.77801e-06	3.85391e-06	5721/5691/5686/5720/5689/5719/5685/5693	8
pink	R-HSA-69610	p53-Independent DNA Damage Response	8/152	52/10867	5.44419e-07	6.77801e-06	3.85391e-06	5721/5691/5686/5720/5689/5719/5685/5693	8
pink	R-HSA-69613	p53-Independent G1/S DNA damage checkpoint	8/152	52/10867	5.44419e-07	6.77801e-06	3.85391e-06	5721/5691/5686/5720/5689/5719/5685/5693	8
pink	R-HSA-72165	mRNA Splicing - Minor Pathway	8/152	52/10867	5.44419e-07	6.77801e-06	3.85391e-06	83443/6637/5440/57819/79622/5437/5439/5436	8
pink	R-HSA-75815	Ubiquitin-dependent degradation of Cyclin D	8/152	52/10867	5.44419e-07	6.77801e-06	3.85391e-06	5721/5691/5686/5720/5689/5719/5685/5693	8
pink	R-HSA-68949	Orc1 removal from chromatin	9/152	71/10867	5.74877e-07	6.98266e-06	3.97027e-06	5721/5691/9978/5686/5720/5689/5719/5685/5693	9
pink	R-HSA-169911	Regulation of Apoptosis	8/152	53/10867	6.33671e-07	7.51352e-06	4.27212e-06	5721/5691/5686/5720/5689/5719/5685/5693	8
pink	R-HSA-8939902	Regulation of RUNX2 expression and activity	9/152	73/10867	7.31784e-07	8.47508e-06	4.81885e-06	5721/5691/9978/5686/5720/5689/5719/5685/5693	9
pink	R-HSA-174113	SCF-beta-TrCP mediated degradation of Emi1	8/152	55/10867	8.50159e-07	9.20389e-06	5.23324e-06	5721/5691/5686/5720/5689/5719/5685/5693	8
pink	R-HSA-4641257	Degradation of AXIN	8/152	55/10867	8.50159e-07	9.20389e-06	5.23324e-06	5721/5691/5686/5720/5689/5719/5685/5693	8
pink	R-HSA-8941858	Regulation of RUNX3 expression and activity	8/152	55/10867	8.50159e-07	9.20389e-06	5.23324e-06	5721/5691/5686/5720/5689/5719/5685/5693	8
pink	R-HSA-69239	Synthesis of DNA	11/152	120/10867	8.75531e-07	9.2769e-06	5.27476e-06	5721/6119/56655/5691/9978/5686/5720/5689/5719/5685/5693	11
pink	R-HSA-1234174	Cellular response to hypoxia	9/152	75/10867	9.2447e-07	9.59137e-06	5.45356e-06	5721/5691/9978/5686/5720/5689/5719/5685/5693	9
pink	R-HSA-450408	AUF1 (hnRNP D0) binds and destabilizes mRNA	8/152	56/10867	9.80201e-07	9.76281e-06	5.55104e-06	5721/5691/5686/5720/5689/5719/5685/5693	8
pink	R-HSA-5362768	Hh mutants are degraded by ERAD	8/152	56/10867	9.80201e-07	9.76281e-06	5.55104e-06	5721/5691/5686/5720/5689/5719/5685/5693	8
pink	R-HSA-69541	Stabilization of p53	8/152	57/10867	1.12684e-06	1.10033e-05	6.25636e-06	5721/5691/5686/5720/5689/5719/5685/5693	8
pink	R-HSA-6781827	Transcription-Coupled Nucleotide Excision Repair (TC-NER)	9/152	79/10867	1.44457e-06	1.31336e-05	7.46763e-06	5440/6119/56655/9978/404672/5437/5439/10980/5436	9
pink	R-HSA-351202	Metabolism of polyamines	8/152	59/10867	1.47687e-06	1.31336e-05	7.46763e-06	5721/5691/5686/5720/5689/5719/5685/5693	8
pink	R-HSA-5387390	Hh mutants abrogate ligand secretion	8/152	59/10867	1.47687e-06	1.31336e-05	7.46763e-06	5721/5691/5686/5720/5689/5719/5685/5693	8
pink	R-HSA-5676590	NIK-->noncanonical NF-kB signaling	8/152	59/10867	1.47687e-06	1.31336e-05	7.46763e-06	5721/5691/5686/5720/5689/5719/5685/5693	8
pink	R-HSA-68827	CDT1 association with the CDC6:ORC:origin complex	8/152	59/10867	1.47687e-06	1.31336e-05	7.46763e-06	5721/5691/5686/5720/5689/5719/5685/5693	8
pink	R-HSA-69306	DNA Replication	11/152	128/10867	1.66805e-06	1.42147e-05	8.08233e-06	5721/6119/56655/5691/9978/5686/5720/5689/5719/5685/5693	11
pink	R-HSA-187577	SCF(Skp2)-mediated degradation of p27/p21	8/152	60/10867	1.68407e-06	1.42147e-05	8.08233e-06	5721/5691/5686/5720/5689/5719/5685/5693	8
pink	R-HSA-5607761	Dectin-1 mediated noncanonical NF-kB signaling	8/152	60/10867	1.68407e-06	1.42147e-05	8.08233e-06	5721/5691/5686/5720/5689/5719/5685/5693	8
pink	R-HSA-5678895	Defective CFTR causes cystic fibrosis	8/152	61/10867	1.91551e-06	1.58789e-05	9.02857e-06	5721/5691/5686/5720/5689/5719/5685/5693	8
pink	R-HSA-162909	Host Interactions of HIV factors	11/152	130/10867	1.945e-06	1.58789e-05	9.02857e-06	5721/1174/5691/9978/5686/5720/5689/5719/5478/5685/5693	11
pink	R-HSA-9013694	Signaling by NOTCH4	9/152	82/10867	1.98487e-06	1.5943e-05	9.06502e-06	5721/5691/9978/5686/5720/5689/5719/5685/5693	9
pink	R-HSA-1168372	Downstream signaling events of B Cell Receptor (BCR)	9/152	83/10867	2.19997e-06	1.71186e-05	9.73344e-06	5721/5691/5686/5720/5689/5719/5478/5685/5693	9
pink	R-HSA-195253	Degradation of beta-catenin by the destruction complex	9/152	83/10867	2.19997e-06	1.71186e-05	9.73344e-06	5721/5691/9978/5686/5720/5689/5719/5685/5693	9
pink	R-HSA-5632684	Hedgehog 'on' state	9/152	85/10867	2.69105e-06	2.06175e-05	1.17229e-05	5721/5691/9978/5686/5720/5689/5719/5685/5693	9
pink	R-HSA-174084	Autodegradation of Cdh1 by Cdh1:APC/C	8/152	64/10867	2.77886e-06	2.06548e-05	1.17441e-05	5721/5691/5686/5720/5689/5719/5685/5693	8
pink	R-HSA-4608870	Asymmetric localization of PCP proteins	8/152	64/10867	2.77886e-06	2.06548e-05	1.17441e-05	5721/5691/5686/5720/5689/5719/5685/5693	8
pink	R-HSA-9609507	Protein localization	12/152	163/10867	2.87002e-06	2.10187e-05	1.1951e-05	26521/10245/51142/26519/10952/26517/51287/131118/100287932/4714/10063/26520	12
pink	R-HSA-5358346	Hedgehog ligand biogenesis	8/152	65/10867	3.13168e-06	2.22797e-05	1.2668e-05	5721/5691/5686/5720/5689/5719/5685/5693	8
pink	R-HSA-6782210	Gap-filling DNA repair synthesis and ligation in TC-NER	8/152	65/10867	3.13168e-06	2.22797e-05	1.2668e-05	5440/6119/56655/9978/404672/5437/5439/5436	8
pink	R-HSA-6782135	Dual incision in TC-NER	8/152	66/10867	3.52182e-06	2.40255e-05	1.36607e-05	5440/6119/56655/9978/404672/5437/5439/5436	8
pink	R-HSA-69563	p53-Dependent G1 DNA Damage Response	8/152	66/10867	3.52182e-06	2.40255e-05	1.36607e-05	5721/5691/5686/5720/5689/5719/5685/5693	8
pink	R-HSA-69580	p53-Dependent G1/S DNA damage checkpoint	8/152	66/10867	3.52182e-06	2.40255e-05	1.36607e-05	5721/5691/5686/5720/5689/5719/5685/5693	8
pink	R-HSA-1169091	Activation of NF-kappaB in B cells	8/152	67/10867	3.95242e-06	2.65987e-05	1.51238e-05	5721/5691/5686/5720/5689/5719/5685/5693	8
pink	R-HSA-1236974	ER-Phagosome pathway	9/152	90/10867	4.34983e-06	2.82637e-05	1.60705e-05	5721/5691/5686/5720/5689/5719/10952/5685/5693	9
pink	R-HSA-174154	APC/C:Cdc20 mediated degradation of Securin	8/152	68/10867	4.42684e-06	2.82637e-05	1.60705e-05	5721/5691/5686/5720/5689/5719/5685/5693	8
pink	R-HSA-68867	Assembly of the pre-replicative complex	8/152	68/10867	4.42684e-06	2.82637e-05	1.60705e-05	5721/5691/5686/5720/5689/5719/5685/5693	8
pink	R-HSA-69615	G1/S DNA Damage Checkpoints	8/152	68/10867	4.42684e-06	2.82637e-05	1.60705e-05	5721/5691/5686/5720/5689/5719/5685/5693	8
pink	R-HSA-9010553	Regulation of expression of SLITs and ROBOs	12/152	171/10867	4.72698e-06	2.96948e-05	1.68842e-05	5721/51065/5691/9978/6166/5686/5720/5689/5719/5685/51121/5693	12
pink	R-HSA-69052	Switching of origins to a post-replicative state	9/152	91/10867	4.77025e-06	2.96948e-05	1.68842e-05	5721/5691/9978/5686/5720/5689/5719/5685/5693	9
pink	R-HSA-8948751	Regulation of PTEN stability and activity	8/152	69/10867	4.94866e-06	3.04251e-05	1.72994e-05	5721/5691/5686/5720/5689/5719/5685/5693	8
pink	R-HSA-113418	Formation of the Early Elongation Complex	6/152	33/10867	5.50039e-06	3.30023e-05	1.87648e-05	5440/404672/7936/5437/5439/5436	6
pink	R-HSA-167158	Formation of the HIV-1 Early Elongation Complex	6/152	33/10867	5.50039e-06	3.30023e-05	1.87648e-05	5440/404672/7936/5437/5439/5436	6
pink	R-HSA-174184	Cdc20:Phospho-APC/C mediated degradation of Cyclin A	8/152	73/10867	7.58884e-06	4.44617e-05	2.52805e-05	5721/5691/5686/5720/5689/5719/5685/5693	8
pink	R-HSA-69017	CDK-mediated phosphorylation and removal of Cdc6	8/152	73/10867	7.58884e-06	4.44617e-05	2.52805e-05	5721/5691/5686/5720/5689/5719/5685/5693	8
pink	R-HSA-174178	APC/C:Cdh1 mediated degradation of Cdc20 and other APC/C:Cdh1 targeted proteins in late mitosis/early G1	8/152	74/10867	8.40891e-06	4.81338e-05	2.73684e-05	5721/5691/5686/5720/5689/5719/5685/5693	8
pink	R-HSA-179419	APC:Cdc20 mediated degradation of cell cycle proteins prior to satisfation of the cell cycle checkpoint	8/152	74/10867	8.40891e-06	4.81338e-05	2.73684e-05	5721/5691/5686/5720/5689/5719/5685/5693	8
pink	R-HSA-6781823	Formation of TC-NER Pre-Incision Complex	7/152	54/10867	9.31273e-06	5.27016e-05	2.99656e-05	5440/9978/404672/5437/5439/10980/5436	7
pink	R-HSA-176409	APC/C:Cdc20 mediated degradation of mitotic proteins	8/152	76/10867	1.02751e-05	5.74943e-05	3.26907e-05	5721/5691/5686/5720/5689/5719/5685/5693	8
pink	R-HSA-176814	Activation of APC/C and APC/C:Cdc20 mediated degradation of mitotic proteins	8/152	77/10867	1.1332e-05	6.20144e-05	3.52608e-05	5721/5691/5686/5720/5689/5719/5685/5693	8
pink	R-HSA-8852276	The role of GTSE1 in G2/M progression after G2 checkpoint	8/152	77/10867	1.1332e-05	6.20144e-05	3.52608e-05	5721/5691/5686/5720/5689/5719/5685/5693	8
pink	R-HSA-5689603	UCH proteinases	9/152	102/10867	1.22335e-05	6.62206e-05	3.76524e-05	5721/5691/5686/5720/4738/5689/5719/5685/5693	9
pink	R-HSA-5619084	ABC transporter disorders	8/152	78/10867	1.2479e-05	6.6823e-05	3.79949e-05	5721/5691/5686/5720/5689/5719/5685/5693	8
pink	R-HSA-9020702	Interleukin-1 signaling	9/152	103/10867	1.32467e-05	7.01792e-05	3.99032e-05	5721/5691/9978/5686/5720/5689/5719/5685/5693	9
pink	R-HSA-167242	Abortive elongation of HIV-1 transcript in the absence of Tat	5/152	23/10867	1.37629e-05	7.21467e-05	4.10219e-05	5440/7936/5437/5439/5436	5
pink	R-HSA-69206	G1/S Transition	10/152	131/10867	1.44605e-05	7.50141e-05	4.26523e-05	5721/6119/56655/5691/5686/5720/5689/5719/5685/5693	10
pink	R-HSA-1236975	Antigen processing-Cross presentation	9/152	105/10867	1.54892e-05	7.95216e-05	4.52152e-05	5721/5691/5686/5720/5689/5719/10952/5685/5693	9
pink	R-HSA-69242	S Phase	11/152	162/10867	1.62991e-05	8.2826e-05	4.7094e-05	5721/6119/56655/5691/9978/5686/5720/5689/5719/5685/5693	11
pink	R-HSA-176408	Regulation of APC/C activators between G1/S and early anaphase	8/152	81/10867	1.65237e-05	8.3119e-05	4.72607e-05	5721/5691/5686/5720/5689/5719/5685/5693	8
pink	R-HSA-2871837	FCERI mediated NF-kB activation	8/152	82/10867	1.80954e-05	9.01152e-05	5.12386e-05	5721/5691/5686/5720/5689/5719/5685/5693	8
pink	R-HSA-69202	Cyclin E associated events during G1/S transition	8/152	83/10867	1.97909e-05	9.7583e-05	5.54848e-05	5721/5691/5686/5720/5689/5719/5685/5693	8
pink	R-HSA-69656	Cyclin A:Cdk2-associated events at S phase entry	8/152	85/10867	2.35843e-05	0.000115011	6.53941e-05	5721/5691/5686/5720/5689/5719/5685/5693	8
pink	R-HSA-8951664	Neddylation	13/152	234/10867	2.37874e-05	0.000115011	6.53941e-05	5721/5691/9978/5686/9616/5720/4738/5689/5719/5685/5693/10980/150684	13
pink	R-HSA-5696398	Nucleotide Excision Repair	9/152	111/10867	2.42558e-05	0.000116148	6.60406e-05	5440/6119/56655/9978/404672/5437/5439/10980/5436	9
pink	R-HSA-6807070	PTEN Regulation	10/152	140/10867	2.58368e-05	0.000122453	6.96255e-05	5721/5691/5686/5720/5689/5719/5685/55004/5693/389541	10
pink	R-HSA-983705	Signaling by the B Cell Receptor (BCR)	9/152	112/10867	2.60643e-05	0.000122453	6.96255e-05	5721/5691/5686/5720/5689/5719/5478/5685/5693	9
pink	R-HSA-5610787	Hedgehog 'off' state	9/152	113/10867	2.79859e-05	0.000130252	7.40602e-05	5721/5691/9978/5686/5720/5689/5719/5685/5693	9
pink	R-HSA-174143	APC/C-mediated degradation of cell cycle proteins	8/152	88/10867	3.04061e-05	0.000137657	7.82702e-05	5721/5691/5686/5720/5689/5719/5685/5693	8
pink	R-HSA-450531	Regulation of mRNA stability by proteins that bind AU-rich elements	8/152	88/10867	3.04061e-05	0.000137657	7.82702e-05	5721/5691/5686/5720/5689/5719/5685/5693	8
pink	R-HSA-453276	Regulation of mitotic cell cycle	8/152	88/10867	3.04061e-05	0.000137657	7.82702e-05	5721/5691/5686/5720/5689/5719/5685/5693	8
pink	R-HSA-167160	RNA Pol II CTD phosphorylation and interaction with CE during HIV infection	5/152	27/10867	3.15624e-05	0.00014034	7.97958e-05	5440/404672/5437/5439/5436	5
pink	R-HSA-77075	RNA Pol II CTD phosphorylation and interaction with CE	5/152	27/10867	3.15624e-05	0.00014034	7.97958e-05	5440/404672/5437/5439/5436	5
pink	R-HSA-5687128	MAPK6/MAPK4 signaling	8/152	89/10867	3.30179e-05	0.000145512	8.27369e-05	5721/5691/5686/5720/5689/5719/5685/5693	8
pink	R-HSA-167169	HIV Transcription Elongation	6/152	46/10867	4.00461e-05	0.000171922	9.77531e-05	5440/404672/7936/5437/5439/5436	6
pink	R-HSA-167200	Formation of HIV-1 elongation complex containing HIV-1 Tat	6/152	46/10867	4.00461e-05	0.000171922	9.77531e-05	5440/404672/7936/5437/5439/5436	6
pink	R-HSA-167246	Tat-mediated elongation of the HIV-1 transcript	6/152	46/10867	4.00461e-05	0.000171922	9.77531e-05	5440/404672/7936/5437/5439/5436	6
pink	R-HSA-4086400	PCP/CE pathway	8/152	92/10867	4.20053e-05	0.000178792	0.000101659	5721/5691/5686/5720/5689/5719/5685/5693	8
pink	R-HSA-453279	Mitotic G1 phase and G1/S transition	10/152	149/10867	4.41655e-05	0.000180847	0.000102828	5721/6119/56655/5691/5686/5720/5689/5719/5685/5693	10
pink	R-HSA-167161	HIV Transcription Initiation	6/152	47/10867	4.53812e-05	0.000180847	0.000102828	5440/404672/5437/5439/5436/6881	6
pink	R-HSA-167162	RNA Polymerase II HIV Promoter Escape	6/152	47/10867	4.53812e-05	0.000180847	0.000102828	5440/404672/5437/5439/5436/6881	6
pink	R-HSA-73776	RNA Polymerase II Promoter Escape	6/152	47/10867	4.53812e-05	0.000180847	0.000102828	5440/404672/5437/5439/5436/6881	6
pink	R-HSA-73779	RNA Polymerase II Transcription Pre-Initiation And Promoter Opening	6/152	47/10867	4.53812e-05	0.000180847	0.000102828	5440/404672/5437/5439/5436/6881	6
pink	R-HSA-75953	RNA Polymerase II Transcription Initiation	6/152	47/10867	4.53812e-05	0.000180847	0.000102828	5440/404672/5437/5439/5436/6881	6
pink	R-HSA-76042	RNA Polymerase II Transcription Initiation And Promoter Clearance	6/152	47/10867	4.53812e-05	0.000180847	0.000102828	5440/404672/5437/5439/5436/6881	6
pink	R-HSA-72086	mRNA Capping	5/152	29/10867	4.53933e-05	0.000180847	0.000102828	5440/404672/5437/5439/5436	5
pink	R-HSA-8878166	Transcriptional regulation by RUNX2	9/152	121/10867	4.81645e-05	0.000190364	0.000108239	5721/5691/9978/5686/5720/5689/5719/5685/5693	9
pink	R-HSA-167152	Formation of HIV elongation complex in the absence of HIV Tat	6/152	48/10867	5.1271e-05	0.000201047	0.000114313	5440/404672/7936/5437/5439/5436	6
pink	R-HSA-376176	Signaling by ROBO receptors	12/152	218/10867	5.41098e-05	0.000210521	0.0001197	5721/51065/5691/9978/6166/5686/5720/5689/5719/5685/51121/5693	12
pink	R-HSA-8878159	Transcriptional regulation by RUNX3	8/152	96/10867	5.70868e-05	0.000220382	0.000125307	5721/5691/5686/5720/5689/5719/5685/5693	8
pink	R-HSA-202424	Downstream TCR signaling	8/152	98/10867	6.61725e-05	0.000253492	0.000144133	5721/5691/5686/5720/5689/5719/5685/5693	8
pink	R-HSA-167172	Transcription of the HIV genome	7/152	73/10867	6.8636e-05	0.000260922	0.000148357	5440/404672/7936/5437/5439/5436/6881	7
pink	R-HSA-5607764	CLEC7A (Dectin-1) signaling	8/152	101/10867	8.20332e-05	0.000309489	0.000175972	5721/5691/5686/5720/5689/5719/5685/5693	8
pink	R-HSA-5668541	TNFR2 non-canonical NF-kB pathway	8/152	102/10867	8.79736e-05	0.000329405	0.000187296	5721/5691/5686/5720/5689/5719/5685/5693	8
pink	R-HSA-382556	ABC-family proteins mediated transport	8/152	103/10867	9.42664e-05	0.000350333	0.000199196	5721/5691/5686/5720/5689/5719/5685/5693	8
pink	R-HSA-167238	Pausing and recovery of Tat-mediated HIV elongation	5/152	34/10867	0.000100536	0.00036814	0.000209321	5440/7936/5437/5439/5436	5
pink	R-HSA-167243	Tat-mediated HIV elongation arrest and recovery	5/152	34/10867	0.000100536	0.00036814	0.000209321	5440/7936/5437/5439/5436	5
pink	R-HSA-8851708	Signaling by FGFR2 IIIa TM	4/152	19/10867	0.000121084	0.000440143	0.000250261	5440/5437/5439/5436	4
pink	R-HSA-167287	HIV elongation arrest and recovery	5/152	36/10867	0.000133179	0.000477143	0.000271299	5440/7936/5437/5439/5436	5
pink	R-HSA-167290	Pausing and recovery of HIV elongation	5/152	36/10867	0.000133179	0.000477143	0.000271299	5440/7936/5437/5439/5436	5
pink	R-HSA-446652	Interleukin-1 family signaling	9/152	141/10867	0.00015737	0.000559786	0.000318289	5721/5691/9978/5686/5720/5689/5719/5685/5693	9
pink	R-HSA-674695	RNA Polymerase II Pre-transcription Events	7/152	84/10867	0.000167852	0.000592839	0.000337083	5440/404672/7936/5437/5439/5436/6881	7
pink	R-HSA-112382	Formation of RNA Pol II elongation complex	6/152	61/10867	0.0001998	0.000695807	0.000395629	5440/404672/7936/5437/5439/5436	6
pink	R-HSA-75955	RNA Polymerase II Transcription Elongation	6/152	61/10867	0.0001998	0.000695807	0.000395629	5440/404672/7936/5437/5439/5436	6
pink	R-HSA-5358351	Signaling by Hedgehog	9/152	149/10867	0.000238625	0.000825246	0.000469227	5721/5691/9978/5686/5720/5689/5719/5685/5693	9
pink	R-HSA-202403	TCR signaling	8/152	120/10867	0.000272808	0.000936955	0.000532743	5721/5691/5686/5720/5689/5719/5685/5693	8
pink	R-HSA-6796648	TP53 Regulates Transcription of DNA Repair Genes	6/152	65/10867	0.000283891	0.000968342	0.00055059	5440/404672/7936/5437/5439/5436	6
pink	R-HSA-203927	MicroRNA (miRNA) biogenesis	4/152	24/10867	0.000314364	0.00106499	0.000605542	5440/5437/5439/5436	4
pink	R-HSA-69275	G2/M Transition	10/152	196/10867	0.00042236	0.00142118	0.000808071	5721/5691/9978/5686/5720/5689/5719/5685/8655/5693	10
pink	R-HSA-6803529	FGFR2 alternative splicing	4/152	26/10867	0.000432776	0.00144646	0.000822442	5440/5437/5439/5436	4
pink	R-HSA-453274	Mitotic G2-G2/M phases	10/152	198/10867	0.000457613	0.00151927	0.000863845	5721/5691/9978/5686/5720/5689/5719/5685/8655/5693	10
pink	R-HSA-8939236	RUNX1 regulates transcription of genes involved in differentiation of HSCs	8/152	130/10867	0.000468932	0.00154654	0.000879349	5721/5691/5686/5720/5689/5719/5685/5693	8
pink	R-HSA-2454202	Fc epsilon receptor (FCERI) signaling	8/152	134/10867	0.000574029	0.00187552	0.0010664	5721/5691/5686/5720/5689/5719/5685/5693	8
pink	R-HSA-69481	G2/M Checkpoints	9/152	168/10867	0.000577586	0.00187552	0.0010664	5721/6119/5691/5686/5720/5689/5719/5685/5693	9
pink	R-HSA-76061	RNA Polymerase III Transcription Initiation From Type 1 Promoter	4/152	28/10867	0.000579979	0.00187552	0.0010664	5440/2971/51728/5437	4
pink	R-HSA-5601884	PIWI-interacting RNA (piRNA) biogenesis	4/152	29/10867	0.000665512	0.00213823	0.00121577	5440/5437/5439/5436	4
pink	R-HSA-5357801	Programmed Cell Death	10/152	210/10867	0.000724423	0.00231258	0.00131491	5721/5691/5686/5720/5689/5719/5685/8655/5693/837	10
pink	R-HSA-162599	Late Phase of HIV Life Cycle	8/152	139/10867	0.000731398	0.00231997	0.00131911	5440/404672/5478/7936/5437/5439/5436/6881	8
pink	R-HSA-5621481	C-type lectin receptors (CLRs)	8/152	142/10867	0.000841388	0.00265197	0.00150788	5721/5691/5686/5720/5689/5719/5685/5693	8
pink	R-HSA-109581	Apoptosis	9/152	180/10867	0.000946658	0.002965	0.00168587	5721/5691/5686/5720/5689/5719/5685/8655/5693	9
pink	R-HSA-9639288	Amino acids regulate mTORC1	5/152	55/10867	0.000992967	0.00309061	0.00175729	8992/55004/9296/533/389541	5
pink	R-HSA-3858494	Beta-catenin independent WNT signaling	8/152	146/10867	0.00100833	0.00311893	0.00177339	5721/5691/5686/5720/5689/5719/5685/5693	8
pink	R-HSA-430039	mRNA decay by 5' to 3' exoribonuclease	3/152	15/10867	0.00107899	0.00331688	0.00188595	27258/57819/11157	3
pink	R-HSA-1839126	FGFR2 mutant receptor activation	4/152	33/10867	0.00109793	0.00335441	0.00190728	5440/5437/5439/5436	4
pink	R-HSA-162587	HIV Life Cycle	8/152	152/10867	0.00130749	0.0039703	0.00225748	5440/404672/5478/7936/5437/5439/5436/6881	8
pink	R-HSA-2467813	Separation of Sister Chromatids	9/152	191/10867	0.0014351	0.00433138	0.00246278	5721/5691/5686/5720/5689/5719/5685/8655/5693	9
pink	R-HSA-76046	RNA Polymerase III Transcription Initiation	4/152	36/10867	0.00152998	0.00458993	0.00260979	5440/2971/51728/5437	4
pink	R-HSA-9711097	Cellular response to starvation	8/152	156/10867	0.00154344	0.00460261	0.002617	51065/6166/8992/55004/51121/9296/533/389541	8
pink	R-HSA-8950505	Gene and protein expression by JAK-STAT signaling after Interleukin-12 stimulation	4/152	38/10867	0.00187622	0.00552938	0.00314395	5721/6647/9446/5478	4
pink	R-HSA-73780	RNA Polymerase III Chain Elongation	3/152	18/10867	0.00187644	0.00552938	0.00314395	5440/51728/5437	3
pink	R-HSA-71291	Metabolism of amino acids and derivatives	13/152	374/10867	0.00224519	0.00657709	0.00373967	5721/51065/5691/6166/5686/5720/5689/5719/5685/51121/5693/4706/3028	13
pink	R-HSA-5696400	Dual Incision in GG-NER	4/152	41/10867	0.00249198	0.00717344	0.00407875	6119/56655/9978/404672	4
pink	R-HSA-74158	RNA Polymerase III Transcription	4/152	41/10867	0.00249198	0.00717344	0.00407875	5440/2971/51728/5437	4
pink	R-HSA-749476	RNA Polymerase III Abortive And Retractive Initiation	4/152	41/10867	0.00249198	0.00717344	0.00407875	5440/2971/51728/5437	4
pink	R-HSA-168273	Influenza Viral RNA Transcription and Replication	7/152	135/10867	0.00284018	0.00812881	0.00462196	51065/5440/6166/51121/5437/5439/5436	7
pink	R-HSA-168325	Viral Messenger RNA Synthesis	4/152	43/10867	0.00297194	0.00840925	0.00478141	5440/5437/5439/5436	4
pink	R-HSA-5655253	Signaling by FGFR2 in disease	4/152	43/10867	0.00297194	0.00840925	0.00478141	5440/5437/5439/5436	4
pink	R-HSA-5619115	Disorders of transmembrane transporters	8/152	176/10867	0.00327576	0.00921656	0.00524044	5721/5691/5686/5720/5689/5719/5685/5693	8
pink	R-HSA-5689880	Ub-specific processing proteases	9/152	220/10867	0.00373508	0.0104498	0.00594167	5721/5691/5686/5720/5689/5719/5685/5693/6881	9
pink	R-HSA-73980	RNA Polymerase III Transcription Termination	3/152	23/10867	0.00386949	0.0107654	0.0061211	5440/51728/5437	3
pink	R-HSA-9020591	Interleukin-12 signaling	4/152	47/10867	0.00411413	0.0113824	0.00647193	5721/6647/9446/5478	4
pink	R-HSA-1257604	PIP3 activates AKT signaling	10/152	267/10867	0.00426773	0.0117422	0.00667647	5721/5691/5686/5720/5689/5719/5685/55004/5693/389541	10
pink	R-HSA-201681	TCF dependent signaling in response to WNT	9/152	233/10867	0.00542612	0.0148473	0.00844203	5721/5691/9978/5686/5720/5689/5719/5685/5693	9
pink	R-HSA-77387	Insulin receptor recycling	3/152	26/10867	0.00550958	0.0149933	0.00852504	8992/9296/533	3
pink	R-HSA-157118	Signaling by NOTCH	9/152	236/10867	0.00588963	0.0158543	0.00901457	5721/5691/9978/5686/5720/5689/5719/5685/5693	9
pink	R-HSA-68882	Mitotic Anaphase	9/152	236/10867	0.00588963	0.0158543	0.00901457	5721/5691/5686/5720/5689/5719/5685/8655/5693	9
pink	R-HSA-2555396	Mitotic Metaphase and Anaphase	9/152	237/10867	0.00605075	0.0162004	0.00921139	5721/5691/5686/5720/5689/5719/5685/8655/5693	9
pink	R-HSA-76066	RNA Polymerase III Transcription Initiation From Type 2 Promoter	3/152	27/10867	0.00613546	0.0163394	0.0092904	5440/51728/5437	3
pink	R-HSA-168255	Influenza Infection	7/152	156/10867	0.00626864	0.0166052	0.00944156	51065/5440/6166/51121/5437/5439/5436	7
pink	R-HSA-5696399	Global Genome Nucleotide Excision Repair (GG-NER)	5/152	84/10867	0.00637923	0.0167307	0.0095129	6119/56655/9978/404672/10980	5
pink	R-HSA-8878171	Transcriptional regulation by RUNX1	9/152	239/10867	0.00638319	0.0167307	0.0095129	5721/84661/5691/5686/5720/5689/5719/5685/5693	9
pink	R-HSA-76071	RNA Polymerase III Transcription Initiation From Type 3 Promoter	3/152	28/10867	0.00680212	0.0177354	0.0100842	5440/51728/5437	3
pink	R-HSA-5663202	Diseases of signal transduction by growth factor receptors and second messengers	13/152	433/10867	0.00766873	0.0198908	0.0113097	5721/5440/5691/9978/5686/5720/5689/5719/5685/5693/5437/5439/5436	13
pink	R-HSA-447115	Interleukin-12 family signaling	4/152	57/10867	0.00818312	0.0209918	0.0119357	5721/6647/9446/5478	4
pink	R-HSA-110314	Recognition of DNA damage by PCNA-containing replication complex	3/152	30/10867	0.00826026	0.0209918	0.0119357	6119/56655/9978	3
pink	R-HSA-499943	Interconversion of nucleotide di- and triphosphates	3/152	30/10867	0.00826026	0.0209918	0.0119357	7295/4830/204	3
pink	R-HSA-69620	Cell Cycle Checkpoints	10/152	294/10867	0.00826183	0.0209918	0.0119357	5721/6119/5691/5686/5720/5689/5719/5685/8655/5693	10
pink	R-HSA-917937	Iron uptake and transport	4/152	58/10867	0.00869559	0.0219817	0.0124986	4738/8992/9296/533	4
pink	R-HSA-5688426	Deubiquitination	10/152	298/10867	0.00904087	0.0226549	0.0128813	5721/5691/5686/5720/4738/5689/5719/5685/5693/6881	10
pink	R-HSA-917977	Transferrin endocytosis and recycling	3/152	31/10867	0.00905285	0.0226549	0.0128813	8992/9296/533	3
pink	R-HSA-73863	RNA Polymerase I Transcription Termination	3/152	32/10867	0.00988845	0.0246222	0.014	5440/404672/5437	3
pink	R-HSA-9006925	Intracellular signaling by second messengers	10/152	309/10867	0.0114756	0.0282913	0.0160862	5721/5691/5686/5720/5689/5719/5685/55004/5693/389541	10
pink	R-HSA-983168	Antigen processing: Ubiquitination & Proteasome degradation	10/152	309/10867	0.0114756	0.0282913	0.0160862	5721/5691/9978/5686/9616/5720/5689/5719/5685/5693	10
pink	R-HSA-1226099	Signaling by FGFR in disease	4/152	63/10867	0.0115723	0.0283893	0.0161419	5440/5437/5439/5436	4
pink	R-HSA-3371511	HSF1 activation	2/152	12/10867	0.0117011	0.0285645	0.0162415	6119/3281	2
pink	R-HSA-1222556	ROS and RNS production in phagocytes	3/152	36/10867	0.0136691	0.0332059	0.0188805	8992/9296/533	3
pink	R-HSA-9670095	Inhibition of DNA recombination at telomere	4/152	68/10867	0.0149991	0.0362601	0.0206171	5440/5437/5439/5436	4
pink	R-HSA-983169	Class I MHC mediated antigen processing & presentation	11/152	377/10867	0.0167268	0.0402396	0.0228799	5721/5691/9978/5686/9616/5720/5689/5719/10952/5685/5693	11
pink	R-HSA-5673001	RAF/MAP kinase cascade	9/152	280/10867	0.0168069	0.0402396	0.0228799	5721/5691/9978/5686/5720/5689/5719/5685/5693	9
pink	R-HSA-5654738	Signaling by FGFR2	4/152	73/10867	0.0190069	0.0451019	0.0256445	5440/5437/5439/5436	4
pink	R-HSA-5684996	MAPK1/MAPK3 signaling	9/152	286/10867	0.0190189	0.0451019	0.0256445	5721/5691/9978/5686/5720/5689/5719/5685/5693	9
pink	R-HSA-6807505	RNA polymerase II transcribes snRNA genes	4/152	74/10867	0.0198804	0.0469215	0.0266791	5440/5437/5439/5436	4
pink	R-HSA-1799339	SRP-dependent cotranslational protein targeting to membrane	5/152	112/10867	0.0203518	0.0478076	0.0271829	51065/6166/10952/58477/51121	5
pink	R-HSA-157579	Telomere Maintenance	5/152	113/10867	0.0210615	0.0492424	0.0279987	5440/6119/5437/5439/5436	5
green	R-HSA-72766	Translation	18/178	291/10867	1.28931e-06	0.000624724	0.000462021	23480/5464/9521/60488/28972/6747/1964/55173/51318/60559/64968/65080/65008/6727/10480/219402/9255/27068	18
green	R-HSA-162906	HIV Infection	16/178	234/10867	1.4023e-06	0.000624724	0.000462021	567/51510/5682/5901/6500/5716/129401/5432/79023/10213/5706/2959/4869/4331/5683/2963	16
green	R-HSA-6798695	Neutrophil degranulation	23/178	480/10867	3.48835e-06	0.00103604	0.000766213	567/4718/23593/23412/10857/51071/9218/8649/10092/3146/965/4893/5870/10213/5049/51646/51382/6727/5683/2665/961/25801/10694	23
green	R-HSA-68882	Mitotic Anaphase	15/178	236/10867	7.42591e-06	0.00114265	0.000845057	5682/5901/55166/7341/7443/5515/5716/129401/79023/119504/10213/5706/23421/7324/5683	15
green	R-HSA-8866652	Synthesis of active ubiquitin: roles of E1 and E2 enzymes	6/178	30/10867	7.60327e-06	0.00114265	0.000845057	7347/7320/7322/10477/7324/7319	6
green	R-HSA-2555396	Mitotic Metaphase and Anaphase	15/178	237/10867	7.81558e-06	0.00114265	0.000845057	5682/5901/55166/7341/7443/5515/5716/129401/79023/119504/10213/5706/23421/7324/5683	15
green	R-HSA-162909	Host Interactions of HIV factors	11/178	130/10867	8.97704e-06	0.00114265	0.000845057	567/5682/5901/6500/5716/129401/79023/10213/5706/4869/5683	11
green	R-HSA-72203	Processing of Capped Intron-Containing Pre-mRNA	15/178	244/10867	1.10931e-05	0.00123549	0.000913719	23658/55110/6635/6636/6629/129401/5432/79023/10286/5094/6428/8683/85437/53938/2963	15
green	R-HSA-72172	mRNA Splicing	13/178	191/10867	1.48842e-05	0.00147353	0.00108976	23658/55110/6635/6636/6629/5432/10286/5094/6428/8683/85437/53938/2963	13
green	R-HSA-69052	Switching of origins to a post-replicative state	9/178	91/10867	1.71474e-05	0.00152784	0.00112993	5682/6500/5716/119504/10213/5706/5000/7324/5683	9
green	R-HSA-69239	Synthesis of DNA	10/178	120/10867	2.6467e-05	0.002039	0.00150796	5682/6500/5716/119504/10213/5706/5000/7324/5683/5985	10
green	R-HSA-3700989	Transcriptional Regulation by TP53	18/178	365/10867	2.96617e-05	0.002039	0.00150796	1337/54205/10542/51241/900/8649/5515/5432/112858/9167/51499/4869/4331/5985/2963/6009/5571/29883	18
green	R-HSA-8951664	Neddylation	14/178	234/10867	2.97498e-05	0.002039	0.00150796	170622/5682/54951/23412/122769/7347/6500/5716/51397/10213/5706/7322/8883/5683	14
green	R-HSA-9707564	Cytoprotection by HMOX1	10/178	124/10867	3.5171e-05	0.00223838	0.00165542	1337/54205/5682/51241/6500/5716/9167/10213/5706/5683	10
green	R-HSA-72163	mRNA Splicing - Major Pathway	12/178	183/10867	4.61312e-05	0.00243243	0.00179893	23658/55110/6635/6636/6629/5432/10286/5094/6428/8683/53938/2963	12
green	R-HSA-69306	DNA Replication	10/178	128/10867	4.62161e-05	0.00243243	0.00179893	5682/6500/5716/119504/10213/5706/5000/7324/5683/5985	10
green	R-HSA-611105	Respiratory electron transport	9/178	103/10867	4.641e-05	0.00243243	0.00179893	1337/54205/4718/55967/6392/51241/55863/4711/9167	9
green	R-HSA-176408	Regulation of APC/C activators between G1/S and early anaphase	8/178	81/10867	5.14158e-05	0.00254508	0.00188224	5682/6500/5716/119504/10213/5706/7324/5683	8
green	R-HSA-1168372	Downstream signaling events of B Cell Receptor (BCR)	8/178	83/10867	6.13231e-05	0.00287573	0.00212677	5682/805/4893/6500/5716/10213/5706/5683	8
green	R-HSA-69242	S Phase	11/178	162/10867	7.01556e-05	0.00312543	0.00231144	5682/6500/5716/119504/10213/5706/5000/7324/4331/5683/5985	11
green	R-HSA-174084	Autodegradation of Cdh1 by Cdh1:APC/C	7/178	64/10867	7.95094e-05	0.00337347	0.00249488	5682/5716/119504/10213/5706/7324/5683	7
green	R-HSA-5628897	TP53 Regulates Metabolic Genes	8/178	87/10867	8.59372e-05	0.00346106	0.00255966	1337/54205/10542/51241/8649/9167/6009/5571	8
green	R-HSA-174143	APC/C-mediated degradation of cell cycle proteins	8/178	88/10867	9.32272e-05	0.00346106	0.00255966	5682/6500/5716/119504/10213/5706/7324/5683	8
green	R-HSA-453276	Regulation of mitotic cell cycle	8/178	88/10867	9.32272e-05	0.00346106	0.00255966	5682/6500/5716/119504/10213/5706/7324/5683	8
green	R-HSA-1236974	ER-Phagosome pathway	8/178	90/10867	0.000109349	0.00389721	0.00288222	23480/567/5682/3146/5716/10213/5706/5683	8
green	R-HSA-174154	APC/C:Cdc20 mediated degradation of Securin	7/178	68/10867	0.000117442	0.00402465	0.00297646	5682/5716/119504/10213/5706/7324/5683	7
green	R-HSA-68949	Orc1 removal from chromatin	7/178	71/10867	0.000154604	0.00510194	0.00377319	5682/6500/5716/10213/5706/5000/5683	7
green	R-HSA-174184	Cdc20:Phospho-APC/C mediated degradation of Cyclin A	7/178	73/10867	0.000184287	0.0055901	0.00413421	5682/5716/119504/10213/5706/7324/5683	7
green	R-HSA-69017	CDK-mediated phosphorylation and removal of Cdc6	7/178	73/10867	0.000184287	0.0055901	0.00413421	5682/5716/119504/10213/5706/7324/5683	7
green	R-HSA-180534	Vpu mediated degradation of CD4	6/178	52/10867	0.00019344	0.0055901	0.00413421	5682/6500/5716/10213/5706/5683	6
green	R-HSA-174178	APC/C:Cdh1 mediated degradation of Cdc20 and other APC/C:Cdh1 targeted proteins in late mitosis/early G1	7/178	74/10867	0.000200767	0.0055901	0.00413421	5682/5716/119504/10213/5706/7324/5683	7
green	R-HSA-179419	APC:Cdc20 mediated degradation of cell cycle proteins prior to satisfation of the cell cycle checkpoint	7/178	74/10867	0.000200767	0.0055901	0.00413421	5682/5716/119504/10213/5706/7324/5683	7
green	R-HSA-1234174	Cellular response to hypoxia	7/178	75/10867	0.000218416	0.00573864	0.00424406	25994/5682/5716/10213/5706/7322/5683	7
green	R-HSA-163200	Respiratory electron transport, ATP synthesis by chemiosmotic coupling, and heat production by uncoupling proteins.	9/178	127/10867	0.000234276	0.00573864	0.00424406	1337/54205/4718/55967/6392/51241/55863/4711/9167	9
green	R-HSA-176409	APC/C:Cdc20 mediated degradation of mitotic proteins	7/178	76/10867	0.000237296	0.00573864	0.00424406	5682/5716/119504/10213/5706/7324/5683	7
green	R-HSA-8854050	FBXL7 down-regulates AURKA during mitotic entry and in early mitosis	6/178	54/10867	0.000238854	0.00573864	0.00424406	5682/6500/5716/10213/5706/5683	6
green	R-HSA-9604323	Negative regulation of NOTCH4 signaling	6/178	54/10867	0.000238854	0.00573864	0.00424406	5682/6500/5716/10213/5706/5683	6
green	R-HSA-5607764	CLEC7A (Dectin-1) signaling	8/178	101/10867	0.000244745	0.00573864	0.00424406	5682/805/6500/5716/10213/5706/7322/5683	8
green	R-HSA-176814	Activation of APC/C and APC/C:Cdc20 mediated degradation of mitotic proteins	7/178	77/10867	0.00025747	0.00588219	0.00435023	5682/5716/119504/10213/5706/7324/5683	7
green	R-HSA-174113	SCF-beta-TrCP mediated degradation of Emi1	6/178	55/10867	0.000264501	0.00589177	0.00435731	5682/6500/5716/10213/5706/5683	6
green	R-HSA-5619084	ABC transporter disorders	7/178	78/10867	0.000279001	0.00595612	0.00440491	5682/55788/5716/10213/5706/5683/51009	7
green	R-HSA-5362768	Hh mutants are degraded by ERAD	6/178	56/10867	0.000292265	0.00595612	0.00440491	5682/5716/10213/5706/5683/51009	6
green	R-HSA-9711123	Cellular response to chemical stress	10/178	160/10867	0.000295424	0.00595612	0.00440491	1337/54205/5682/51241/6500/5716/9167/10213/5706/5683	10
green	R-HSA-69206	G1/S Transition	9/178	131/10867	0.000295534	0.00595612	0.00440491	5682/5515/6500/5716/10213/5706/5000/4331/5683	9
green	R-HSA-2467813	Separation of Sister Chromatids	11/178	191/10867	0.000300814	0.00595612	0.00440491	5682/55166/5515/5716/79023/119504/10213/5706/23421/7324/5683	11
green	R-HSA-1236975	Antigen processing-Cross presentation	8/178	105/10867	0.000319454	0.00618768	0.00457616	23480/567/5682/3146/5716/10213/5706/5683	8
green	R-HSA-69620	Cell Cycle Checkpoints	14/178	294/10867	0.00033614	0.00634024	0.00468898	5682/55166/7341/5515/5716/79023/119504/10213/5706/5000/23421/7324/5683/5985	14
green	R-HSA-2454202	Fc epsilon receptor (FCERI) signaling	9/178	134/10867	0.000349714	0.00634024	0.00468898	5682/805/4893/6500/5716/10213/5706/7322/5683	9
green	R-HSA-2871837	FCERI mediated NF-kB activation	7/178	82/10867	0.000380068	0.00634024	0.00468898	5682/6500/5716/10213/5706/7322/5683	7
green	R-HSA-351202	Metabolism of polyamines	6/178	59/10867	0.000389479	0.00634024	0.00468898	5682/6611/5716/10213/5706/5683	6
green	R-HSA-5387390	Hh mutants abrogate ligand secretion	6/178	59/10867	0.000389479	0.00634024	0.00468898	5682/5716/10213/5706/5683/51009	6
green	R-HSA-5676590	NIK-->noncanonical NF-kB signaling	6/178	59/10867	0.000389479	0.00634024	0.00468898	5682/6500/5716/10213/5706/5683	6
green	R-HSA-68827	CDT1 association with the CDC6:ORC:origin complex	6/178	59/10867	0.000389479	0.00634024	0.00468898	5682/5716/10213/5706/5000/5683	6
green	R-HSA-195253	Degradation of beta-catenin by the destruction complex	7/178	83/10867	0.000409426	0.00634024	0.00468898	5682/5515/6500/5716/10213/5706/5683	7
green	R-HSA-69202	Cyclin E associated events during G1/S transition	7/178	83/10867	0.000409426	0.00634024	0.00468898	5682/6500/5716/10213/5706/4331/5683	7
green	R-HSA-187577	SCF(Skp2)-mediated degradation of p27/p21	6/178	60/10867	0.000426952	0.00634024	0.00468898	5682/6500/5716/10213/5706/5683	6
green	R-HSA-5607761	Dectin-1 mediated noncanonical NF-kB signaling	6/178	60/10867	0.000426952	0.00634024	0.00468898	5682/6500/5716/10213/5706/5683	6
green	R-HSA-5610780	Degradation of GLI1 by the proteasome	6/178	60/10867	0.000426952	0.00634024	0.00468898	5682/6500/5716/10213/5706/5683	6
green	R-HSA-5610783	Degradation of GLI2 by the proteasome	6/178	60/10867	0.000426952	0.00634024	0.00468898	5682/6500/5716/10213/5706/5683	6
green	R-HSA-5610785	GLI3 is processed to GLI3R by the proteasome	6/178	60/10867	0.000426952	0.00634024	0.00468898	5682/6500/5716/10213/5706/5683	6
green	R-HSA-983169	Class I MHC mediated antigen processing & presentation	16/178	377/10867	0.000461278	0.00669774	0.00495338	23480/567/5682/122769/3146/6500/5716/10213/7320/5706/7322/25847/10477/7324/5683/7319	16
green	R-HSA-5678895	Defective CFTR causes cystic fibrosis	6/178	61/10867	0.000467181	0.00669774	0.00495338	5682/5716/10213/5706/5683/51009	6
green	R-HSA-69656	Cyclin A:Cdk2-associated events at S phase entry	7/178	85/10867	0.000473578	0.00669774	0.00495338	5682/6500/5716/10213/5706/4331/5683	7
green	R-HSA-983705	Signaling by the B Cell Receptor (BCR)	8/178	112/10867	0.000494466	0.00684249	0.00506043	5682/805/4893/6500/5716/10213/5706/5683	8
green	R-HSA-68886	M Phase	17/178	418/10867	0.000499171	0.00684249	0.00506043	440145/5682/5901/55166/7341/7443/5515/5716/129401/1069/79023/119504/10213/5706/23421/7324/5683	17
green	R-HSA-5621481	C-type lectin receptors (CLRs)	9/178	142/10867	0.000535488	0.00722909	0.00534634	5682/805/4893/6500/5716/10213/5706/7322/5683	9
green	R-HSA-5368286	Mitochondrial translation initiation	7/178	87/10867	0.000545506	0.00725441	0.00536507	60488/55173/51318/64968/65080/65008/219402	7
green	R-HSA-5627123	RHO GTPases activate PAKs	4/178	24/10867	0.000572271	0.00749844	0.00554554	998/103910/805/10627	4
green	R-HSA-5619115	Disorders of transmembrane transporters	10/178	176/10867	0.000628644	0.00811771	0.00600353	5682/10559/55788/5716/129401/79023/10213/5706/5683/51009	10
green	R-HSA-5358346	Hedgehog ligand biogenesis	6/178	65/10867	0.000658472	0.00826335	0.00611124	5682/5716/10213/5706/5683/51009	6
green	R-HSA-9707587	Regulation of HMOX1 expression and activity	6/178	65/10867	0.000658472	0.00826335	0.00611124	5682/6500/5716/10213/5706/5683	6
green	R-HSA-1428517	The citric acid (TCA) cycle and respiratory electron transport	10/178	178/10867	0.000686426	0.00849452	0.0062822	1337/54205/4718/2739/55967/6392/51241/55863/4711/9167	10
green	R-HSA-1234176	Oxygen-dependent proline hydroxylation of Hypoxia-inducible Factor Alpha	6/178	66/10867	0.000714621	0.0087223	0.00645066	5682/5716/10213/5706/7322/5683	6
green	R-HSA-453279	Mitotic G1 phase and G1/S transition	9/178	149/10867	0.000758298	0.00913032	0.00675242	5682/5515/6500/5716/10213/5706/5000/4331/5683	9
green	R-HSA-1169091	Activation of NF-kappaB in B cells	6/178	67/10867	0.000774406	0.00919994	0.0068039	5682/6500/5716/10213/5706/5683	6
green	R-HSA-5368287	Mitochondrial translation	7/178	93/10867	0.000814712	0.00955143	0.00706385	60488/55173/51318/64968/65080/65008/219402	7
green	R-HSA-5658442	Regulation of RAS by GAPs	6/178	68/10867	0.000837983	0.00957235	0.00707932	5682/4893/5716/10213/5706/5683	6
green	R-HSA-68867	Assembly of the pre-replicative complex	6/178	68/10867	0.000837983	0.00957235	0.00707932	5682/5716/10213/5706/5000/5683	6
green	R-HSA-9615933	Postmitotic nuclear pore complex (NPC) reformation	4/178	27/10867	0.000909656	0.0102595	0.00758753	5901/7341/129401/79023	4
green	R-HSA-202424	Downstream TCR signaling	7/178	98/10867	0.00111116	0.0123755	0.00915241	5682/6500/5716/10213/5706/7322/5683	7
green	R-HSA-1236978	Cross-presentation of soluble exogenous antigens (endosomes)	5/178	49/10867	0.00118612	0.0130398	0.00964372	5682/5716/10213/5706/5683	5
green	R-HSA-380972	Energy dependent regulation of mTOR by LKB1-AMPK	4/178	29/10867	0.00120007	0.0130398	0.00964372	10542/8649/6009/5571	4
green	R-HSA-8939902	Regulation of RUNX2 expression and activity	6/178	73/10867	0.00121847	0.0130802	0.00967357	5682/6500/5716/10213/5706/5683	6
green	R-HSA-211733	Regulation of activated PAK-2p34 by proteasome mediated degradation	5/178	50/10867	0.00130067	0.0137964	0.0102033	5682/5716/10213/5706/5683	5
green	R-HSA-2995410	Nuclear Envelope (NE) Reassembly	6/178	75/10867	0.00140303	0.0145751	0.0107791	5901/7341/7443/5515/129401/79023	6
green	R-HSA-350562	Regulation of ornithine decarboxylase (ODC)	5/178	51/10867	0.0014232	0.0145751	0.0107791	5682/5716/10213/5706/5683	5
green	R-HSA-69275	G2/M Transition	10/178	196/10867	0.00143183	0.0145751	0.0107791	440145/5682/5515/6500/5716/1069/10213/5706/4331/5683	10
green	R-HSA-9020702	Interleukin-1 signaling	7/178	103/10867	0.00148639	0.0145751	0.0107791	5682/3146/6500/5716/10213/5706/5683	7
green	R-HSA-453274	Mitotic G2-G2/M phases	10/178	198/10867	0.00154479	0.0145751	0.0107791	440145/5682/5515/6500/5716/1069/10213/5706/4331/5683	10
green	R-HSA-349425	Autodegradation of the E3 ubiquitin ligase COP1	5/178	52/10867	0.00155402	0.0145751	0.0107791	5682/5716/10213/5706/5683	5
green	R-HSA-69601	Ubiquitin Mediated Degradation of Phosphorylated Cdc25A	5/178	52/10867	0.00155402	0.0145751	0.0107791	5682/5716/10213/5706/5683	5
green	R-HSA-69610	p53-Independent DNA Damage Response	5/178	52/10867	0.00155402	0.0145751	0.0107791	5682/5716/10213/5706/5683	5
green	R-HSA-69613	p53-Independent G1/S DNA damage checkpoint	5/178	52/10867	0.00155402	0.0145751	0.0107791	5682/5716/10213/5706/5683	5
green	R-HSA-72165	mRNA Splicing - Minor Pathway	5/178	52/10867	0.00155402	0.0145751	0.0107791	6635/6636/5432/85437/2963	5
green	R-HSA-75815	Ubiquitin-dependent degradation of Cyclin D	5/178	52/10867	0.00155402	0.0145751	0.0107791	5682/5716/10213/5706/5683	5
green	R-HSA-169911	Regulation of Apoptosis	5/178	53/10867	0.00169348	0.0153543	0.0113554	5682/5716/10213/5706/5683	5
green	R-HSA-191859	snRNP Assembly	5/178	53/10867	0.00169348	0.0153543	0.0113554	6635/6636/129401/79023/8487	5
green	R-HSA-194441	Metabolism of non-coding RNA	5/178	53/10867	0.00169348	0.0153543	0.0113554	6635/6636/129401/79023/8487	5
green	R-HSA-983168	Antigen processing: Ubiquitination & Proteasome degradation	13/178	309/10867	0.00170603	0.0153543	0.0113554	5682/122769/6500/5716/10213/7320/5706/7322/25847/10477/7324/5683/7319	13
green	R-HSA-8852135	Protein ubiquitination	6/178	79/10867	0.00183544	0.016249	0.0120171	7347/7320/7322/10477/7324/7319	6
green	R-HSA-180585	Vif-mediated degradation of APOBEC3G	5/178	54/10867	0.00184191	0.016249	0.0120171	5682/5716/10213/5706/5683	5
green	R-HSA-180746	Nuclear import of Rev protein	4/178	33/10867	0.00196493	0.0171102	0.012654	5901/129401/79023/4869	4
green	R-HSA-4641257	Degradation of AXIN	5/178	55/10867	0.00199966	0.0171102	0.012654	5682/5716/10213/5706/5683	5
green	R-HSA-8941858	Regulation of RUNX3 expression and activity	5/178	55/10867	0.00199966	0.0171102	0.012654	5682/5716/10213/5706/5683	5
green	R-HSA-162599	Late Phase of HIV Life Cycle	8/178	139/10867	0.00201635	0.0171102	0.012654	51510/5901/129401/5432/79023/2959/4331/2963	8
green	R-HSA-6807070	PTEN Regulation	8/178	140/10867	0.00210929	0.01773	0.0131124	5682/10542/8649/5716/10213/5706/5683/6009	8
green	R-HSA-450408	AUF1 (hnRNP D0) binds and destabilizes mRNA	5/178	56/10867	0.00216705	0.0180452	0.0133455	5682/5716/10213/5706/5683	5
green	R-HSA-4085377	SUMOylation of SUMOylation proteins	4/178	34/10867	0.00219879	0.01814	0.0134156	7341/6613/129401/79023	4
green	R-HSA-9013694	Signaling by NOTCH4	6/178	82/10867	0.00222092	0.0181545	0.0134263	5682/6500/5716/10213/5706/5683	6
green	R-HSA-5696398	Nucleotide Excision Repair	7/178	111/10867	0.00228466	0.0184857	0.0136713	7341/6613/5432/1069/3150/4331/5985	7
green	R-HSA-4641258	Degradation of DVL	5/178	57/10867	0.00234443	0.0184857	0.0136713	5682/5716/10213/5706/5683	5
green	R-HSA-69541	Stabilization of p53	5/178	57/10867	0.00234443	0.0184857	0.0136713	5682/5716/10213/5706/5683	5
green	R-HSA-8932339	ROS sensing by NFE2L2	5/178	57/10867	0.00234443	0.0184857	0.0136713	5682/5716/10213/5706/5683	5
green	R-HSA-69002	DNA Replication Pre-Initiation	6/178	85/10867	0.00266454	0.0208255	0.0154017	5682/5716/10213/5706/5000/5683	6
green	R-HSA-177243	Interactions of Rev with host cellular proteins	4/178	36/10867	0.00272276	0.0210955	0.0156014	5901/129401/79023/4869	4
green	R-HSA-5389840	Mitochondrial translation elongation	6/178	87/10867	0.00299519	0.0228095	0.016869	60488/55173/51318/64968/65080/65008	6
green	R-HSA-5419276	Mitochondrial translation termination	6/178	87/10867	0.00299519	0.0228095	0.016869	60488/55173/51318/64968/65080/65008	6
green	R-HSA-5687128	MAPK6/MAPK4 signaling	6/178	89/10867	0.0033556	0.0253376	0.0187387	5682/998/5716/10213/5706/5683	6
green	R-HSA-162587	HIV Life Cycle	8/178	152/10867	0.00350949	0.0262769	0.0194333	51510/5901/129401/5432/79023/2959/4331/2963	8
green	R-HSA-202403	TCR signaling	7/178	120/10867	0.00354036	0.0262872	0.0194409	5682/6500/5716/10213/5706/7322/5683	7
green	R-HSA-4608870	Asymmetric localization of PCP proteins	5/178	64/10867	0.00389473	0.0286794	0.0212101	5682/5716/10213/5706/5683	5
green	R-HSA-165159	MTOR signalling	4/178	41/10867	0.00439345	0.0319552	0.0236328	10542/8649/6009/5571	4
green	R-HSA-69563	p53-Dependent G1 DNA Damage Response	5/178	66/10867	0.00444719	0.0319552	0.0236328	5682/5716/10213/5706/5683	5
green	R-HSA-69580	p53-Dependent G1/S DNA damage checkpoint	5/178	66/10867	0.00444719	0.0319552	0.0236328	5682/5716/10213/5706/5683	5
green	R-HSA-73856	RNA Polymerase II Transcription Termination	5/178	67/10867	0.00474339	0.0338109	0.0250051	55110/6635/6636/6428/8683	5
green	R-HSA-379724	tRNA Aminoacylation	4/178	42/10867	0.00479483	0.0339063	0.0250757	5464/9521/9255/27068	4
green	R-HSA-69615	G1/S DNA Damage Checkpoints	5/178	68/10867	0.00505334	0.0354529	0.0262196	5682/5716/10213/5706/5683	5
green	R-HSA-168325	Viral Messenger RNA Synthesis	4/178	43/10867	0.00522014	0.0360554	0.0266651	129401/5432/79023/2963	4
green	R-HSA-5696395	Formation of Incision Complex in GG-NER	4/178	43/10867	0.00522014	0.0360554	0.0266651	7341/6613/1069/4331	4
green	R-HSA-8948751	Regulation of PTEN stability and activity	5/178	69/10867	0.00537739	0.0368558	0.027257	5682/5716/10213/5706/5683	5
green	R-HSA-4615885	SUMOylation of DNA replication proteins	4/178	45/10867	0.00614502	0.0417608	0.0308846	7341/6613/129401/79023	4
green	R-HSA-8856688	Golgi-to-ER retrograde transport	7/178	133/10867	0.00620589	0.0417608	0.0308846	378/8774/829/5870/22818/5049/10671	7
green	R-HSA-6807878	COPI-mediated anterograde transport	6/178	101/10867	0.00623365	0.0417608	0.0308846	378/8774/829/10282/22818/10671	6
green	R-HSA-69481	G2/M Checkpoints	8/178	168/10867	0.00638926	0.0424838	0.0314193	5682/7341/5716/10213/5706/5000/5683/5985	8
green	R-HSA-5668541	TNFR2 non-canonical NF-kB pathway	6/178	102/10867	0.00653548	0.042817	0.0316657	5682/6500/5716/10213/5706/5683	6
green	R-HSA-5689603	UCH proteinases	6/178	102/10867	0.00653548	0.042817	0.0316657	5682/7347/5716/10213/5706/5683	6
green	R-HSA-166208	mTORC1-mediated signalling	3/178	24/10867	0.00679045	0.0437742	0.0323736	10542/8649/6009	3
green	R-HSA-379716	Cytosolic tRNA aminoacylation	3/178	24/10867	0.00679045	0.0437742	0.0323736	5464/9521/9255	3
green	R-HSA-382556	ABC-family proteins mediated transport	6/178	103/10867	0.0068478	0.0437742	0.0323736	5682/5716/10213/5706/5683/51009	6
green	R-HSA-167161	HIV Transcription Initiation	4/178	47/10867	0.00717287	0.0437742	0.0323736	5432/2959/4331/2963	4
green	R-HSA-167162	RNA Polymerase II HIV Promoter Escape	4/178	47/10867	0.00717287	0.0437742	0.0323736	5432/2959/4331/2963	4
green	R-HSA-4570464	SUMOylation of RNA binding proteins	4/178	47/10867	0.00717287	0.0437742	0.0323736	7341/6613/129401/79023	4
green	R-HSA-73776	RNA Polymerase II Promoter Escape	4/178	47/10867	0.00717287	0.0437742	0.0323736	5432/2959/4331/2963	4
green	R-HSA-73779	RNA Polymerase II Transcription Pre-Initiation And Promoter Opening	4/178	47/10867	0.00717287	0.0437742	0.0323736	5432/2959/4331/2963	4
green	R-HSA-75953	RNA Polymerase II Transcription Initiation	4/178	47/10867	0.00717287	0.0437742	0.0323736	5432/2959/4331/2963	4
green	R-HSA-76042	RNA Polymerase II Transcription Initiation And Promoter Clearance	4/178	47/10867	0.00717287	0.0437742	0.0323736	5432/2959/4331/2963	4
green	R-HSA-159236	Transport of Mature mRNA derived from an Intron-Containing Transcript	5/178	75/10867	0.00763622	0.0462848	0.0342304	55110/129401/79023/6428/8683	5
green	R-HSA-72306	tRNA processing	6/178	107/10867	0.00820596	0.0494021	0.0365358	5901/51002/129401/112858/79023/54931	6
green	R-HSA-446652	Interleukin-1 family signaling	7/178	141/10867	0.0084597	0.0499238	0.0369216	5682/3146/6500/5716/10213/5706/5683	7
green	R-HSA-73886	Chromosome Maintenance	7/178	141/10867	0.0084597	0.0499238	0.0369216	55505/55166/5432/54069/23421/4869/5985	7
green	R-HSA-3108214	SUMOylation of DNA damage response and repair proteins	5/178	77/10867	0.00851675	0.0499238	0.0369216	7341/6613/129401/1069/79023	5
green	R-HSA-8852276	The role of GTSE1 in G2/M progression after G2 checkpoint	5/178	77/10867	0.00851675	0.0499238	0.0369216	5682/5716/10213/5706/5683	5
Gene set enrichment analysis for colored gene programs using Kegg curated pathways
Gene program	ID	Description	GeneRatio	BgRatio	pvalue	p.adjust	qvalue	geneID	Count
blue	hsa04972	Pancreatic secretion	19/154	102/8115	3.28937e-14	6.51296e-12	5.53999e-12	279/5407/280/1357/5406/63036/1504/1056/440387/10136/1358/5319/5644/1360/51032/23436/8671/486/107	19
blue	hsa04950	Maturity onset diabetes of the young	10/154	26/8115	1.8503e-11	1.8318e-09	1.55815e-09	3630/3375/4760/4821/222546/5080/4825/389692/168620/2645	10
blue	hsa04911	Insulin secretion	15/154	86/8115	5.13345e-11	3.38808e-09	2.88194e-09	3630/2641/6833/116/10242/486/6616/9699/139760/816/107/2864/3767/776/2645	15
blue	hsa04974	Protein digestion and absorption	14/154	103/8115	6.97796e-09	3.45409e-07	2.93809e-07	1357/63036/1504/440387/10136/1358/5644/1360/51032/23436/6519/486/6543/6547	14
blue	hsa04930	Type II diabetes mellitus	8/154	46/8115	1.98511e-06	7.86103e-05	6.68668e-05	3630/6833/773/389692/3767/776/2645/774	8
blue	hsa04728	Dopaminergic synapse	12/154	132/8115	6.9812e-06	0.00023038	0.000195964	2891/3800/816/2775/3763/773/50632/2892/2893/776/3798/774	12
blue	hsa05033	Nicotine addiction	7/154	40/8115	8.52312e-06	0.000238684	0.000203027	2891/57084/773/2892/2893/1141/774	7
blue	hsa04724	Glutamatergic synapse	11/154	114/8115	9.64381e-06	0.000238684	0.000203027	6506/2891/57084/2775/773/107/2892/2901/2893/776/2914	11
blue	hsa04713	Circadian entrainment	10/154	97/8115	1.3816e-05	0.000303951	0.000258545	116/51655/2891/816/2775/3763/107/2892/2893/776	10
blue	hsa04024	cAMP signaling pathway	14/154	221/8115	7.37431e-05	0.00146011	0.00124199	2641/6750/116/486/1392/2891/139760/816/107/2892/1261/2893/6752/776	14
blue	hsa04721	Synaptic vesicle cycle	8/154	78/8115	0.00010676	0.00192167	0.0016346	10814/6506/57084/6616/773/23025/6532/774	8
blue	hsa04080	Neuroactive ligand-receptor interaction	17/154	353/8115	0.000361752	0.00596891	0.00507722	2641/3375/5644/6750/116/1392/2891/114131/6753/2892/2901/2893/5028/6752/8001/2914/1141	17
blue	hsa04723	Retrograde endocannabinoid signaling	10/154	148/8115	0.000489769	0.00745956	0.00634518	2891/57084/2775/3763/773/107/2892/2893/776/774	10
blue	hsa04975	Fat digestion and absorption	5/154	43/8115	0.00124091	0.01755	0.0149282	5407/5406/1056/1208/5319	5
blue	hsa04725	Cholinergic synapse	8/154	113/8115	0.00133259	0.0175902	0.0149624	816/2775/3763/773/107/776/1141/774	8
blue	hsa04727	GABAergic synapse	7/154	89/8115	0.00145008	0.0179448	0.015264	2572/2775/3763/773/107/776/774	7
blue	hsa04973	Carbohydrate digestion and absorption	5/154	47/8115	0.00186079	0.0216727	0.0184351	279/280/57818/486/776	5
blue	hsa04971	Gastric acid secretion	6/154	76/8115	0.00310387	0.0341426	0.0290421	6750/3773/816/107/6752/85366	6
blue	hsa00500	Starch and sucrose metabolism	4/154	36/8115	0.00458117	0.0477406	0.0406087	279/280/57818/2645	4
yellow	hsa04640	Hematopoietic cell lineage	25/170	99/8115	8.67304e-21	1.70859e-18	1.49724e-18	931/1380/3575/933/2322/1378/911/1441/925/930/2208/952/3559/913/924/916/914/1438/951/915/926/921/917/912/2811	25
yellow	hsa04060	Cytokine-cytokine receptor interaction	37/170	295/8115	2.91609e-19	2.87234e-17	2.51704e-17	6366/6363/3575/10563/1236/6361/1441/1233/2829/3603/729230/6352/1439/3559/6367/944/959/3560/10663/7852/1438/3587/939/84957/8740/8807/23495/7133/1237/115650/50615/3595/1234/7293/11009/6351/10148	37
yellow	hsa04062	Chemokine signaling pathway	28/170	192/8115	2.05063e-16	1.34658e-14	1.18001e-14	6366/6363/3702/10563/1236/10235/6361/23533/1233/2829/729230/5579/6352/57580/6367/1794/10663/7852/653361/2268/3718/7454/5294/1237/5293/1234/409/6351	28
yellow	hsa05340	Primary immunodeficiency	15/170	38/8115	3.59282e-16	1.76946e-14	1.55058e-14	3575/973/7535/4261/925/930/959/916/29851/5788/3718/915/926/23495/115650	15
yellow	hsa04061	Viral protein interaction with cytokine and cytokine receptor	21/170	100/8115	7.87125e-16	3.10127e-14	2.71765e-14	6366/6363/10563/1236/6361/1233/2829/729230/6352/3559/6367/3560/7852/3587/8740/8807/7133/1237/1234/11009/6351	21
yellow	hsa04660	T cell receptor signaling pathway	17/170	104/8115	3.66161e-11	1.20223e-09	1.05352e-09	3702/7535/925/1493/959/919/916/9402/29851/940/5788/915/3937/926/5293/917/5133	17
yellow	hsa04514	Cell adhesion molecules	18/170	149/8115	1.60496e-09	4.51682e-08	3.9581e-08	6401/933/6614/925/3683/6402/1493/959/201633/914/29851/940/5788/6693/926/5133/923/10666	18
yellow	hsa04662	B cell receptor signaling pathway	12/170	82/8115	1.12477e-07	2.76975e-06	2.42714e-06	1380/973/933/10990/930/974/5579/5293/10859/11025/971/23547	12
yellow	hsa04659	Th17 cell differentiation	13/170	108/8115	3.4596e-07	7.57269e-06	6.63596e-06	7535/3662/3559/919/3560/916/3718/50943/915/30009/917/50615/10148	13
yellow	hsa04658	Th1 and Th2 cell differentiation	12/170	92/8115	4.10805e-07	8.09286e-06	7.0918e-06	7535/3559/919/3560/916/864/3718/915/6775/30009/917/3595	12
yellow	hsa04630	JAK-STAT signaling pathway	13/170	162/8115	3.26554e-05	0.000584829	0.000512487	3575/1441/1439/3559/3560/1438/3587/3718/6775/5293/50615/3595/11009	13
yellow	hsa04064	NF-kappa B signaling pathway	10/170	104/8115	5.97191e-05	0.000980389	0.000859117	6366/6363/7535/5579/7185/959/7128/8740/115650/6351	10
yellow	hsa04650	Natural killer cell mediated cytotoxicity	11/170	131/8115	8.90267e-05	0.00133627	0.00117098	7535/3683/5579/919/4068/5551/3937/962/22914/5293/10870	11
yellow	hsa05235	PD-L1 expression and PD-1 checkpoint pathway in cancer	9/170	89/8115	9.49632e-05	0.00133627	0.00117098	7535/919/916/940/915/5293/917/5133/55509	9
yellow	hsa05162	Measles	11/170	139/8115	0.000151716	0.00199253	0.00174606	30835/3559/3560/6504/916/940/3718/7128/915/5293/917	11
yellow	hsa04380	Osteoclast differentiation	10/170	128/8115	0.00033711	0.00415067	0.00363724	10990/6688/653361/4689/3937/55423/5293/10859/11025/23547	10
yellow	hsa04672	Intestinal immune network for IgA production	6/170	49/8115	0.000512881	0.00594338	0.0052082	959/7852/29851/940/23495/115650	6
yellow	hsa05144	Malaria	6/170	50/8115	0.000572842	0.00626944	0.00549392	6401/1378/3683/959/3820/22914	6
yellow	hsa05169	Epstein-Barr virus infection	12/170	202/8115	0.00106585	0.0110512	0.00968418	1380/930/3683/2208/919/916/864/3718/7128/915/5293/917	12
yellow	hsa05321	Inflammatory bowel disease	6/170	65/8115	0.00229979	0.0226529	0.0198508	50943/6775/8807/30009/50615/3595	6
yellow	hsa04670	Leukocyte transendothelial migration	8/170	114/8115	0.0026307	0.0246785	0.0216258	3702/3683/5579/399/7852/653361/4689/5293	8
black	hsa04974	Protein digestion and absorption	15/85	103/8115	1.08798e-13	1.2947e-11	1.14524e-11	1301/1277/1292/50509/1291/1289/1303/1300/1296/1295/1293/1290/255631/1281/1278	15
black	hsa04512	ECM-receptor interaction	11/85	88/8115	1.42758e-09	8.4941e-08	7.51357e-08	1311/1277/1292/7057/1291/22801/2335/1293/7058/1278/3910	11
black	hsa04510	Focal adhesion	14/85	201/8115	1.68381e-08	6.67913e-07	5.90812e-07	1311/1277/1292/7057/1291/22801/2335/10398/1293/7058/4638/2316/1278/3910	14
black	hsa05205	Proteoglycans in cancer	13/85	205/8115	1.73982e-07	5.17596e-06	4.57847e-06	1277/7057/4313/4060/7078/7472/2335/7291/2316/6383/1278/22808/8321	13
black	hsa05165	Human papillomavirus infection	14/85	331/8115	7.36008e-06	0.00017517	0.000154949	1311/1277/1292/7057/1291/22801/7472/2335/1293/7058/1278/3910/8321/23493	14
black	hsa04350	TGF-beta signaling pathway	7/85	94/8115	5.28541e-05	0.00104827	0.000927264	26585/7057/2200/3624/392255/8646/3399	7
black	hsa04151	PI3K-Akt signaling pathway	12/85	354/8115	0.000291771	0.0049601	0.00438753	1311/1277/1292/7057/1291/22801/2335/1293/7058/2246/1278/3910	12
black	hsa04270	Vascular smooth muscle contraction	7/85	134/8115	0.000483999	0.00719949	0.00636841	59/10398/4638/800/4628/1909/5322	7
black	hsa04933	AGE-RAGE signaling pathway in diabetic complications	6/85	100/8115	0.000600433	0.00793906	0.00702261	1277/4313/2335/50507/1281/1278	6
black	hsa05144	Malaria	4/85	50/8115	0.00178933	0.021293	0.018835	1311/7057/7058/6383	4
black	hsa05146	Amoebiasis	5/85	102/8115	0.00421234	0.0455699	0.0403095	1277/2335/1281/1278/3910	5
tan	hsa04514	Cell adhesion molecules	9/55	149/8115	5.76482e-07	8.93547e-05	7.40324e-05	6403/8516/57863/58494/7122/947/1003/90952/94030	9
tan	hsa04151	PI3K-Akt signaling pathway	10/55	354/8115	0.000111001	0.00860256	0.00712742	3479/4804/7148/8516/7450/7010/596/2324/3563/3791	10
tan	hsa04510	Focal adhesion	7/55	201/8115	0.000381528	0.0193791	0.016056	3479/7148/8516/7450/596/2324/3791	7
tan	hsa04925	Aldosterone synthesis and secretion	5/55	98/8115	0.000500105	0.0193791	0.016056	477/4881/5138/3708/482	5
tan	hsa04022	cGMP-PKG signaling pathway	6/55	167/8115	0.000873637	0.0257298	0.0213177	477/1910/4881/5138/3708/482	6
tan	hsa04670	Leukocyte transendothelial migration	5/55	114/8115	0.000995993	0.0257298	0.0213177	6387/58494/7122/1003/90952	5
tan	hsa04960	Aldosterone-regulated sodium reabsorption	3/55	37/8115	0.00194471	0.0396167	0.0328234	3479/477/482	3
tan	hsa04270	Vascular smooth muscle contraction	5/55	134/8115	0.00204474	0.0396167	0.0328234	10203/4881/10268/10266/3708	5
tan	hsa04015	Rap1 signaling pathway	6/55	210/8115	0.002817	0.048515	0.0401958	3479/4804/9002/7010/2324/3791	6
salmon	hsa04974	Protein digestion and absorption	6/45	103/8115	1.96974e-05	0.00191065	0.00165873	2006/80781/1307/1284/1282/1306	6
midnightblue	hsa05150	Staphylococcus aureus infection	12/50	96/8115	3.11479e-13	3.55086e-11	2.22954e-11	2357/713/2359/3111/712/719/714/3113/2212/728/2213/3115	12
midnightblue	hsa04380	Osteoclast differentiation	11/50	128/8115	2.1615e-10	1.23206e-08	7.7359e-09	1436/10288/79168/695/7305/2212/11006/2213/126014/11027/353514	11
midnightblue	hsa05152	Tuberculosis	10/50	180/8115	1.06981e-07	2.46608e-06	1.54841e-06	3687/3111/7099/64581/3113/2207/929/2212/2213/3115	10
midnightblue	hsa05322	Systemic lupus erythematosus	9/50	136/8115	1.11933e-07	2.46608e-06	1.54841e-06	713/3111/712/714/3113/2212/941/942/3115	9
midnightblue	hsa05171	Coronavirus disease - COVID-19	11/50	232/8115	1.15015e-07	2.46608e-06	1.54841e-06	114548/713/51311/712/719/7099/714/2212/728/1536/51284	11
midnightblue	hsa04640	Hematopoietic cell lineage	8/50	99/8115	1.29794e-07	2.46608e-06	1.54841e-06	3111/1436/3113/3676/929/920/3115/945	8
midnightblue	hsa04613	Neutrophil extracellular trap formation	10/50	190/8115	1.77932e-07	2.89776e-06	1.81946e-06	2357/2359/51311/7099/64581/2212/728/1536/27180/51284	10
midnightblue	hsa04145	Phagosome	9/50	152/8115	2.9129e-07	4.15088e-06	2.60628e-06	3111/7099/64581/3113/929/2212/1536/2213/3115	9
midnightblue	hsa05140	Leishmaniasis	7/50	77/8115	3.78048e-07	4.7886e-06	3.00669e-06	3111/7099/3113/3676/2212/1536/3115	7
midnightblue	hsa04672	Intestinal immune network for IgA production	6/50	49/8115	4.59304e-07	5.23606e-06	3.28765e-06	3111/3113/3676/941/942/3115	6
midnightblue	hsa04662	B cell receptor signaling pathway	7/50	82/8115	5.83884e-07	6.05116e-06	3.79944e-06	10288/79168/695/11006/2213/11027/353514	7
midnightblue	hsa04610	Complement and coagulation cascades	7/50	85/8115	7.4753e-07	7.10154e-06	4.45895e-06	3687/11326/713/712/719/714/728	7
midnightblue	hsa04514	Cell adhesion molecules	8/50	149/8115	2.99152e-06	2.53743e-05	1.59322e-05	3111/80380/3113/3676/941/942/920/3115	8
midnightblue	hsa05330	Allograft rejection	5/50	38/8115	3.11614e-06	2.53743e-05	1.59322e-05	3111/3113/941/942/3115	5
midnightblue	hsa05332	Graft-versus-host disease	5/50	42/8115	5.1842e-06	3.93999e-05	2.47386e-05	3111/3113/941/942/3115	5
midnightblue	hsa04940	Type I diabetes mellitus	5/50	43/8115	5.83923e-06	4.16045e-05	2.61229e-05	3111/3113/941/942/3115	5
midnightblue	hsa05133	Pertussis	6/50	76/8115	6.33106e-06	4.24553e-05	2.66571e-05	114548/713/712/7099/714/929	6
midnightblue	hsa05320	Autoimmune thyroid disease	5/50	53/8115	1.66205e-05	0.000105263	6.60931e-05	3111/3113/941/942/3115	5
midnightblue	hsa05135	Yersinia infection	7/50	137/8115	1.82747e-05	0.000109648	6.88465e-05	114548/7099/3676/2212/7456/920/58484	7
midnightblue	hsa05323	Rheumatoid arthritis	6/50	93/8115	2.03915e-05	0.000116232	7.29803e-05	3111/7099/3113/941/942/3115	6
midnightblue	hsa04936	Alcoholic liver disease	7/50	142/8115	2.3073e-05	0.000125253	7.86448e-05	713/712/719/7099/714/929/728	7
midnightblue	hsa05416	Viral myocarditis	5/50	60/8115	3.06235e-05	0.000158686	9.96363e-05	3111/3113/941/942/3115	5
midnightblue	hsa05310	Asthma	4/50	31/8115	3.55009e-05	0.000175961	0.000110483	3111/3113/2207/3115	4
midnightblue	hsa04620	Toll-like receptor signaling pathway	6/50	104/8115	3.85629e-05	0.000183174	0.000115012	51311/7099/929/941/942/51284	6
midnightblue	hsa05164	Influenza A	6/50	171/8115	0.000590911	0.00269456	0.00169187	114548/3111/7099/3113/51284/3115	6
midnightblue	hsa05321	Inflammatory bowel disease	4/50	65/8115	0.000654867	0.00287134	0.00180287	3111/7099/3113/3115	4
midnightblue	hsa04612	Antigen processing and presentation	4/50	78/8115	0.00130101	0.00549314	0.00344907	3111/3113/920/3115	4
midnightblue	hsa04658	Th1 and Th2 cell differentiation	4/50	92/8115	0.0023925	0.00974089	0.00611616	3111/3113/920/3115	4
midnightblue	hsa05142	Chagas disease	4/50	102/8115	0.00347841	0.0136737	0.00858554	713/712/7099/714	4
midnightblue	hsa04659	Th17 cell differentiation	4/50	108/8115	0.0042697	0.0162249	0.0101874	3111/3113/920/3115	4
midnightblue	hsa05145	Toxoplasmosis	4/50	112/8115	0.00486005	0.0178724	0.0112218	3111/7099/3113/3115	4
midnightblue	hsa05134	Legionellosis	3/50	57/8115	0.00509786	0.0181611	0.0114031	7099/929/58484	3
midnightblue	hsa05130	Pathogenic Escherichia coli infection	5/50	197/8115	0.00700281	0.0241915	0.0151895	114548/7099/3071/2212/7456	5
purple	hsa04110	Cell cycle	23/94	126/8115	6.21987e-22	7.52604e-20	6.15439e-20	9232/983/4085/991/891/990/890/995/7272/9133/699/5347/993/1869/1111/701/5111/23594/8318/4173/4171/4998/10926	23
purple	hsa03030	DNA replication	9/94	36/8115	1.85133e-10	1.12005e-08	9.1592e-09	2237/5111/5427/4173/4171/5982/5983/5984/54107	9
purple	hsa04914	Progesterone-mediated oocyte maturation	11/94	102/8115	2.08112e-08	8.39383e-07	6.86403e-07	983/4085/891/890/995/9133/699/5347/6790/993/3835	11
purple	hsa00010	Glycolysis / Gluconeogenesis	8/94	67/8115	8.93303e-07	2.70224e-05	2.20975e-05	5230/226/3939/2023/7167/2597/5315/1737	8
purple	hsa03410	Base excision repair	6/94	33/8115	1.77036e-06	4.28428e-05	3.50346e-05	2237/5111/55247/5427/54107/7374	6
purple	hsa04114	Oocyte meiosis	10/94	131/8115	2.43911e-06	4.91887e-05	4.02239e-05	9232/983/4085/991/891/995/9133/699/5347/6790	10
purple	hsa03430	Mismatch repair	5/94	23/8115	5.34598e-06	9.24091e-05	7.55673e-05	9156/5111/5982/5983/5984	5
purple	hsa03420	Nucleotide excision repair	6/94	47/8115	1.50646e-05	0.000227853	0.000186326	5111/5427/5982/5983/5984/54107	6
purple	hsa04218	Cellular senescence	9/94	156/8115	7.50766e-05	0.00100936	0.000825404	4605/983/891/890/9133/993/1869/1111/2305	9
purple	hsa04115	p53 signaling pathway	6/94	73/8115	0.000187556	0.00226943	0.00185582	6241/983/891/9133/51512/1111	6
purple	hsa01230	Biosynthesis of amino acids	6/94	75/8115	0.000217774	0.00239551	0.00195892	5230/226/2023/7167/2597/5315	6
purple	hsa01200	Carbon metabolism	7/94	115/8115	0.000354052	0.00352317	0.00288107	5230/226/2023/7167/2597/5315/1737	7
purple	hsa03460	Fanconi anemia pathway	5/94	54/8115	0.000378523	0.00352317	0.00288107	29089/116028/5888/55215/641	5
purple	hsa05166	Human T-cell leukemia virus 1 infection	9/94	222/8115	0.00103184	0.00891808	0.00729273	6513/9232/4085/991/890/9133/1869/1111/701	9
purple	hsa03440	Homologous recombination	4/94	41/8115	0.0012318	0.00993648	0.00812553	580/5888/641/25788	4
purple	hsa00670	One carbon pool by folate	3/94	20/8115	0.0014875	0.0112492	0.009199	7298/10797/1719	3
purple	hsa04066	HIF-1 signaling pathway	6/94	109/8115	0.00159861	0.0113784	0.00930463	6513/5230/226/3939/2023/2597	6
purple	hsa01232	Nucleotide metabolism	5/94	85/8115	0.0029627	0.0199159	0.0162862	6241/7083/7298/6240/132	5
purple	hsa00240	Pyrimidine metabolism	4/94	58/8115	0.00444361	0.0280757	0.0229588	6241/7083/7298/6240	4
purple	hsa04210	Apoptosis	6/94	136/8115	0.00483659	0.0280757	0.0229588	332/7277/578/84790/4001/1965	6
purple	hsa01523	Antifolate resistance	3/94	30/8115	0.00487265	0.0280757	0.0229588	8836/7298/1719	3
red	hsa00310	Lysine degradation	6/89	63/8115	6.04221e-05	0.00960712	0.00896791	8085/84444/9739/23067/79813/7799	6
red	hsa00562	Inositol phosphate metabolism	6/89	73/8115	0.000138679	0.011025	0.0102915	23396/3636/5297/3707/56623/84812	6
red	hsa04070	Phosphatidylinositol signaling system	6/89	97/8115	0.000652573	0.0345864	0.0322852	23396/3636/5297/3707/56623/84812	6
red	hsa04928	Parathyroid hormone synthesis, secretion and action	6/89	106/8115	0.00104141	0.0413962	0.038642	9138/112/113/4209/9826/11214	6
brown	hsa04144	Endocytosis	17/144	251/8115	1.94818e-06	0.000471461	0.000438854	84612/25978/830/7251/5584/51652/9559/51534/5868/57403/10890/8766/58533/8723/10097/10254/55737	17
cyan	hsa03010	Ribosome	68/79	158/8115	1.94841e-111	6.04007e-110	5.74268e-110	6170/6235/6232/6132/6227/6206/6210/6147/6164/6133/6155/6154/6129/6171/6191/6193/6169/6189/6233/6165/11224/3921/6222/6223/6187/6175/6142/6160/2197/6229/6141/6168/25873/6194/6202/6136/6209/6207/9349/6137/6203/6188/6156/6208/4736/6144/6224/6159/6161/6152/6135/6205/6201/6130/6167/6125/6230/23521/6134/6146/6157/6181/9045/6138/7311/6228/6143/9553	68
cyan	hsa05171	Coronavirus disease - COVID-19	67/79	232/8115	4.82858e-95	7.4843e-94	7.1158e-94	6170/6235/6232/6132/6227/6206/6210/6147/6164/6133/6155/6154/6129/6171/6191/6193/6169/6189/6233/6165/11224/3921/6222/6223/6187/6175/6142/6160/2197/6229/6141/6168/25873/6194/6202/6136/6209/6207/9349/6137/6203/6188/6156/6208/4736/6144/6224/6159/6161/6152/6135/6205/6201/6130/6167/6125/6230/23521/6134/6146/6157/6181/9045/6138/7311/6228/6143	67
pink	hsa00190	Oxidative phosphorylation	34/113	134/8115	8.98964e-35	8.89974e-33	7.19171e-33	1347/7388/9377/4694/27089/4697/1350/4709/4710/1345/1349/4708/4707/4725/10975/4702/6390/7381/4704/8992/29796/4724/1327/4717/1329/9296/4695/4714/54539/4706/533/4722/4715/10063	34
pink	hsa05016	Huntington disease	41/113	306/8115	2.97838e-30	1.03874e-28	8.39386e-29	1347/7388/9377/4694/5440/27089/4697/1350/4709/4710/6647/5691/1345/1349/4708/4707/5686/4725/10975/4702/6390/5689/5719/7381/4704/5685/29796/4724/1327/4717/5693/1329/4695/4714/54539/4706/4722/4715/5437/5439/5436	41
pink	hsa05012	Parkinson disease	39/113	266/8115	3.1477e-30	1.03874e-28	8.39386e-29	1347/7295/7388/9377/4694/27089/4697/1350/4709/4710/6647/5691/1345/1349/4708/4707/5686/4725/10975/4702/6390/5689/5719/7381/4704/5685/29796/11315/4724/1327/4717/5693/1329/4695/4714/54539/4706/4722/4715	39
pink	hsa04714	Thermogenesis	35/113	232/8115	1.94884e-27	4.82338e-26	3.89768e-26	1347/7388/9377/4694/27089/4697/1350/4709/4710/1345/1349/4708/4707/4725/10975/4702/6390/7381/4704/28958/29796/4724/1327/4717/1329/51287/4695/4714/54539/4706/4722/4715/84987/10063/91942	35
pink	hsa05020	Prion disease	37/113	273/8115	2.50111e-27	4.95219e-26	4.00177e-26	1347/7388/9377/4694/27089/4697/1350/4709/4710/6647/5691/1345/1349/4708/4707/5686/4725/10975/4702/6390/5689/5719/7381/4704/5685/29796/4724/1327/4717/5693/1329/4695/4714/54539/4706/4722/4715	37
pink	hsa04932	Non-alcoholic fatty liver disease	30/113	155/8115	8.57372e-27	1.41466e-25	1.14316e-25	1347/7388/9377/4694/27089/4697/1350/4709/4710/1345/1349/4708/4707/4725/10975/4702/6390/7381/4704/29796/4724/1327/4717/1329/4695/4714/54539/4706/4722/4715	30
pink	hsa05208	Chemical carcinogenesis - reactive oxygen species	32/113	223/8115	2.55049e-24	3.60713e-23	2.91485e-23	1347/7388/9377/4694/27089/4697/1350/4709/4710/6647/9446/1345/1349/4708/4707/4725/10975/4702/6390/7381/4704/29796/4724/1327/4717/1329/4695/4714/54539/4706/4722/4715	32
pink	hsa05014	Amyotrophic lateral sclerosis	38/113	364/8115	7.2685e-24	8.99477e-23	7.2685e-23	1347/7388/9377/4694/27089/4697/1350/4709/4710/6647/5691/1345/1349/4708/4707/5686/4725/10975/4702/6390/5689/5719/7381/4704/5685/29796/4724/1327/4717/5693/1329/4695/4714/54539/4706/29107/4722/4715	38
pink	hsa05415	Diabetic cardiomyopathy	30/113	203/8115	3.64501e-23	4.00951e-22	3.24001e-22	1347/7388/9377/4694/27089/4697/1350/4709/4710/1345/1349/4708/4707/4725/10975/4702/6390/7381/4704/29796/4724/1327/4717/1329/4695/4714/54539/4706/4722/4715	30
pink	hsa05010	Alzheimer disease	37/113	384/8115	5.66686e-22	5.61019e-21	4.53349e-21	1347/7388/9377/4694/27089/4697/1350/4709/4710/5691/1345/1349/4708/4707/5686/4725/10975/4702/6390/5689/5719/7381/4704/5685/29796/4724/1327/4717/5693/1329/4695/4714/54539/4706/4722/4715/3028	37
pink	hsa05022	Pathways of neurodegeneration - multiple diseases	39/113	476/8115	1.20533e-20	1.0848e-19	8.76607e-20	1347/7388/9377/4694/27089/4697/1350/4709/4710/6647/5691/1345/1349/4708/4707/5686/4725/10975/4702/6390/5689/5719/7381/4704/5685/29796/11315/4724/1327/4717/5693/1329/4695/4714/54539/4706/4722/4715/3028	39
pink	hsa04723	Retrograde endocannabinoid signaling	17/113	148/8115	1.5353e-11	1.26663e-10	1.02354e-10	4694/4697/4709/4710/4708/4707/4725/4702/4704/4724/4717/4695/4714/54539/4706/4722/4715	17
pink	hsa04260	Cardiac muscle contraction	12/113	87/8115	2.17583e-09	1.65698e-08	1.33897e-08	1347/7388/9377/27089/1350/1345/1349/10975/7381/29796/1327/1329	12
pink	hsa03050	Proteasome	8/113	46/8115	1.85059e-07	1.30863e-06	1.05748e-06	5721/5691/5686/5720/5689/5719/5685/5693	8
pink	hsa03010	Ribosome	13/113	158/8115	2.51978e-07	1.66306e-06	1.34388e-06	51065/28998/63875/6166/6150/64979/51023/64960/51121/51264/219927/55052/64983	13
pink	hsa03040	Spliceosome	10/113	147/8115	3.53293e-05	0.0002186	0.000176646	83443/6637/27258/57819/6631/8896/11157/10465/10084/51503	10
pink	hsa03020	RNA polymerase	5/113	34/8115	9.6576e-05	0.000562413	0.000454475	5440/51728/5437/5439/5436	5
pink	hsa03420	Nucleotide excision repair	4/113	47/8115	0.00401053	0.0220579	0.0178246	6119/56655/9978/404672	4
pink	hsa05110	Vibrio cholerae infection	4/113	50/8115	0.00501579	0.0261349	0.0211191	10952/8992/9296/533	4
green	hsa00190	Oxidative phosphorylation	10/120	134/8115	2.67506e-05	0.00296569	0.00271522	1337/5464/54205/4718/55967/6392/4711/9167/51382/27068	10
green	hsa05012	Parkinson disease	14/120	266/8115	3.50017e-05	0.00296569	0.00271522	1337/54205/4718/5682/55967/6392/805/4711/9167/10213/836/5706/2773/5683	14
green	hsa05016	Huntington disease	15/120	306/8115	4.13817e-05	0.00296569	0.00271522	1337/54205/4718/5682/55967/6392/4711/5432/9167/10213/836/5706/10671/9519/5683	15
green	hsa05014	Amyotrophic lateral sclerosis	16/120	364/8115	8.37984e-05	0.00398694	0.00365023	1337/54205/4718/5682/55967/6392/4711/129401/79023/9167/10213/836/5706/10671/6428/5683	16
green	hsa04932	Non-alcoholic fatty liver disease	10/120	155/8115	9.27196e-05	0.00398694	0.00365023	1337/54205/4718/998/55967/6392/4711/9167/836/5571	10
green	hsa03013	Nucleocytoplasmic transport	8/120	108/8115	0.000185618	0.00665131	0.00608957	55110/5901/7341/6613/10284/129401/1434/79023	8
green	hsa03060	Protein export	4/120	23/8115	0.000323991	0.00995114	0.00911071	23480/28972/60559/6727	4
green	hsa05010	Alzheimer disease	15/120	384/8115	0.000507807	0.013119	0.0120111	1337/54205/4718/5682/55967/6392/805/4711/4893/9167/10213/836/5706/8883/5683	15
green	hsa03050	Proteasome	5/120	46/8115	0.000549169	0.013119	0.0120111	5682/51371/10213/5706/5683	5
green	hsa04714	Thermogenesis	11/120	232/8115	0.000615219	0.0132272	0.0121101	1337/388753/4718/55967/6392/51241/4711/4893/9167/6009/5571	11
green	hsa05020	Prion disease	12/120	273/8115	0.000683003	0.0133496	0.0122222	1337/54205/4718/5682/55967/6392/4711/9167/10213/836/5706/5683	12
green	hsa05132	Salmonella infection	11/120	249/8115	0.0011027	0.0192827	0.0176542	54205/998/103910/10627/10092/6500/10094/1434/836/10671/5898	11
green	hsa04120	Ubiquitin mediated proteolysis	8/120	142/8115	0.00116593	0.0192827	0.0176542	6500/119504/7320/7322/25847/10477/7324/7319	8
green	hsa03040	Spliceosome	8/120	147/8115	0.00145667	0.0223703	0.020481	23658/55110/6635/6636/6629/10286/6428/8683	8
[truncated: 49 more columns]

## Sheet: Figure 1c
Annotations for tSNE analysis
sample_ids	Chemotherapy type	Treatment	moffitt	purist
ESPAC_17_041	GEM	Adjuvant	Classical	0.0252587
ESPAC_17_044	GEM	Adjuvant	Classical	0.00109599
ESPAC_17_045	GEM	Adjuvant	Classical	0.00109599
ESPAC_17_057	NA	Adjuvant	Classical	0.00109599
ESPAC_17_058	GEM	Adjuvant	Classical	0.00109599
ESPAC_17_059	GEM	Adjuvant	Classical	0.00109599
ESPAC_17_060	GEM	Adjuvant	Classical	0.00109599
ESPAC_17_061	GEM	Adjuvant	Basal	0.164929
ESPAC_17_062	FFX	Adjuvant	Classical	0.00890674
ESPAC_17_063	GEM	Adjuvant	Classical	0.00109599
ESPAC_17_064	FFX	Adjuvant	Basal	0.939003
ESPAC_17_072	GEM	Adjuvant	Classical	0.00109599
ESPAC_17_074	GEM	Adjuvant	Classical	0.00829313
ESPAC_17_075	GEM	Adjuvant	Basal	0.991233
ESPAC_17_076	GEM	Adjuvant	Basal	0.333366
ESPAC_17_077	GEM	Adjuvant	Classical	0.00277037
ESPAC_17_078	GEM	Adjuvant	Classical	0.0157042
ESPAC_17_088	GEM	Adjuvant	Classical	0.00109599
ESPAC_17_089	GEM	Adjuvant	Classical	0.00177886
ESPAC_17_090	GEM	Adjuvant	Classical	0.00109599
ESPAC_17_091	GEM	Adjuvant	Classical	0.00109599
ESPAC_17_093	GEM	Adjuvant	Classical	0.00109599
ESPAC_17_103	GEM	Adjuvant	Classical	0.00109599
ESPAC_17_104	GEM	Adjuvant	Classical	0.00109599
ESPAC_17_105	GEM	Adjuvant	Basal	0.991233
ESPAC_17_107	GEM	Adjuvant	Classical	0.0157042
ESPAC_17_108	GEM	Adjuvant	Basal	0.00550269
ESPAC_17_109	FFX	Adjuvant	Classical	0.00109599
ESPAC_17_110	GEM	Adjuvant	Basal	0.547853
ESPAC_17_111	FFX	Adjuvant	Classical	0.0138162
ESPAC_17_112	FFX	Adjuvant	Classical	0.00109599
ESPAC_17_113	GEM	Adjuvant	Classical	0.00109599
A3SZ	GEM	Adjuvant	Classical	0.0958683
DIDY	GEM	Adjuvant	Classical	0.0027511
E91X	GEM	Adjuvant	Classical	0.00109599
ECJH	GEM	Adjuvant	Classical	0.00109599
EGSD	GEM	Adjuvant	Classical	0.00109599
F5SU	GEM	Adjuvant	Classical	0.00277037
FLL5	GEM	Adjuvant	Classical	0.00177886
FPZQ	GEM	Adjuvant	Classical	0.00109599
FVKU	GEM	Adjuvant	Classical	0.00109599
FY0U	GEM	Adjuvant	Classical	0.529964
H5EL	GEM	Adjuvant	Basal	0.00789186
H9SA	GEM	Adjuvant	Classical	0.00109599
IY16	GEM	Adjuvant	Basal	0.0615719
IYEE	GEM	Adjuvant	Basal	0.0222481
J9HR	GEM	Adjuvant	Classical	0.00829313
KW9X	NA	Adjuvant	Basal	0.0922054
L54A	GEM	Adjuvant	Basal	0.850433
LHJN	GEM	Adjuvant	Classical	0.0138162
LTHM	GEM	Adjuvant	Classical	0.00109599
N87R	GEM	Adjuvant	Classical	0.0555668
OT3M	GEM	Adjuvant	Basal	0.902296
PZRZ	NA	Adjuvant	Basal	0.42727
SXU3	NA	Adjuvant	Basal	0.902296
U3R7	GEM	Adjuvant	Basal	0.936849
UGOD	GEM	Adjuvant	Classical	0.0137212
VIF5	NA	Adjuvant	Classical	0.00109599
VVM2	GEM	Adjuvant	Classical	0.00109599
WBTH	GEM	Adjuvant	Basal	0.985839
X7YT	GEM	Adjuvant	Classical	0.00109599
YEC6	GEM	Adjuvant	Basal	0.42727
YMF4	GEM	Adjuvant	Classical	0.0079943
Z9HV	GEM	Adjuvant	Basal	0.0555668
ESPAC_17_010	GEM	Neoadjuvant	Basal	0.333366
ESPAC_17_011	FFX	Neoadjuvant	Classical	0.00177886
ESPAC_17_012	FFX	Neoadjuvant	Basal	0.108418
ESPAC_17_013	GEM	Neoadjuvant	Classical	0.00109599
ESPAC_17_018	FFX	Neoadjuvant	Classical	0.0134001
ESPAC_17_019	FFX	Neoadjuvant	Basal	0.786003
ESPAC_17_020	GEM	Neoadjuvant	Classical	0.00315376
ESPAC_17_021	FFX	Neoadjuvant	Classical	0.0051122
ESPAC_17_022	FFX	Neoadjuvant	Classical	0.00177886
ESPAC_17_023	FFX	Neoadjuvant	Classical	0.0252587
ESPAC_17_024	GEM	Neoadjuvant	Basal	0.991233
ESPAC_17_025	FFX	Neoadjuvant	Basal	0.0376879
ESPAC_17_026	FFX	Neoadjuvant	Basal	0.0051122
ESPAC_17_027	FFX	Neoadjuvant	Basal	0.090216
ESPAC_17_028	FFX	Neoadjuvant	Basal	0.333366
ESPAC_17_029	FFX	Neoadjuvant	Basal	0.778854
ESPAC_17_030	FFX	Neoadjuvant	Basal	0.978247
ESPAC_17_031	FFX	Neoadjuvant	Basal	0.786003
ESPAC_17_032	FFX	Neoadjuvant	Basal	0.00177886
ESPAC_17_033	FFX	Neoadjuvant	Basal	0.164929
ESPAC_17_034	FFX	Neoadjuvant	Basal	0.0611687
ESPAC_17_035	FFX	Neoadjuvant	Basal	0.0051122
ESPAC_17_036	FFX	Neoadjuvant	Basal	0.090216
ESPAC_17_037	FFX	Neoadjuvant	Basal	0.859603
ESPAC_17_038	FFX	Neoadjuvant	Basal	0.333366
ESPAC_17_039	FFX	Neoadjuvant	Basal	0.0376879
ESPAC_17_040	GEM	Neoadjuvant	Basal	0.0252587
ESPAC_17_079	GEM	Neoadjuvant	Basal	0.978247
ESPAC_17_080	GEM	Neoadjuvant	Classical	0.00109599
ESPAC_17_081	GEM	Neoadjuvant	Basal	0.0213526
ESPAC_17_084	GEM	Neoadjuvant	Classical	0.00109599
ESPAC_17_086	GEM	Neoadjuvant	Basal	0.00177886
ESPAC_17_087	FFX	Neoadjuvant	Classical	0.00177886
10000 most variable genes for tSNE analysis
	ESPAC_17_041	ESPAC_17_044	ESPAC_17_045	ESPAC_17_057	ESPAC_17_058	ESPAC_17_059	ESPAC_17_060	ESPAC_17_061	ESPAC_17_062	ESPAC_17_063	ESPAC_17_064	ESPAC_17_072	ESPAC_17_074	ESPAC_17_075	ESPAC_17_076	ESPAC_17_077	ESPAC_17_078	ESPAC_17_088	ESPAC_17_089	ESPAC_17_090	ESPAC_17_091	ESPAC_17_093	ESPAC_17_103	ESPAC_17_104	ESPAC_17_105	ESPAC_17_107	ESPAC_17_108	ESPAC_17_109	ESPAC_17_110	ESPAC_17_111	ESPAC_17_112	ESPAC_17_113	A3SZ	DIDY	E91X	ECJH	EGSD	F5SU	FLL5	FPZQ	FVKU	FY0U	H5EL	H9SA	IY16	IYEE	J9HR	KW9X	L54A
AMY2A	8.91856512582824	9.58986268832988	5.01698440138725	8.6185750702364	11.6298156332274	5.01698440138725	9.54325895733408	5.01698440138725	9.32945365004348	5.01698440138725	11.4007155626912	12.2738903809407	8.90908829854692	5.01698440138725	13.4738448615893	12.0142623836281	9.25914322927874	9.64041182997872	13.7355743265771	15.4796232511851	10.265207585397	8.69558608385567	17.2320195677976	9.11334998874863	5.01698440138725	9.47676809100182	9.35175196682898	5.01698440138725	5.01698440138725	5.01698440138725	11.746045729001	14.0019784105985	5.45346944511205	7.95394329668554	6.07378307406976	5.30595231170377	5.34697668974599	6.58942042112647	5.35177754164798	5.34928740811862	6.5996099294308	5.34115491574575	7.11611949824419	5.43990319740389	7.83784347261658	5.31468698973669	6.19757699027798	5.33707972663116	5.33488166405079
REG3A	12.8917550546307	11.3248942512521	10.8398331884221	13.1937981253704	11.4339614120154	5.01698440138725	16.2628098526381	9.66944854187843	15.6105853934429	15.7911366441692	15.6274519056838	13.1192628689442	12.2429565340726	7.54776823251209	13.4882735773544	12.8465262731855	9.22086823069397	10.8286038007058	14.5330187999846	14.880117665499	9.80596180841901	11.2583469732259	14.4507690635232	14.6836031310339	10.5484509847235	11.6978395416661	11.1829138837682	10.493245396812	5.01698440138725	8.82593375306859	10.9367047258715	14.2514072411358	5.45346944511205	5.3232082309309	14.5693303626594	5.30595231170377	6.04114676430276	5.45664486515275	15.6137441387915	5.34928740811862	5.37897034845122	7.39685549015817	5.33688957042215	5.43990319740389	5.35223599479261	13.5505622219996	11.8771537424112	5.33707972663116	5.72222052952161
PGC	10.5880368369028	12.2975094716573	10.0420350360618	17.6822081543949	16.6012335933453	13.8649601506083	13.4073683432896	10.1767533478121	13.3934061177448	16.6956013828467	5.01698440138725	16.8372530583157	9.45502265045445	8.6786029036328	8.47483238192945	12.6977312807405	8.96056613737036	12.2398725198561	12.9467910621619	16.4345393515104	9.98015275231357	17.0694783960033	13.4738977954005	11.0184033439579	12.1930676592144	9.37744133870149	14.0235301419619	14.1162693094204	12.8829950641657	13.5342447381058	13.8439413013084	16.7722918713106	5.45346944511205	5.3232082309309	5.35790164745162	5.77408279756471	5.34697668974599	5.45664486515275	17.5005407565332	17.0695066936572	5.64073878363628	8.07338352893593	6.18430905505789	5.43990319740389	7.81505361924536	5.31468698973669	7.53966419713429	5.33707972663116	5.33488166405079
PNLIPRP1	10.8747397038264	5.01698440138725	9.31808637640538	10.8124144041711	8.44911226917168	9.010028252341	10.0115400192348	5.01698440138725	11.0487031857601	5.01698440138725	13.2206979709007	10.7520878330602	9.40175939165139	5.01698440138725	11.9521962436231	10.2782746158721	5.23297699805739	10.149026266896	10.7838833662358	13.7247031041282	9.87303302024595	9.01331954831029	15.4278738421923	9.48307761803852	5.01698440138725	8.93841959128354	5.01698440138725	7.50350837706797	5.01698440138725	5.01698440138725	10.6850874695307	10.6224100125727	5.45346944511205	5.3232082309309	11.6656611055944	5.30595231170377	5.34697668974599	5.45664486515275	8.68832136763211	5.01698440138725	5.37897034845122	5.92094705859831	5.33688957042215	5.43990319740389	5.35223599479261	6.21215179369819	12.5192443151736	5.33707972663116	5.33488166405079
REG1B	11.1578796191096	8.91222507024789	11.1303536676615	12.3059412085952	10.2033248584531	7.78719421448843	11.4934244496178	5.01698440138725	14.5634544314234	11.1323909973192	15.9826608259705	11.8957436430377	10.4703332697383	5.01698440138725	13.5647068664774	11.7195698736493	8.36581893065637	12.9058276924088	11.6276969718669	15.1030259071453	5.01698440138725	11.5878843363139	14.6072553225722	11.6911117619655	10.8334934033017	10.6053266062741	10.0337433257092	10.1840189772678	5.01698440138725	5.01698440138725	11.193454909299	11.4112898034465	5.45346944511205	5.3232082309309	15.3475840068378	6.03910410215147	5.34697668974599	5.45664486515275	15.8847945923797	5.34928740811862	5.37897034845122	5.34115491574575	5.33688957042215	5.43990319740389	5.35223599479261	16.2958932952436	13.0090523781275	5.33707972663116	5.33488166405079
AMY2B	10.4944334517046	10.9565288091001	10.7435820757073	11.0620473438362	10.9164159848218	10.0952350919397	10.7900103050369	10.35170994636	10.442378230679	10.2834027952679	9.24766362112187	10.4127809414739	9.75898661143862	9.32789891855899	11.4290460610245	10.2517791049039	9.70683864629666	10.1135733857521	11.5783720533668	13.665154569264	9.20524048256719	9.34463394213195	14.3925417412715	10.9015405016041	9.2202224031323	10.0757475311768	9.75982448020038	10.0053692892236	11.206590372405	9.69202966546939	11.3257728660936	12.1868343084469	5.45346944511205	5.3232082309309	7.28663449967184	5.30595231170377	5.34697668974599	5.45664486515275	6.00424258252816	5.34928740811862	5.37897034845122	5.34115491574575	5.33688957042215	5.43990319740389	5.35223599479261	5.31468698973669	7.32628457548275	5.33707972663116	5.33488166405079
CPA1	12.9023019088411	11.1219927312286	12.4110656181133	13.302508319547	12.5827489078661	5.01698440138725	10.7468079395823	5.01698440138725	13.3952784128047	12.3378074697694	16.1607541720388	13.9822096144272	11.200167541088	9.65246558482886	14.8144404210807	13.7995477690626	11.1408275423469	12.3045969970838	14.471425818189	16.8353081607218	11.8954518777514	11.3073986462928	19.7713117862203	9.89347714926054	10.7409615330508	11.8676871200618	10.4288412123701	9.8458985716264	10.979320942211	10.7394144664264	13.1704404946375	14.8786957371672	5.45346944511205	5.3232082309309	9.57502831853271	5.30595231170377	5.34697668974599	5.45664486515275	7.0660994577975	5.34928740811862	5.37897034845122	5.34115491574575	5.33688957042215	5.43990319740389	7.10799903392129	5.53081561290058	7.81919183703866	5.33707972663116	6.53822729747442
PNLIP	13.5004308882921	11.4889669195569	11.3843118066716	12.6147313683041	13.8385371513217	11.5245844792401	11.6252681255518	10.7818926305555	12.5636127857651	10.3342151366418	15.0931136881558	14.4526554934468	10.8691402836376	10.0724265310739	15.9032608608911	14.7716980142948	11.525943367851	13.3152334072021	15.8635090342857	17.6284603320681	12.8341371076305	11.8645046702613	20.8669152386006	11.35383378348	11.5744561888456	11.8267601471749	11.0951600788148	10.8255227033887	10.8056105841952	11.3085014505487	14.2006354902295	15.868441903686	5.45346944511205	5.3232082309309	12.1566444950818	5.30595231170377	5.34697668974599	5.45664486515275	9.01716889086993	5.34928740811862	5.37897034845122	5.34115491574575	5.33688957042215	5.43990319740389	5.35223599479261	5.31468698973669	9.31713837522577	5.33707972663116	5.33488166405079
REG4	15.2264228975065	12.6655638007934	15.0558986048003	12.9752028038255	12.4719901841601	15.5005045169866	17.4333522502277	15.9890638505831	13.3667538594212	17.4309070926891	11.7919698968744	15.0313840242018	17.1593603862806	9.24175593639592	13.5832353355575	13.2855421049712	15.8524812208672	16.1902271153041	14.8253334893825	15.3012341684268	18.5199703335548	12.1026440080229	11.6488010053251	18.931135810518	8.7692643806564	15.2737509846208	14.6284869478745	18.1725372794984	9.38108656173999	15.3770823198285	16.0306750239374	15.9029855971051	15.0990349466698	12.4604878865801	13.954172525248	19.3269497448533	17.9713763750359	5.45664486515275	6.38836323727022	19.2361044142395	16.3709272896069	5.34115491574575	10.4250404740626	18.9583806899622	15.3766544441964	16.1653640422197	14.5890419174562	7.23482825826453	10.3354096262223
KDM5D	5.01698440138725	11.6986646154849	5.01698440138725	5.01698440138725	10.8669075534322	10.4359838716675	5.01698440138725	12.0894662471305	11.7299246098171	5.01698440138725	11.3919701352321	11.0823735511183	5.01698440138725	11.6508320535927	10.7296613969991	11.3706173840778	11.8564424061812	5.01698440138725	5.01698440138725	10.7708172885948	11.4305269573043	5.01698440138725	5.01698440138725	11.5938596169413	10.2126155959183	10.5549804275452	5.01698440138725	5.01698440138725	9.71467055883082	5.01698440138725	12.053996827721	11.8512286941227	10.5512914032126	9.34174281603447	5.01698440138725	9.86972527392971	5.01698440138725	5.01698440138725	5.01698440138725	13.7982823633667	5.01698440138725	11.7740154188292	10.4367417784847	13.0484764165305	5.01698440138725	9.30325491695898	11.822014146234	5.01698440138725	11.9421356477864
INS	16.1871960317377	10.41601185465	12.0314965848413	9.94108825187242	5.21112320872949	6.97365813888512	11.0107255336092	6.77503764533675	13.5718403755837	12.4006356287342	11.2817204539033	15.1255150934037	10.2709307563192	10.803379676902	13.0484156207422	6.99915659214833	14.0619138434451	14.4538559288182	9.71591235811483	13.0891192722346	5.01698440138725	13.8210801605337	15.1437048192151	11.846396929877	7.34639125376227	13.3637934134432	11.5007905660573	12.0146659860073	7.22416008737491	12.7898303409573	12.4265504531182	7.23693554798497	5.45346944511205	5.62604928692602	12.2244785398623	12.1897972085465	12.218953399382	5.45664486515275	15.8564959982356	5.01698440138725	15.2127266459947	15.0101789891561	6.88552069122856	5.43990319740389	10.1079517181481	12.6050251314419	13.9165736159317	5.46874862269231	16.0739968763704
GCG	17.0901613185094	13.1756654716426	13.7110934898428	14.3819029539293	5.01698440138725	10.5770804648831	16.1082329555973	10.4438474820769	16.1805606816074	15.0250563947258	14.118320530919	15.9496494111445	11.0983347825272	10.4234287579419	15.3739413010432	8.93631570892826	17.3046135706549	17.9825307701505	9.43203356981772	16.0668069345124	8.85625096355514	17.1157738907862	17.4207625542432	16.038286570393	8.61298353866419	16.6651885042793	11.1554093540034	14.7308667151086	5.01698440138725	14.4924286121877	16.7130897363033	9.20436800772676	5.45346944511205	11.5711561016723	5.35790164745162	18.1711750213398	13.1998099255804	7.21545583900169	18.5949273650602	5.34928740811862	15.9194173652163	14.8139758929708	15.5724864291891	7.92240343673981	5.49004706701215	15.1477596324625	18.0541010389662	6.05806325666123	14.5694752050039
REG1A	14.9036226390653	16.5370520485241	15.4833749619165	17.2359834580565	14.4865425195518	11.2893618738084	16.0015664536586	12.9655182901544	17.5719251733956	15.8109002637754	16.750276671942	16.7393783562539	15.2845953506283	10.5826424684741	15.6896857869426	15.7676476961585	12.3954711690214	15.2831691041585	16.4430000284716	17.2868429484192	9.04489219554328	17.9684109269527	18.6009424056458	18.0300881926551	15.1340856524073	15.6496733059903	14.9900246082194	15.8370081021426	9.18341287457724	12.6204066764227	15.1043605899593	18.1906426600484	5.45346944511205	6.40217576539618	16.252246215074	7.12252665602128	7.79223094381151	6.58942042112647	16.9318789151022	8.09354776384806	7.24913593559717	9.38933960889808	7.41371317066017	8.17050761434347	7.57738603813608	17.1638587464274	15.4223459531028	7.29759897313767	10.8417691199195
GP2	12.8105934423716	11.6123731872932	11.3850995955395	14.4692491974589	14.9382354541755	13.1225439741142	15.9139677863752	10.1774741904621	13.116188406641	12.8812341119261	14.6757837324558	13.9185787851774	10.6893345096728	8.77473439221807	13.599941011381	13.03346707969	11.9535370749727	12.5072708133872	13.5910027005542	16.0657996476667	10.4334544226207	10.8251092070954	17.8526718396326	17.7043753804072	11.6849999732611	11.6156898418049	11.4572094537227	13.1804644199343	9.11837745473131	9.65496248736103	15.1437121383475	15.6155884550205	5.45346944511205	7.9188350368763	13.12253439275	5.30595231170377	5.34697668974599	5.45664486515275	10.7476339922751	7.50372982431795	5.37897034845122	5.57613981179504	5.33688957042215	6.18528166125219	5.35223599479261	7.50894351574117	12.5939697923921	6.94823537575672	5.33488166405079
CELA2A	9.40873123390886	8.30465658117555	8.18894634570567	9.2188124955828	10.3663293941829	5.01698440138725	8.91080037846501	5.01698440138725	10.0667747146258	5.01698440138725	11.4886564824456	10.6439632865335	8.50701171810923	5.24710282234594	11.5521079203266	11.2833632571629	8.39127537345924	7.9326962534368	12.0846482856238	13.5574797209542	9.53173882161148	8.90484584740308	17.4969746058198	8.5435559514276	7.96089807589443	8.55568116911717	8.09872631083357	7.63247188166812	9.49920379355875	5.01698440138725	10.823963677458	12.6305647298212	5.45346944511205	7.97117130194892	5.69417246176786	7.73004931320187	5.34697668974599	5.45664486515275	5.35177754164798	5.75365106504147	5.37897034845122	5.34115491574575	6.82058255837549	5.43990319740389	5.35223599479261	5.31468698973669	5.35287575302871	5.33707972663116	5.33488166405079
RPS4Y1	5.01698440138725	14.7562275491974	7.11054463978712	5.01698440138725	13.9351048349139	12.8569914872602	8.12273757916256	14.2413628906177	14.1628314631285	5.01698440138725	14.7206032616658	13.3104106785268	5.01698440138725	14.1171570773227	12.693994742068	13.7359222080584	13.7285297613814	8.02225313899309	5.01698440138725	13.55354614758	14.699950155659	5.01698440138725	7.11338256665647	15.6158107438074	14.3818059193243	13.1018777997593	7.39456235368664	7.15626030214025	13.0665049100595	5.01698440138725	15.1722121644456	14.8557914340575	6.92905084942944	13.3868564923436	5.01698440138725	17.2167645523974	5.01698440138725	5.01698440138725	6.00424258252816	15.6541287485335	5.01698440138725	11.4735765399483	15.0799708803974	10.2673983979016	5.35223599479261	13.2361701090369	14.4022042072649	5.01698440138725	14.6633865426854
IAPP	12.2843275425052	6.67254226630077	8.09059273078702	7.65007440761901	5.01698440138725	5.01698440138725	6.74409147732479	5.01698440138725	8.86955727286383	9.25069740964165	8.06343892083019	11.9394993130814	7.63236700502668	7.52126480492576	9.81098448286123	5.25767637287413	9.59716200451845	13.0411891604458	6.52953067173704	10.1103373299815	5.01698440138725	10.0016039674669	12.0255208648168	8.9542002976831	5.01698440138725	8.76621776349993	7.15003790908827	9.44381918868227	7.307660898596	7.4425159224777	9.2626366765924	5.01698440138725	5.45346944511205	5.3232082309309	5.35790164745162	14.0835030909665	12.9910461083078	5.45664486515275	12.1895247347828	5.01698440138725	10.2690970351956	11.4157926322383	5.33688957042215	5.43990319740389	9.79898634423074	10.1966444972269	13.3248208690764	5.33707972663116	13.0289518100933
CTRB1	12.2463803978183	9.01960739178413	10.9841012749369	10.9285477263235	10.6991506177032	5.01698440138725	8.26050343701232	5.01698440138725	12.4268191461421	8.92704590413743	14.5220293580176	12.0633253694473	11.3546396111355	7.79335870547907	13.785428690638	11.9678398054084	8.83695976549358	10.7662106866978	12.3166201887593	15.1386250459885	9.8409038107736	10.2815892337484	17.8752599561877	8.53905881925277	9.20442561250214	10.8129796010289	8.96587514737931	8.49107751970002	9.01095143373872	9.33939874569329	11.1826798450558	12.5547111761163	5.45346944511205	7.24368450436009	6.90166997143892	5.30595231170377	5.34697668974599	5.45664486515275	5.35177754164798	8.25903271669691	5.37897034845122	5.34115491574575	8.06096155229899	5.43990319740389	5.35223599479261	5.31468698973669	5.49094581809127	5.33707972663116	5.33488166405079
CLDN18	15.309111161466	15.7189031719985	14.3801794748332	17.4900058944269	16.5756230632684	15.486529292353	16.5284338169221	13.3805131146693	15.083486061751	16.4655562775591	9.21422557144781	16.6627684753113	13.4496446863042	8.87757458626597	10.7723379513898	14.4463951107224	16.0646886677967	15.6576699961536	15.938959442047	15.7163910181284	10.3855669666965	14.5944204083586	13.0526682529982	16.8574893431077	9.89303685022042	13.531377299985	15.1044816084147	17.2716550910338	9.39537805023692	10.8626141926118	16.1548146926966	15.8416374545747	7.42756525224982	5.44924502546544	14.6878590774759	16.0130054667131	18.4762287666345	13.9333433612479	13.5496361109615	17.8419717497303	18.5535317941017	5.92094705859831	9.45676274816843	14.9770423713393	15.1921446542608	13.8487486309237	9.78692921006707	5.46874862269231	8.12324475638833
EIF1AY	5.01698440138725	11.0166909691851	5.01698440138725	5.01698440138725	10.7712336337495	9.09334577703369	5.01698440138725	11.3327723308349	10.689189707664	5.01698440138725	10.9985791083886	10.1965869613937	5.01698440138725	10.7798552406382	9.58527643801956	11.0444619589228	10.8095310433367	5.01698440138725	5.01698440138725	10.1492115090469	11.7344573816619	5.25007560683187	5.01698440138725	12.1022836552936	8.7365979737818	9.55508591593879	5.01698440138725	5.01698440138725	9.46090046998525	5.01698440138725	11.6454873677761	11.434404279662	6.5789801618637	9.50216127990075	5.01698440138725	12.9149766775487	5.01698440138725	5.01698440138725	5.01698440138725	12.6701620700505	5.01698440138725	8.74282899656716	11.0123978440283	8.59668262312523	5.01698440138725	9.47052577554809	11.3558054705668	5.01698440138725	12.3550403598204
MUC17	12.9781514246507	13.2673949493994	13.813168448781	13.7303450406936	13.7489512031666	12.1691925409072	14.7227724862395	8.86946475413814	14.3434796779794	12.8408833843036	9.60395300144901	13.0249556783778	15.7132289937637	7.59927389755502	11.6830506189187	10.3379301825157	14.6918649368399	12.5030494679958	12.9117271880074	11.7930003134232	14.5437024861899	8.40728003274384	8.22800347405468	12.0269839527624	10.5785598612219	9.62237904921391	11.7640348862691	12.597060411841	5.01698440138725	13.4715286329594	12.4496100316502	12.5935313739273	14.5649506636769	16.0090450975554	13.883449427075	11.2916521914826	16.1992909821967	5.45664486515275	5.35177754164798	7.70119254361338	15.1686185383727	15.7584709336298	5.90937292476	5.43990319740389	5.35223599479261	8.04539283696725	6.58752102674635	10.307770098631	13.2121701780406
CTRC	12.2666583664867	8.86276980428591	10.7119008547146	11.6302585735336	10.4456613020536	5.01698440138725	8.36439460447587	5.01698440138725	11.7352847559088	8.57027867534483	14.3560509237746	11.9901092244952	10.5039208435513	8.44380870893127	13.9406099079399	11.8050986235486	9.21910395329549	11.2362792273936	12.9451002577067	15.5158346832252	10.6188273579965	10.082799306083	17.7116866390044	9.29954375723568	8.87804613066825	10.532853258828	8.4023595748727	8.53104497750268	9.30308770078066	7.95488359227993	11.4624348616101	12.6113870662286	5.45346944511205	6.70752150674843	8.04568597078365	7.57671540040929	5.34697668974599	5.45664486515275	6.42325266824147	7.4159343750075	5.37897034845122	5.34115491574575	7.38535201507799	5.43990319740389	5.35223599479261	5.43725915762908	7.64801591439319	5.33707972663116	5.33488166405079
CEL	12.5058265107194	10.8741471881455	11.6985168396785	12.5240341000553	11.2534669090367	9.94729403701822	9.73087427743665	5.01698440138725	13.2283686378729	9.98594539868931	14.9276669383115	12.7879415519299	11.5543603470179	10.5432600878248	14.0238164156378	12.2142859458464	9.48430436431389	11.0101503257632	12.7841892656827	15.4786985084184	11.080622033389	10.4039612724476	18.281154370931	9.46196895331917	13.1561128023522	11.2072860551315	9.36556530492621	9.30169615629151	9.1928016543712	8.9483303934389	11.5389264475844	13.0690685280696	5.45346944511205	6.77278654764899	9.11669904174403	5.30595231170377	5.34697668974599	7.54235663383192	7.49009852730588	5.34928740811862	6.90097695320902	5.34115491574575	5.33688957042215	5.43990319740389	5.35223599479261	5.43725915762908	8.3328979551261	5.33707972663116	5.33488166405079
TTR	16.491276356067	11.8471357654893	12.4464008871797	12.705679251364	10.1173965033007	9.18325086500071	14.6490060818272	8.54722610416168	14.8198113093105	13.6646773210978	12.1018411101181	14.6194398030635	11.1552303871103	9.10741502112441	13.3662134516703	9.4040162201412	15.7864194656994	15.7276503161289	10.4343846700871	13.640910041518	10.3560515275568	15.0115390667643	15.7830852805056	12.8430477833953	8.19722377813404	14.8647649651545	10.8689098555132	12.7237588945093	8.44465534729284	12.6979191686243	15.0884456042408	10.7979098469949	5.63195792725352	10.5098000649288	6.51472952528185	15.9385224080541	12.0062928488176	5.45664486515275	15.6835383294349	5.34928740811862	14.2997014711598	13.7532989224445	11.6449592266542	5.43990319740389	6.61418930276518	14.5997324751446	15.540197417479	8.18801368727369	13.1668299725584
G6PC2	12.1895305225838	6.45971549665511	8.70893548958024	8.41861898381582	5.01698440138725	6.33693077894623	9.25229091271661	5.01698440138725	10.3482552340223	9.42185260519571	8.01799971020798	12.2418568910165	6.92597564472705	7.96350822936362	9.88690578720298	5.25767637287413	11.347007687267	11.550242047163	7.11302703430606	9.48258229798065	5.01698440138725	11.0348194293932	11.9313581257216	9.50617361664942	5.01698440138725	9.80720517542691	8.06485312972988	9.05510483011125	5.01698440138725	9.24266873598304	10.9814796668598	5.01698440138725	5.45346944511205	6.05709484162138	9.31542454554213	10.5648216473504	10.1793796392515	5.45664486515275	13.4672467116733	5.34928740811862	11.0730753157072	11.9727258733666	5.33688957042215	5.43990319740389	5.59508906036262	8.88292160457493	12.1983451885515	5.33707972663116	12.1407939128344
CTRB2	12.1685189736121	8.82376131554917	11.3728402471608	11.320242690794	9.39891054406676	5.2355851642846	5.26832518588514	5.01698440138725	12.7572716860385	8.24255435530856	15.1136356299671	12.0075116603435	10.5650217633477	7.43135804322496	13.7518289974904	11.7098756031642	9.11667015796253	10.2638094815606	11.8118048723577	14.6102323927909	9.05545725269235	9.90283103831437	16.6160383895715	7.97008771265964	8.46765520666606	11.1366800471633	8.20349000483488	7.39324981792311	5.01698440138725	5.01698440138725	10.6342168037347	11.4041024823294	5.45346944511205	5.3232082309309	11.8409261915028	5.30595231170377	5.34697668974599	5.45664486515275	8.7720999869316	5.01698440138725	5.37897034845122	5.47447651670192	5.33688957042215	5.43990319740389	5.35223599479261	7.83909071293313	9.23062684865861	5.33707972663116	5.33488166405079
MUC6	11.3389293012881	11.6999019314939	11.1104830065506	14.1672101996426	15.013775790115	12.2635649152891	9.92050597744833	11.7419128337099	12.4276906281314	13.3876156701821	10.26299715548	14.2980998813916	10.5789555450421	7.78786213131584	10.9096850244139	9.8138967104534	8.75389631220308	11.9996270987868	11.9903576954216	12.4908498509937	7.35829772409	12.4254641006174	13.0743562253396	7.25159422171722	9.8055887450848	10.6010794631632	12.4495665771944	11.2084543794166	13.4731159291941	15.3003470906208	12.6420679768097	15.0002127605638	6.80933163672905	5.54541692478279	12.6336941408857	6.14577549591904	6.25910525478187	8.80503799994625	15.2230910596824	12.1320399237909	11.4116029373567	12.5286846311354	5.33688957042215	6.37408368929455	7.87134082219577	6.06882036018405	8.83169977271053	5.33707972663116	6.48101929435891
CELA3A	13.0169517332189	10.5987554365238	11.6822648954302	12.9410845815415	11.7083783039031	9.66931528720188	10.2683974401846	5.01698440138725	13.6721007680702	10.9484303869659	15.8498003319132	13.4589628210331	11.8789772846938	8.38750180355697	14.676890449559	13.3424847167493	10.1839491882922	12.5156766264953	14.224344037037	16.6514526371615	11.5777594286292	11.3894186312515	17.5340026888497	10.1182645241391	10.0731119181	11.978485487942	9.92266574551228	9.69177641607316	5.01698440138725	10.0417456691913	12.5851937853746	13.8930216191185	5.45346944511205	7.99662100198004	12.657821611151	5.30595231170377	5.34697668974599	8.20233516365742	8.95206074059623	5.34928740811862	8.18316906485684	5.34115491574575	5.33688957042215	8.7367975256702	5.35223599479261	6.24487357891043	9.61891357701899	5.33707972663116	5.33488166405079
PPY	11.9171546004272	13.7892956972835	11.3471961149327	8.90924865230517	9.382465228565	5.2355851642846	10.6439255584989	8.58709010059901	10.4791786772681	9.61499531887943	8.75065507564091	12.4056612988814	14.3203843576412	9.29975527849865	12.9531509936524	7.12352099250207	11.3733483378978	11.5475115801095	13.6956942690454	10.8801546496372	8.09617981715774	10.2972233483175	10.9058227692944	8.79028313252046	8.89046141676495	11.0598622028025	13.9613690454656	10.3814276507513	7.59760173142434	14.210555877565	11.9857707394196	7.92052342809989	12.5682948212724	5.3232082309309	15.2971860302014	5.30595231170377	5.34697668974599	5.45664486515275	5.82817016810056	5.01698440138725	5.37897034845122	12.8073831205555	5.33688957042215	5.61297863934376	10.3072282405258	5.31468698973669	5.35287575302871	5.33707972663116	5.33488166405079
DMBT1	15.1593946690521	15.405525399091	13.437189384852	16.226774242526	15.6198865528596	16.832606298364	15.906975398896	15.5186845896593	16.7748234333623	17.0076467063719	11.3676431324107	15.6610013300874	15.1162233917488	9.39682047815089	12.5362919918708	15.2344428363395	11.8877865460386	13.0122030538975	14.8378835944404	13.3990780239847	5.01698440138725	13.1287985208083	11.0546713730317	10.621209054218	15.0766106234115	13.990005432096	13.2776600980255	14.269062040769	13.8696318731782	12.5072119866922	14.7960845262501	17.543079319349	8.45723968829694	18.4280436780464	14.658975341083	12.2941988368988	16.6407934704608	13.6413081458031	11.3230633113376	17.0012988669163	16.5458103037209	8.96864529906318	5.79281295862991	9.69445762822001	11.7497243479736	10.5214149478068	5.68432008831808	5.33707972663116	13.9012764724728
CLPS	11.2862086340773	10.2691803467973	9.8313905324143	11.374936172646	10.8925430643576	5.01698440138725	8.25580834280223	5.01698440138725	11.0599907300252	9.2601339635628	13.3183063381001	11.8089362748319	9.84123693100654	5.01698440138725	13.3286200244938	10.8984489635206	8.60461228893557	10.8182827661809	12.8410138992099	15.1117282425571	10.4321080641984	9.62917193433575	17.5786046491243	9.43814527683311	9.4180267937332	9.50436378892567	9.67370305112455	8.13771989318785	8.62269128082024	8.98962281939557	11.3006251219791	12.5978684342026	5.45346944511205	7.32853463477148	7.37155507611381	8.08772021334142	7.20791581814304	5.45664486515275	5.35177754164798	5.01698440138725	6.56477920033697	5.34115491574575	7.92288844658293	5.43990319740389	5.35223599479261	5.31468698973669	5.35287575302871	5.33707972663116	5.33488166405079
MUC5AC	14.4480323607979	12.8460787652285	12.8853304782948	13.5551826108189	11.7167092627102	9.56801867404648	15.559783903319	12.7444379509728	11.2902027783091	13.9913444341652	11.6082477821873	13.8831537011691	12.6885648188858	11.2537754201806	13.8106083958958	14.2255446559259	15.7271228085628	14.3465474508482	13.8568557532384	13.6709563092529	9.86106846394597	12.9426517614998	10.7512078165423	12.9507233698298	11.075713204836	13.2299772209542	14.832790152742	14.4424937455724	8.30349265343808	14.8027484882113	14.5711576030957	14.2600157396409	8.74704322828	5.3232082309309	5.4980055563856	7.35697895254677	13.0352857023662	5.63639852892506	7.21714147032268	13.4432776417519	13.5407299333048	5.34115491574575	6.10170860939572	5.43990319740389	13.2933156481197	12.2443328741411	8.26766419328816	5.46874862269231	6.61896393155531
CPA2	12.4383384629914	9.89978640912779	11.1142890637672	12.3386446091712	10.7477684661212	8.30454910351511	8.87170432059326	5.01698440138725	13.1079481098653	11.0582561314185	15.0307573131378	12.4183506927145	11.1745417330234	8.36579592011798	13.4232381964063	11.9791827966453	9.7342329646887	11.7205941195815	13.1386414044867	15.246541209231	11.0659443621772	10.4692421775702	17.2814782518253	5.01698440138725	9.18039927484469	10.8822788180653	8.93372249616805	5.23136117018133	8.7461718859468	9.55971019679321	11.3531128959629	12.7512254847275	5.45346944511205	7.1991205707327	13.6949495331252	5.30595231170377	5.34697668974599	6.48213368219168	10.1202067358411	5.34928740811862	7.30883202076306	5.34115491574575	5.33688957042215	5.43990319740389	5.35223599479261	9.61524620133108	12.8803645358548	6.82153766673354	5.33488166405079
ALB	8.76183591370662	8.05603759757751	8.03463194408985	8.46983068861669	9.83958657582557	6.86865425432404	13.5881322856631	7.73878802060702	9.79548776839776	9.24690533887748	10.3621965300136	9.05362159908458	8.45811768211649	6.765271058491	9.57117584382156	9.17678397062024	6.81909445764358	9.56669080623964	10.5691391809409	10.1693749118216	5.01698440138725	13.7075526076101	11.2923109453048	12.1158345167506	7.37594888659298	10.4423662163877	6.99873153959957	10.0808465874373	6.66902061106765	9.7102110590842	8.34183258144709	8.73180116977759	5.45346944511205	5.3232082309309	5.77241361253223	5.30595231170377	5.34697668974599	8.27552609962151	6.45705306484374	5.34928740811862	5.37897034845122	5.47447651670192	5.33688957042215	5.43990319740389	5.89247805022588	7.35316011505284	10.1739237863207	5.33707972663116	5.64899997586056
TFF1	14.3636689977246	13.793648022164	12.4602961617513	15.3241759006915	14.1410539388534	13.1426454912485	15.7886455310019	13.6885853843581	13.9856337714151	16.6149740779862	10.6793659369143	15.1129582235228	15.3361062773683	10.526393138157	14.6957312186888	10.9441567980535	15.9515333627062	15.9118614847037	15.2562531436085	14.4982135959618	14.9975763091469	13.8371179387508	12.382672172863	16.364659285847	11.3961338594258	14.2226459012919	14.0132402022663	17.3334258233887	13.594828136198	15.3013680592153	15.707567699329	15.1539480517911	10.3145466133177	11.997808910357	11.1585210619847	14.7188577321718	17.9151848025676	9.64904393800056	8.9924766131483	15.076449329501	16.2632299393343	5.57613981179504	12.1011484431266	14.0236771790377	17.6321018705184	13.3989596457543	12.3853983340751	5.72702053708282	14.1732643798606
OLFM4	18.7147346661942	17.7210164877934	16.8352103169795	18.3897080716285	18.5902232974712	19.014559655002	16.6126169191978	16.7067462967481	18.5552817949791	15.0877038524085	15.167081894766	18.0645884931059	17.8025353270632	13.2747921942454	16.1253896076558	18.7603476044676	15.858408524435	19.4322732584621	17.3228403764502	18.0355308379985	9.93711729845935	17.8553651107805	15.386700428114	13.5365960355259	17.8598585536975	15.8926980295727	14.8966129333	17.5088191622141	11.1990612602035	14.6577509320306	18.412478865816	20.3562273974863	10.7915252628218	20.4239549347159	19.4895504761953	17.9660213484179	14.8089230866042	13.8844561572383	18.9864933825388	13.0917378814947	19.4687418975815	16.2112871424147	14.6850889660188	8.35663173491913	16.3999070827983	19.7264146607363	19.6496494733617	5.33707972663116	15.9652191514047
USP9Y	5.01698440138725	10.6995437630626	5.01698440138725	5.01698440138725	10.977369404377	9.46056793455422	5.01698440138725	11.8219515121272	11.2024769497205	5.01698440138725	11.0754272593321	11.0201061184767	5.01698440138725	11.7688520197009	10.7062300826731	11.2344309536779	11.6202726734586	5.01698440138725	5.01698440138725	10.9023996939433	10.4914824437301	5.01698440138725	5.01698440138725	11.3397865582111	9.81470643690662	10.1848169784554	5.01698440138725	5.01698440138725	8.38822364128763	5.01698440138725	11.467285842808	11.5245701502568	8.04366596713178	9.86410248124657	5.35790164745162	11.1882541178611	5.01698440138725	5.45664486515275	5.35177754164798	11.5897558675255	5.01698440138725	11.1757988368179	10.7736859709703	9.53982003919345	5.01698440138725	10.1829615428773	12.951130102235	5.01698440138725	11.3579263041372
SLC30A8	13.7240541473967	9.88388964637658	10.9663112603615	10.0677682482377	7.11068944686398	5.2355851642846	11.2870444031993	5.01698440138725	12.0782619982165	11.0881575769578	10.2270411221563	13.2882956240955	10.0827646705827	9.94033511023773	11.9307663203308	8.13670482583083	13.4856914322268	13.7005971988266	9.72383446707167	11.8137726347188	5.01698440138725	13.0903618769807	13.4854935541133	11.9365479985335	7.87232377951126	12.4409912781467	10.3434606710571	11.116484014077	7.85468353066967	11.4453558004533	12.9525326799891	5.01698440138725	6.28976025475699	10.0229493964285	9.26932933022131	12.7141507344157	12.1987305561428	5.45664486515275	14.9864899401421	5.34928740811862	12.4457496257663	13.0116171853577	7.68030816069485	5.43990319740389	7.9254348524371	11.6393613649009	13.201173015816	5.96224238030043	13.1976994154786
PLA2G1B	10.7644376008016	8.33929339293577	10.4524845360346	10.5531982998221	10.1997248655814	8.3384848973216	9.80275562281226	7.84636936382529	10.7185520072438	8.77438821831879	13.1687882830412	11.2042011678794	10.2021930090618	8.64904937545497	12.7082673821545	11.4180687663908	8.92849105885439	10.5878174695002	12.6769473890324	15.0923667885895	9.83887171821027	10.0996182849077	16.8373617896834	10.1316773093572	8.03516885368896	9.90239529296361	9.09395849537623	9.6703438440203	8.46037449303234	10.2468816297136	11.1816962899047	12.1537406422017	5.45346944511205	5.3232082309309	10.9223212355146	5.30595231170377	5.34697668974599	5.45664486515275	8.23474907153805	5.34928740811862	5.37897034845122	5.34115491574575	5.33688957042215	5.43990319740389	5.35223599479261	6.10676783284615	6.98900117576029	5.33707972663116	5.33488166405079
HMGCS2	12.0529406936032	10.5055667736585	11.2143166941058	9.34607298659932	10.3226482052696	11.7879186218779	14.119655859442	7.09660466324087	8.76031079386406	10.8998795301823	10.6843897216378	11.2259139765401	11.0992138007127	8.46095559457164	10.9245274470182	9.16771986448138	9.40433702620312	12.4739709088251	12.6365113973498	11.7456983719173	9.15703133376939	7.93745304897383	7.9448071755008	12.1366638311	6.86376247379376	11.4976957570826	10.1726023653394	11.1775524417539	5.01698440138725	9.46355645366262	14.6281243900254	13.0509216727279	14.3334829602628	12.6173187205565	7.58419554270419	13.1210869480397	12.7507995757856	7.41569442846519	5.35177754164798	5.34928740811862	6.6982385969127	8.82913017415821	5.33688957042215	6.48336368188783	9.83554443760276	7.53139010904304	12.6397279590777	5.33707972663116	5.84821862337286
PRSS1	14.1854486288263	11.7604523388404	12.213028193725	15.0545983625766	13.9725822369401	14.2866122872874	16.011024701872	11.7487145998895	14.8206077144772	14.4511788594791	15.6227181392663	15.1646239952969	13.7182859555196	11.7461466237775	15.7759814505264	14.551839418137	15.1042546667358	13.8887724842549	15.4177069284487	17.7631259437267	13.2797924789072	16.5844546423739	20.5945895067724	12.7944887997828	12.0086797147983	12.6259600169364	12.9662076935462	14.591615158824	11.8092212512611	13.2312635095294	14.310427340687	15.8387045555868	5.45346944511205	5.3232082309309	12.8482607740693	5.30595231170377	5.34697668974599	5.45664486515275	11.1166077617015	5.34928740811862	5.37897034845122	5.34115491574575	5.33688957042215	5.43990319740389	5.35223599479261	7.75662340723713	11.24905891489	5.33707972663116	7.96569024732273
CPB1	13.9841648899321	12.2647206822437	13.0255473622964	14.1593291263842	13.0228135292478	8.9126279627179	11.6595077861765	5.01698440138725	14.6960904354186	11.215533876983	16.5199161933707	14.8187768769537	12.7738750578743	10.8950689910876	15.7532723153866	14.6870296351702	12.1542144434897	13.717265087325	15.4611758240981	17.6995933631952	11.8983784320585	12.5657112474529	20.6083401411983	11.6083129115916	11.7399832840649	13.5744196222675	13.424765622027	11.1686003147493	11.5352487951922	12.6829552042	13.9383729428956	15.1131803062584	5.45346944511205	5.3232082309309	15.1301026931809	5.30595231170377	5.34697668974599	5.45664486515275	14.0428161049713	5.34928740811862	5.37897034845122	5.34115491574575	5.33688957042215	5.43990319740389	8.54916016062721	10.1708814008361	14.0422051594452	5.33707972663116	7.06929140555437
ZBTB16	9.53725119521518	7.19945012653148	7.26257102304054	5.23207582799109	8.61288706540758	6.67474469561508	5.26832518588514	5.01698440138725	9.28076798436365	6.79614715380046	8.48856928157666	7.94126684841122	7.46252790476155	6.38518169666561	7.71542062143745	6.6347989092468	6.78834261101062	8.86380055774632	8.78203907715339	7.79702893878482	5.01698440138725	6.64409373520802	8.81381051567617	7.32926000508656	5.01698440138725	9.37578163679743	7.39456235368664	8.3921597912036	8.63311176383535	7.96050484857186	8.03289313774627	7.69854283569697	5.45346944511205	5.3232082309309	10.8545663045447	6.00051578704121	5.58609734927479	6.15498947562816	9.05581147974501	5.59004837591744	8.70302348577528	10.0412389547537	6.3311055687093	6.6294708009132	6.67086266233796	6.27655608314426	7.74841781067105	7.09948045121023	5.95594644762827
DDX3Y	5.01698440138725	11.6957734105245	5.01698440138725	5.01698440138725	12.019209168269	10.7814447059537	5.01698440138725	11.7180984199051	11.8308835568678	5.01698440138725	11.9950221968589	11.6260661806909	5.01698440138725	12.3140389371347	11.6426747510758	12.4579819511868	12.6961538638603	5.01698440138725	5.01698440138725	11.9255976116377	11.9881090727091	7.01691095710538	5.01698440138725	12.6197845121335	11.6259909681457	10.7713814251859	7.20753924912777	5.01698440138725	10.5140802323763	5.01698440138725	11.8757553686633	11.7908600052515	8.36793719746346	11.6203026273642	5.01698440138725	11.75044307994	5.01698440138725	5.01698440138725	5.35177754164798	13.3238172028033	5.37897034845122	10.8014222394795	12.3507133166436	10.4890667089111	5.01698440138725	11.3575909302261	12.5188109468347	5.01698440138725	12.2782633149837
CRP	12.4397872089182	10.8228143329629	13.1446399224735	12.5014270374059	12.7722014773174	7.16861369793205	11.7759616872891	11.0757716269327	16.949679417535	12.3666261579525	12.5875915841168	11.079036916704	13.3921811103743	6.72868168096509	14.05759974861	11.3412781705001	10.3627976589147	11.5549108556586	13.8500956196221	12.6458829587143	5.01698440138725	14.1408062314289	12.993320377882	10.9188263448045	11.6927826320185	13.409624420019	13.3061860407708	12.9034951171297	7.05022401091222	9.93762170888472	12.8241874421323	12.9986527038232	5.97880951923108	13.4833504869252	8.65044658407572	9.57608511617335	12.789799553223	14.8709012546664	8.38743190524905	5.34928740811862	5.73541071543062	11.060737239868	6.75200350147109	5.43990319740389	15.9147070978869	15.3320031927178	12.0717050614002	5.33707972663116	15.4727841563537
KRT5	10.3518404971595	10.2956251636395	10.0004487331477	6.67350511352832	7.3581295034465	8.22325555950823	9.09169789485493	11.3076564757352	10.3910868158057	7.89078106377691	12.2439509737226	8.63275995356846	10.518454971853	12.4839646613481	13.3654490144	8.20091255620999	7.25175360342779	8.66392399501751	12.3616797701498	8.37979075308312	7.48213687938985	7.74745206179945	10.7302612844163	6.64989662271948	14.6862447825975	9.21238239860696	7.75944247228467	11.2309889293707	6.68385108362915	8.38763926932822	8.91379975759618	7.66810539139169	8.91793018096653	5.3232082309309	5.35790164745162	5.42496937453147	5.34697668974599	5.45664486515275	9.42368785357533	5.34928740811862	5.37897034845122	10.6982504690325	5.33688957042215	5.43990319740389	9.24254657484716	13.6728357907461	7.24098774018953	5.33707972663116	8.64934151700926
KRT6A	11.8434170389492	9.56468533369467	10.911038171814	8.59979892947433	6.78744435551059	11.8990134507028	9.34286469728873	13.3122206009303	11.7417468162369	8.36395620904818	13.3097429669316	9.45561223580094	12.4327074317432	16.149022830878	14.0510117273126	10.3379301825157	8.64210449177236	10.9640847292385	12.851754153958	10.1693749118216	12.9641182225222	11.8869441220012	9.57608344996357	10.2620657646671	15.3340639995655	11.4508837862838	10.0423559793154	13.3878779145903	6.95944631024903	11.1188775621746	9.58236682842929	9.4107797813448	12.8214130952939	6.40217576539618	5.84268615316929	5.30595231170377	5.34697668974599	5.45664486515275	5.35177754164798	8.1119133866594	5.37897034845122	12.9940153504481	5.33688957042215	5.43990319740389	10.0964153525852	11.9276874798804	12.1273460241068	5.33707972663116	14.7966635833267
LY6D	7.55989127085701	8.96554678038475	10.728139045094	7.93271279832756	6.42701186746665	6.28830823083375	8.78367762823778	9.74827680535895	9.16980534813303	6.07857306244835	12.5177655249846	9.23469203407432	7.71936428284543	14.2618003302492	11.1947261435505	9.39240100763496	7.7956225862544	11.4974580863239	9.59523296395453	7.5319767065271	13.5595896541451	9.70298679794159	8.78687997754476	5.28877233953939	11.9234533122477	8.69588109521438	9.6861299506093	9.75182364992656	10.7895012296042	9.48099906417522	7.56292235735149	8.20700387133586	7.95821536503997	5.81835599278034	5.35790164745162	5.30595231170377	5.34697668974599	5.45664486515275	5.35177754164798	11.9664927941832	5.37897034845122	5.34115491574575	5.46848132669365	5.01698440138725	5.35223599479261	9.17752094642004	5.35287575302871	5.01698440138725	12.7532657044774
CEACAM5	16.1592426022606	12.8000937466995	16.4006404906742	12.7422737189274	14.0412237467348	12.7590125536898	17.5816502961275	14.8512414763473	15.6656787923545	14.9656525449965	13.9980759937453	15.9289197972211	17.4008617301359	14.6998541136682	16.8170025378435	16.2263465464262	17.1985420257975	16.3252779224199	16.1930541500992	16.0397213001591	16.4650520182743	11.3567021949233	12.3192857567493	16.0911914568377	13.3762602663655	16.6613071495862	15.483593959535	16.7323762008958	9.05540853504729	15.153241653632	16.1254221656555	12.2377487922817	17.8232230568648	17.756092972589	10.8460466357723	13.1326487414725	18.7497579748284	8.15652278901732	5.75907728713335	12.8871231509625	15.0646244206257	13.007596366694	14.0609657737516	16.1585592195557	14.6360246167563	15.3414575860135	14.7030045065246	13.5101000035171	13.6979805633545
CELA2B	9.17754525661748	7.66626705126222	7.96352547409479	8.69129723969822	8.32393736857299	6.94588259761692	5.01698440138725	5.01698440138725	8.67310262165978	6.98458100560294	10.6422258699927	9.71503764802857	7.58153431716964	7.6305042567946	10.9017374009114	9.38850829850159	7.51867077646578	8.8409344109372	10.5884629889688	12.9281395982145	8.39336617192071	7.81557067099415	15.2609966895396	7.73557205057107	7.39769594318206	8.10498527137289	5.24122465648989	7.4797739600401	7.95334206725269	7.35810766638398	9.2210029777659	10.2844746157486	5.45346944511205	5.3232082309309	8.60373828112991	5.30595231170377	5.34697668974599	5.45664486515275	5.6821664839584	5.34928740811862	5.37897034845122	5.34115491574575	5.33688957042215	5.43990319740389	5.35223599479261	5.31468698973669	6.49431322295123	5.33707972663116	5.33488166405079
ANXA10	12.553593484074	13.5851745173801	13.2266859124796	14.6600948089354	12.9592375878356	14.2929965439503	14.5876359513828	11.9990483549128	13.3257353839904	15.0513779715315	9.31042894880149	14.3848471114946	11.1678540335815	10.8284932524157	11.053762907314	12.4268405990178	14.3956570431033	15.1444514616491	14.3644844499985	13.2439877493158	15.2263373643361	14.1178255247569	13.0623476261702	14.427705228483	9.91983762034397	14.1878604581292	13.5696413447156	14.5760457321971	12.0217516683686	13.6254434721533	14.7670395431645	14.0218479998353	12.7544004957167	9.67002282281764	14.651866756426	15.1865515007738	14.8800044620562	5.77277655295543	13.2038488395279	14.6421796232259	16.2110681732607	12.1215347170884	9.97796740506297	6.6294708009132	15.8465921952181	13.5875177713976	11.2983778595555	8.79739856094155	10.7214500355272
UPK1B	9.42966720630343	6.56289570087863	8.63088552606861	8.63710672858037	11.1036501868449	11.3844865046384	12.4745234249419	5.01698440138725	9.18808045616252	8.10970538409423	10.9846847477617	10.6821706463082	11.4292330525786	9.36458545833849	12.2933910598283	12.8849381288449	13.634656821401	9.812959218381	9.54627495025384	13.583780515567	6.94596193814981	8.1180568306062	12.2554305251456	12.4471119710095	9.89549400934138	8.56741977355676	11.2055999286697	13.635808064022	5.01698440138725	7.98276608008352	8.54062002172209	9.38540156120968	5.45346944511205	7.61157488637032	6.07378307406976	14.5383702921424	7.35621370831104	9.43791828165196	8.88384710316387	5.34928740811862	14.8594480106512	5.92094705859831	12.1867505158046	5.61297863934376	5.68306554833002	14.117124163722	7.0102376402565	5.33707972663116	6.2529976869357
VSIG1	11.6868264293018	12.4211842485238	11.4721992825355	14.8329022854673	12.8107974358815	9.62365793260068	14.2628999274863	8.82025505073199	11.5363234464561	14.2355155761222	9.1449153292623	13.998129896247	9.73427255246159	7.83123510243866	8.77806072843792	12.5787895393551	13.697912482729	12.734657192098	12.1488041663921	11.7224000873068	8.49566720187972	12.8632008422752	11.153806005829	10.3828731779277	9.37107191653142	12.2267033717191	11.8060142850077	12.3144086955029	6.654000948103	11.8346305124053	11.8696616966721	11.844939389712	13.0974258752723	5.3232082309309	6.12302537207058	11.8429303719159	15.637933036539	5.45664486515275	11.6741771927754	11.6545130837034	14.3407442798169	5.66132160233651	9.18213053400589	6.79954177672479	14.8960400084791	8.67767862488223	6.35640408460268	6.46047610069671	5.46565876659072
GABRP	11.0452032783675	15.075645443833	12.5098894459733	14.61913788916	14.2424856021853	11.902947404955	11.6342399793065	15.3898183210492	14.2111579839752	13.513441769571	12.5436572279573	14.023081293329	11.7246427787517	11.9404918679039	14.0272037200905	16.2145870256823	10.7565313365384	15.5240604692311	14.8820736481734	12.5387466321713	8.70762019745834	12.3266262328973	13.7757258784819	10.7988463302804	14.7861380155258	10.5149036410733	15.647193448682	10.5842713709181	8.90628074203359	11.8699294983106	13.8604739296068	14.2464559689146	7.95821536503997	9.62249528281981	8.31929481354781	7.60680495594756	13.1151965308862	17.1392168689499	9.0269277563407	8.85962810402119	6.81817916282692	12.9235140372992	5.90937292476	5.94971939177886	12.757206297081	9.56597056017574	7.64801591439319	13.9944313646096	12.5635306763148
ZFY	5.01698440138725	10.1449892715654	5.01698440138725	5.01698440138725	10.3816597596873	8.55279523541519	5.01698440138725	10.2305345212279	10.0277276862983	5.01698440138725	10.4028297519179	9.82737461902076	5.01698440138725	10.8875422164438	9.39020442899228	10.5666375054552	10.7412864283263	5.01698440138725	5.01698440138725	10.2110371935073	10.7281718471807	5.01698440138725	5.01698440138725	10.9636561700637	10.4204491759096	9.08397785577368	5.01698440138725	5.01698440138725	8.91198492685013	5.01698440138725	10.4536441580504	10.4680733222124	6.221016556097	9.49631148022959	5.01698440138725	11.8887779850261	5.01698440138725	5.01698440138725	5.01698440138725	11.1103130891063	5.01698440138725	9.72833325243314	10.887663297318	8.03639303325499	5.01698440138725	8.69716643906377	11.3558054705668	5.01698440138725	11.144110889405
TM4SF20	9.93119986850179	12.3900960337804	13.6964134631072	6.88109940233494	6.79580545018125	13.1383615395398	9.4404158499193	8.80908542265433	9.93162033652858	8.68726076483337	7.29387271255736	9.64833028700935	12.9083165853354	5.01698440138725	8.50500421252552	12.048509108487	7.92450497855931	10.8766443439737	10.8617639592046	8.04415360053654	12.6677417377028	9.19167358685517	7.67325873982879	8.29381506638637	8.98376950325754	8.05127238659133	9.28244010627881	10.0083852378039	5.01698440138725	11.4190041192143	13.4159884503635	11.9132909580901	5.45346944511205	14.3679853364982	6.75089703239351	9.12790192996338	10.3972037267445	5.45664486515275	12.7481439945322	5.67728230813493	5.37897034845122	10.7854029067983	5.33688957042215	5.85406245108667	5.35223599479261	5.31468698973669	5.35287575302871	5.33707972663116	7.25358648381793
CHGA	14.0405249748293	10.0302288534553	10.7087570472674	10.0314181528152	8.38663058830663	7.34503707792995	11.5499889245761	8.25383632332629	12.3133270967033	11.5302623862947	10.0691223911206	12.3770349671715	9.55340026002034	8.86736120700665	11.5407151713125	6.94352741515594	12.8157758777536	12.2883357031473	9.60139074693269	11.1124278497961	6.47715985297443	12.7439203568011	13.5549818735681	10.2607101088953	7.2852311993708	12.8110222463713	9.62862798183016	10.4642653336433	6.45657465572959	10.7514221504722	11.7151127935991	11.0368303685496	7.00292679279827	7.15298582071325	8.23386593588653	12.2073993522219	11.8300693904116	5.45664486515275	13.9082724892108	5.34928740811862	12.4998357900715	11.6782463778583	7.31169821068118	10.5684608070342	6.23748252160766	9.97436672575185	11.7246543650605	6.01148454222401	13.0538038077814
CCL21	8.463469013897	8.51975720087444	10.0628791015687	9.643201223544	10.0510087587691	6.35264521804262	6.95773726509296	8.29199749459742	10.0934030874897	6.55920533562581	8.91671287765642	8.23680408332488	9.94079798009589	6.56983931558511	8.11835199474325	10.026463955503	7.46445827773042	9.31049841684753	11.5649078292259	10.0998690236186	9.4381188915851	10.4914943052779	10.0221620081766	5.01698440138725	10.599795088994	7.7517063521811	8.38539310051985	8.84323298227609	6.55956680734861	6.21894776053851	9.48028971260796	10.5815681838693	6.28976025475699	5.3232082309309	8.39985273812356	8.09471388635725	6.17781497937009	7.01553582954844	10.3718426009952	6.09620657791759	7.78019558643194	7.61219508119191	5.46848132669365	12.3792520966692	6.49170976964445	7.69877372662294	6.98900117576029	7.32790228800399	8.28717133349112
CDH17	13.6850876451889	10.9852329367868	13.9188680151101	9.46738927223372	9.90208729773706	12.9348066429408	14.8612092408278	12.1777930224404	11.1910236205273	13.5221696524818	12.2327308250398	13.0153887527853	14.8194500069115	9.15640295125158	12.9554105411641	11.3828714538057	13.3143115787746	12.8271279859538	12.1075044171576	12.9652660490143	16.4847980101368	10.5100583460366	13.5505545725341	14.3399033001256	8.58263001274395	11.6030067411742	11.165292727878	14.0627460478355	8.45646100924206	12.7691187179702	14.2715574413501	11.8584769524563	15.2994139520122	16.3476727924908	12.9344792614081	15.9907410182894	14.5253906171576	6.97896624650047	7.57457065622415	10.8600457906061	13.1315930568284	11.2956083512161	9.67031083330554	11.6565956093756	6.05687211928162	10.8286301211577	10.0181550771933	8.45723248579778	10.7521540313791
CRISP3	14.7620814357286	10.8741471881455	12.614852758033	12.5553077837178	13.3951362155639	12.2657487086116	14.4817800883162	11.0238382882122	15.5961038977258	13.9755080903091	9.42999466226617	12.4387590614872	12.7713960808903	8.14529369506966	11.2171247472888	10.6313585995608	9.80404922266983	12.5333287114046	13.7962503968987	14.0187009407583	5.01698440138725	9.8334511291242	14.9830812310587	8.80156618503432	11.8070313456967	13.0724083849788	12.812622063161	11.8373752584595	7.53833473603823	11.0323021242828	10.4890710791898	12.989378987781	5.45346944511205	13.500404249627	8.86910577917179	11.3979206596291	12.5406932083108	8.69263724830442	16.3419355400218	5.9971390533076	10.9258076568929	8.97338475865394	6.57474706598007	8.81108493850044	12.9562100078261	10.9826068392946	11.7507249817464	5.33707972663116	11.830255549762
NLGN4Y	5.01698440138725	9.06143236179229	5.01698440138725	5.01698440138725	8.87848471382119	9.14568044878811	5.01698440138725	6.7833525907991	8.78896166036297	5.01698440138725	8.79134300283714	8.99390586099871	5.01698440138725	10.3704006961028	9.69769535771235	8.941649558141	9.56422531824646	5.01698440138725	5.01698440138725	9.90516791506724	8.61993853796324	5.01698440138725	5.01698440138725	10.6933042328184	8.26792236437359	9.30776930141555	5.01698440138725	5.01698440138725	9.03987493617697	5.01698440138725	9.56131166057776	8.45196688026093	8.04366596713178	10.5928845365925	5.01698440138725	9.67617206541225	5.01698440138725	5.01698440138725	5.35177754164798	8.42184889248951	5.01698440138725	9.3857952443525	10.8729769311289	6.53418592264461	5.01698440138725	9.59211550726817	10.4928512132498	5.01698440138725	9.58680748753966
DPCR1	13.9234436148193	13.7164874128343	11.1747697668727	11.3967088656767	12.8163284886555	11.6715069711679	10.6133889925637	9.59471683611867	14.9417079431215	12.0595234326792	10.822948796013	11.6745554694274	11.9327223797025	11.393164630628	12.5208126510869	12.0395590498977	15.356412817271	13.3850564684136	15.123465552221	12.7298684728091	8.54166643388078	15.6094245128571	11.5315513189268	9.34126257444957	9.61739983922434	13.8731786930426	13.8058204469094	14.7277852356127	7.49993536286034	17.1305589219994	12.4698920138268	13.3119585038284	11.6533665319906	5.3232082309309	5.35790164745162	5.30595231170377	15.3971877944244	5.45664486515275	7.74141559582412	12.9784780660254	15.2744464211439	5.34115491574575	5.46848132669365	5.43990319740389	11.4722664645527	13.1122489493512	12.1290506899115	11.4964852185989	5.33488166405079
DSG3	10.6862786015677	5.01698440138725	10.9224807010008	8.99364895729473	5.01698440138725	10.8839737058894	9.34505739754128	10.7154760020616	9.49859809319006	9.81110978293343	12.209776502466	8.79583046496504	9.64064459440359	14.4306246836764	12.2002400064043	9.82832201672177	10.3354372635822	10.0231738307761	11.4332419656717	7.91531072436282	13.7460381877989	10.7504364243076	7.72676811645967	9.70884810858508	12.9233779940788	8.57325293052759	10.3294584826356	10.0577427477731	5.01698440138725	9.14138386866884	7.82293415725319	8.95330836874007	8.79659900831011	10.7727559479455	5.4980055563856	5.30595231170377	7.40218409169014	5.45664486515275	5.35177754164798	5.34928740811862	5.37897034845122	9.96501049293039	5.65294473344973	5.43990319740389	5.35223599479261	6.4748457306467	5.49094581809127	8.76040143409074	11.8758116605211
CHGB	13.765658634091	11.4740978696351	11.0561157324474	11.0966682995493	9.02939004032891	8.29074324376499	13.6318982507297	8.15957413192633	12.9017554822973	11.8527018936904	10.425299482174	12.6988458227589	11.0600209783686	8.55332832555116	12.2465527636178	7.79262575063346	14.8771439929059	13.2725318339479	10.7049849995943	11.6445716614543	5.30438600812952	13.4504482011991	13.5365510817388	11.4562252886912	7.17937984443038	12.8817068442291	10.6335613448439	11.010751594342	6.55956680734861	11.458109111365	13.339353050959	7.69250908340979	10.5797354935937	9.75082258164655	11.8120616915718	11.9317698797519	9.96505582373084	5.45664486515275	14.5579470827927	5.34928740811862	11.2265666161273	11.8606388708135	9.44354615189307	10.6487566501457	8.46492734528562	11.3484320145673	12.8568976599031	6.60263714427315	12.3761853023932
FGG	9.34678221392477	8.97925460118556	9.78911136095042	10.8641330634228	11.8327428631726	7.51905597529958	10.0971591245361	10.6078657616993	13.0577179348096	8.84900000824646	10.3505024669772	9.71257576641693	10.0720518094383	9.64503496446797	11.8616088377993	9.36095978127308	8.70416596506255	8.47836322954839	11.7350408676322	9.49685409680082	5.01698440138725	13.616106374397	8.47295563751041	9.68881029208195	9.91983762034397	9.41509443501946	10.2683827000697	11.2067062797619	5.01698440138725	8.44842425996438	11.355731406833	10.1186383782732	5.45346944511205	11.2966476189679	5.35790164745162	5.30595231170377	6.40443570829314	12.0417363297089	5.82817016810056	5.34928740811862	5.37897034845122	6.15826560098347	5.72660534446827	5.43990319740389	12.3157795498627	15.2640286103633	9.77825357443625	5.33707972663116	11.8618058067565
CA9	10.9123396594356	13.4337780387271	10.1928251050396	11.9304968313991	11.2853882631783	11.8814615226553	8.15341548498385	12.5362840354671	11.295560176831	12.6529306031657	10.8183860984815	11.3725042986157	9.47144042715899	10.4286258008484	10.5128970575816	10.3717857621365	12.2742793513771	12.3948094469786	11.0457110282514	9.30534692485479	11.2710615108546	13.1963642424335	9.97973697643041	13.4861899926091	12.1559305411562	19.240334948902	11.8449630920542	11.2725239215088	7.63337655622885	11.7454124522078	11.1468423067599	10.3448706365733	12.7766763743469	8.00500221751359	5.4980055563856	8.48785494882853	12.6660914730146	8.07668544921066	6.69612632820998	7.65126253993035	10.618631152145	7.10412383539944	10.6627843735743	6.37408368929455	11.1238711417267	10.1393448250917	5.59618259260389	5.65331827183977	8.54268544278423
SST	13.2218900601515	10.4428761159785	10.5027293307244	9.2971780561547	9.15549932485706	5.01698440138725	10.47536813465	7.07709521751706	12.6353771763578	10.7402128747436	10.447424233888	11.3572392214495	9.51432554198531	8.04366742049215	11.5319597568446	7.82233312435276	12.269187839437	12.7141087519646	10.3485003627465	11.9902658247086	8.76894226041296	12.7328323997414	13.5382861536432	11.3595411732077	7.54726414774598	13.0657485380555	10.2093897779202	11.3322654129357	6.66902061106765	10.9679013486346	11.2878848791477	11.8591340825712	6.28976025475699	8.77219415511297	11.0202283592104	9.77834676764956	12.7081503883827	5.45664486515275	14.6440601549031	5.34928740811862	10.4364044363815	9.82301657910627	5.65294473344973	5.43990319740389	6.35401051530126	11.9174023534506	11.3625842583801	6.26108525444328	13.8884191259395
C7	14.4228181477311	13.5327936502637	13.1277967474187	14.1375036745046	14.6059090140692	11.6619210961763	12.7797518614964	11.0899992700417	13.9336991257069	11.5896949899679	12.4628757738693	13.9502886163781	14.0586191490718	10.8238998158374	14.0726650112005	9.75922918271779	12.3523878038686	15.3089607868651	15.1612236614214	15.4812751033691	9.61250876531339	14.2224739501685	16.3321166833409	12.7425407667956	11.0708342837525	12.1553870887387	13.3142020511748	13.8166315185885	11.6235575752653	12.9226224620678	13.6015137958694	13.7625705148304	11.3557931867096	10.8330778937741	15.0795330394647	12.6142239791661	15.4703291108737	8.98917010733335	15.8435761087716	9.3088570179896	13.297578141966	12.4550895623198	13.0355627240578	10.3409860236116	11.3754319401576	12.7678632202075	14.4251634844753	14.4606356837521	13.5839152743844
TFF3	12.6277801217371	13.595957999431	10.9991035774466	11.7075714219444	12.8266278229267	10.7549423071818	14.7659607923359	10.5371997858596	13.1645610241738	14.8616631138358	11.0611543375417	12.5908920045727	13.5505999311847	11.615584485688	13.8746275770157	10.1692369400109	14.3244788758367	14.6125718940581	14.2109388161369	13.1503746024796	15.754794956939	10.3985363104578	12.4468950022369	16.7161778077317	11.1841025784556	10.9622610116622	12.1958058776954	14.9870551672271	6.5758531969904	13.8950422214624	12.4682799075954	13.8584408660851	12.7075017164735	14.2511850126463	6.92510084860618	12.292325627496	15.275349660393	9.64904393800056	8.45438048465671	13.9326618961326	6.02301556988046	6.23833414381022	9.31878191379437	15.804383209502	15.5051263214538	13.6149841855171	7.84200075119864	8.07973617194797	12.4953555381857
APCS	11.5863308572081	9.0116273371124	11.8782349659901	10.793191256505	11.6641597962929	5.01698440138725	9.01379994217726	9.13222351806493	13.9970687614997	10.4571977577571	10.6858218788965	9.71134324370857	11.5375992377484	7.40244237258385	11.8690593106673	8.748101911696	8.75633788657383	10.4340554729563	12.0029510912084	11.8367019329096	5.01698440138725	11.6320659786809	11.8466261272742	8.56140351922035	9.8480751913279	11.8442288369817	11.9177963990247	11.6984468903788	5.01698440138725	9.25399493778564	11.0314724550858	12.3823534478677	5.45346944511205	11.692934153395	9.63568755276414	9.47381418870921	10.0181508551987	11.3261492067897	9.77811052211756	5.01698440138725	5.89249637450218	7.88248596939452	6.51868775797582	5.43990319740389	11.7475150406702	15.0667870596056	11.1506594478713	5.33707972663116	12.5977333873254
SFRP5	11.4739121176033	10.8393806393343	9.40161903107211	9.85148892335521	10.5115932618209	8.58415759929589	9.6640125261915	7.78205610978242	9.65945497141043	9.15680016555342	10.9939625146528	10.6139694396052	8.16430479839149	6.94381106580087	10.9328096543501	8.10826323101612	7.26609223716077	10.364808046041	9.90593181079917	11.3028312829499	6.17277465913961	11.6060334111624	13.4330534818181	6.35627491758496	6.70127422247551	10.6060332484146	7.44926412964584	10.5025398211833	6.0138300182514	8.34561635714914	9.53377948433542	8.13409396738354	6.35416139211111	6.48660847890938	12.5880296634934	8.2958783290318	7.87991634569066	7.86414819986714	11.0867045506755	6.76277827029369	11.4897632991755	12.5787130093425	5.33688957042215	5.43990319740389	7.35522224318394	10.0815159397814	12.3507547250313	5.33707972663116	8.74856266178386
MS4A1	8.25176648851183	6.49517791156258	7.49269264349658	5.01698440138725	7.73945059423197	6.35264521804262	8.8471025304427	5.01698440138725	7.75673476079279	5.01698440138725	5.01698440138725	6.44386201800947	8.21771894940501	5.24710282234594	7.10112999798212	7.29889398118878	5.23297699805739	8.4002670908989	7.96272768818385	9.10543009694534	5.01698440138725	8.71033737073011	8.25342055689248	6.89923345408664	6.80819173828885	6.68091892456215	8.78709409461742	6.5865925597842	7.12469042052604	6.84110202778708	5.01698440138725	6.93248205652899	6.76668252210781	5.3232082309309	6.51472952528185	7.16462906033998	5.34697668974599	5.77277655295543	9.11646346620383	5.88496985059356	7.52403463862158	6.15826560098347	5.65294473344973	12.7830548492087	5.49004706701215	5.31468698973669	7.14977623945715	8.09694741932898	5.64899997586056
MSMB	7.76357442009806	8.26013098993614	6.55023999705779	13.9389312523419	11.1013379630038	7.3381371300336	11.6920944996123	5.01698440138725	8.81490767491561	8.61528107914817	7.34767736689608	12.9961887772397	8.99884516670883	8.72181473539079	7.4877325629965	9.83405189202962	7.53626975318349	9.77873427913722	7.98202063021462	12.1418460318366	7.8561123122998	5.25007560683187	9.36460389275721	11.3314211562613	8.12278652228942	6.41391497395249	12.0652044938662	11.3772510105749	5.01698440138725	10.3410333665068	9.93305109447097	10.0819239133248	5.45346944511205	5.01698440138725	5.35790164745162	5.51583965549585	5.67274880748062	5.63639852892506	6.05550238219538	5.67728230813493	5.52758466424651	5.34115491574575	5.85334786929019	13.7346321406888	5.35223599479261	5.31468698973669	5.01698440138725	5.01698440138725	5.33488166405079
BPIFB1	9.04967570359675	11.2704104731206	8.7972827288151	12.0383047399563	11.2097753844793	10.1445243136116	11.9038839137719	10.1709735832242	9.51446670763725	12.9504404311488	7.17920934172402	11.3014798668012	10.0246857948382	11.5259279987558	9.9381301425756	11.3190028749276	9.13363442817245	10.1654127519316	10.3910174970584	12.5977556040865	5.01698440138725	8.80404682994068	9.1379276036889	9.64995173607913	9.49627108435607	7.64303182091493	10.2974469983833	8.81814128071074	8.05071297229304	12.8999746247347	11.0649306009541	12.9764159461997	8.59835617919635	5.3232082309309	8.17082869352023	5.30595231170377	5.67274880748062	13.7269922904451	9.95929640040067	12.9011843896836	8.87113898092704	5.34115491574575	5.33688957042215	5.43990319740389	14.2894256794255	10.4842533880905	5.35287575302871	5.33707972663116	5.46565876659072
UGT2B15	11.336857065167	7.60245865437954	10.7948844396544	8.99978271583901	12.2601862903584	7.68400035259915	11.9448434273403	8.52686686819553	11.6509226157204	10.7602534356336	9.71626463954484	11.6843116899356	11.2548332402938	6.90153292601942	10.1030713060213	7.55025979844055	8.4560002448823	12.4356715669168	12.7569126820534	13.2931447038169	8.33640185291259	9.4411814398584	13.9690301766757	11.7288360515908	7.92222582257913	11.9801211338423	10.4532570894744	11.0341054938509	7.01693743652517	10.6421551174342	11.5141377640218	11.9779448172403	6.47229386751982	11.7486387272843	11.2081126328933	13.8976439237461	12.5232854262344	8.09302036654005	14.1664254842106	9.766633740382	10.618631152145	10.6326063844413	5.85334786929019	7.43978311267436	10.184039986073	12.0180583919506	13.6106211294364	6.75292990520112	11.4649321851378
A2ML1	8.27529684891351	9.76582950440097	7.34601272933465	14.1275414909212	6.39204206263612	8.19384388458845	5.01698440138725	7.23716284345488	7.13409642172149	5.01698440138725	13.2699696157877	13.2376887801198	7.64231049899273	12.7746600196936	12.9146516838273	8.27938453904061	6.98908398928944	10.1551930656742	9.21930819111515	6.67852152060079	7.44947794834559	7.0949975349669	7.61757709656444	5.01698440138725	11.5458345176846	7.53112964679382	10.864062870648	7.84976165529446	9.54934510472087	12.9400337271925	8.24618967920249	5.01698440138725	12.2192525034199	5.3232082309309	5.35790164745162	5.30595231170377	7.06034078480567	5.45664486515275	5.35177754164798	5.34928740811862	5.37897034845122	5.34115491574575	5.79281295862991	5.43990319740389	5.49004706701215	5.31468698973669	5.35287575302871	6.01148454222401	14.6453713569358
MMP1	14.4906677237041	12.9243769551632	11.9839310755866	15.8961244206497	12.8078467238474	16.9930594164002	13.3240249653089	14.0232184413643	14.7450142525907	17.6900628392061	10.5334712145564	15.2402248662779	14.3294940325734	10.636030386727	10.961878107314	15.1993340622398	9.85824044812489	16.2373488537386	13.6926745429197	14.13296837257	13.2069142039307	16.133258666172	13.6339725040259	11.9576051499111	12.8137850079991	12.3807639772832	13.5985544043423	13.3253248115815	9.97986326034881	16.870756905613	12.4662622380991	13.1578647924707	10.7694721838801	14.96322935767	14.0084516463626	15.5010417039071	14.560557448401	9.45049767402911	14.6188720791567	14.0650555401945	16.2661962013009	7.15767430398513	7.04379942220576	12.4025890434798	11.1238711417267	11.708398944192	7.89743429032085	9.43846000357886	11.9117211623142
GJD2	9.69788004199845	7.07611017415824	6.93819357587886	6.34782632924078	5.01698440138725	5.01698440138725	6.72941091997115	5.01698440138725	8.86955727286383	7.49942036713253	7.4066217068067	9.32621135413878	7.18722693302351	6.84658162585138	7.9370119342004	5.01698440138725	9.43351910273385	9.871585983414	7.17696674750698	7.92606763408221	6.84474927327236	9.34274841358115	8.75943150953676	7.8282247216588	5.01698440138725	9.21980690374935	6.97006608579807	7.73053165653754	5.01698440138725	8.69205422239501	9.36693701383339	5.01698440138725	5.45346944511205	6.13661185822479	8.56244479960679	7.79210358482071	6.47026803975999	5.45664486515275	11.4082893332406	5.01698440138725	8.93927123098181	9.94830860534815	5.33688957042215	5.43990319740389	5.76007607673902	6.93807707368448	7.35892528469832	5.33707972663116	8.74322785522523
AMBP	11.7353517407281	9.64580720765078	10.0014774551753	10.9365336654668	11.2240145645698	7.86922801409448	9.67798347359937	8.07431993477724	11.4421626255932	10.2962748639529	10.563388021063	9.64575142326616	9.50372365815746	6.09640934766886	11.1132700190714	9.71798342981318	8.20262741972932	10.9285432953885	11.6913288820794	11.5791364685741	7.68183043901589	11.1554716411333	13.0036692585996	9.52890426810142	8.12278652228942	11.6948543497041	9.26042191608184	11.5960096818137	6.68385108362915	8.95668477549197	10.655631496497	10.0920301295223	6.14710774510748	8.4151609870333	13.1812691169323	9.4032083353034	11.0060609885237	9.28473209791785	9.18775129197415	5.34928740811862	8.26324103341136	11.9278367149692	5.56884162992861	5.61297863934376	11.3170315044202	12.4290614101881	13.2513370196097	5.33707972663116	10.597537796412
EPYC	7.06335265539266	10.1180716169514	5.23339364824357	7.14693035803289	6.51513536640066	8.94145350342766	5.01698440138725	5.01698440138725	6.73938900596468	5.01698440138725	8.44148527217547	8.60633936821503	6.78137813642795	10.1009282253102	10.8448425203375	7.15282334972007	6.24059709380397	7.99458766102365	8.49617732794599	6.59211216708555	6.80908274827422	7.66964775631185	6.80511869165694	8.66814686514149	10.3451942599071	7.38200923347696	9.23806053484864	9.04728419569874	6.8096359600708	9.38130047071171	12.47992706601	5.01698440138725	5.45346944511205	9.26463913367964	5.35790164745162	7.69329317184426	5.34697668974599	5.77277655295543	5.35177754164798	6.90511016578113	5.37897034845122	5.34115491574575	9.45016964970675	5.43990319740389	5.35223599479261	8.61756252607949	9.88715106708005	14.4212905152962	5.33488166405079
KLK7	7.5202727259157	10.0510805781297	11.0205580152404	10.8977912568147	12.8777251384419	12.6225398349204	6.48376945977175	13.294401864729	12.4678981030926	11.6192490024414	11.1158248972344	10.3413424282634	9.96609575391609	10.7040331087531	13.3053365927505	9.43642483737119	11.6613389496204	12.8965092193338	12.1964865786212	12.881067521426	12.1898908810401	12.9745828478751	10.626899995803	9.61851454319398	10.7919285421411	13.8012177104483	10.8761499177449	14.4585549934424	6.99425307819071	14.740425889227	10.9214653523517	11.3230600905533	12.129785095376	10.2201755413023	12.6091562709931	13.922682687949	7.87991634569066	5.45664486515275	5.35177754164798	15.127620625658	5.64073878363628	5.57613981179504	11.6734845428227	5.43990319740389	7.52162119390607	11.7935311119962	14.4410317446898	11.2702202821492	13.6334990658466
C6	11.9263707039572	9.62334162357315	10.489598772868	11.0414611584383	13.4784021915877	6.36812818661052	9.08908111362022	8.81281834901426	12.1159495575697	9.75222868795932	10.9082318639815	11.083325458931	10.6526742020158	7.21439231303927	11.878378155202	7.59259470151454	8.38178276928154	11.7544754763841	11.9356958614067	13.2170872784959	5.01698440138725	11.8778803011055	13.8461304922799	8.30979064087175	9.34969985170217	12.1192278798203	10.0141744130084	11.8022144317797	5.01698440138725	9.2151153013489	10.2639949741753	12.7175613112156	7.37464464113187	9.47861781519685	13.6288377500652	9.45245659539852	12.2029020076769	5.45664486515275	12.74593848706	5.4859045167732	10.1413269814773	13.4363509197375	6.01091373547515	6.9487096260437	10.8273500917895	12.3161615403374	14.5827325260065	10.4182658401736	11.5433346370453
PCSK2	11.8265334728925	9.05885378895296	9.40005761987841	8.69382703185873	7.65149147553906	5.2355851642846	10.8765015449427	5.01698440138725	10.6188692210029	9.47140881592351	8.71160320301282	10.8244753424489	8.83468943630373	7.73738280572347	10.276590381659	5.25767637287413	12.6263620662792	11.9065043226547	8.60374539260873	9.75752340002538	5.01698440138725	11.5739206400111	12.2436123554422	10.1331599376	5.24485589637378	11.1239112655545	8.9475907965968	9.37841141595325	6.94762732818097	9.99534784734237	12.1770361570405	7.95095706920893	7.6865519705809	7.79819234421247	9.91657492147546	11.3088047186775	8.64029364592073	5.45664486515275	12.8197955480198	5.34928740811862	10.0437856635316	11.525121308311	7.81215866518301	5.43990319740389	6.31661786693232	9.28412025263754	12.1538237498136	5.79326515700271	10.8330541524883
TFF2	12.6934877366289	14.5018593838156	12.8812884690279	13.66993118228	13.9977104153996	12.771053683343	12.0995764245258	14.0155349813986	12.6418504998906	17.1304229623618	10.6612795625379	13.3342920142526	14.2226536771734	9.29405971202085	13.3287943275551	12.5260720012285	15.1305779744991	12.9429563634365	13.6233061284793	13.6291384630063	12.1625623269224	12.7628578328104	13.9423797491244	17.352189635753	11.7110127812726	12.1606855574179	14.697186168413	16.4894996209037	13.5187198406774	13.2163292063898	15.1993707607767	14.3559543969654	12.4407995497842	8.93718668733841	5.35790164745162	12.289699041173	15.6997947698847	14.5517917525637	12.1048557750494	16.0115941032296	5.73541071543062	7.96200503602309	12.9591364361556	9.66483198673844	15.5716216207768	12.0466516927103	7.79600087433935	8.77107027814935	15.625418107364
PADI1	12.4530797301003	11.2201257938669	11.5353020894071	10.107948316814	9.56053013776921	11.9711807241628	8.05929399366509	11.8608132910239	10.0286478865356	7.46618021444272	12.6696508615513	11.3108563634629	10.073842829654	12.2097828391744	13.5848416627383	9.05422842708629	11.9482372646002	11.6687700022635	12.8816103853292	8.72274476507287	10.584096091741	9.94066947308717	9.24770065364098	8.90278661281348	11.8347931908215	13.3292409257851	12.4634491161861	10.556395443204	10.9691412252853	12.267194472651	10.6385252683674	10.2173384435856	14.6370687521685	6.87431973583995	7.01468593723418	6.32895371071226	8.0497005923081	7.1521821738563	6.6408456054872	10.1133600761066	5.37897034845122	5.66132160233651	10.5792901178234	5.85406245108667	12.3530676696853	13.2632227887416	9.1203332535213	9.08046625245853	12.5877794300239
FAM3D	10.5123003385549	12.2084567109494	11.670035430645	10.2386357558991	12.2546491372538	9.89628040824488	13.6290962606124	8.06487057806277	12.3729998230849	13.5385022213707	8.5532335743467	9.82623665798416	11.6219707911115	9.41091812119986	10.6391959005693	11.7059795781709	12.1706909736351	11.7836068805944	12.4955991749324	10.3182558315033	13.0728107665936	6.93371743876897	10.4794837249688	10.4862354844884	10.5398437701803	10.1609624029192	10.4954060671042	8.75461554452563	7.03922461064941	11.1182595779248	13.6121370057851	12.4632388014023	11.6208983269364	12.3270626726854	5.60477141744893	6.55474404754252	13.7258464953822	10.3209682599118	7.60160071365985	12.0267982677341	10.0632765941574	6.38154827944282	7.31169821068118	6.91306377732918	12.1506071895909	7.66890990342516	6.31895289235108	9.66051527117622	7.73436346165877
MUC16	12.6529806993984	11.9296073548647	13.1184721731228	8.91142051303937	10.0170400075301	11.9205186266043	10.1532019308238	15.2210726609832	10.6692772376465	9.53803563662015	15.021645345859	13.0776036580656	13.5497965452647	14.1122560666203	16.1848048963575	13.5691281674216	11.8688375267651	12.3204485713899	13.2119830077829	12.2925883174207	5.01698440138725	11.488025830952	12.1166039140501	8.6845069177817	14.0782619031448	5.23821760599201	13.8410004871947	12.1640008909085	14.6202894410532	13.3270152788153	12.3602985963844	9.67284873814562	15.8140725321173	7.78846212660956	8.8803246942358	5.30595231170377	11.7295562169729	9.93499224969498	6.15000331298152	5.34928740811862	5.37897034845122	10.9186590353076	12.5759241276117	5.43990319740389	12.71900609718	13.0060900576068	5.49094581809127	11.7595135471414	15.5438672627727
AKR1B10	13.1504485451065	12.0029472774612	12.141408363132	11.2935494075955	12.8295404083214	11.8587830074499	13.1100055988556	9.65086683789773	13.8742100417946	13.2299005706133	10.7246587813332	11.5849909557842	10.862942385449	11.1853452945463	10.4255806446032	11.8499225733625	11.9648661561454	12.8507332413782	13.3634364317847	12.358663832562	13.3605281162189	12.7069288580729	12.6854600911561	13.8510591594096	10.6266457576107	11.9735673928616	12.3290283061554	14.0958768958098	7.86666049857371	12.3784512481778	12.4536893043315	13.4246702348883	10.7988019584867	10.0923821271227	9.55072965697187	14.0811182183457	14.3835295978212	11.4280548960421	13.182262695657	11.0807294110136	14.5463579600079	7.95230990188998	6.10170860939572	6.31494498669463	8.27150611222133	9.01278770848184	11.2698138192767	6.26108525444328	10.5420802182743
ABCC8	11.8739852384931	8.57152233345148	9.05165920443069	8.22847883279849	8.08274613184107	6.8981785641419	9.93220505328603	6.5557398292264	10.7259418363937	9.73881017591573	7.95179646681184	11.3560582652488	9.04719293267509	8.21999721914918	10.1770226764179	6.8116582431517	11.7752654948236	10.4306710025019	8.58137040724802	9.40144764208257	7.34645067040303	11.1613539407334	11.5855490358941	9.57112645421572	5.01698440138725	10.4581084148181	8.84756296723302	9.13289670687285	5.01698440138725	9.97636182198477	10.9586918777524	7.57250978923578	10.6591844845046	7.08880898351626	11.4909149591641	8.89793210581765	7.87991634569066	5.45664486515275	12.4167983560403	5.34928740811862	10.7255497536476	11.8995972093405	6.22308102518485	5.94971939177886	7.33901901691338	8.09808763773031	10.015697677505	6.01148454222401	12.5308082247932
CXCL17	9.96740270200619	12.7707622193144	11.3644759244138	13.208599090121	13.0215914975431	9.19984158472562	13.3510753721803	7.00290770396784	11.6725537389022	12.7012279377564	9.70499585715197	12.4927661021702	9.45777200907176	12.0965852665868	11.7392125294318	12.8465262731855	12.7104674788689	13.1962713221825	11.8448261412721	11.7579473051387	5.30438600812952	11.7766682692538	12.006382089231	8.72064446699319	11.2084932107627	11.054696051554	12.507617793809	9.63041913181629	12.3054295777065	11.0857538934298	10.7869251434186	10.5934687133986	7.80955769377655	5.7602384894315	8.82913095760929	5.42496937453147	12.4141823978806	8.60493801166141	12.3192994900786	12.8969477528485	8.77944414019008	6.59375765698682	8.27214873539719	5.94971939177886	12.5526790852078	6.92045475067979	11.7133353656484	8.43721398208228	6.74221202237215
PSCA	10.4503713148261	11.8835263673498	15.0280234227347	9.5941618136177	11.7838435529436	10.4274214277829	11.2402101097859	10.9641307167307	9.65110819525298	10.5870582914598	13.0309773547486	11.5859986441977	10.6370186651737	14.9674880095541	14.6300628331487	10.78481583318	8.0424592816559	9.61824295321513	12.8588273948055	13.6828796297246	11.6018984200102	13.1211378171801	10.6979326403599	8.54803889741826	12.8358367641435	12.8525382253505	12.9541458846047	12.0521361236943	13.2750289559556	13.2318348298466	12.1349778831587	11.3429296132305	13.0186202001592	5.3232082309309	5.4980055563856	5.30595231170377	9.49537249830084	11.482554246679	6.31494412488015	5.59004837591744	6.18827308507164	5.66132160233651	8.21833529604233	5.43990319740389	14.4171081533887	12.24021263976	7.95074221376136	6.94823537575672	13.3656868991753
UTY	5.01698440138725	11.0693456339404	5.01698440138725	5.01698440138725	11.2126344899638	9.45750795674916	5.01698440138725	11.4402260898428	11.0827469328755	5.01698440138725	10.8391272757007	10.7394605401167	5.01698440138725	11.5010749280961	10.4038927442593	11.1792902328024	11.5351639673426	5.24492806594339	5.01698440138725	10.8719796891974	10.8898688116097	5.01698440138725	5.01698440138725	11.7694146386025	10.8626449239028	9.89083518272041	5.01698440138725	5.01698440138725	9.19747309079237	5.01698440138725	11.6931961752113	11.0518562309936	8.74704322828	9.67261774285009	5.35790164745162	11.2841304669068	5.01698440138725	5.01698440138725	5.01698440138725	13.1613204775076	5.37897034845122	11.1860025644789	10.759116602209	10.1440961726424	5.01698440138725	9.73738501901149	12.3604616990005	5.01698440138725	11.6773236962164
FAM83A	10.5563189067022	10.6058157733188	12.3464094101901	9.65358796123596	7.96715264572067	11.6947103901079	9.52597772577634	12.1523712068923	10.0854661464535	7.97694790431518	12.8032700904861	10.7114080986188	11.1330841708373	14.0965007961357	13.0609560166927	11.0634684857575	11.7910417788136	9.53863112063835	10.4142623695467	7.34887756091202	12.5847914059177	10.7972147015178	9.51643662682441	8.14125569205795	12.6063884164938	12.3222173003052	12.347590158414	10.6856656512917	14.594203930044	11.441408909099	10.0648873113166	9.30838999420793	13.5285214764809	7.66600663397834	10.0586333429781	5.30595231170377	12.1302926887549	5.45664486515275	5.59430539791205	8.35435183074697	5.52758466424651	9.1718887744156	12.7857802223126	5.43990319740389	12.0145294603993	9.96440044968818	9.71903922028792	8.21185966251577	12.527726200729
SCG3	11.8477891392064	8.62846320469499	8.80203413015614	8.58350548960428	7.25772060236532	6.41326820304818	9.64635578671604	6.87895260151898	10.2849905294864	9.28253163527497	8.52771999412982	10.6060412224442	9.05812201162252	7.64890569153948	9.83477433705851	6.52722990324252	11.4634141375858	11.3282402795772	8.20801713784748	9.70012248927371	6.87941100053509	10.5083805520191	11.4414972904929	9.35405490178661	6.61091808791241	10.2405060610404	8.54045336309293	8.82731662357835	5.26329399368579	9.35209816923521	10.6542137052879	7.0454648340235	6.72247249240173	8.77219415511297	10.2452302529212	10.373869743626	10.6226593197038	6.97896624650047	13.1166344049905	5.34928740811862	10.3641829347591	10.043487071585	7.32675838326766	11.7720839172719	6.72493348422266	9.18097494185725	11.3654797280463	5.65331827183977	11.0569889384943
SULT1B1	12.7226097524869	11.4210649296998	12.1511656251444	9.96212109557845	13.0607870451416	12.3589073292677	14.2320610361938	11.2907772166718	10.7864561690613	10.2412316947145	8.42428340107331	11.7950604754962	12.4183423342961	9.53193281317821	10.3567782940279	10.1715005701719	10.0186910469162	12.3950264272172	13.2258761296714	10.8367095283805	10.7466992450045	12.9961325514961	12.5621542835036	12.2946072928962	9.94377638234814	13.4677101928238	12.4195375840112	12.4988932031714	7.93074969522355	13.2067708481935	13.9762961693012	11.8079786230699	12.1881968224237	12.7260817788362	11.8215061561326	12.289699041173	8.70091086485906	7.49310716825687	12.4528532764252	12.9425640278611	11.0634355153867	12.2588365978929	7.58480653845373	8.45292827637175	9.48513269999422	10.1304607161915	10.8575791842367	8.90780189858561	7.83971122895015
FER1L6	10.4713113971364	8.81766430952482	10.771572123697	12.689864657784	11.7654658289473	8.40400753488968	14.5712053191455	8.62161048462857	11.0577402784154	12.7442771767239	8.11177672040322	12.4441405341583	10.2329706405409	9.33900365756936	9.33699638924554	7.97261046521154	14.0450089173962	10.0696271310284	11.8398948863954	9.87818833172128	11.2119030264766	10.262800646667	9.75663693956174	12.3133510001374	6.76183947936381	10.4929119706096	11.5228659357505	12.3565949177294	5.01698440138725	10.9218960491328	9.38417811378147	10.206010797745	11.6016154441798	6.56506467185324	8.57634293632423	6.55474404754252	14.6074305126433	5.45664486515275	10.1538946222697	8.41450611822598	14.7211542913234	5.34115491574575	7.34164991751361	12.7346396733308	13.0642924909126	10.573455748692	8.57411954581369	5.33707972663116	5.46565876659072
SERPINB3	9.179092915423	6.68739828760568	8.44242786484552	9.85935918020912	6.30566549593495	10.1912630080138	7.79838359594583	9.41299542605526	12.3805808778853	10.016279832697	5.01698440138725	9.26023633225695	9.1010229718075	11.5157940497142	10.0591636812684	9.0517657260032	7.81001860310899	9.78139606397774	9.8501700398383	6.44886311733346	8.98350456725508	10.8425227996124	5.23672031556564	8.13527509874132	11.8296684894913	12.2710256763943	9.28789226308005	7.443371265585	8.42074496916048	12.715795950133	6.93943608117043	6.5131956921561	5.45346944511205	10.1897269268526	5.35790164745162	5.30595231170377	11.087297109807	5.45664486515275	5.35177754164798	5.34928740811862	5.37897034845122	5.34115491574575	6.10170860939572	5.61297863934376	8.19484050072159	7.19116784215432	8.89749305878368	8.40320848836536	7.77747112091847
KCNK16	11.2165374411558	7.52018583895332	8.28429245421339	7.92837244274483	5.01698440138725	5.93000360917626	9.23346928296986	5.01698440138725	8.96526674997777	8.57636189889519	7.69156138861774	9.98046312236773	6.80041171097786	7.12735625444352	9.02281682472748	5.01698440138725	10.5529490745405	10.0923036675218	6.74358385367738	8.64122095774103	5.01698440138725	10.4991176091163	10.9199056363816	9.02320975535473	6.19133012987943	9.82675357228604	7.75409419833308	8.74010624593435	5.26329399368579	8.86495057595497	10.422331296504	5.01698440138725	5.63195792725352	7.13723716907036	7.01468593723418	10.2418031896744	7.83676700266128	5.01698440138725	10.6534707789974	5.34928740811862	9.94517057628443	10.6281219712827	6.48957575158344	5.43990319740389	5.59508906036262	8.59174501398741	10.4036077344024	5.65331827183977	11.2023019179436
ADH1B	10.7525659086995	10.023650276416	10.7250304880845	10.2028691034252	11.5453094089545	8.57567259950977	10.2083484141602	8.48290333980421	10.6804386813834	9.75356368096648	8.69166867922362	10.707090987154	11.1569199381907	7.83656242018354	9.40486209930065	7.96732451575802	8.64210449177236	12.3209054497876	12.7390416733208	13.0749486329417	5.01698440138725	9.6245271650303	13.7143651999953	8.86387222625817	9.49627108435607	10.2985015399384	11.0941256645874	10.3658409494198	8.61219394573866	10.2423490996621	10.410621286058	11.2346610565993	9.7397038093498	6.98610448862671	11.3322411182028	10.981486112453	11.2624125949178	7.95667023056109	12.5944171569625	7.50372982431795	9.89941991631052	9.44148140608274	11.8235708087545	10.27067724149	8.91393626347428	7.87422348399657	10.8820530985321	13.6660292985668	9.12139134477342
DES	8.62957483565147	11.2361355314897	9.90910991874567	7.6177943510802	13.3025820913857	8.99319019550143	7.89900859805369	8.67392657020991	8.6444163468329	8.35334062099552	10.2601150003948	8.21236395528602	7.75633008495217	8.8310282155185	11.1397445265452	9.71332670539601	11.6335415218374	9.24248540091164	10.5527299390434	9.06283025194659	14.5618886129586	10.2786388559712	8.15274930857235	10.6546148427291	10.6428116317064	10.3550936812741	8.72663713376515	10.5768452218457	9.27685248246774	11.3590685931849	12.7881357488698	12.1870960203143	6.221016556097	5.3232082309309	5.35790164745162	15.2298639502842	5.34697668974599	5.63639852892506	5.35177754164798	10.2258108800351	5.37897034845122	14.0367315959401	7.52153369492417	5.43990319740389	5.35223599479261	5.84893382320408	5.35287575302871	8.39630834299095	5.33488166405079
ALDOB	10.8747397038264	12.2807948880678	11.5152928408869	14.0168688134795	11.6367501974536	9.96138924218035	12.3051082005364	10.7214173443337	12.3848950888383	13.266546305523	9.8830078269782	13.0985836311166	10.5458014345495	6.36828362873851	10.2235448602878	11.3582583058599	12.4101936056896	12.4733545476613	12.2049892843325	12.5645436238115	8.15688860275342	9.14045896102829	12.9567764107587	9.81617669944674	8.81950385714489	11.0338443518455	11.1182403644297	11.5346301182075	6.97115543693153	13.4384990508468	12.0953166815612	12.1699852124113	5.63195792725352	13.836333101343	8.04568597078365	10.5091123296946	10.6595632635652	10.8830507194076	10.9297071971358	12.1040392248951	12.8296596190246	10.0613467623824	6.10170860939572	5.43990319740389	7.81505361924536	8.00650136950623	7.40643742891204	5.79326515700271	9.15784853094536
UGT2A3	12.1390943240335	10.8378824525347	10.62651523966	12.1984919689124	11.3601374104793	10.7568072046206	12.728522304903	8.64486669398059	11.6118861960359	9.52558070084033	9.74405632306041	12.4454365081757	11.1745417330234	5.24710282234594	10.6653909518692	7.58562963907015	8.615425501121	13.3092593614981	12.3598678929377	12.5327107772057	9.8101169439268	9.00617923128503	13.5492871298711	9.82354516832076	7.39048610460462	11.9727460776739	11.0159897963323	12.8402229099769	8.37167856418175	8.98962281939557	10.0060492031571	12.9413190530736	5.76739732303742	10.2290098900414	11.4771901277502	14.1929722672099	13.5479040664448	6.42435135609951	11.9658418580192	14.2280334459528	9.08847823241016	12.5564736581451	5.46848132669365	5.43990319740389	9.90334071869572	11.2543116704851	13.7166407595412	6.22376166316997	9.54466197117717
NLRP2	11.4356954505854	7.51245340132985	8.53406494356788	11.6478729254906	9.51369171894277	7.28880800079235	6.71454805802981	7.9078313961521	12.1874648232874	7.11385274697726	8.36056766121443	11.6191916508586	8.05097102097299	7.23941259669428	8.83048055533033	11.6323480419671	11.3032545523369	8.80462085966827	12.340337008798	11.2465119788534	7.0693711240941	12.6193297148484	11.3009448492234	7.04126171407745	7.48806498731448	11.0557307635077	12.2453255418605	7.13314254297801	8.73332682835844	12.1390399296403	7.7046936788953	7.61155424705324	13.3265021328837	5.3232082309309	11.2213467962216	5.42496937453147	11.5868150521767	12.8600531724378	8.37979405271512	11.2103742519435	11.8863606745478	10.8802106057165	5.33688957042215	8.06732410615722	6.39011907304406	5.94404134564506	8.85948273831425	9.94012647547232	11.387132976014
PIK3C2G	10.6846496433829	9.19889255524185	10.2553763254155	13.0300837485268	9.25620369162761	11.8978874903801	11.7452353843198	7.27711055850851	9.06039692206567	9.83526499805507	7.0998055551325	12.2441991321293	7.42816747105725	10.1656633712904	9.06711608190464	10.0549476499789	9.98696533375978	12.1816974560648	10.9224521543386	8.960788241474	6.52425916081332	7.68190810395406	9.66048365933627	6.64989662271948	9.28172531354484	10.3792739129562	11.4263107168965	11.0271884788004	6.32269459512245	7.4425159224777	11.0934521725808	12.0778642396512	5.76739732303742	5.3232082309309	9.39562000193015	11.861747845639	11.783476331176	12.0155752550249	9.97697431811006	11.2061651267644	5.52758466424651	8.24136234674259	9.55833445661866	5.61297863934376	12.638635766668	7.31448256260104	9.89251947657089	5.33707972663116	5.56540522214295
CELA3B	10.4355946696016	9.88534208355096	9.84750270403408	10.1841998241196	10.3708176234301	8.43566599170177	9.05193517164138	8.57612840733286	10.6692772376465	9.52401621694854	13.1415290146799	11.2528147406205	8.92908546329917	7.4942329103768	12.1573067916666	11.2622920304031	8.28997149042196	10.3665804114996	12.2693356756471	14.1614678700121	9.98567240988283	9.32757435647495	17.6911112581232	8.740332009128	8.4339928565883	9.77737542253	8.58859261097443	8.18164390850882	5.26329399368579	9.02975708954136	11.3024360040184	11.9974756977885	5.45346944511205	7.75885341435238	9.28626303908212	7.80074515581533	5.34697668974599	5.45664486515275	5.59430539791205	5.34928740811862	5.37897034845122	5.34115491574575	7.7478091482	5.43990319740389	5.35223599479261	5.31468698973669	6.19757699027798	5.33707972663116	5.33488166405079
KRT20	8.80467089921783	7.75349168082115	13.0157898581801	6.88109940233494	6.42701186746665	8.17137477519436	11.6422672089345	7.72674810998646	9.34285411125177	9.8123912695787	13.9725706339212	9.08257079922761	10.135165284061	6.59786342342672	9.95541054602789	10.6452643432799	7.6694278408297	10.0880117669924	8.34469472853963	10.5096145291617	15.7062891943376	7.5740179719317	11.3391702755418	12.2570526263288	6.79676842200582	7.09184413565251	8.23801039033882	12.4727710737219	5.01698440138725	5.01698440138725	9.1860165436338	7.59866322249316	13.3206180595798	13.8529900488579	12.0727428849369	12.657068346618	14.6925834169992	5.45664486515275	5.35177754164798	5.34928740811862	5.37897034845122	5.34115491574575	5.33688957042215	5.43990319740389	5.35223599479261	5.31468698973669	15.5824892376777	5.33707972663116	9.98356247917431
S100A2	13.6367121127919	12.3449408926981	10.8615097075654	10.9685616967717	9.18791786808802	10.0370507242358	10.8689187468216	12.3756192934298	11.0809750532635	10.5430028349651	15.2524041521462	10.7781917321783	10.0933984285307	12.9420124410702	12.6558777884453	10.6444500611683	10.2967391187711	11.7997588829626	13.1742326084006	10.5681426851766	12.8415049315028	12.5353592068011	9.83252719785111	11.7268749688555	14.1686096426294	12.1972397305818	14.2236888574636	12.1841262974129	10.1874139681052	11.2899641033199	10.2897969298056	10.0998417801251	9.27971942773974	5.44924502546544	5.35790164745162	11.022750676941	6.43784912613187	5.45664486515275	7.76537635763452	5.4859045167732	5.37897034845122	8.36267128812295	5.79281295862991	10.3158143682923	13.4647050237502	11.0425236503382	5.7614697440919	12.0400778040214	6.53822729747442
SCGN	12.4827427337211	8.90936282361869	9.3263329083673	10.0638824541212	9.64351143885049	5.01698440138725	9.82489385602996	5.01698440138725	10.4152032684919	10.2143549180168	8.85156219718612	11.4109228519872	8.89695435290862	8.40887996654223	10.0007946023644	7.25496478630937	11.8272918797884	11.9798001290754	8.60867018226948	10.2153534122778	7.68183043901589	11.5120776609615	12.355787683226	10.4977870538427	5.24485589637378	10.9895905708873	9.22295690913216	9.7838702573135	5.01698440138725	10.4042720075454	11.4088094255875	10.2805531095512	6.47229386751982	8.06230515529403	11.2560554305782	11.4994940993344	10.3509377189174	5.63639852892506	13.7126633595155	5.34928740811862	10.9544041872067	11.6629877287876	6.45968031814424	5.43990319740389	6.91986572391151	9.70661309663591	11.5734327090319	6.26108525444328	11.0739944633327
FGA	10.4193593628768	8.92361709953458	10.3839595177383	10.2752169015388	12.0693535106071	9.02873727929947	10.4026390975046	8.95971539846657	13.7153509873557	9.47788900673084	10.571933511092	9.3083684868534	10.9972740485537	9.94276009296986	11.7777748664962	10.0876816246249	9.03071276715475	9.30124274876228	12.2210475665878	10.3762594069352	7.7629902002687	13.4354139660899	9.71195903393455	9.1073122750404	9.45351463958862	9.97206732880369	11.0526611858347	11.1132216750333	5.01698440138725	9.65325470073818	10.6485285547217	10.7660205096719	5.63195792725352	11.5732376576852	5.96627111153211	5.42496937453147	8.5574236641355	8.06015793427976	8.53899680847835	5.34928740811862	5.37897034845122	8.50100380732057	5.85334786929019	12.1529275287988	12.1567247697873	14.8142620213452	10.78011528568	5.33707972663116	12.320283088589
SLC3A1	12.0231833384822	11.8787998409626	12.1045780710899	11.0180703245943	12.5528884683671	9.21624254723181	13.1153013776307	8.60013358915157	10.7517904363877	10.0140546234758	10.432996549325	11.2439034561	10.3704409273365	6.36828362873851	11.9159914067068	11.2844087802845	9.31139979673793	12.2369704003474	12.6475442609525	13.2178935730058	10.6247318328668	13.020015705404	14.7209380076649	9.58637459123879	8.93667995823825	11.8753248734239	11.0982588769284	11.903068656337	7.61202428551933	10.3755885745462	13.3568836160373	13.2575490944946	7.57489879619288	10.6186523219878	14.2850029465811	12.7127508602426	11.8501562022578	12.141879528984	11.8583269326932	6.04805904304157	14.7214826226842	12.4872089780715	6.48957575158344	6.6294708009132	11.2767412929923	11.3025347706952	14.7653437761191	5.46874862269231	11.0644535435843
PDIA2	8.63863414107862	10.5656438603401	7.99743853401021	10.3384882021016	10.2597338621611	9.73519349895173	8.72408070768334	7.72674810998646	8.64682906248136	9.86273687427403	10.6743245833661	10.5016498600384	7.57113642784473	8.46095559457164	8.99309268606836	8.59371941774743	8.14749744390732	8.83065299127906	9.60752226790621	11.4691988503907	8.8070158344587	11.1468725084914	13.0671630675606	9.28892177708601	7.41909571166225	8.80631898531085	10.4014971550986	10.7668132968158	8.30785199225435	7.39251155298345	8.97892233107617	11.7450213487478	5.45346944511205	5.3232082309309	10.3086352319176	5.30595231170377	5.34697668974599	5.88649196645402	7.38437085359466	5.34928740811862	5.37897034845122	5.47447651670192	5.33688957042215	5.43990319740389	5.35223599479261	6.5972680430971	9.27659222582417	5.33707972663116	5.33488166405079
GAD2	11.3327036392161	7.73384807833691	8.31469453581163	7.29331299370529	5.01698440138725	6.20169753135376	9.39670194306234	5.01698440138725	9.44715909096073	8.34264477253478	7.6439924915364	10.200981344329	8.19792537245381	7.37288929145971	9.20153836549499	6.07103959420813	10.5956238647875	10.3955140298544	7.53342910829854	8.94783120564695	5.01698440138725	9.67181459645692	10.5622776508471	8.87814581041132	6.23031038128429	9.318178863645	7.89654279713319	8.40452400530388	5.01698440138725	8.54056716918435	9.64087902662926	6.27499951560711	7.13895177733034	7.05548238795469	9.7528754876252	9.72816639753689	9.68355704033289	5.45664486515275	12.5742552593792	5.01698440138725	9.57002760495131	9.66546164240656	5.79281295862991	5.43990319740389	6.42504687668075	8.36634359263723	10.3941826226595	5.46874862269231	10.1810408556708
KLK1	10.8322147575504	11.1330284687064	11.5903047806494	11.133722650288	11.6854098644404	10.131161037457	10.7575251842225	10.4956199796321	10.2252542755673	12.3792039811043	11.2972600382101	10.6126510945912	10.9017531655507	8.48796669013703	11.018313969871	9.72107955851971	11.5355174313233	10.8603889165285	10.6784717310449	12.1048368244963	13.3774058901614	8.82857102630115	13.175931957973	14.4376304621592	9.29483471488415	11.3486454228302	10.417304008604	12.4756768424918	6.87426974280286	9.65666824826866	11.8536966129379	10.6052717953415	5.63195792725352	5.3232082309309	10.3168822589293	5.59207171899767	5.48265779454226	5.45664486515275	9.27624123412317	5.34928740811862	5.37897034845122	5.80295240921928	5.33688957042215	5.43990319740389	5.35223599479261	8.9574161265903	8.75682758053552	5.33707972663116	5.56540522214295
CR2	10.6438746965884	9.61460668170494	7.18115300544768	6.33254626203532	6.5567159446162	8.17890441096084	8.42408877217675	5.01698440138725	8.47266268547164	7.06916660756926	6.98569301854895	5.01698440138725	8.43583411888605	6.49659843487084	6.51048131595608	8.27087794405312	6.59738961696573	8.35414389803197	7.09099288014354	6.92841557371063	6.47715985297443	10.5399293764129	8.72112977747968	6.85328335501479	6.59741907078955	6.17794935497972	9.29512973059208	5.01698440138725	5.26329399368579	6.99979728619461	6.83514373904436	6.73482725832809	7.99302522123767	5.3232082309309	5.77241361253223	7.32068188870981	5.34697668974599	6.53705038482467	9.78673029028617	8.68818689451607	9.16281392660071	5.57613981179504	5.33688957042215	10.8658582801511	5.68306554833002	5.31468698973669	7.64801591439319	7.37210142966346	5.64899997586056
SLC9A4	7.84524852934253	8.72945318412644	7.7355452658606	11.2256578157013	10.8504786677474	8.1369834284202	9.40723133815947	6.34605839506466	8.35036585596567	11.0105361800681	8.16683683503787	10.7734805892517	6.34420359013516	7.39511502465874	6.76218945637547	6.07103959420813	9.03674025080239	10.1240915982504	10.1950716019435	10.8296914758608	7.44947794834559	10.0427738516271	9.71195903393455	9.88293708355452	6.61091808791241	9.96216047234159	8.6691052726486	10.2104440238283	6.84882219282442	7.62586069855553	8.68177167498474	10.2183638263304	5.97880951923108	5.3232082309309	5.4980055563856	10.6515790267844	10.1920348893161	5.45664486515275	9.93624394367778	11.9350496551039	12.6136459898789	5.34115491574575	5.33688957042215	5.43990319740389	10.4409119228694	6.64278675516017	6.55729546019034	5.01698440138725	5.33488166405079
REG3G	10.7873858420888	5.26387398210433	8.69622047578395	10.7074178844196	7.2105231577814	5.01698440138725	5.01698440138725	5.01698440138725	11.2997556444398	5.01698440138725	12.2992465993956	10.207984592449	9.36999511374846	7.3195435297647	10.734407605526	9.31246791960607	5.23297699805739	9.58662081138822	10.7123903446114	12.5782133725894	7.5955681155511	8.67467435808595	13.3244138662739	9.45010650171156	8.38548073621672	8.94516332033304	7.41533747872457	6.90387911080911	5.01698440138725	5.01698440138725	8.92800638557841	8.36873383223331	5.45346944511205	5.3232082309309	9.08315164719104	5.30595231170377	5.34697668974599	5.45664486515275	12.5858108243372	5.01698440138725	5.37897034845122	8.13448578565766	5.33688957042215	5.43990319740389	5.35223599479261	12.0059751894093	9.83233601235388	5.33707972663116	6.69444272134597
PRSS3	12.1261548519491	13.1283591827254	12.9840368274486	11.7474532349221	11.9899312380506	15.0231943058993	13.3330064119831	12.034467724832	13.0952793631181	12.4456630002683	12.4893524464298	12.1398819929542	12.3685482954016	11.8620310062134	9.30608805742272	12.4763948489415	13.2774919667299	12.9043041927823	12.5351520911276	12.6041427668408	14.5603497514736	12.5946477497381	13.0885111831817	16.3501028219603	12.4111607777811	14.8506039887625	13.6332321175859	13.5991389237732	8.03494817947445	12.8150226661152	11.5983591744906	12.6432096536472	8.286634626963	7.40829416027695	9.5401888688201	7.12252665602128	6.6472765310897	5.45664486515275	5.75907728713335	8.83244666173506	6.02301556988046	5.66132160233651	5.79281295862991	11.1607747665599	6.77666366189792	7.89146199942133	7.35892528469832	7.52273964343516	7.12220011272099
ONECUT3	9.91553362401818	11.0635891671345	8.52832804365848	11.2714124174198	10.7234138755662	9.32440163444348	7.32820678175979	10.1578836891821	9.90279656849447	12.2032937294432	8.48856928157666	10.469964312115	6.37203457027068	6.97461052920378	8.40983463507009	6.33392177184459	10.1022571715186	9.05684177081617	9.06898288084463	8.78826254549553	9.92949976054121	8.73362647480751	7.51123921991014	6.72158981175826	7.6935959402008	9.38571119368566	8.72394953845104	9.14210095933551	8.54752930162944	9.24039272479366	9.76442679419879	9.18136228370398	11.0872854482963	5.62604928692602	5.35790164745162	7.00303220033034	9.11968772430742	5.45664486515275	6.00424258252816	12.3721278362617	12.2133779172966	5.34115491574575	6.54706388676847	9.06720560124977	11.0730149253764	8.0143666614134	7.07190290792963	6.26108525444328	10.0257215280291
PAH	9.2791565879269	6.36565930292213	7.41816500180456	8.96048398837575	11.2129914799308	5.01698440138725	6.42753611400752	5.01698440138725	8.72423952658271	7.98620135101208	7.30169384585206	7.96247213981576	6.52544073573085	6.18206400095822	9.51457688333339	6.89718007824979	7.11511901934982	9.07435257240653	8.21127515084415	9.58631827982743	5.01698440138725	7.63850842826065	10.9608025107492	7.24011693393628	6.28605378757497	9.33194187329049	6.53341961755581	8.25193565275814	5.01698440138725	7.03374402412783	7.71587179134486	10.0987284208434	5.63195792725352	6.34197123842876	11.7380350486605	7.80933306982938	9.65334536151553	8.87221589592927	8.38743190524905	5.34928740811862	7.00345917401543	10.1866371784367	5.33688957042215	10.1967604580955	9.13363614568575	9.04349266071522	11.6307112252509	5.33707972663116	7.48270482455904
MYBPC1	7.81720765801084	6.70207013166534	8.28087368909171	10.8438941612351	7.46645848418107	10.1539941683013	11.9923678191764	5.01698440138725	8.7468907427598	10.8168436701939	5.01698440138725	10.1930617775115	7.26814894601796	6.59786342342672	7.67101196902824	9.63833143689365	7.95494126576322	9.7880290616242	8.91495806685772	6.91705670866267	5.01698440138725	5.25007560683187	9.34465369023214	7.46248895770477	5.24485589637378	5.01698440138725	8.07765167059459	10.7903512580165	5.01698440138725	9.11924785106106	8.66487437845918	14.2712909961135	5.45346944511205	5.3232082309309	6.21437626568145	5.30595231170377	7.13622578107157	14.3854651685478	5.48940300482236	5.34928740811862	14.3967766651972	5.34115491574575	5.33688957042215	5.43990319740389	12.0151417883223	5.31468698973669	5.49094581809127	5.46874862269231	5.33488166405079
APOBEC1	9.16978180238844	9.59874879638865	9.35079200059089	9.99310520094937	7.97402189997999	9.05127674639448	11.2554097226621	7.65220682754695	8.19343523436958	9.77344133233948	6.41135115900752	9.73458247162703	9.02136258468802	6.81239542251341	8.20400527676468	9.17904107125806	10.6586557531589	10.5771435664528	8.65462493197293	8.49521772042293	10.2112764674857	7.48533398243875	7.98894187952414	10.3952800106348	6.30397316283998	7.69300158681153	9.43106557482532	9.54292385886936	5.01698440138725	8.3370598915929	10.2952663113242	8.50373027283718	9.963593792335	11.6216441884599	10.526944847375	10.4751517287444	10.9110753285904	5.01698440138725	6.00424258252816	9.6254230909778	9.00430477975213	6.79625907422064	8.15420688874556	10.0894329501274	5.59508906036262	9.13541054075112	5.49094581809127	5.33707972663116	8.06406155588994
TM4SF4	14.3106382576333	15.9269598326492	15.9627653425107	10.4938091233862	14.8018706550454	11.6516031858981	12.9791664105312	12.0004738125611	14.4466060457316	14.9597089444245	12.8263329783948	14.4605970670208	12.9060583626697	9.29975527849865	14.7494216230407	12.7354859099389	12.727736836129	14.4898026017726	15.757231795636	15.8447561893273	15.5666417830237	15.9585534345178	15.8583032396618	12.0341383159199	10.2686361338227	16.2930579130292	13.7183350315554	14.019408744555	10.9847208817368	15.7156487483483	14.827938582606	15.5022191378502	17.2737575442666	10.1306049521746	12.3617620043306	14.6291732443165	17.7715719511651	14.4989557625227	14.3049542192533	11.1381977976442	15.0842455651733	8.26491581358296	9.07465270345363	12.4582540055357	12.60567848711	16.4648371490551	13.7867093564797	16.3248892081091	12.0055437339651
BTNL8	10.5098490692665	10.6770958911825	11.473681361082	9.13220091899333	10.6519994752687	10.0714432455456	12.1284361067182	10.6427236170099	11.0263199626818	11.9165816506353	6.79243083373105	9.4318467115816	9.07615381940956	6.09640934766886	9.40087936702136	8.44713015397731	9.99419055488919	9.39121871362339	9.937407949208	9.42589987126356	11.6697001538339	10.0634972768173	9.69893482594945	12.4309416463246	8.78798001511923	10.5446966734546	10.7969818853519	11.0953818937372	5.01698440138725	9.41598009463554	11.8878660251659	11.8770888372019	6.89041573084578	13.1978998825996	12.51334470436	11.7870886977123	9.8446064076938	6.0742803085636	7.21714147032268	9.89521461258397	11.9756901707175	9.10009290953446	5.65294473344973	8.7367975256702	5.76007607673902	6.5738178606962	7.32628457548275	5.85383351533127	6.35680192484542
ONECUT1	7.44802288138701	8.86572679735992	7.54018780106438	7.98794107315915	8.9490570284725	7.84560040997341	9.34505739754128	5.01698440138725	8.83828431964008	6.48786100807227	6.75704897935394	7.99984794963692	7.70996566592733	6.20232513292124	8.83048055533033	7.07315876059766	6.96230859603397	7.36186623913006	7.2961722983475	7.96307585710149	5.01698440138725	7.39041764180335	8.71594426376048	6.3070275438092	6.21101409105401	7.54335139975988	6.77141730358767	7.19390062784565	5.01698440138725	5.01698440138725	5.01698440138725	8.06646109286661	5.45346944511205	5.62604928692602	8.90799264785206	5.42496937453147	7.85850939151242	10.5336228743361	6.6408456054872	5.34928740811862	11.0975714645356	9.06057495705431	5.33688957042215	9.25814898188684	7.04832077578135	7.47456000191472	9.79841594637344	5.33707972663116	6.76540104635367
FGL1	8.06490253936276	7.02102212122962	8.51967902045527	8.02087271887326	7.2045024180408	9.1664659179466	8.28374740960445	5.01698440138725	9.4080421177177	8.25403245624599	9.86540671510943	7.51986675997763	7.58153431716964	5.01698440138725	9.09700133389505	10.6646703837494	6.91637718256484	7.75091588971875	8.42805307059697	7.79113659450227	5.30438600812952	8.40728003274384	10.3271413249863	10.304786652862	6.90648542787306	8.51684695374635	7.33753128888101	8.80194117693386	5.01698440138725	7.45067208495953	7.61183119295381	8.58601869403265	5.45346944511205	5.3232082309309	5.35790164745162	5.30595231170377	5.34697668974599	7.1521821738563	6.69612632820998	5.34928740811862	5.37897034845122	5.86423656364787	5.33688957042215	15.023304016363	5.89247805022588	7.54247563706435	5.59618259260389	5.33707972663116	5.33488166405079
GC	12.3443471870734	9.68471404181768	10.867724144956	10.3796973569557	14.1345684441689	8.93043541341798	11.5846524380435	8.65947074358633	12.4506808768402	11.7959255030553	9.50179828829021	11.7384847960621	10.8525529790895	5.01698440138725	11.1804999754202	9.30215590719501	10.8470435970728	12.3442411957888	12.5110283543341	12.3576886334707	5.01698440138725	11.1741053683543	13.6858119417503	10.4873948167294	9.32618199454602	12.6202024531291	9.6695367746626	11.2666630874368	5.01698440138725	9.18938434973297	10.3312076998457	13.2856825265728	5.76739732303742	9.09288272077195	11.1958736967368	11.9846965403746	10.4473170921111	14.5811625651848	14.2542608720901	5.34928740811862	11.9542436188636	10.7292869012741	6.4289485511718	5.85406245108667	12.2355560904756	12.3494395258796	12.9391964836014	5.33707972663116	10.0014643430121
PLIN1	7.39393620248796	6.70207013166534	7.20386367711849	7.40614882035126	7.09765258330916	5.2355851642846	6.32676131812013	7.51346137680647	7.09749667393085	6.78478423644834	7.0998055551325	7.21489924542333	6.63895441650526	6.51163282747627	6.80669639614691	6.75996556220189	6.76740050253708	7.35445532901829	6.58685838866797	6.60696711876649	5.01698440138725	7.12309942249029	7.41576831903962	5.01698440138725	6.67615916404978	6.38331753419213	6.8268727389037	6.45830928639121	6.97115543693153	7.1912036914113	7.20897781443028	7.11247977772881	6.14710774510748	5.3232082309309	8.22503149926265	6.98727770340997	5.34697668974599	6.0742803085636	8.43241380674327	6.76277827029369	5.37897034845122	5.47447651670192	5.33688957042215	5.85406245108667	5.35223599479261	5.31468698973669	5.35287575302871	13.6387718256364	5.33488166405079
VIL1	11.1161977415819	10.9244211197072	13.2063291783479	11.7432108701273	12.2811038334969	12.8732663366193	13.8339521066612	13.3454495470852	11.7989079115263	13.4863355167845	12.9862178132191	12.6408772667868	13.6206729673322	6.70365271753695	12.2038557943388	11.961317823438	11.9862268955875	13.1195662846358	11.0857321812665	13.5293920515198	15.0966639492018	13.3506803051549	12.5728865571591	13.278479347535	9.76718761479832	10.1753225013596	12.5107215498792	13.2412753537468	6.654000948103	11.5914219009665	13.1920884213613	13.4004985556191	14.1112173797902	14.4738999664013	13.9906918862262	14.8008563925352	14.1605436529358	13.4194465846368	10.2104831157058	10.0228572782123	15.1497125900733	12.3841984631531	9.71221824959388	14.0021551967338	8.08565624443467	12.0783867236066	12.0776021553086	6.29707342429775	12.6998429877157
KCNJ16	10.4706812991524	7.82321745942332	9.44768905450566	9.61557360754702	10.8389585708161	7.99460064512395	8.78691669307728	5.01698440138725	9.84649276672532	8.573323540081	9.69363809220618	9.71749532328074	9.46325499132595	6.29783327240156	11.2034992234309	8.99392194351389	7.93763059643631	10.9321371212363	9.8156455585684	12.1141063370459	5.01698440138725	9.45171335115194	12.453685492199	7.25159422171722	8.18508791999367	10.0716586449366	9.064586348635	10.1768896535058	5.01698440138725	9.46355645366262	9.48028971260796	10.3514276636975	5.63195792725352	6.94993867531124	13.1736313400543	8.76088208665359	10.0897918678835	11.1564546991266	10.7283932634599	5.34928740811862	7.7240825844312	11.924793846966	5.46848132669365	5.43990319740389	8.69786335830076	10.65250390681	12.9248754482781	5.33707972663116	9.74136355385249
SIM1	8.63863414107862	6.32558157959202	7.7202875539113	7.73761231957876	5.01698440138725	5.01698440138725	7.12959560097083	5.01698440138725	8.91621810377099	9.38266676693569	7.61340044989792	8.17308011746601	5.01698440138725	6.09640934766886	8.78420833928514	6.33392177184459	8.82538536505424	8.72632628284929	6.44401391465062	9.61112329979766	5.01698440138725	8.3592517981792	10.3630559382702	7.8282247216588	6.24923778174432	8.42618724272969	6.06995784341551	7.99292579062414	5.01698440138725	6.67384137466503	8.1997607033613	5.01698440138725	5.45346944511205	8.38995971902507	5.35790164745162	8.58480223636972	9.3023529968328	5.45664486515275	11.403632563749	5.34928740811862	8.51239084039271	8.9252683509607	5.56884162992861	5.43990319740389	6.10539553201897	10.1446491054718	11.9419477919953	5.33707972663116	10.0300883545464
GPR128	7.9666832270738	10.3280129015994	8.79251545961643	7.8104859649892	6.53611698168318	10.3886491557931	9.84050092316184	5.01698440138725	8.71737340109132	10.4029803612607	5.01698440138725	8.7190914034594	11.6765774781885	7.0908405413945	7.51836443032212	9.67711527252465	6.53471892035251	8.14458948927866	8.578862431439	9.0434825171342	10.7745825738535	7.68799745088619	9.07669476702461	8.75588868180563	11.0993309387527	7.79794510346888	8.74795747852259	9.52897750158536	5.01698440138725	7.37542026890091	8.26133231857555	9.36142757694885	5.45346944511205	12.8170065466115	7.54135883032478	6.98727770340997	6.25910525478187	8.47477938911001	5.35177754164798	5.4859045167732	5.37897034845122	8.23342295559917	5.33688957042215	5.43990319740389	5.35223599479261	6.10676783284615	5.35287575302871	6.14455410328636	10.3598921461841
NPSR1	8.58339258265925	8.45819043325399	7.70485878795422	10.6431469965909	9.36840132375585	7.4251712369593	6.36822662273224	8.25935150599149	7.62833658010894	10.4131444701256	5.01698440138725	9.92733495561022	8.52294255041689	6.72868168096509	6.16864635706825	5.01698440138725	10.4784002041351	11.4176810444293	10.1638200696138	7.20208027335152	5.30438600812952	7.60018091873784	6.6346172043964	6.17231338024929	6.43724578532204	9.79112420116567	9.6300581758111	7.1096052107246	5.01698440138725	7.08839203994013	9.88547308013034	9.18346903296552	7.03830965412926	5.3232082309309	5.35790164745162	5.30595231170377	11.0437661933579	5.45664486515275	5.35177754164798	11.4676075487109	10.8715975889933	5.34115491574575	5.33688957042215	5.43990319740389	5.35223599479261	5.31468698973669	5.35287575302871	9.94247756372533	10.9377982769857
A4GNT	7.32600911378498	8.68656674892729	9.55398343624731	9.02606271940872	11.4452480269001	10.1340350526111	9.55087330876029	9.00442241155642	10.1047908826355	11.0227532823889	5.01698440138725	9.26360812952167	6.68141907046523	5.01698440138725	7.45639040655643	10.2517791049039	6.74608906319903	9.74367533475138	8.03096962340836	10.7086712258775	5.01698440138725	6.78545101954985	10.3288317722957	7.93595477416267	6.527429634686	7.2600269405483	9.72411874483505	9.16575901433161	5.01698440138725	6.30599948703097	10.1438241231243	11.304361447777	5.45346944511205	5.3232082309309	10.1212026058153	11.6655774791948	9.45388591699496	10.6195373117187	9.81228402738448	10.7645098730825	11.4897632991755	6.50771462979625	5.33688957042215	5.43990319740389	6.87395408978747	6.88444602299019	9.36819198783456	5.33707972663116	5.78803715086064
KRT14	7.57927579931044	8.20477615626863	6.63624736425135	6.30129505642005	6.18267061877833	9.52774879582105	5.26832518588514	11.9739757463115	7.21794769219832	7.04158967069052	8.02261060519883	6.92139179916159	7.1303573757048	11.2222117263504	9.2421995920722	6.18931841590008	5.23297699805739	6.75046078217949	10.3278751931325	7.5176326475045	7.60542599271302	7.91700931137111	7.47385758432965	6.63126951133286	10.7368600235413	7.56746997102693	7.45594801932236	9.01155288688808	6.54304405337779	8.25762679831577	6.97883188206697	7.36609809374612	5.45346944511205	5.3232082309309	5.01698440138725	5.30595231170377	5.34697668974599	5.45664486515275	5.35177754164798	5.9429810146059	5.37897034845122	5.66132160233651	6.10170860939572	5.43990319740389	6.67086266233796	8.36022271542711	5.35287575302871	5.33707972663116	5.33488166405079
SERPINA6	10.1874468506603	7.00971349525091	10.6620591255748	8.7938639495205	10.5618013209882	8.31140176404509	7.6174009112403	7.03716413494108	9.56993224220608	8.32100727678854	8.6743571620203	8.55474696347671	10.3878178674429	6.05040196811047	9.88880078394815	8.61395759028313	8.70416596506255	9.98097093990679	9.74956127767253	10.7071401720141	5.01698440138725	9.30837838435935	12.2851031623861	7.51979449570793	6.83072277388853	10.2586007543487	8.77416745956336	9.73127367371069	5.01698440138725	8.010102619675	8.95137489942863	10.3106692206826	5.97880951923108	7.83644306818344	11.1260510942656	10.3567534506706	9.7649221181825	6.42435135609951	10.5974656145109	5.34928740811862	7.69514488261574	10.4068700761554	6.05746785304553	5.43990319740389	9.48867125931498	10.1898192666009	12.201048913852	5.33707972663116	10.4571086257826
DARC	9.88462714714818	6.74503163344715	8.91376381193704	5.01698440138725	9.75277529217276	6.28830823083375	8.25580834280223	6.50431029354716	9.1563664942149	5.01698440138725	8.21179946602881	8.31425025345892	8.15748318159306	6.41819673273401	8.41779355304977	6.99915659214833	8.25914705776924	8.49478629372416	10.3426375210967	10.1195790405088	8.86027830144714	7.99704475103854	9.88520553009185	7.14449226193839	8.22118616731171	8.36348259322737	8.79479424902753	8.10385173516358	8.832988374878	7.03374402412783	9.74855411628376	10.9574183822613	6.52690055193074	5.7602384894315	8.93513529166606	9.53096151374768	6.17781497937009	7.33354233760876	10.527254168809	7.44583954819835	7.6200131674053	8.48776218285906	5.46848132669365	8.86436886769376	5.89247805022588	7.37833548697017	8.34084444227813	10.9870112748381	8.35900634977052
MYO1A	9.88368014834306	10.7711569583836	10.7156643962432	8.52211272684295	10.4613775237536	10.1587058496979	12.6353068460776	9.85401500998899	9.42073198526574	12.3683675637739	9.04098153932849	10.4165638321669	11.5866827349851	7.73165820914235	9.78272322825355	10.047571268301	11.1964312143145	10.4067545006746	10.358703282917	11.421925395812	13.4027015406473	8.44314758350231	10.8177069945304	10.5341419428942	7.74467897017691	10.335623493111	10.0272498598772	11.4193672397303	5.01698440138725	8.8137109445935	11.389346370043	11.7195550443598	11.7946986552628	12.9641112979506	7.88584504734103	13.3217427300029	11.8548031494744	8.67121349642162	6.42325266824147	9.51727664293036	12.6051301316711	9.23632704816059	6.67927860697599	6.6294708009132	6.19543608082786	8.03770055113095	9.75190829596312	5.33707972663116	10.6136219682767
SERPINA3	8.13751585700688	5.26387398210433	8.04276454101016	9.17796337917868	8.14475549917744	8.84849463114239	8.94016316773568	7.84636936382529	9.81908968201537	7.25522472327005	7.57576179282973	7.68373434828085	8.2942260648738	8.74712681939675	9.41937167785997	10.9671299300404	6.18826941308483	5.99288853333345	7.25762392335283	6.97285000401635	5.01698440138725	9.75631740476956	7.41576831903962	6.92894987288413	6.97790526930895	5.23821760599201	7.45594801932236	7.63247188166812	5.01698440138725	6.44269289449702	6.97883188206697	7.25378721129913	6.35416139211111	6.20990483034103	12.0488188762526	6.97132471885661	5.99054284251996	6.77812628257802	9.74310554512138	7.74937210600388	6.08148074822572	9.45507203189558	5.46848132669365	8.03639303325499	10.0055814384805	10.6325156903843	9.86820236324272	5.33707972663116	7.72337256123502
CPLX2	10.6862786015677	7.53551967146202	8.18894634570567	7.25821663580406	7.59857322450641	5.01698440138725	9.05462064166595	6.30886053694292	9.67717943850092	8.59445699018409	7.59471095006306	9.79632931837766	7.00850902686014	6.71623284959151	8.86567592472283	6.64937941485057	10.6735104741341	9.22104372869193	6.98284474878407	8.5270421724473	6.67526479282014	10.2336424287139	10.3932585190637	8.71667412820945	5.99259019382507	9.68933580345847	6.97006608579807	7.99292579062414	5.01698440138725	8.49907590660562	9.80079591748485	7.67424711822616	6.06690923666104	6.68494923628786	7.49712675625033	8.93699403018489	7.27588629737176	5.45664486515275	11.955698386201	5.34928740811862	9.5224924218679	10.3462650890313	6.39732129281784	9.39086664607095	5.89247805022588	7.708585777765	9.26834368087819	6.10232713466504	9.44013730026554
SPINK4	9.11422740174036	11.2016086440658	9.30479257196353	11.528279533859	8.12950800339135	9.85389390001352	16.4292726265283	11.4752148499649	8.61020182477703	12.8717505873259	7.93228956166884	11.0235817672677	7.51791983909653	8.3363269054713	10.0456411153872	10.00631156673	9.45014690169601	9.72443747756909	11.5253617689085	8.46631770059682	14.8239592614103	12.251923714766	8.71334441702263	19.3528142584279	8.93428429198371	10.4944394580719	11.1217976616862	9.30661287027672	9.25461731255993	13.242788876403	12.3689644063909	11.8436118241892	5.45346944511205	5.3232082309309	5.35790164745162	6.17877453980081	5.34697668974599	5.45664486515275	5.35177754164798	6.57213630097337	6.5996099294308	8.15987992484563	7.78035856780669	18.4987062887789	5.35223599479261	7.60715599284174	7.4219076328717	5.90988917628801	6.66981807370232
DUOXA2	9.52878927831987	10.6686923488075	12.0911241725783	9.4936542457993	10.4468763457988	11.496963297813	10.9850020172973	9.05723338787792	14.3062931539241	12.4889272310235	9.59634758671299	9.81938992912237	13.2484669979936	7.36539786423639	10.4333869243525	12.5603517609781	11.5614362816797	10.5446392400383	11.0698567554608	9.56954058725748	11.4963952127631	8.64425771826639	9.71066190727497	7.99017367445136	9.75776276729814	10.2932448504874	11.3403782895898	10.6273889505129	5.01698440138725	7.45877916270928	8.34892842074682	10.7095522642356	6.89041573084578	12.6881722227689	5.4980055563856	5.71904433691477	12.8604877727678	8.38527090900613	9.969424631659	11.2166649948037	10.6739868675866	8.09111452591193	11.0693297991622	5.43990319740389	11.770908318066	11.6709296416132	5.49094581809127	5.33707972663116	10.4259784758744
CEACAM6	16.9522935410689	16.7618135835747	17.5273845212618	14.5493100013974	16.2908104544912	16.8683332919876	17.9425282588881	16.4309949001352	17.6065609253896	16.7639001548683	14.908558212305	16.7821336528166	17.8976264754297	14.3394028966888	18.1374411031182	17.0643372301224	18.600540542818	17.9358006578863	17.686902242793	17.8684262738944	17.8987600012573	12.6241771213323	16.3145194766502	16.8926257372478	14.4807912272819	18.0649167507388	18.2662605018992	18.1773209823988	10.7304522777743	17.1814464444745	17.5972396907414	15.3166235555031	18.1599465064836	17.6772123641791	15.752250948619	17.7712929545047	19.3519522148106	14.1592317330001	13.9713026819799	17.4528126115337	17.2511406962202	15.8716640536269	15.9109180647041	14.0700188941575	15.8619477356451	17.4770798441868	16.386907627059	15.195657666992	17.5693117517303
SLC26A9	10.9656220830613	11.8663644337116	9.30646104712852	13.749958747764	12.7901341900639	11.3744016035432	10.9219125244709	11.2914428834315	11.5562262374154	12.4099656160277	7.98529041020379	12.7688426525203	7.34439682305335	8.56287831911441	11.1393470024691	12.2888457533012	13.9047279214282	11.2304538266125	11.4689843695833	10.8268746616995	6.52425916081332	11.160286214813	8.72371547915908	10.8320730915178	10.0709401567821	9.21795437768422	10.7893320701384	11.2438312377397	10.5307918035027	11.3432907297366	13.1930647416712	11.9697536066679	9.8606456926507	8.69739096425958	8.19819089953122	5.42496937453147	8.53092220334056	10.7266619941858	7.66692452282088	14.5227907388622	13.5604408142845	5.47447651670192	6.84261116507918	5.61297863934376	10.5051191158171	11.4884218859984	11.0498593011491	7.65829599043682	10.709255138911
PLIN4	7.19806492636491	7.16969494320376	7.38584997103771	7.17754451354557	10.233918955944	7.62375690273782	6.89485176946878	6.64284838599551	7.9901760593267	7.19059691076786	8.43806155579928	6.98399113577339	6.42560357162894	10.7267092979223	8.77806072843792	8.56973845714228	7.62646848956586	6.65096708680733	9.43755347403739	6.26385317090085	7.23478345473326	8.016356546521	7.89458796464935	6.66823204713496	8.64857333266347	6.39872538803289	7.63669254745723	6.71289458313041	10.6613125992644	8.41226703843126	10.0259302411844	8.11637483705408	8.21511308352219	5.3232082309309	7.99441304910164	8.37810269036851	5.34697668974599	7.44199609263874	9.2007319177617	8.63876065830608	5.73541071543062	6.67381005453867	5.33688957042215	5.85406245108667	5.89247805022588	5.94404134564506	5.59618259260389	14.0328221798593	5.46565876659072
RP11-1220K2.2	9.73721903046788	9.68804802405727	12.1576339932006	10.8658068845481	8.60195129619413	10.22669473436	12.1137577476985	10.2291446503844	11.1344885291093	10.4257496155256	8.66853959632842	11.7766435387145	11.4941558962546	7.57376457816904	10.6420053424718	11.9952338923678	12.1178562791118	9.25404716147876	10.6347695156516	11.653341253247	7.94337466000862	8.45373324767228	11.8703119259879	11.1190429646286	8.66893052443254	9.70262563646128	11.8210952675942	10.2827853247651	5.01698440138725	7.98276608008352	9.91894208172992	11.5850083075896	9.6021100552759	11.7614746608499	11.892159632319	10.6632260388032	13.8767444588818	11.0511676578993	9.73421957729991	5.88496985059356	7.52403463862158	11.1675835527077	6.01091373547515	9.20417549468674	9.53389671923327	10.1411150898873	11.9367662206317	6.46047610069671	11.1084474941618
DUOX2	12.1251546838537	13.7603350994034	14.8320814409579	13.2833329399787	13.7722076678754	14.3400763638865	14.3085869747655	12.2513051041237	17.0032311059672	15.2083345684467	12.0091011681118	13.0125187505667	15.4175418532045	9.93425472127465	12.8835459113458	14.6589925895581	14.7589684038823	13.330288112627	13.5873683710158	12.9291246321383	13.981116810416	11.2608395866884	13.415869865855	10.5564067236387	12.2937257892031	13.6078639854628	13.9508386118221	14.3112526332758	8.47978159991428	11.2022989311918	10.9494749605494	13.140537399995	11.3492011246532	16.0975360022934	8.31098078489836	7.34498949536985	17.0201157945621	11.7534245190133	12.7929854749949	15.0360471276254	16.261123572617	12.1135394422733	13.1060520161488	5.61297863934376	13.2366892060398	13.4641769722212	7.81919183703866	5.96224238030043	13.4281756521158
SULT1C2	12.4970393731575	11.2787154155829	10.8950857972639	13.4641318205825	11.111713898531	10.3086751902978	11.5447643745393	9.07751443208792	9.09955946037394	13.5307478636537	8.43462955157225	12.5594323605646	12.0368496906849	9.01339268886815	9.49727753365076	11.7195698736493	12.8141745267279	12.8590934214475	12.7306535396322	11.2322147154175	10.7841102057174	9.27514415290034	10.5222139480586	11.2620144995794	9.02935865429763	11.7402837496292	12.3274889852516	12.7836055868955	6.32269459512245	10.2366633096857	14.159146569352	11.2780641541926	12.8532049337008	11.9143395467848	12.1884357083272	9.01205630985653	14.0928995226897	8.87221589592927	10.6612968056521	8.68818689451607	6.84640055495639	11.5122040537601	8.7748901937682	8.6278894530849	13.9374750901176	11.7048151255643	9.86000449356016	7.98109641811622	10.9202732319544
FDCSP	9.90343744385566	8.20947301579201	7.88859849447285	8.62654676910682	5.01698440138725	7.00976735182668	8.80619822960169	6.60494290352648	10.205050083251	8.32825663224514	6.8380610039755	8.68417433069341	7.9276485651725	6.20232513292124	8.09526618347757	7.71225598604948	5.01698440138725	7.81596260180977	7.76247541884951	6.69232359982669	6.61294932280994	10.2756824239306	8.26774156420708	8.08027153136432	10.0720264468389	6.64462448133108	9.34479513567535	7.9721574816451	7.32552236317267	8.34561635714914	10.5421642902919	6.236064903778	6.28976025475699	5.3232082309309	5.35790164745162	6.55474404754252	5.48265779454226	15.0802412857954	6.98337131320381	6.73735162733506	5.89249637450218	5.34115491574575	5.33688957042215	8.11247724934064	5.35223599479261	5.7399110473399	6.00737381441897	6.62905943905481	6.2158904333654
NEUROD1	9.83159415060287	7.48898757383273	7.58042534123634	7.17754451354557	6.23921671301185	5.90507241204602	8.28835062571775	5.01698440138725	9.19631093966162	7.55727075220599	7.14451679934782	9.45118604611542	7.88676103601756	6.98471217713631	8.56825739624297	5.01698440138725	10.0277723068514	10.6363650467992	6.86457263648466	8.38752817104996	6.13992970245201	9.60579657155684	9.82175612436851	8.25582041718416	5.01698440138725	9.02157752728904	7.70500198355365	8.13026390737517	5.01698440138725	7.91488683232258	9.4280596058802	6.27499951560711	6.28976025475699	6.87431973583995	8.67646486218098	10.0403069826908	8.23447488626198	5.45664486515275	11.7785703811366	5.01698440138725	8.67418623837102	9.35349598774497	5.96169786439639	5.61297863934376	6.45888404964538	7.45114151984594	9.31713837522577	5.65331827183977	8.98369103167489
CCDC144A	5.21639269662827	8.3002666725037	5.01698440138725	5.01698440138725	6.95942321750343	5.01698440138725	5.01698440138725	5.01698440138725	5.01698440138725	5.01698440138725	5.01698440138725	5.23123694134924	8.20455418709139	8.54049436244452	5.01698440138725	5.01698440138725	5.01698440138725	6.37310435559086	5.01698440138725	5.01698440138725	5.01698440138725	5.01698440138725	5.01698440138725	5.01698440138725	6.76183947936381	6.71613133899894	5.01698440138725	5.01698440138725	5.01698440138725	5.01698440138725	7.31789597091952	5.01698440138725	6.85054064289558	7.43385875284951	7.83992869909556	5.96010213336958	5.34697668974599	7.46779363163567	6.91757423640465	5.34928740811862	5.96032796535842	5.34115491574575	5.33688957042215	5.43990319740389	8.93488976527765	5.67805082871905	7.87552570840122	5.65331827183977	7.2058495950071
KRT13	11.2833419937394	7.76643365950878	7.0272798198253	6.8618599669437	7.26350308758822	8.8601601436507	7.50095073096449	12.637648802787	7.40684151763497	7.13994086937609	8.42428340107331	9.14610073994119	6.59488599092835	9.54636743240131	13.6627522634432	8.69847675597424	6.57273257119124	8.6840772207644	9.7125037665357	7.03670420115381	7.70028422124242	7.20393006987162	7.98459069197626	6.49167842910431	9.70968946850107	9.05519572487101	9.3843442267442	9.39235009282995	11.0589107032218	10.469706217644	7.30287491364756	7.21986522494145	7.99302522123767	5.3232082309309	5.35790164745162	5.30595231170377	6.61960992960069	5.45664486515275	5.35177754164798	5.34928740811862	5.37897034845122	13.3575330422662	5.33688957042215	5.43990319740389	8.3283821765635	11.2518576645992	6.46143829593046	5.33707972663116	6.00488441778326
DHRS9	12.6383339125643	8.58956238954057	14.2943656835963	9.91327792418516	8.63450969602119	11.6685388561548	14.1404262715682	10.9528128097319	12.3285249410324	11.394558197144	11.2118806596218	10.7083257673375	12.3184840840124	12.0498764095309	14.2662398752094	10.0598443294539	15.8079918071497	13.4490456831363	12.9080122906674	9.98446453991093	14.1762881312603	8.3592517981792	11.6927626879778	9.56893488521202	12.6515564451698	11.3431475475183	14.2185967390282	11.5990111517746	11.2720880542236	9.77759105950157	10.9332022158707	11.2751124122554	12.6543559947327	13.2318938787256	12.1093845678551	6.35650644144333	15.0486804823669	6.82099385881997	7.14381517808186	5.67728230813493	5.37897034845122	10.4566218451436	10.0602712247239	5.94971939177886	13.7812089655104	12.716292138158	11.751462976624	8.63745222797883	11.3518390398215
DPT	9.607808412546	9.75315448480619	9.65033272715596	8.84705668577543	12.347308011061	9.80301235988432	8.20310331470396	8.07745561557998	9.31592690669313	8.25783782659462	8.64206244557599	9.08065895022647	10.1334489678	10.4745745922563	10.4680011700182	8.27087794405312	8.42554722438983	11.0814642990804	10.739965810476	11.9100486119226	8.71208887961969	9.23909518236751	12.9633169715548	8.83489000443952	10.4178891012175	9.61255411624461	9.3809480943719	9.89887629775969	8.01364830561536	10.117963913291	11.9347331847771	12.5654208263743	7.03830965412926	10.3951926900788	10.5340354071314	9.61022743137545	8.27511094683981	10.8118498915054	11.6741771927754	6.83600571472028	10.1543666053626	9.04715623239933	11.3912664347128	8.40559809336602	7.9672458629961	10.3142724161783	11.0865898933008	11.0515457707007	10.192771969284
F11	8.57633409793496	8.15692494706848	7.6628477899515	8.63710672858037	9.62321078410792	7.88784477049061	8.93141746391314	5.01698440138725	9.77259167614748	8.41926622814158	7.51062069148552	8.25400548796012	7.45117156032514	5.24710282234594	8.64017219847626	6.44359237151871	7.16227145596056	8.13198073255988	8.6617472579597	8.86200434367766	5.01698440138725	7.39041764180335	10.0470296929325	6.80555383654092	6.7735947137523	8.16839038955469	7.24711870241019	7.56671274531374	5.01698440138725	6.30599948703097	7.59976745809926	9.26529755116482	5.63195792725352	6.05709484162138	9.89744611113291	6.17877453980081	7.63667524550885	5.45664486515275	8.0147227497159	5.34928740811862	5.96032796535842	8.80271729037315	5.33688957042215	5.7443972019725	7.33901901691338	7.91692548867046	10.425979630618	5.33707972663116	7.28447641674062
SLC39A5	8.47618062564012	10.359688604172	10.3169773988912	8.31688954812662	10.6604023204155	7.67863177683307	10.5493551740252	7.18395098233209	9.26677218495538	9.27137650345413	7.85660204814562	9.49913992301757	10.5522367307243	5.24710282234594	7.99177853422156	9.68664997982126	7.10709074826684	9.54648058389919	9.50482017610821	10.0020636269508	12.577202194626	8.58781450106343	11.3353930031043	9.52438680950702	6.96794740586793	8.60491453994461	9.43106557482532	10.185795808455	5.01698440138725	8.68870827886584	11.7041961099743	11.4999203443595	6.52690055193074	11.2540279975096	9.90567531975264	9.99491452622057	8.18411286116056	11.2311185886504	7.83486164365641	7.98799380044854	7.32814767522297	7.19218742435193	5.33688957042215	5.7443972019725	5.35223599479261	6.78954801091764	9.26420155712178	5.46874862269231	6.83241967151134
LRRC15	8.50375174355691	12.2857472341794	8.57080071498248	9.67541379206758	7.9073555185024	11.7008569642378	9.40092296973261	9.25777441093306	9.14620402022235	8.46595253099794	11.4696645565973	9.87877132057414	9.19968760570807	12.6325952176585	12.5385544212177	10.6956584263195	10.0003548735675	9.55428741182913	10.6148451980441	9.39383934560217	9.07289429942257	9.72917845050812	8.14887883798931	9.96683689956716	12.2367930849851	10.6484962304275	9.65134211983377	10.9346390308916	10.9318874534775	12.4303970075873	11.9801254121825	7.825009513891	8.78682456626518	12.3009250063587	7.07795838681949	8.90976314439776	6.5912675199792	11.9262762342262	10.1693499956687	12.8070629484072	6.45334542826595	6.38154827944282	12.0606895345006	5.43990319740389	7.23741248371018	9.53934125019129	11.7646827228873	11.2149422472879	9.85652665020381
KRT16	10.4413948924421	10.2669545443856	8.47263954782952	11.0664206924655	7.74350203168265	13.0860601926524	8.07006928045877	12.2814353494507	11.4452646837383	9.33882439996179	11.1883335727949	10.5589034481025	9.54308376899067	14.756158171956	12.9312773504117	10.3288336462024	11.4723035866523	11.2540941656311	11.5478192727508	8.78826254549553	9.97646118917572	13.3552355556901	9.70546167148827	10.9342083820956	14.7006575709318	11.1786024613848	11.1217976616862	12.4494965426762	13.3098559198228	13.3385991949869	10.7355653037632	9.56885791954508	11.7578456811926	10.5874005426594	6.99287785545448	7.67453976400256	12.3432044492564	8.46233325155297	7.33637583218793	11.8720232203282	5.73541071543062	6.15826560098347	13.4994540410113	6.25221186531189	13.8540320925449	11.0051255446393	9.38735450616179	6.14455410328636	12.2860363314472
CXCL5	10.3151022123998	12.8346722656293	10.8823072080852	13.6716063150989	11.6215036885151	11.6943861595161	12.5313340046553	11.5407864192127	13.6512111894593	16.0527633203527	13.3435822587204	12.9715989355105	11.9440181514415	9.72755016565194	12.167088527256	15.5301739391383	10.6715815607049	12.5631785656867	13.2789980892895	13.2522759110949	6.92965349246142	12.7513834246316	12.4154391184507	10.5386224985521	11.7351950935835	9.84004069024192	13.3054043255184	13.1831333810743	7.13498634039586	6.82801199495325	13.057310549934	14.356943343359	11.5378287232942	13.4397176393323	7.93029256467432	10.8753477706811	11.5106137756549	14.0407510114577	11.3230633113376	15.554094754623	5.52758466424651	7.9128404437549	9.52108128948086	11.9055983152603	8.13218501087909	8.63788453649409	7.0102376402565	13.1490182402244	10.9969538531392
CHRDL1	10.7929402901324	8.61091273357732	7.89311941830458	10.3983266356994	9.45925741417062	9.4108084240182	7.8621242759791	12.1407835783249	8.88392033167029	10.3580881305148	8.11177672040322	9.58915678718158	10.2926208832081	8.13674298816188	9.54014160137198	8.97843977297729	9.26257266294191	8.32499450536314	9.85532951417553	8.99645583167664	8.08232483679703	8.65345110973277	9.72743399671604	7.96332763602685	8.9791296865338	8.10903306211905	8.75587115522709	8.14513652226204	7.91356163906145	7.97723397344564	8.70949605385773	8.86930531909384	7.00292679279827	7.02126570662266	9.2735815299219	9.04816096005628	8.85276724552784	7.6358072570814	11.5105779967413	7.43097010267892	7.5728694645927	7.64903163575203	8.06096155229899	7.76061889969415	6.77666366189792	7.32750039515508	9.24751242633341	14.5755502802806	9.04988942156447
SPINK1	14.5516777120121	14.1173715096365	14.7308030053669	14.6930646857848	14.6335358083188	14.2262208301142	16.108776122325	14.7971722485687	16.969794910809	16.3140984841388	14.5032739146387	14.3302738378137	15.8174677528213	10.2707014082864	13.3908814350127	15.9456338089879	14.0291590052226	16.5977714232794	16.3487806185889	17.1306919338007	13.977200863231	17.4675405307263	17.1830613320352	17.3127170827759	14.2002842271688	14.6451229961088	16.4766967365288	15.5619880767398	17.0603894913438	17.562313636717	16.3953342829234	16.2386585902923	9.38037031856389	12.578471910948	15.9925493775393	15.5562902206651	16.2686483817703	15.1242401017464	16.4923681692368	12.747131998123	15.8049478163224	10.88648173002	14.1577691711178	13.5215058785914	12.133789802704	15.5918014272832	14.6001454138996	6.10232713466504	12.9491295839037
AGR3	11.0869032714398	12.1104445347195	11.8197135335641	12.5770922833971	11.0499075974537	11.7562714886529	12.8141060790821	12.0688441160986	11.0586408805533	12.7650816129772	8.97902377212269	12.2984820287206	12.5147008620273	10.0601962175494	11.579030261446	10.6956584263195	13.0360947378815	13.8917738865114	12.2902255028017	12.0461180115017	13.4784778972523	9.8334511291242	12.0592417339579	13.7133762315796	10.544544985156	12.0637449380696	12.3120047554799	13.1859083083498	7.02812970521666	12.1872637601242	13.2551488455178	13.0507778744727	11.8365365478487	12.1954239046575	11.7062291426255	14.6438645245832	14.751703220248	5.98560801385649	10.8165318812059	12.6109077383645	12.7014849328592	12.0225361627463	10.9106150366383	8.87305945283746	9.64268940343274	12.1979249836829	10.0806183959717	6.54790009996317	12.8667665525137
CTSE	16.4787834277493	17.125360703296	14.5009592175275	18.0515524352135	16.4953033904076	16.4266392387452	16.6878824173627	15.7748728325394	15.9523561913216	17.3040175519373	12.9824365380428	17.3282239116281	14.2401892129611	11.7388465789935	14.5268450715705	15.2880319046092	17.0589915200311	16.7862485989686	16.8305440230474	16.2870908199353	16.2453717184623	16.8397824218693	14.9868980673949	15.7182791650104	14.6042226562291	16.8276752664188	15.9755038802586	17.953054448696	17.2015168257889	16.8391532456045	16.8145286165888	16.4145353986933	16.3021001822777	13.7993224860396	15.8392623012104	16.2481061055346	17.712774729982	16.6832757848951	14.2714851197508	17.9976556410953	18.3296628036453	13.663425862378	14.8223659390317	9.08972193426078	16.5736012585684	15.3190723188358	15.6810129968734	13.9904645595741	14.6181913110055
CLRN3	9.21725124103514	10.4653720147125	11.4185737889935	8.30364307240718	10.0333155780394	10.5945669307822	11.7988836232906	10.1417216757571	10.3048709444441	11.341904478413	8.2747401364149	10.2778707791949	11.2868192407697	6.80078443919193	9.17533245176607	10.8589861506398	10.3411129142121	10.730191477512	9.9148542624217	11.087346141968	12.1625623269224	9.71468644951858	11.2281198141628	12.8513969453246	8.53267512833139	10.5622813022831	9.72143828254767	11.3063814565036	6.54304405337779	10.5060752035027	12.2976812206866	10.5615129885854	9.70393504671187	13.1640064593482	11.5749314361408	12.8201370866816	12.0234943809824	9.42522775173196	8.75455708814478	11.2239696804298	10.5610644632601	11.9014558639539	6.70401681275015	11.7238873458556	6.00554984850465	9.28732713426099	9.11113195632034	8.36129403631675	10.0452687946101
CCL19	10.1989082135369	8.48545505414473	10.0360237475114	8.31028183315896	10.4535408365175	7.50079373084581	8.15341548498385	6.32140848595457	10.4152032684919	6.44275255762836	6.61753592999825	8.89067003987609	10.3921295569584	6.4813583459507	9.84652338952321	7.24600081816963	8.15869764739957	10.4024416125503	10.1563180109895	11.0388805374944	7.37004053352564	9.40731161423684	9.68182510124601	7.10674228602222	8.76116763608481	9.10418810288965	9.33429626447129	9.47033880677221	9.15966836138915	7.5219411104297	9.10506958959941	10.5329584880712	7.6865519705809	5.9697588998027	8.75788632297509	9.44165753495731	7.04064872378405	7.92039620701808	11.4194046154699	7.96791574276659	9.15763022203591	8.39143921635841	8.85217017430419	9.46153766399347	6.67086266233796	6.66489652890527	8.32490655375229	9.2383763132363	10.4143378150572
SLC2A2	8.64088998887979	6.49517791156258	7.90659465092567	6.93709352276253	9.12689906232477	5.90507241204602	7.66851923722414	5.99949208323703	8.45897244939365	7.91525598555638	5.9188309573737	8.70671897974791	8.37268370496009	5.01698440138725	7.49802041112085	6.21130425071397	6.66835892026251	9.80251490761547	9.31242980294236	11.1291004124706	7.09844660812209	7.84841205706375	11.116140736954	6.7388572605284	7.05487468465358	9.21609945563779	7.82205680276257	8.02149228810545	5.01698440138725	7.17128148987652	7.82293415725319	9.10115237497301	5.76739732303742	7.71835972186371	11.7472129509209	10.3263018090806	7.32466306413053	11.941919085565	10.0880375047755	5.34928740811862	7.83411787064618	8.9252683509607	5.56884162992861	6.03535808021621	8.00784022401447	7.41523202227525	9.91643258019709	5.33707972663116	7.35869164176044
UGT1A10	12.4632463991049	10.2967165668418	11.6200535448087	12.4221411189548	10.5977951558261	11.7652522957118	10.7360104268835	9.21760170852038	11.7504109957859	6.58653068500561	8.00873205378442	11.8438954636223	11.3859502723942	11.8911724385017	11.5219316182677	10.5185616333047	11.7538571458308	11.4099706643325	12.5253246504416	10.1693749118216	8.9116263364127	11.274719163587	9.57608344996357	8.77509896222891	11.0417631248573	12.503171837178	10.6491433165909	11.5873035182924	5.01698440138725	10.1265989001097	10.7342240223564	11.3019465574566	12.1946455239282	6.77278654764899	7.45139943402995	11.3323347592206	11.8745508003357	10.5541324615868	9.99938871105355	7.77284460699543	11.8777444165564	12.6832411330133	9.72319037253628	5.85406245108667	12.2292368380307	11.1984854397288	9.25170294571737	8.64907827121042	10.8305544555003
SLC30A2	8.44547919287994	7.9302497123887	9.406293104528	8.24937848437542	8.18364196060514	6.00053917463394	7.08597241720058	6.4613925267098	10.0951609276395	8.0360280684381	10.1038377659733	7.94553379015974	9.03986026188369	6.765271058491	9.32723392608931	7.37447860772723	6.49538039484251	7.52191331833536	9.06898288084463	9.1216605343167	7.37004053352564	7.66964775631185	10.3663517687812	6.55361059063542	9.37283864430744	9.36075734990024	7.78063068936146	8.30575064366959	5.01698440138725	9.05330844296897	11.3816583180794	9.15583681660876	5.76739732303742	5.44924502546544	11.2463777598882	5.91761366139815	6.04114676430276	5.45664486515275	8.37979405271512	5.34928740811862	5.52758466424651	9.43463756857754	5.33688957042215	5.43990319740389	6.42504687668075	8.44936886284586	8.52626614246241	5.33707972663116	8.08122741166433
NPIPB15	8.29269070935857	8.50461401399918	7.29797858089626	5.78415512052099	7.79121332809096	6.21963432709072	9.12017138977867	6.47227897863928	5.01698440138725	9.73069857617566	7.29387271255736	7.06837257336436	9.02508128954314	6.07369931188636	7.19450043640172	7.75611303267988	7.40797514258535	5.01698440138725	5.7519704471025	7.22920112647838	7.35829772409	5.25007560683187	7.08825504656059	8.08649060676958	7.02655346884922	7.59702937446886	5.01698440138725	7.40595672168169	7.4442761308189	5.01698440138725	8.77915362403418	5.01698440138725	5.45346944511205	8.43992186054031	9.56466486167509	7.75698646211179	7.79223094381151	8.86281031702905	5.01698440138725	9.00783554935439	5.37897034845122	5.34115491574575	5.33688957042215	5.43990319740389	8.17722190048854	6.30727850307581	5.35287575302871	7.68156053309682	9.12957346485381
KLK6	7.98114430685607	11.478911105973	11.0119124928319	10.2247834968103	11.75569846841	10.4274214277829	7.30025672187416	12.5724679157511	11.2327147829279	10.8669903654067	13.390430627759	11.1461686218783	10.240961904155	11.3865060196281	12.8793870017513	11.4104274510793	10.4190772283816	10.6104273822736	10.1983221382732	11.5206472104444	13.771399627818	11.8681054456223	10.2911759350939	10.1726246731998	11.4346188105558	11.4437883568008	11.1746196068567	12.2498893507042	11.000800418319	11.3731225832664	10.306143178548	10.4216518228914	12.7937673397446	10.6386748564612	10.9477600999403	11.2420447802927	5.81677916859676	5.45664486515275	5.35177754164798	11.9055038564011	5.81819833806443	7.90279572776068	10.5066089285003	5.43990319740389	6.45888404964538	12.8574695310773	8.6269072225411	6.10232713466504	12.014378719464
HEPACAM2	9.73301766424365	7.39927592803754	8.05085016302268	7.44997968366358	10.615190396933	5.01698440138725	13.40474943489	6.40527194684982	9.14959952357253	10.0697501779486	7.74317843454599	8.99187178781339	8.18457337249801	6.63866365236971	8.39646959774455	7.89671809021909	9.32785879142743	10.2513916126892	8.59632609844455	9.77956583271322	5.01698440138725	9.28106522737657	10.3481306950518	13.2190347033615	6.48325482617258	8.96520581408673	9.23806053484864	8.37655114940933	6.36269537855643	7.81267387335197	9.61484279708517	10.063780302393	5.63195792725352	10.9573076742064	8.44607557311226	10.9390057991344	10.1666122184777	5.45664486515275	12.7322628400621	5.34928740811862	9.06096652764448	9.12158526220969	6.14391375636927	11.3799328201927	6.10539553201897	8.85720168757451	10.8368620474065	5.46874862269231	8.97007583359649
MUC13	13.4861683258486	14.952942454514	15.2140080673831	12.9652209118118	12.9588120088063	14.2882244291004	15.7726623283385	13.1834114474849	14.2440336078525	14.9608274905717	13.0890711871592	13.9948460675592	15.4520048078891	9.59654748914485	13.2339808347043	15.8463807818762	14.4020671046942	13.9138225791414	14.2225007108655	14.3824039490436	13.8058352730084	14.044506041785	12.8469975470186	15.7511206291855	12.9513673022389	13.9109680092384	14.0406080818641	14.8283556316384	6.43843954372265	15.8741343547116	15.1787572923837	13.8336646319435	14.4183819889027	16.0055814119327	13.0729104263696	13.8610851246637	14.8970798714766	13.7623462803718	11.4147836537184	16.1311103802346	15.0498839557212	13.7900462324906	12.7818556969801	15.7339482911164	9.36703502273101	13.7984979672017	12.1781785518893	11.0901959498218	13.4841002275983
MARCO	10.1658052030357	10.3226652505228	11.3057753981036	7.83859295837075	7.72722430270475	12.0564020177745	9.91756629145739	9.87194651287173	10.8187138196766	8.63871281287504	8.04543984688548	10.8124689839176	9.06896831581395	9.22188977695759	13.0426888646017	8.05954067266524	10.1174590588429	10.0399368470825	11.0054749920145	10.0499848799409	10.1255609775475	10.3346355360248	6.88709993147062	8.89578962192964	9.68858440628519	10.0706346067833	9.0518115213596	10.556395443204	7.64042052712285	8.87380512447355	11.8262696089908	7.67424711822616	7.29111078989239	9.57056225753555	6.99287785545448	9.60781540251508	6.25910525478187	12.5510435815954	7.23484873467194	9.5035973259955	9.94517057628443	7.71986143770484	7.15081507621283	7.57729936531139	8.91920349486604	11.7072053270744	11.9983713321505	7.7816383495125	13.0308578442086
PLA2G2A	8.48626855858298	6.87813276140741	7.18876713763333	11.1438743238637	9.04557326124088	12.1385375262704	9.20476548582235	12.3174991675421	8.15643401347579	9.86397322193052	7.93228956166884	10.2244821131212	10.616286081636	7.36539786423639	7.19450043640172	10.2560512682055	7.21520871298127	8.18175111095002	9.01453600192194	8.92420857357985	10.3503603415183	11.3260855470271	7.31298258227896	13.695564264312	7.36125187333559	7.02155485678643	8.07339846325123	8.37340866361569	7.58302507422178	8.47202681282422	12.0009036802227	12.0907907119863	7.26205550879609	6.27808664579063	10.9236713712916	6.24157708722635	5.34697668974599	8.66037958728118	9.27624123412317	12.3292341070283	7.42074010388631	6.31242607728345	5.33688957042215	12.7517411121392	6.67086266233796	5.31468698973669	8.36441949235504	12.0340337115214	6.05117851389888
SLC14A1	12.5160872807686	7.06528045548121	12.4133840727419	7.36740484953703	9.72196423018512	8.90814122953647	7.45141817025338	14.2735098806293	9.45403353402767	7.76147807066722	7.60096926295331	9.9916695517011	12.3334999075362	7.07218754412168	8.85209168321983	7.20952139188931	8.11718632048778	10.8840854809131	11.1126700701676	10.0169792151513	7.49284996585661	8.10010623299548	11.7811855138879	7.99680529847509	6.67615916404978	9.79609136250896	10.0541148906192	8.15618859711421	7.62629612603281	8.43647403217465	10.3540978482503	10.9745039967822	8.87247540179201	5.3232082309309	6.48147012867113	5.51583965549585	5.58609734927479	6.82099385881997	6.87170501172611	5.34928740811862	8.07621130873135	5.66132160233651	11.7397281122577	5.61297863934376	11.7026030433266	7.75662340723713	5.95268891876811	12.0520905423326	6.93659294435598
SERPINA5	12.4498878960382	11.0642299105097	12.1723108200129	12.9994149249796	12.9630621600971	13.1585979569396	11.3346090258469	11.0769304634539	12.4602524315277	11.9700311194715	12.7786589579604	12.0703026726454	11.7881534242272	11.2464394193864	12.6971036535758	10.4952642937775	9.41053008905971	11.4531276445834	11.5808632173743	12.4870644631623	7.22177244072432	14.1019980134712	14.0038812326253	9.86162252901155	11.9440514840883	11.748304833042	9.90506231686078	13.3451221334921	7.91931460299332	11.8551719132686	13.1529855362344	11.64872797336	10.2940887149076	10.4354345302996	13.540981214506	11.3895332294533	11.7567682087008	8.27552609962151	12.4524024706881	11.194526284908	10.5373782262973	13.3505206768315	9.18213053400589	7.11328881747073	13.1423146957902	13.0406149974031	14.4358764650487	6.42972984042295	12.6368762957351
CDKN2A	11.334435687213	12.0522177323651	7.40533229517075	8.98336724004966	10.062948842951	12.2404332493645	7.07483212436003	7.18997128957337	11.197579513881	10.3252719375792	13.1301376969346	8.60900360813448	7.41651614598263	7.31174513726022	7.76266954692496	7.08338984059591	12.1314813025624	8.01309201515281	7.82392768975018	8.11143746227435	7.72750856448086	7.78193115899073	9.62373586729506	10.2429695064962	11.7508683995558	7.56746997102693	12.4025110731388	7.38685088450148	10.7716486336817	10.9747455544573	8.74206890866524	9.31992132690974	5.76739732303742	9.23330309852511	5.90689123857952	9.41153454194203	5.58609734927479	12.0866580494297	9.0269277563407	7.68887928870421	6.08148074822572	6.02370933256159	10.2216808579349	11.7106778006127	5.49004706701215	5.60927814587191	8.36441949235504	5.90988917628801	6.00488441778326
PI3	9.38480759231548	10.0406924587985	9.58727978637664	10.5833569916375	8.95421216343319	10.9522898507169	10.9401181435479	10.2074283930409	14.1735209800282	13.4255361781145	9.09821290922657	10.4150518673151	11.6941358748087	11.7485717850923	10.2023767883999	12.9262098787233	10.6843924975573	9.77205819271908	10.981160487875	11.0112342849793	11.3607988464283	10.4518882654495	8.70813045631468	9.13724961579294	14.3422089886739	9.93765277188538	10.1627632621805	10.6774832655582	13.1839488733298	11.6841050293953	9.5119948748464	10.6793502648836	8.71646181659438	8.17773670391268	6.60900456002503	5.30595231170377	7.98227206952665	13.0678142764267	8.51134790826615	14.307281638794	12.7365625883289	7.57433736849143	7.02506376371564	5.43990319740389	11.4793845201462	6.5972680430971	5.49094581809127	6.51951096958208	8.50527813371694
SCN7A	10.5521557447423	8.82983240101695	8.85328193799098	10.1013290050913	9.81154215955104	7.83122818381594	9.2095895245175	7.43088699338254	8.37100829536804	7.77227878688854	6.30948937832274	10.0972983864159	10.4932577438868	8.56287831911441	9.80698098649965	7.06284556595509	10.2222424751438	10.8791289923512	10.2176728145294	11.4012488100263	6.84474927327236	9.52999109895681	11.1509433474658	8.49793086504244	6.65049777902299	9.37245646652748	8.62654049586001	10.1724158407711	7.90198385846116	9.50960762170282	9.95395867329672	9.54614483386463	7.597971175762	7.00380677776969	10.6592857061206	9.01570802638851	11.1273590224362	6.90248346115857	11.1222879644902	5.59004837591744	9.42673906980777	10.2599891063441	7.97044610760593	8.31876182925948	7.88232933609627	9.50121133469145	9.71298148759524	6.75292990520112	9.26938744715446
PRSS21	7.30257451624923	6.80002629935563	9.57902772273988	9.80799700259891	10.3810242401723	9.97854985547467	10.584971542733	8.63645378043964	8.08655700258867	7.999967561077	9.23398928628874	9.67260155740912	10.475760161157	6.43433281147009	8.85792932342057	9.94807229257973	6.03270775111823	6.37310435559086	10.137813447037	10.314237563809	6.82704574317437	6.17543962943399	8.79427519902788	10.3716149559409	9.16211155467561	6.42889369795308	6.97006608579807	9.72761653633741	6.41999749875398	10.6986507806972	12.3754297718148	7.53909516455121	11.7352733126941	5.69670358734843	11.7988818067112	5.82507088717759	5.34697668974599	6.73368604526204	5.75907728713335	5.34928740811862	5.37897034845122	5.97390488170131	5.33688957042215	5.85406245108667	10.8453715732722	5.31468698973669	7.0102376402565	5.33707972663116	9.04123784326833
NR1I2	10.9394546319209	11.4350025547479	11.1462412851397	10.0383659443802	10.9264652665882	10.8277183489971	12.0203539400076	6.8320835296963	10.5410792258275	10.2620029300896	8.5532335743467	9.57023923122834	11.0500540419013	6.78906172739663	8.73002783730109	7.24600081816963	10.9094755999644	10.048797964988	10.6813773424728	9.71697541010561	12.0781863870013	10.3867116913898	8.76696997117166	11.0430474972963	7.59158771581192	10.4087370397414	9.14094255564553	11.2369962406413	5.01698440138725	10.411354536272	10.7422530559974	10.0256212203197	12.5403578806225	11.9061060705489	8.63061610455823	10.3365240299634	11.3913888536022	8.71374370414262	5.35177754164798	11.5160157104376	12.2374554076617	9.52438712745916	6.4289485511718	5.85406245108667	7.75638012894086	9.04349266071522	7.09181591412273	7.99955617452285	8.84132842351316
CAPN9	9.73091237071158	10.3086677521023	10.2178185125269	9.46738927223372	10.9098241686715	9.41869788262513	11.8475253468569	8.4544185086387	9.27766958334696	12.732325265758	9.74543191238009	9.29854169951609	10.2038293830253	9.00177688269517	9.76425769121627	7.81052659869508	10.3857308385709	10.9404880440445	10.9190100224091	8.85368742881132	11.3650366427284	10.4501413253727	7.64570095944889	11.6446042586142	7.76678836086132	8.3869085641725	10.6853173933892	11.793507017379	8.7006986448027	10.8327870932498	10.6212136015858	9.15368903545269	12.6469852878317	6.81441599889238	8.98273058378194	11.1970927213343	12.22819225306	6.15498947562816	7.02540640122293	12.3617598825508	11.0675747515564	5.92094705859831	7.06226454064176	12.5628590136843	7.00693253258309	10.363619494502	9.48663305473901	5.46874862269231	8.34492837919147
MUC4	11.25983687004	11.2957288916008	13.3053565119495	8.1416335990516	12.5234045159501	13.646819558765	11.5725680651442	11.6612963960056	13.4240361739208	11.6585658627103	9.46216518642431	10.6752413488719	13.574179779299	11.9462381001092	12.4893465922497	13.321632439981	10.4021127039752	11.0158064130301	11.5298813299926	11.9377214848368	12.1495204621846	10.5675835775257	10.5192563181954	9.76924865668608	13.5280132594037	13.5146408914445	14.2944483062526	10.8554000603853	8.64688814585757	13.3510114867191	10.4072580167177	8.94338514628148	13.7887193931857	11.7294792016653	9.03382138191439	6.46009563117832	12.9206101319239	5.63639852892506	9.17465207640515	8.58755667634059	9.87756155558275	12.5350837670108	11.2572792755238	6.03535808021621	12.8521056514442	11.6025999366764	8.58082612524824	8.39630834299095	13.4227939262063
FOSB	10.7541199454991	10.5565626581873	8.93336883841417	10.1470377706837	11.6766368205424	10.052325242997	9.90871103999581	9.83859557518916	12.9177233357219	11.5161922754488	9.69932818550613	10.0297250259295	9.86419446388572	10.1405398472725	11.3349808679999	11.5792409674597	9.9428355733141	9.04356671088671	9.78676885912287	12.1839941221741	9.82661853244718	13.9887678554814	12.4984692655431	10.5475420400433	9.70409166255733	9.66645737847689	11.4668310100949	9.35329243634918	10.7053208620149	12.0572675104289	9.79565627427666	9.38905459577215	11.7922708678275	6.05709484162138	9.107193958068	8.16942920962992	5.93672495839033	10.3072224944838	11.1414349941617	12.5709629509648	8.82602738752739	10.5528299082696	9.79514081434307	9.01324844258439	7.59097729341458	9.59211550726817	8.92403747062904	13.5747349316267	9.21662289317527
SLC6A19	7.46906304625135	9.02754320751356	8.7972827288151	8.94784619881552	8.19246514808855	9.34938856108784	10.2143474862618	7.60016057248954	6.91418183684492	9.34770063610234	6.25454637690461	8.861982012056	5.88306592994738	5.89553618629003	6.30010411331427	7.57159179751864	6.80892975492213	7.13684789519446	7.44575566573019	7.96307585710149	5.01698440138725	8.85798418371782	9.70024256659259	7.49144528177905	5.01698440138725	7.21414156762913	6.09162185554097	7.92966964208663	5.01698440138725	7.8001379334664	8.50302883885205	10.2152854859113	5.45346944511205	9.2783495407787	5.90689123857952	7.76584983231958	5.34697668974599	8.47477938911001	7.50454773558299	5.67728230813493	8.18316906485684	5.73591567743437	5.33688957042215	5.61297863934376	5.35223599479261	5.31468698973669	5.35287575302871	5.33707972663116	5.84821862337286
ANXA13	9.40212565673691	12.4613765706804	12.8865825957507	7.97117945364927	11.1021091162948	9.96677393955619	10.8960321920671	10.9031509064862	9.4080421177177	11.6305403427103	8.25926633783438	10.5151198071782	11.1467528118457	6.65195197051113	9.38752324910494	10.3257886606534	8.18448970736083	10.3674657774021	10.2407132990315	10.645324833056	13.2340012414122	9.77319771617179	10.9052565835297	10.7847726153218	8.3168654455268	10.1308232996163	8.92206195318981	8.93517856091773	6.32269459512245	9.76341578790893	11.2022113804523	12.1810646020361	13.2012614742981	8.45821279064401	6.87778984003809	11.6533693465182	11.3524847542219	10.4547822389053	6.72282736786374	10.362640623823	10.1334461640763	7.88248596939452	5.56884162992861	8.89028366065172	5.59508906036262	7.7938839981306	7.09181591412273	7.09948045121023	9.36942999118214
SCARA5	7.80501412338469	6.86545423763335	7.07788340688579	7.29331299370529	6.92987258564378	7.06207977910192	7.49282039196504	5.01698440138725	6.81604760975376	5.01698440138725	7.09067469838083	7.47861308367472	7.39290558528281	6.49659843487084	7.43508340381136	7.61327903319611	7.10709074826684	8.11925777694795	7.33977269102521	8.14390685646732	5.30438600812952	9.88093931875546	9.1007092197328	6.5930950299896	7.76129414429686	6.78359091597062	6.71329622847939	7.40595672168169	11.9253755336747	9.62216254954647	6.56817455329049	5.01698440138725	5.88034692867696	5.3232082309309	7.3382343047664	8.19564314296823	9.32555264012736	7.05108379417654	11.2759383507653	5.67728230813493	7.76637987102516	6.5657939089226	5.79281295862991	5.7443972019725	5.35223599479261	5.43725915762908	9.12947584432512	8.9692445914406	7.06929140555437
FAM159B	9.7351198811608	6.93965618643814	7.31877758002251	6.23576685803554	5.01698440138725	5.93000360917626	6.23846604846666	5.01698440138725	7.4301204388725	7.17392934036836	6.50440068311618	8.98370645895351	7.29405507611753	7.01454275797403	7.99892103309793	5.01698440138725	8.45900988465601	9.1547253173503	6.96661620665743	7.62169705287276	5.01698440138725	8.43604631452813	9.06656869184096	7.66175103018958	5.01698440138725	8.2693052760558	7.07215766798297	7.27309008593594	5.01698440138725	8.08391944620072	7.72695981762988	5.01698440138725	5.88034692867696	6.01453062230798	9.80367613265015	7.35697895254677	8.5574236641355	5.45664486515275	9.93365962321555	5.01698440138725	8.54466163160042	9.06502006892838	5.33688957042215	5.43990319740389	6.27782166521632	6.93807707368448	8.89212451471096	5.33707972663116	8.60880877135692
HOXA13	10.3749246391594	9.31355662431851	11.0411981749959	9.01601204320435	7.500713555906	10.3870442387456	9.43219132191471	10.9498639783752	9.53665145793651	5.01698440138725	10.2112102402567	10.1178971590553	12.0744290218526	10.1341898917244	10.3291475455197	10.0289632876759	10.6164966372882	10.9327352223235	10.3959796568474	10.4412587018116	11.1329209373995	9.7132291867354	7.44834899908282	9.97678227147144	7.41200031216993	10.7122325684273	9.96292211730906	10.9991837673121	5.01698440138725	10.0087576286129	11.2157277502377	10.6316729532424	11.7149080812091	11.8064067752346	10.4427928954363	11.0308637572383	11.317320449982	6.48213368219168	5.48940300482236	5.01698440138725	8.20361771104779	8.6918873375524	8.39488873252837	10.7343428521258	10.2121023764923	10.2000450237136	8.41042330421623	7.37210142966346	10.1810408556708
LRRC31	9.12551189529406	9.0089574018571	9.69300780996328	9.26023244782713	8.84925036056716	7.79215667029703	9.12017138977867	7.66069194814035	9.10481780671054	9.47627169709116	7.85140652329675	9.54138773467485	10.6963236204306	7.4942329103768	9.05193631814975	8.04958956045063	10.7351430387791	10.2016146560551	10.1671418168475	10.6909651621912	8.5616420558572	8.42890929595914	6.98251182787404	9.74616766733265	7.56643696869327	8.92937820059118	9.41455331465714	9.46155321675445	5.01698440138725	10.4294085067658	10.4289802555404	10.2726779296164	9.95057601366121	6.87431973583995	7.07795838681949	11.4726143621051	12.3294387259257	5.63639852892506	6.45705306484374	9.63486283706963	12.9349649528673	6.81932589041751	6.36473203673166	5.43990319740389	7.37123103255303	7.90848934453966	8.07094023831644	5.33707972663116	6.74221202237215
MUC5B	11.891972935296	13.4841949907867	13.9939168676861	8.1378960482721	13.6903651982244	13.5485442807504	13.9098855521286	14.2508471830149	15.781462447098	13.7207905620446	10.8784835699434	12.8789960757916	13.0941360357591	12.6992996947703	14.8700229189385	14.1860268090886	15.0480796538805	12.6531887048769	13.7567961096895	13.281365188996	9.31180062268943	12.8668046662932	13.4064009035929	12.2688938223525	13.0550384018198	13.4013065974743	13.7963930695207	12.6418893922967	13.2776428524641	15.4590584678744	12.7920072860626	14.9863702599216	12.1326665924979	9.49923935690784	7.89709078958695	6.38335648828456	11.762432214325	12.9193871896537	10.9566655009811	11.7780366745925	6.41355763327292	7.02907874680349	8.53315159532071	9.99344749369924	12.3487019522349	10.1983457639009	6.00737381441897	5.56916704418954	12.3927962069074
PIGR	14.6495564360633	16.5206048854627	15.8397395532733	17.5341416226391	16.8719135610264	14.1335441702241	16.3179084500186	15.3162439107012	17.286273684197	18.4985947743228	13.0832437401069	16.5649801331777	16.0146596229738	10.8956944523414	14.81272787833	17.5337362053796	15.8368835973726	15.8291115386803	15.1610155889735	15.4781938533267	12.3523697911327	13.3270913225426	17.309087055336	12.2327291438041	15.9141086904052	15.357484721696	15.8829882264034	16.0194257857414	9.74365952884448	14.091819580755	16.7652032312996	16.4992250902828	9.95492836547396	17.7984277671258	16.3923062501546	15.6263270786196	18.86686585615	16.7799215921806	16.9067205496324	18.0371712737741	17.455869528833	15.629247018971	11.7631421680114	9.98548495861364	12.9730107063294	13.4483701907932	15.3087437791595	9.70552689935954	14.6846427775736
IHH	10.1889803115889	9.67130028480216	10.5300626773205	10.7067953814229	9.58062084096758	9.22166811683856	10.1431731915598	9.47772103668535	9.66301738385722	9.43523565258262	6.61753592999825	10.6179172556047	11.0206613520369	6.54111035000991	8.08525478495458	7.98312267967658	9.7416144808926	8.86127787298947	9.77374636575152	10.0846125232432	11.4944623127108	10.5595049208672	8.71853937811369	10.282248998565	7.41909571166225	10.1667236331249	9.74538451128087	10.6781143313638	7.07194344722939	10.0586053663046	10.9202863943217	10.3588850535144	9.98928145880025	9.57611808208701	9.29046542472835	12.0290162161865	11.1063539916248	9.53559820531388	7.10554181764538	11.3059091629467	12.2611376152953	8.09111452591193	6.2963562639887	7.57729936531139	5.68306554833002	7.23356854783899	6.00737381441897	6.05806325666123	8.64934151700926
KRT17	12.853497270971	11.8711318153585	10.0330086663798	9.89698565929186	9.38754541451507	13.0116342718802	9.33846922342287	10.6285653167497	12.4537643792433	9.21231788263131	13.3708725334614	10.2062369697322	11.0582139245648	13.670435762882	13.7665729693731	11.5116583726068	7.58773900594778	11.5039112009506	12.5335456161665	12.6170366433205	12.0573894943009	13.9958166363842	11.0789721138514	10.4306673072701	13.9755826657531	12.4769608431074	12.7594689131184	13.4543822512907	12.4782868546877	14.9357664647666	9.85120724441394	11.5549029703824	13.1008630822959	6.6145136035015	7.55578814726334	10.7950517905431	9.54888802043369	11.3363317744214	8.5593860463914	9.18994239091555	5.37897034845122	13.0537299195778	13.3572507889512	10.5334100797326	13.0996513306218	11.2001835687868	9.78115126933182	11.2304041935987	10.927308830768
CYP2C18	10.9615926134429	11.4175593765415	11.0600678219054	12.0378099986886	10.5511080112975	10.8799867110404	10.5766152775385	9.0206324534314	10.9709473030546	10.6122714184422	8.8412700288301	11.4109228519872	10.4261663703991	6.56983931558511	10.0069136108911	9.48825951072255	10.1794296860229	11.1302520747199	11.6340080675711	11.1545959436083	9.21469081688147	10.8916071321011	10.7637561365615	10.0398047765809	8.12278652228942	11.471575443769	10.8905218808692	11.1627514896178	9.21600812977052	10.5931745295709	10.5111703549226	11.5220825452963	9.30042218321054	9.01305145454998	8.80577560984983	11.2365992322047	13.7751789490564	11.3796439240442	9.65167447376394	10.5603211575712	12.4515671246002	10.1179069230386	6.36473203673166	5.85406245108667	8.66683175366103	9.16710874957568	9.78980950262148	8.92699003996376	9.43355127021436
MYO7B	10.9789729006109	10.5345314498597	12.0937768243756	8.01679844396773	11.9803179721956	11.7216888224893	12.094709840951	8.45201875215333	11.188968776888	11.0474249811297	7.90751532946062	11.1328980228902	12.8774001464523	6.96442745633811	10.3785076398045	10.8377741292947	12.6027768915438	9.86532797596614	10.1729365053904	11.3716011344317	13.301325452394	9.23909518236751	11.3125192312337	11.5645111475249	8.53901635094052	11.69618186447	10.3795818537305	10.662891977541	6.76914988280002	11.4566433176452	12.3822943719563	10.9967753010999	13.103313225942	13.2878854235976	10.9330870885822	10.5013459934248	10.2992432770242	8.30377143553331	7.86833915427942	12.8108788133326	13.2597981900144	9.95787625436444	7.45516246796942	12.0393680216737	6.27782166521632	9.70181997629055	8.49107061077629	7.2186570245532	10.1371903926117
KRT6B	10.223806743847	7.77285941942062	9.11972991851388	12.3297804021773	9.96707944386064	11.395698502711	9.62307304847113	10.7551128949656	10.8847010155098	10.052507840105	10.4482684397961	11.5263568564227	9.72289697991479	11.3789222433646	11.2421456326671	12.5473472001641	10.8304276972708	12.1100168703269	10.2680387974001	11.6699365755944	8.25258694366709	11.7288600980947	9.54292834382066	10.0710847197372	9.85818875883134	7.72533230950534	9.05608247159286	12.070992853935	5.01698440138725	10.7821819825668	9.35998218461385	11.3777440204844	10.3179281993163	11.3323194023872	7.59818014768792	11.2818662785581	5.93672495839033	9.58205618510406	8.80655178573506	12.636154195143	7.30883202076306	9.30926784853646	5.33688957042215	10.8038638023105	5.59508906036262	9.08834980282523	10.5885045913013	6.7049226883847	10.9435929425887
HABP2	10.4675266703549	9.74036679950186	11.4296886776771	10.180616172915	12.3823226875025	9.81500683380867	12.7940322489262	12.1540190100709	10.8983488117523	9.11578554873502	10.4972211195018	10.9858994138842	11.1459023068675	6.26071484455733	11.4189286443779	11.9127924469364	7.58773900594778	9.7313377123131	11.2583026959176	12.2071891326093	7.83964023474063	11.2331809852422	12.5083801493597	12.4613349893655	9.73872579306408	10.7096050005151	9.95610048492682	10.7056112352916	5.26329399368579	9.37093912663965	12.6724886830923	11.5032874815933	6.06690923666104	9.36119372818707	13.6163711971172	11.5624055881844	11.142642959302	10.5886267260214	10.8620587750419	5.82226307496703	12.8744417823961	11.5227081184773	6.48957575158344	6.11335943341736	10.6223286777586	12.5259996432492	13.0513169181683	5.33707972663116	10.6608249164174
OGN	9.73931512113013	8.8115411583823	8.96757214638372	9.7279577441325	10.8840484369655	7.31722002214458	9.50848616007268	6.89418910077208	8.47538495186831	6.24044680193177	8.82829964514933	10.0849864438385	9.95447507207097	8.41593492194022	10.0866592624967	6.92056849594136	10.4754544819319	12.034308763587	9.87781400300592	11.817678688976	7.65367599308846	9.08508985494876	11.6166574920854	8.77509896222891	7.05487468465358	8.48623485939474	9.63718788524727	9.51347855779448	9.05024936910956	8.89425484910066	9.92366046791489	9.55267099285227	7.03830965412926	9.02531359326799	8.53423412407528	10.1733803394127	10.85517552917	7.46779363163567	11.294168599847	6.60134901785802	9.0830180028406	8.57170518747989	10.5034333077	8.19864878971753	8.35207396053686	9.18442063635595	9.16102328860437	11.9063054106449	9.23189756667373
CILP	10.3769438316165	9.51859869913139	7.56332621042123	9.38089960405778	7.71075182701145	9.66799290994692	8.07542601125808	7.97682650158277	9.90580524515348	7.92492666443931	10.9403813163483	9.89079460804606	8.68261292076426	12.6870704352961	12.168452692494	8.18286454942212	11.7066143381084	9.99479436589096	8.37978500338454	9.57122719582011	9.37775034993792	9.42701768498939	9.71842717923777	9.12833389975279	8.89046141676495	10.320200288706	10.2461931107666	12.0036351982417	11.3759015127761	8.88844186646191	9.47386385529169	8.62076969991918	9.21575603300842	9.34500299123442	9.43029659105625	10.337978445114	7.58503215123596	10.4007979160386	10.237964996384	8.12100685781536	7.28923108754909	9.24418201036277	8.64761374910227	7.11328881747073	8.50063351743304	10.2034375416834	9.01077228273883	12.7845437224729	9.69258684565927
BAAT	10.1758935615602	10.9661604803457	10.1236600296739	10.9205173107093	10.7219093271551	8.42939062277248	8.64411375961537	8.34478475404839	10.5410792258275	9.56262631742385	8.38924025398733	10.1788741339555	8.69202186494617	5.24710282234594	8.234451004057	7.49914196190205	7.4705904111058	10.0231738307761	11.0174802064409	10.4208509034971	6.86220171229632	10.5667777463904	11.6352103689087	8.74813155310497	8.10998776704543	9.44230394313393	10.3179806515945	8.55338859780099	5.01698440138725	9.97362897808898	8.92328650884786	9.79480087037127	6.28976025475699	7.74884098768728	6.99287785545448	7.80933306982938	11.1063539916248	12.2757529189692	10.9642761974172	9.67506712679297	11.6409165039569	9.10009290953446	5.65294473344973	5.85406245108667	7.73219415128781	8.19789036776394	11.3489946710357	5.72702053708282	9.13770913463707
COL11A1	10.8029847866633	14.8667979293686	10.911038171814	12.0148665011574	8.56412799404661	14.496741128792	10.8428347940575	12.0194804500041	9.90279656849447	11.4852278485623	13.9629347889632	12.1598696749779	11.4834241381922	14.0594506000156	15.1500387471431	13.3178085212327	13.447701162765	12.9637305606612	13.2574580298368	12.1782056734213	12.2241169889923	13.0928818280356	11.2030040196863	12.1506286413796	13.5006670848969	14.2411222664419	12.2371503744342	13.0150553785255	12.4609600328598	15.0062519298161	13.9743099245715	9.37806749325435	12.4415743353321	14.6765808872979	9.43789011159241	11.7822916657408	10.6910969586131	13.2507332958666	10.9781256593642	14.345330903363	8.28256821798952	11.1809097251087	14.5482634246006	7.39064327631601	11.5057686732399	13.9158954062589	13.9218277543732	13.6605118581984	12.0540155678723
SLC4A4	14.0789958809084	13.4179520587545	13.069208875736	14.1776330584536	14.7805971142369	12.8427268091755	13.8132663106061	11.1620200651723	13.8644599470717	13.0940356134191	12.5233815989589	14.059626786776	12.9037965995832	9.43353569291321	14.4941145578295	13.3524874388476	12.5262407153073	14.8750008825249	13.9498815336326	15.5150422104406	9.10375584210409	13.2951081601288	16.1200271855988	13.6345072324452	11.0934626692921	14.0227760355806	12.9667728310974	14.1022364778242	12.7324797022381	12.5611734251934	12.9895289198727	14.5221537683707	8.94452516667691	11.9585369451762	16.1586255902776	12.6073095081806	14.6493939371323	12.2499537320018	14.4614457776715	9.26895562991928	13.9312786335029	14.445895423781	8.99975066932055	7.53299318286388	13.2965932114239	14.2292557718719	16.81527214813	7.18570379598176	13.103294708566
CHIT1	13.7909152760444	7.03223123735799	12.1083991071029	8.00038156058712	7.99442914147673	8.90589257157322	10.5550376510554	7.3321642062687	8.73334323084265	6.80740495112062	7.32488438602425	9.13877117284847	10.672893591207	8.85449095754819	11.0747045458699	6.14378223532611	9.1429729681699	8.21795658328895	12.3414392247394	10.2651233690779	8.85221224080244	10.1703128599332	9.15331386870626	8.3920727079693	9.05162009964662	9.07171341149365	7.9440707651781	8.65755310022313	7.63337655622885	6.96491745180182	11.5404616855853	7.67424711822616	9.62415428327751	5.62604928692602	9.71902203964121	9.30232447728907	7.93203425145324	12.1524825500218	8.33308049006916	5.67728230813493	5.52758466424651	7.00960903167033	5.65294473344973	6.9833725238704	5.35223599479261	12.2302757964071	9.11113195632034	6.29707342429775	12.8637144216191
TRIM31	11.9653424042053	11.6224133937209	11.910600716988	13.8527496212818	10.3338574850614	9.32103693779487	12.3672304644337	11.1466504650163	10.4758104320077	11.9225204531148	9.37945956509986	13.1672898658848	12.2975787494206	8.84150370885355	10.4980866138395	12.9252049119751	12.4951425579779	12.4795063407721	11.7409002632355	11.8582384668243	12.2506959791682	10.30401028631	10.2045125294106	10.4873948167294	11.6141174121207	12.5488900989084	12.3384482684614	11.1609470683699	9.09602617405651	11.983529500554	12.8473175409407	11.6234221638976	12.7222423244753	12.7615002175893	12.1572183828949	10.8295704096409	13.7739528337075	12.3344973317183	8.20038743457434	12.5069688603156	13.6028794937281	11.2728124960976	10.2748086598238	7.43978311267436	7.10799903392129	10.7286190776552	9.49725213050072	7.00707760905715	11.8264979744165
ANKRD1	8.1245898001601	8.55692367094573	10.771572123697	7.25821663580406	6.63559361539367	8.63946677381641	5.26832518588514	11.29177560163	8.9729607777865	5.01698440138725	8.49516982457252	7.29964218858438	11.4410675824559	8.41241183529027	7.02271787739559	7.96201846329913	6.84909221398564	5.01698440138725	8.51205180131204	8.86200434367766	6.89638467578673	7.28006038315601	8.44180281524038	8.76744585887979	8.92948088624934	8.91570801685795	11.0790426726078	8.09237828652838	12.0128611837878	7.43431003826035	7.33274909261797	5.01698440138725	5.45346944511205	5.3232082309309	6.07378307406976	6.27154526812634	5.34697668974599	6.22935954751265	7.33637583218793	5.4859045167732	5.37897034845122	5.34115491574575	7.20118322508475	5.43990319740389	7.18351308052045	10.8611984988424	10.4732925396901	5.33707972663116	6.05117851389888
SLC17A4	9.16822405384554	7.02102212122962	8.36717896291596	8.3135895528384	9.66770853406995	5.2355851642846	8.00413724138403	5.01698440138725	9.00332972880396	9.71433685071087	8.11608958690012	8.46632874580423	9.30121728155343	5.01698440138725	8.90379128683172	8.10826323101612	6.76740050253708	8.70112740977505	8.83962934814136	10.1172741664985	8.27704597074478	7.66347624277739	11.1923699505568	10.6953120352539	6.54177643877195	8.78891317060785	8.00799984740265	8.57538642141956	5.01698440138725	8.20678725293682	8.58924315314745	8.75471164120379	8.286634626963	9.52245005690723	11.1653848066838	7.38063957673802	8.44120873232775	10.95751298303	8.20905673380445	5.34928740811862	6.63341938237811	11.0327411833138	5.33688957042215	5.43990319740389	8.5761633763839	8.61243636189757	12.1284826917714	5.33707972663116	8.60292298795468
NR4A1	10.7390269535824	11.0468291167347	10.2970141714576	13.204086538185	11.1295995147892	11.0679515327494	11.0339654849667	10.4979296562584	11.6521163207236	12.5442805627087	9.37412884128218	12.5828388336682	10.1873813871817	10.0171284502651	12.080922176781	12.9520962711937	10.4850061476132	10.6911295740073	9.88791924964797	11.2936811356971	9.93901540123998	12.4990868297007	11.6245888366924	10.7969777536979	9.71665622907523	9.41509443501946	12.3928708879703	10.0213818380289	9.65487870347019	11.7506050720256	10.4569010152624	9.52472780847484	10.7890915131404	10.851493881449	8.1615884199677	8.18913529123331	8.0683837890182	11.8537050547137	10.1824667368865	13.6044495838001	11.2667224465135	8.52063754370168	11.6959054651504	9.29733692499901	10.1352677138454	9.52583926352621	8.50525367253963	11.6744660798373	10.9284781001967
SCTR	11.5834206823703	12.0310734979124	10.9011574924558	11.034533266269	11.8468421626269	10.8176290776557	9.56221973350872	8.42290034369485	12.5028863208295	9.52088213047315	10.6714358744271	10.7352267444479	11.0779680525822	6.59786342342672	10.5917410621792	10.7564588859657	7.7614370343917	10.7848825231178	10.8926780499145	12.3864225397948	5.30438600812952	12.6874229296206	13.3539586171252	6.75587972036124	9.51077985027038	12.1642870238661	10.5071145891565	10.7827434917185	11.5947179083174	9.44392411004841	9.83876900268363	11.2612571693625	6.76668252210781	8.38358870635775	11.9369642418657	11.9055407209178	9.4468535002438	9.7389001667388	11.7168452975882	11.5808434904965	13.1680243062434	12.0047788976943	6.2603859285424	5.43990319740389	10.3926938190185	11.8064080145127	13.1019575368196	8.20395578618315	10.8305544555003
KRT4	10.3429155459321	7.03223123735799	9.65949143925756	5.01698440138725	5.83044837201514	6.51182753962554	6.98203573407632	6.53544854681125	7.14129388178548	6.39569874055249	9.60849701329635	10.5172351801562	8.99884516670883	12.0616265216482	10.4660998126287	7.62689656380005	6.69109123895318	7.12805095131962	8.07468195299128	9.3727062587916	8.51629543382591	6.7609603914229	9.37119282722518	6.88410521420742	8.38548073621672	8.37356980447257	9.15891632968423	7.30757152391298	5.01698440138725	6.30599948703097	7.37633997480416	7.26213292432451	9.93743944568257	5.3232082309309	5.35790164745162	5.42496937453147	5.34697668974599	5.45664486515275	7.97444335261996	5.34928740811862	5.37897034845122	5.34115491574575	5.33688957042215	5.43990319740389	8.89801712601597	10.9221514823172	6.10738802449445	7.5736064721897	5.72222052952161
WNT7A	10.1882137851808	11.0826886946667	8.66000276160647	6.61543529103473	8.90890460008257	7.97302393170828	6.38836378181368	10.2566904462183	10.3548717247816	7.39003015836873	8.46858145109158	8.5352571784381	9.00639040090497	11.9984056945356	10.9965308340652	8.13200437891193	6.82917540517433	9.01437475320672	10.7169286445071	9.75158793154281	5.01698440138725	10.332740410585	9.8096929408368	8.04236610756191	11.0092630465933	11.6156898418049	7.73249119211094	10.7513049311541	5.98515001993708	10.3142921443128	10.3115509746096	7.72241647033502	11.6680070020596	5.9224469669687	9.35206782806281	8.09471388635725	8.990020457143	8.10916724316814	6.35229478353582	11.0316200174049	9.45656278331402	8.94470957668269	9.24065838714328	6.03535808021621	7.64402809277422	11.3399849387781	8.60734063121261	11.8309778830507	12.3650041448538
TM4SF5	8.98562151237632	9.25399522884639	9.4672028338367	9.49798543952726	9.56837658962628	10.0981816253447	10.0361393612505	8.64905458394695	8.04289656671985	10.4807442837118	7.55654525630523	9.57159877241853	9.19639604035047	7.35786417919269	7.09419610297478	9.03938828573182	10.4606348749587	10.1694804099211	8.40554341104661	9.69703699337689	11.860862674442	10.7511458833195	9.6251137766134	11.9211942275807	7.62846512786003	9.49369501509337	9.71740820041893	11.4238882104907	5.98515001993708	10.1327352049529	11.3159456244142	11.3795773922918	8.72672866312146	7.93649975777262	9.5224472533032	10.6747797021071	6.08899890280074	10.3547696816715	7.70467452541456	10.3027682518099	10.5031420754056	7.22581309884103	6.4289485511718	10.5817181072559	7.3226162132024	6.02919760625903	7.11142591769376	5.01698440138725	7.05116034937137
SLIT3	10.3094745333554	10.5008400507841	9.92871278353828	8.78440729826989	11.0031955427762	10.8902167935725	9.24995166995279	7.84636936382529	10.5571042063253	8.46266828855625	9.98082271690885	9.78816999064668	9.47957949161392	10.6171894542378	10.7407116746753	9.79786004112156	9.64125209642814	8.88630652274598	10.2618385061298	10.3282527451655	8.90384571074289	9.40188997045595	10.5420207594808	8.08027153136432	9.28735829955584	9.56385397758371	9.19032364111331	9.07254665104595	11.0447627642629	10.7829621307288	10.5174226912726	9.73726593547693	9.55123878681488	8.23563249878401	10.1514965538919	9.03382817323022	8.07763278733682	8.78524919109378	11.1503581452208	10.4524788475491	9.38746122678253	9.37152964515625	9.69001967597174	8.03639303325499	7.68250875218894	8.30390904789053	9.85726146051243	12.5154917885213	8.80596562005616
CASR	11.6309854001714	11.5140384402763	11.1359810701601	10.3639868418895	11.4898261075065	11.5873976915274	9.40092296973261	7.98354190863733	9.93849217541863	10.719207402911	8.66269817527639	10.8770255301255	9.56619261087299	6.93337465048837	9.6515451650876	8.11780791511931	10.3000733441966	9.80774653905773	10.5983361205177	10.9754371714178	5.30438600812952	11.1185658344145	12.0731677200112	8.97093552889305	9.2202224031323	12.6336011974435	9.38603928559203	10.4105857936912	5.01698440138725	8.45633549501034	9.38074641570702	10.9419903893841	6.80933163672905	8.31824943280961	11.4075009637024	10.9177731302165	11.6561524232672	7.1521821738563	10.9693277695508	13.2587641170866	13.1900190174886	10.1306497503252	5.46848132669365	5.43990319740389	8.36765086610896	9.29052686508697	11.7580879942961	5.33707972663116	10.6409878788468
CDA	9.94579043342651	7.8045474037105	10.8665962376962	6.69595255010056	7.500713555906	11.0164778487023	9.05462064166595	11.1993877025951	9.95794715869799	8.91033375936963	12.2305253340676	8.92093418756196	11.1218822062689	11.3186388727345	11.6789541219704	7.86857829284852	9.06059961501142	8.94702551762232	9.61362775069365	10.4839124502399	12.4724383057121	9.10527009756557	8.23895266093556	10.1595895370043	12.0267052708029	10.9287667549592	8.91266456735585	10.9404363408936	7.37771253418506	12.1969521511878	10.8929008433614	8.84817520412933	11.0633184744795	10.7447036488929	10.4964146384639	9.59812661615991	8.03076473299187	9.40597920580179	6.91757423640465	8.68818689451607	6.02301556988046	9.4618194310682	7.62140566150357	8.26663630862105	6.85034482800212	11.8882076328818	8.00208652422746	10.7500855042449	11.8587429769836
KCNJ15	14.0907242008449	12.4012941413428	11.2301875245744	11.8269203208383	12.7784852278875	13.4199339987127	9.76399345537664	10.076743113452	12.2797421250584	9.65412989295187	11.9898156238488	11.9153843366403	10.7307697714257	9.63756574767738	11.4826745774407	9.20363746477234	8.24872078045941	12.640799579949	12.2818292874049	13.2019531359598	8.81534047254904	12.6193297148484	14.88131189862	8.03594757463791	12.3158842862977	13.929638918875	10.2007614933985	12.6401097757657	8.37583299698982	9.58322465263175	10.1934924628151	11.4023000417433	8.72672866312146	10.5399244452361	13.9610906928717	11.0469542502113	11.0759683995605	9.31257476694515	12.2457602953901	10.5897071448022	15.2484804737407	13.2073670752221	9.91956794476627	6.48336368188783	12.683623559488	12.2936744732317	13.462332971847	8.99219103517872	11.8346270519726
APOB	6.46245907827382	5.26387398210433	8.18162020776845	5.01698440138725	5.01698440138725	6.74290262816911	12.1195192538022	5.01698440138725	7.02887572745584	5.01698440138725	6.25454637690461	6.85549197022133	8.469129535398	6.78906172739663	6.93128219799323	5.01698440138725	6.18826941308483	6.40586826085736	6.8556787645298	6.95082901639943	7.48213687938985	7.01691095710538	6.58465440902391	10.4804247932279	5.01698440138725	8.38358563769415	6.8268727389037	6.92236111671797	5.01698440138725	10.2704462439427	8.35598884177926	6.69634403926684	5.45346944511205	14.0747473071628	5.35790164745162	11.81397460171	5.34697668974599	8.30377143553331	5.82817016810056	5.34928740811862	5.37897034845122	6.92859190165356	5.56884162992861	11.0334388046344	5.35223599479261	5.31468698973669	5.35287575302871	6.18497006665557	5.33488166405079
C6orf15	7.80501412338469	9.12689602366223	6.44321191793705	6.84231609567845	6.21135149631484	7.32422901045108	6.86878182438485	8.92222531020246	9.69816442751679	6.24044680193177	13.0084136452523	7.75885941515967	9.43283626845521	10.8317653417199	8.46974078917978	6.23280761590735	6.11376034983154	7.64119971147557	7.49576942733543	8.06855598817751	7.60542599271302	5.96209858534091	6.26062762799056	7.83567273780755	7.48132462831342	7.13390187931642	7.83727742572474	10.4547199384817	5.01698440138725	5.26408802492528	8.93739966000497	7.16727829605733	9.95492836547396	9.91098987784011	5.96627111153211	6.62087758000791	5.34697668974599	5.01698440138725	5.35177754164798	10.1356779759331	5.37897034845122	5.34115491574575	6.72825071246135	5.61297863934376	5.49004706701215	5.31468698973669	12.2855060335606	5.46874862269231	9.82419326234977
DSC3	9.20363092466292	8.79921550764227	9.03361954485094	8.83107631395652	6.3184509948227	7.43163777731806	9.40513162611075	10.7823663482819	8.49697711990146	7.05084810551712	12.4365420184338	8.48678088906398	9.50638147110216	12.0557634293728	10.0775522744329	8.73277876120132	8.28997149042196	9.49223887487504	10.5628500223436	7.61500125855598	8.17655573787754	10.1986879698857	8.46368141848466	13.110790717013	11.4572263220396	8.03432232939555	9.25486416312782	11.1908772914597	6.59191109477513	9.08665752238175	8.10203823942052	7.15830419685575	5.76739732303742	7.08880898351626	5.35790164745162	5.51583965549585	5.34697668974599	6.53705038482467	9.28032189781978	5.82226307496703	5.37897034845122	6.67381005453867	8.22614982794361	12.8725744005899	11.8683375938725	5.43725915762908	6.42754985441864	9.99325325221773	6.4512716206506
VSIG2	12.6725551181835	14.187036786184	12.2103639824075	12.2237233849613	13.0509378067705	12.962534409788	12.1911818122127	10.3612568047065	12.6502375610894	13.1927911321249	10.1739209296299	12.6129739639265	12.2983442751919	11.6534227331213	11.5173502223546	10.7489028925518	12.832555519904	12.6944979616894	13.3868461976537	12.4336931135034	13.9875435243922	13.5905769342094	12.5076345289956	13.5018989836758	11.1572480265307	12.9531199377912	12.8052153238113	13.8775628480312	13.9763757309014	13.4769607847153	13.9097071436709	12.9203789128929	14.2043169678654	8.79628160461038	11.962143287362	13.6603400396353	13.4022396680184	8.37200955465824	11.214514724613	14.2953217577287	14.7368305122072	11.7515216171573	11.1897594054323	12.8204265475973	13.0410310352939	11.4237628411023	9.12491184005198	10.5193160880736	10.2575020005438
DLK1	9.47945562877789	6.81339433386605	8.42707717582057	6.67350511352832	7.03729478325484	5.01698440138725	7.1717982713343	5.01698440138725	8.20993770077339	7.41123008642349	7.22957966845194	8.99999079158083	6.72241008807066	5.89553618629003	8.75320195875528	5.01698440138725	8.48876027046996	8.47505568788437	7.00680400049569	7.29039093956519	5.91286769134738	9.33896991041518	9.7999690474488	6.68628624402632	5.82869233783381	7.8812815263418	7.58918263379183	8.13399684663698	6.16884033104523	7.51420524249259	7.45948218340356	6.52837168848963	5.45346944511205	5.54541692478279	6.72384452524929	5.30595231170377	8.68899198895888	5.01698440138725	12.1489246768749	5.01698440138725	7.87322541946617	7.35234669718191	5.33688957042215	5.43990319740389	5.68306554833002	8.60729166568003	7.98177486178537	7.20228405482205	10.633836541861
PTGDS	10.6264444687866	9.80319804640489	10.2631148583685	8.18210392639572	11.5132040665347	8.10569024212522	8.95749575843503	10.3944913159527	11.8978243146661	8.00907025287143	8.78598450814139	10.0326870021358	9.50638147110216	12.9451873139391	9.93446558016191	7.55025979844055	8.70921778160298	10.6932492253316	10.5134817995033	11.2538699469338	7.74536354239918	11.0716324145223	12.3071245462294	10.5386224985521	10.6724635705063	10.67230714387	10.0898651685715	11.1573314384771	10.5103400879706	9.83293557739266	9.76179347931566	11.473984127963	10.2802869322256	9.72605675571976	8.68929795233658	8.00839353081898	9.71021535685833	10.0133051282229	11.5053714643348	10.4718993988925	10.8966324879603	9.86685070422524	9.12939896366284	9.06720560124977	8.15937988293193	9.15310712564434	9.71601354285538	11.2813972848506	11.2100144971375
IGJ	13.9271208388698	14.880956865208	12.5846550419735	11.6710290368036	12.1797497722726	9.67459267039799	13.2059408753749	11.7581353555474	13.9910088949309	9.29543728875905	10.9002354466656	10.7052368315688	14.4708189219822	10.3449702163409	13.2422400226096	13.3754791441104	11.2295793136565	14.1609991924615	13.1246249418111	14.7210650464316	13.1998151448578	13.184073879284	15.7080759791975	11.6946279135914	14.7672495699989	13.4325031056587	15.9710040004724	12.7700590475436	11.1961549489509	11.8808994431966	13.214618702176	14.3271541341288	10.7570731244956	10.47309690038	10.6897625680868	11.6919634381136	13.1689584299034	13.1178557135126	15.9370025328989	8.86500287858628	12.9854156120497	13.2775022209538	12.2609926126473	11.8660673163486	10.2645787724467	7.5534714179541	15.2024585047133	10.0045476436186	14.6802256911489
LEFTY1	8.74726699343664	10.8527947230949	9.74678009289751	8.24937848437542	8.22721524529853	7.74171085498743	8.04297402745067	7.17790280263856	7.83613444394637	8.16760446287898	10.3639872229088	9.35335769233488	7.17324060115258	6.00187424133811	9.21824344508448	9.19697109140293	6.94413720232651	13.2405308262592	12.0225539510763	12.6584107062524	5.01698440138725	7.15964481505117	11.3554250955851	7.61023278720811	7.32378486384362	8.30492171649871	6.80499252466846	9.75422210792209	6.82283772950763	7.97167985408106	12.5863089347156	11.4838182108084	8.12419891090904	6.87431973583995	8.54133946435071	8.05939134159167	6.75187253369688	5.98560801385649	12.890720505826	5.34928740811862	9.09391772868146	13.6797618274457	5.33688957042215	5.43990319740389	8.97589773218445	5.67805082871905	12.0101361639399	5.33707972663116	7.59628251925717
DKK1	11.1684058908912	10.5391491378666	11.9301630674346	10.0022718842998	9.82376190052364	10.8621962792321	10.7640810299106	11.1869198431527	9.59377460172946	9.75356368096648	12.5399019290426	9.88752547762349	12.5791145603167	11.8171843506036	9.40751113117805	11.1376630185312	11.1542403551393	11.6254091169219	10.7935831244633	11.6660025918454	14.2216800314177	9.03686661133495	10.2327799552084	9.95849628373599	11.2030535590594	10.4783195216521	12.2898179341666	9.62780487782617	10.2301182900906	11.5721485656451	9.72170415951651	11.0051133833458	7.13895177733034	5.9697588998027	7.55578814726334	10.5039394248945	6.95868665760747	10.9771708098358	7.18099296709405	7.20326902352864	9.7697921985003	6.84196585162861	7.95161729702639	8.8290680284754	12.4835685381605	12.8357891201473	5.89410647215588	7.94342787901759	13.081128543595
SLC6A14	10.9992070425223	11.7979118550366	11.1401872578493	16.0662772882996	12.0046444815865	11.5058597576757	12.3999488724488	11.021031323921	13.1710286572344	12.4986991006715	10.9765174429635	15.1693373654925	12.0833397723958	12.1368126743781	13.8537028756775	13.4083352920617	15.0759546998243	13.8227246142055	12.9876085859574	11.4418496527512	9.68219511369997	11.6224071987679	10.4283700751927	9.76924865668608	12.3446847277314	12.5653272325596	13.3274638780185	11.0585417427555	13.5573890426943	14.3019437756949	12.6752861742404	12.8392794108497	11.283298378877	9.75572499245781	10.9622853012292	5.77408279756471	15.0501282429146	13.5833595879577	8.97745412885723	14.9820737272603	9.24330150856084	6.8860343459078	8.79591062597535	6.43009812330164	9.38993074908024	10.0961923031434	9.96819205902251	12.2120016748937	12.3362257739865
TMSB4Y	5.01698440138725	8.24649470133184	5.01698440138725	5.01698440138725	7.75156935663696	6.25455914113244	5.01698440138725	7.47523117634098	7.24474553982994	5.01698440138725	7.62571951924351	7.35982062261747	5.01698440138725	7.46664970925175	6.79792449882629	7.58562963907015	7.86615135113524	5.01698440138725	5.01698440138725	7.42821832866912	8.01091700288511	5.01698440138725	5.01698440138725	9.56234005870029	7.85185004284799	6.98490329103593	5.01698440138725	5.01698440138725	6.50925561590503	5.01698440138725	7.96945502106385	8.0939067140567	6.06690923666104	6.51337371160134	5.01698440138725	10.077361055451	5.01698440138725	5.01698440138725	5.01698440138725	8.23416231301257	5.01698440138725	7.71986143770484	7.13358329976707	6.71753589704416	5.01698440138725	6.62025053768069	9.51128991542589	5.01698440138725	8.55493884877546
FUT9	8.06490253936276	6.81339433386605	6.45716932621593	12.13283339264	5.01698440138725	9.22707323935049	10.1216274035128	7.18395098233209	6.69914753600288	9.79693758767232	5.01698440138725	11.8063447094286	5.30953139568755	8.34004428365349	6.59711029535584	6.87334362834358	6.62153014155757	9.91827798413812	7.71684319737115	8.4516439084299	5.01698440138725	5.25007560683187	8.54211391841051	5.01698440138725	6.62426146923488	8.23276663955822	9.33253896286892	6.79698217344959	10.4432656838067	5.01698440138725	11.5496389549126	8.92080291097259	5.45346944511205	5.3232082309309	6.57843663300206	5.30595231170377	5.74861400265864	5.63639852892506	11.4825900832251	5.34928740811862	5.37897034845122	5.47447651670192	5.33688957042215	12.3100751721232	11.4333931696324	5.53081561290058	5.35287575302871	5.33707972663116	5.33488166405079
BEX1	10.4336560626462	7.96974640825315	8.09450571632939	7.55655610225802	7.25191265631185	6.14580202929043	10.4673544193694	5.01698440138725	9.57372321447975	8.3100630451297	9.06547446687668	9.24837224138884	8.2942260648738	6.92285061108481	9.12143814215887	6.57457272862769	10.0536898535701	10.6811964488289	7.99346969290121	9.39954934357779	7.69108832078693	9.75490173102581	10.6514188384089	9.05179623107022	5.24485589637378	9.67592202366482	8.0035292904876	8.64461705224816	5.01698440138725	8.82593375306859	10.2677093797832	7.0355990354844	6.221016556097	7.68718792671592	11.5680420532969	11.9221108976359	8.3301052194356	7.61303787707992	12.5398715418198	5.34928740811862	8.38438583142695	10.3334647920392	6.79815016415625	5.43990319740389	6.31661786693232	9.59470403878641	12.4563645583586	5.56916704418954	9.24701128983008
SPRR3	8.43769885595448	8.15204907071652	8.15192809306287	8.34301578329698	7.59406942456499	8.04092834576193	8.15341548498385	8.45201875215333	10.1012965265529	7.11385274697726	9.49853696636111	7.96247213981576	8.39018765103229	10.5344496404615	11.7605621969578	8.2406943912611	12.1239799675043	10.8616458612646	10.7549380416808	7.25577361543765	10.696006136262	7.06626950179175	9.43861053233314	7.41280146804307	8.50702333447602	8.43583911672356	11.9558710147601	8.51689965473998	7.78056284048334	9.930592777958	8.14358463145408	6.98509049147235	11.9289464130891	7.0722537421405	5.84268615316929	5.01698440138725	13.3915436275712	5.01698440138725	5.35177754164798	12.1225805412997	5.37897034845122	5.34115491574575	7.44148744073726	5.43990319740389	5.35223599479261	9.83252966104752	10.9100906564974	5.85383351533127	10.6237646896138
IYD	10.3755980177402	11.9915414178501	11.201850820951	10.0184254906459	11.6683308078539	11.0684520976386	12.8290290835546	7.66912486415125	11.0487031857601	10.5606345499815	9.61754217853392	10.6809132489413	10.7239460710165	9.16267098956148	10.5882492730122	9.1120975235817	10.9859670497374	10.1397262788072	10.7973376988218	11.4795467279912	11.5904827556873	11.9869783921365	11.7322359344871	12.0996339188666	9.61888837380408	11.169550436314	9.71740820041893	11.3185724230359	5.01698440138725	11.5061355412014	12.8127994412824	10.806114088825	10.5769162110321	12.9775316987467	10.8070725766043	11.666734787647	11.5114549292855	6.86241056614712	8.0147227497159	11.962755606551	9.15242770387985	10.8146370460437	6.14391375636927	11.6540884831639	7.88232933609627	10.0796708331649	9.14758788953477	9.98643384401465	9.08818747740893
MYH11	12.1151146768401	13.1534108660533	11.8138749266329	12.5158865768835	13.4245594163027	13.1538896626253	10.7900103050369	10.4775933673933	12.6331121891613	11.3383545488135	11.1136986883156	11.9265644413668	10.8005337992271	11.5096793265395	13.1362842686952	11.3215515540308	13.332527434372	12.3435668241365	12.5929052851133	12.9631838204818	12.0108231898512	13.0583421171279	11.4947723606223	9.70486281525164	10.647189223078	12.6899884583308	10.519499720389	13.129830756871	12.546269898388	13.576128352823	13.2909280699755	11.6836490261437	10.8879287871492	10.4247102583229	9.94878712584593	14.4772741821475	11.030915927791	11.2054236223123	10.9088238249016	13.2978502954696	11.2016741687586	13.8952960896046	13.5121434366229	9.56677581581779	10.1193964091962	12.1424877562249	10.7165135527826	13.0682494826119	9.90012956866367
TBX18	7.88434828984816	8.13237463765017	6.511297475384	6.39238012297116	6.39204206263612	8.53539229624638	6.66881105139117	11.4015954615853	6.98909776569665	6.7733139234077	8.17098422661137	6.71200957598942	9.98525751528932	8.03447200484556	9.33002998290111	7.06284556595509	7.95923555465545	10.8163393197751	9.22730340533413	10.5899076753531	6.84474927327236	7.74745206179945	7.31298258227896	11.8776669135668	7.00731721885291	10.0248404120602	6.9005272346249	7.88584465884554	8.43275056979744	8.03691480847219	10.0584672160981	5.01698440138725	7.78980321032039	6.40217576539618	7.09837428461903	7.38063957673802	7.29234547238888	7.46779363163567	8.19166443185486	9.36670325339619	5.73541071543062	7.04825575377705	9.95256301661957	6.03535808021621	11.0730149253764	9.83033591349577	8.02210717191535	9.66906295834347	7.05116034937137
LYZ	15.8774546689665	16.8739376912507	15.7186560671141	19.6979747014102	17.4592938373977	16.9484539153218	17.7769145504663	16.147736513249	16.9600621351195	19.1854302324622	12.5961820805096	19.2871583727512	15.4717768739528	13.2018359805098	16.4270269564034	15.1301559362749	16.957620202843	18.0985212392413	16.8007951481878	17.5097784636975	14.9147334223137	14.8207287537475	16.7107304969063	18.4045689970355	15.0655850514251	15.5640236030383	17.0550159598218	16.6990328409561	12.5471824077825	15.3656419334	18.0967588234712	19.5928742779691	12.4539146440185	15.1015431837894	16.7215241000262	17.1625278807092	17.4202370553126	16.1834588295761	16.2036041914433	19.617508267777	19.1256084619793	11.4542899405	13.3900610421175	12.1269475255883	17.3234741998835	15.4691953356943	18.43615960994	12.1680209083181	17.4381815382999
CST1	11.436340764202	9.46126991356632	11.4392022072616	9.76674132000556	10.217635532361	11.6891885336042	11.4559624705935	11.9616923285284	11.5610004491343	10.601942897584	7.37747428577397	9.74906877161928	11.0930493915895	9.47772970429718	10.8890239674028	9.2058527201772	12.0710807582564	9.75184202199835	12.4518726141041	9.61276184985987	11.1204408188936	13.2636429857936	11.1746269814818	10.3437187766693	11.8692289470744	13.1450438158775	12.5082002569537	12.4812901680151	19.7906628329604	12.8869751997459	12.3428092250452	12.2425413415229	8.52954937212346	11.804636108421	12.90129294141	10.6374772464903	8.35303453592031	10.9060238511723	9.7162812558304	12.9858617179847	11.1622211915122	15.2265155086971	7.06226454064176	9.92014776442842	13.3128702562832	9.97635172867055	11.5094287474789	7.42884880737028	13.6261332464543
KLK11	9.2690227623511	12.2821722460175	11.9280025279137	11.1743577588067	11.2061935131786	11.42491735659	7.18213864218812	11.021031323921	11.7148664816029	11.1246830384112	10.0402866421538	11.5333390170024	10.4373356415067	10.0148256464023	11.9996088264166	11.9723877108031	11.9690590183129	11.8414363711715	11.4820377280819	12.0905264342121	12.5504761038958	12.9611596956167	11.2393930739411	8.14125569205795	9.67290812728763	12.8440306982747	11.8550724886961	14.2579232127362	11.0899318755969	13.6262041961957	10.0324967176643	11.535711582766	13.115501911934	9.42726897835012	8.96704077473091	12.8407899108676	12.8472242451518	5.88649196645402	8.74866118846162	12.7839533402859	11.0634355153867	11.3735636706656	11.4452042894584	5.94971939177886	11.2098400478666	11.708398944192	8.51229242760597	10.3789011743815	11.2840401578409
FGFBP1	9.32319418439634	10.2066817701105	7.38584997103771	10.299373673094	8.00787018690152	9.86547336384904	6.80108894845479	9.49981863884258	8.92417981250667	9.89211998003023	12.0130986209836	9.49771004622695	7.75633008495217	10.4129781051068	11.1835878169974	10.0426326046237	8.1990185221128	11.5159335196684	10.9750172558016	8.28762862664924	11.8223450981337	11.2060166998481	8.12148287185869	7.13203072432151	11.3909240611356	10.9065706888832	9.61424725093421	10.3429364784935	7.5154259038837	11.5351282841152	8.52819982923094	8.39092268368036	9.11801652604374	6.70752150674843	5.35790164745162	6.0760697694049	9.40754745474398	6.36331162452919	8.07304680268037	5.67728230813493	6.5996099294308	10.2307005068912	7.75874448529305	5.43990319740389	10.0871192590255	10.282549593863	10.5380522662707	9.85532133372465	9.38998980319539
ALDH3A1	9.45413871188665	10.039388658746	7.91550615830198	10.7972903664548	9.85798375946483	8.76901571239854	9.89532517251689	8.45920587510754	12.0288055733509	10.4823540888568	7.37008714902696	10.325332287583	7.51791983909653	12.8049342183575	7.43508340381136	10.5854276695563	9.00224400657022	9.93151616013483	10.2438625733318	8.66997166657621	10.6937611311221	10.7868730282404	8.82106789340449	8.74423711232273	8.24084816725713	7.95087797988656	9.96745198069901	9.66780123684502	9.75319414010001	10.1364044780898	9.2626366765924	11.4220040723101	9.17147192319286	5.7602384894315	7.99441304910164	7.8761845810123	5.81677916859676	5.63639852892506	7.51884435106993	10.5320065838895	11.9902972806741	6.38154827944282	5.79281295862991	6.11335943341736	8.91393626347428	7.35316011505284	5.68432008831808	5.46874862269231	6.74221202237215
SFRP4	13.6922634742953	12.3663970946369	12.163384914259	13.7713939123705	11.4824420988472	12.9931699989957	11.9444828156743	9.93043957821623	12.3422708115705	11.5015868652122	11.7144756729118	12.9573941731965	13.2093198920362	12.76374090238	12.8711527239134	9.0218781168028	13.6668733036357	15.2309804801653	13.4079545621858	14.5168974245293	11.8290069771178	13.4643546086601	14.8537813171437	11.5108144248581	11.2769320126726	12.0940208347085	12.5966656036194	13.8095957918626	12.3342630026642	14.0221888114992	14.1411744094978	10.056917077698	11.1282924260611	12.4514638937925	12.5178203278558	13.1530228767054	14.523724207332	10.8945830386059	14.6202774394242	11.3853051395904	11.6538201523694	12.5326874162326	13.939543821201	10.6310123098702	11.8081313652217	11.7884608656257	13.160913746491	12.0672362093694	13.3643918211599
PCSK1	11.7789945173806	8.00273298040321	9.02146558003719	8.15278697990474	7.85237066051127	7.01863640277814	8.26050343701232	6.52516468570488	9.92471553627352	9.19667380826929	7.79835101694481	11.8667395899953	8.92112012618593	8.27158782653643	10.4333869243525	7.02074159681399	11.0940756625033	11.7605511238775	8.46116122750584	9.9447121910168	6.67526479282014	10.624450543085	12.2514276549333	11.4443391391461	7.60399118790599	10.0798248406756	8.60915174958966	9.20141035371478	7.87853501686938	9.1438224529855	9.486686958772	7.44815414236035	7.99302522123767	8.40261639675288	9.62907264331433	9.7326000641052	10.1920348893161	6.22935954751265	12.0717782661136	6.92731642921822	10.0521712438294	10.349901527668	7.16782147300187	13.6275355574051	9.15162741406848	9.00890286541292	10.8242873543116	8.56562803201381	11.5202581180872
DQX1	6.13520753081586	9.60934013038901	7.1265706301397	10.0314181528152	9.23662058610166	9.15327371994627	9.76889622187785	6.01683810256142	8.52876189172379	9.9870803675636	5.01698440138725	9.18753357996763	8.34302060980021	7.87845992553243	7.23255783307975	8.07433604645948	7.95923555465545	9.19927663197112	8.81219050342636	7.62169705287276	9.87501747861247	8.67467435808595	6.5588352816613	8.87459075836855	9.30597680853827	5.94066023808152	8.40908966450587	8.7254478246179	6.94762732818097	9.46160524873055	9.67487652806708	9.29286932808957	10.4896666993795	10.5399244452361	6.44718102464598	8.68018096196079	9.25076222914399	6.86241056614712	5.35177754164798	10.2090719155656	10.5996965618329	5.47447651670192	6.05746785304553	6.83855630307695	8.83808128979366	5.79651218888758	5.7614697440919	6.39808751939855	7.83971122895015
SYT8	10.2178101367503	11.4750618027572	12.1467597987189	8.67089557167633	10.5718591659096	8.52072523342975	7.35558157541009	9.94066950743513	10.1281585948858	10.0633084703572	10.7873710996757	10.9466828382068	9.74105496601902	12.9348813529592	12.1588763334957	8.17831615506589	11.0820259693007	9.43248315789457	11.4534346995066	10.1914525518471	11.4352369413712	11.0913739676169	10.8893124380993	8.58340244524896	12.6397102404811	12.1320360044364	11.0547895571815	9.06675628032724	13.0411436582889	9.86278700192779	10.1599050961914	10.2417484098591	12.4275641274214	7.42113727323112	7.51203176230418	7.10818315099528	8.5574236641355	6.77812628257802	6.74894470824275	9.92371872476062	8.23374457408394	11.4227121297123	7.06226454064176	6.31494498669463	11.8918670304085	11.7455010441238	9.62537987071206	7.96238930025053	9.45321945774523
SULT1E1	10.7504912504042	8.10233641689729	11.0825845129842	7.11557754499338	7.39521984062422	9.54946216005999	10.4733688794521	8.86946475413814	8.90419179018936	6.89393193911717	6.73287115126945	9.2016688454115	10.7443210350799	7.34266796839961	7.97376081362042	8.27938453904061	5.23297699805739	9.13191944496588	11.9774170646447	8.73185819375039	7.94337466000862	12.1704918448164	11.18818735409	8.19396622275738	8.51025525935146	7.93265646745491	9.00838634029459	7.41854436702277	6.47441493847132	11.2110193934618	10.9072538319542	9.75434490220571	8.06014695652764	9.55938577014276	6.25702374372209	11.2886482074766	7.96239357068955	12.136063045401	10.0407979566192	5.34928740811862	5.52758466424651	11.0041908131773	5.65294473344973	5.43990319740389	5.49004706701215	6.1432127783398	5.59618259260389	7.2186570245532	7.31466171716165
GPR87	10.2945964344662	7.52018583895332	8.63622404918095	7.19258627252984	7.61644125802254	8.7984316205335	7.29080764468315	9.11421827151248	8.34142605244917	6.90433430762026	10.9718295574063	7.35982062261747	9.28271971917364	11.704639433022	10.2678839885178	7.25496478630937	8.79958655412129	10.032138384624	9.64734746362199	8.4479516166716	8.5616420558572	9.24919998632709	8.84262132788103	7.11944826704593	11.5034181636916	11.3873767620219	10.4516421708284	10.4204270259826	12.35082014456	9.58680836321848	8.36301420306716	8.7055791156256	6.67656311718405	5.54541692478279	7.83992869909556	8.62372388448636	6.36994997130893	5.45664486515275	6.1939015525105	6.90511016578113	6.23750738082429	11.2061959543704	7.52153369492417	5.43990319740389	8.31236417664687	11.8383787612824	9.51128991542589	6.14455410328636	10.4342360385696
AKR7A3	9.48821219681172	12.1586340452963	11.215645954649	9.74748022456886	11.4729350689087	10.1801832536674	11.8765470424877	8.50621161305837	10.5307289385938	11.6298145304543	9.13443399932946	10.2778707791949	9.99852060516055	8.44380870893127	8.97352513477016	9.9546608920843	10.0136210438607	10.8375744932802	11.3852337806857	10.6072502846252	12.7265555545204	13.0270603053201	10.81890999015	11.8745702435384	9.04497793168562	10.8263810562597	9.91799250704657	12.2116204892191	9.36457733549671	10.6447326921722	12.6661744227635	11.4139758417003	11.7528600368028	8.17773670391268	10.871456085645	12.549513101614	11.2094842573418	9.15228612753707	10.4606409396696	10.4255673259081	12.2058878755987	9.59971523273709	7.86358769334598	12.378492970158	9.21287610457332	10.6952852403645	8.07094023831644	7.35753052950453	9.91673582765642
TPH1	7.48463060904122	6.32558157959202	6.511297475384	5.01698440138725	6.75341090295045	6.84857274423624	6.36822662273224	6.79981355535915	6.44884802522267	5.24313718120336	5.01698440138725	7.45446149077566	8.02114575149634	5.24710282234594	7.45639040655643	6.71968977298894	7.71108230432296	8.36492189033291	6.82860526255607	7.41272156737107	5.01698440138725	6.82128545462603	7.36193532031216	9.15491636629505	5.24485589637378	6.93754291229601	5.24122465648989	6.52427946869752	5.01698440138725	7.8312674528151	7.93186673524475	8.24005019464318	5.45346944511205	5.54541692478279	5.60477141744893	5.77408279756471	5.67274880748062	5.45664486515275	5.59430539791205	5.34928740811862	5.64073878363628	5.34115491574575	5.79281295862991	16.1432231355003	5.59508906036262	5.31468698973669	5.35287575302871	5.56916704418954	5.33488166405079
IGFBP1	8.10167887067549	8.20947301579201	6.89116719252988	10.5038788219045	6.47195300390073	9.74149266670191	10.4713668470012	8.34737307696777	9.24154857144262	8.84397766199376	8.80465188905865	9.84882664351516	9.70219146201488	7.31174513726022	9.36179919146981	11.0351745326556	10.5963019190972	9.01210436711839	8.09250047453519	7.42049229697867	5.01698440138725	8.26203771061059	7.50508023859027	8.86387222625817	6.35593895420923	6.81596058501831	10.4532570894744	7.65896423943303	5.01698440138725	10.0299568487973	8.26884312217577	10.0314683003683	5.63195792725352	5.9697588998027	5.4980055563856	5.30595231170377	6.13445928421058	9.49974187869748	5.59430539791205	8.96346170341536	6.3722457619483	5.34115491574575	7.70317857385494	11.5131762305134	10.3641236858409	7.11728894821883	8.77445766099195	8.15557725524669	6.38922533554215
SOSTDC1	9.84333281702281	7.82938528203508	8.85328193799098	8.08060505479254	8.05392181710416	8.41039606314318	10.0643173347083	6.18832447179204	7.62334229135315	6.82961390156669	9.64286539379585	7.5256588756643	9.70912647107883	9.19564541227226	9.91228011122313	7.21873666570078	6.62153014155757	9.75319864063414	9.38994389318263	7.64815710115714	5.01698440138725	5.25007560683187	8.8661942338772	8.84945461270429	9.49789042268326	10.6291602025782	9.2915155595919	9.68927145144998	5.01698440138725	6.38624799922304	6.81318542921662	7.41889283984838	7.64297797445007	5.3232082309309	5.35790164745162	8.42854523695586	6.43784912613187	5.45664486515275	6.38836323727022	5.34928740811862	5.37897034845122	6.31242607728345	5.56884162992861	5.61297863934376	5.35223599479261	5.31468698973669	6.00737381441897	11.4884702548048	6.53822729747442
IGF2BP3	10.3009915842605	9.32002450305083	11.173402272565	5.01698440138725	11.1120967623954	11.3800578334678	12.940090101586	10.0944102840765	10.4144996915887	8.72056051577121	12.0404951050235	7.83933170727963	11.4739678973719	10.7784993228459	7.25733058802556	9.67711527252465	9.66732994239117	9.38247066422272	9.78352426906845	10.5857475449576	11.262757425864	10.2717310536849	8.38065726695376	9.78631960371011	10.2572230472593	10.2577013970329	10.9961912665828	11.4373667119609	5.01698440138725	7.83741026065578	10.3169385496323	10.4749522474005	10.4063543263559	8.59112339513813	9.62242716150566	11.0855468794338	10.6132837980354	11.413701455149	7.99472822451095	5.34928740811862	10.1517681073981	11.4432736442166	8.45580144172038	11.5283140607911	12.4590259468953	10.3529683030266	5.68432008831808	8.11395006892775	11.1012077436143
SLC13A5	12.2423272718643	8.94053676096747	6.58789035696153	6.60346552114429	5.98915096797229	6.60240253036674	7.21267787761429	11.3060103534601	7.10489998204767	6.29483764855093	11.2009064649757	9.06527159012728	8.66838197182673	6.77722479530081	7.00047074395074	8.71417096067938	7.09901227293869	10.0750587829621	7.27059869241163	8.82560937222744	7.00916382508626	11.1333328627045	7.97584742373858	6.3070275438092	10.7786898813355	11.5808987390546	9.71066620333301	8.049486957748	6.19234049653761	10.0521442065227	10.4985837199251	5.01698440138725	12.7821920114221	6.68494923628786	8.97228985129749	5.6589085351477	6.04114676430276	7.41569442846519	6.6408456054872	11.2124742166429	10.815269433947	11.1809097251087	6.18430905505789	6.37408368929455	9.22566724946905	5.31468698973669	8.59414515060011	6.86522515927623	8.68875242888079
MAPK8IP3	10.5533464471064	10.4369494085146	10.1928251050396	8.93295958196247	9.94831729225562	12.3924720439691	9.40723133815947	9.66944854187843	10.1418293129	11.1698253894152	10.5987914789073	10.200981344329	12.2164706720982	13.3387281913865	11.3220789822625	11.3113297018431	10.3635945641541	7.92781960033105	8.97515227461371	9.06523044251635	9.57635672467845	9.24516660228581	8.56251083185137	9.25384703814983	12.0269851405432	8.73278470769412	8.67468566226735	9.30333693326223	11.356769462542	9.98452936641025	10.3869118731792	9.58645550507152	11.4816765994024	9.80148320027853	10.4409078084574	8.92926654740163	8.97540458812493	10.9286366888419	9.22210854918955	11.9061526335386	11.0495516171047	10.8027491840669	9.8833561222546	9.96942654714475	10.7747897572925	9.90935681989785	9.71903922028792	10.5177412105048	10.8504317259236
LTF	10.1247299750585	9.83210824812806	9.0255283772119	11.5073464739168	13.3536535539564	7.68934801676807	10.9056991963289	9.9833535132972	15.1103301031901	10.742901100156	8.4984586230659	10.9112029460537	11.7832398469481	6.97461052920378	10.8618106168094	10.0622864393504	7.63733536351649	9.62863097762706	9.30489637845062	10.4449383600705	7.67250969458324	10.5970869795456	10.0925298469114	7.21685750741221	10.6631276063159	10.0593218624549	9.57022131339174	10.4810000001545	7.86666049857371	8.9000442875459	10.4487450302419	13.1626634309215	9.74474179489952	12.6977434131854	7.13826259792964	7.78340765432368	8.25087005407622	5.77277655295543	11.3923945863011	7.03282556920478	6.81817916282692	12.1337087127419	5.85334786929019	8.90730277501558	7.3060084721225	12.5048610966225	8.79187258405387	6.3654825879435	14.8324631693533
KLK8	6.54158172645347	8.00273298040321	8.47263954782952	5.01698440138725	10.2659438363586	8.73137194198234	5.01698440138725	8.22311113027438	8.71047404895793	8.90552276020777	8.27088756402084	7.74907638300181	7.47378941872816	9.22188977695759	10.0164769626305	8.86790734711299	6.81909445764358	9.72305344976128	9.15200952102656	9.41090167774567	11.4365798308558	8.91505415427885	8.08545530242087	7.61895506053118	9.99851341354652	8.65525146425383	7.99904438630688	10.2951827287543	5.01698440138725	10.5248544044814	9.18207594033297	8.28426027458111	10.7089595002247	11.0795106389925	10.457785475497	10.4019527054375	6.89351750088188	5.45664486515275	5.01698440138725	8.42184889248951	6.41355763327292	5.57613981179504	9.10018039460578	5.43990319740389	7.35522224318394	8.37243811009647	8.61389276400635	6.57559584409086	11.111539152458
GSTA1	11.4776786752632	9.4997421113818	9.02957967702233	10.8785753629459	10.1363537939495	9.77626719781138	12.1182409062838	7.47523117634098	10.170455795187	11.7923624784993	9.38123208423043	10.0764007100673	8.54390950395089	9.31857888880811	8.84230895769975	9.09545916026101	8.47098499476231	11.7629069817521	11.3604355816453	10.5554348231779	8.83184555287054	10.5300409933529	12.633606787195	12.1229353683955	9.86196309837237	11.141561168956	8.68301547664537	11.6837573614044	7.06112970740356	9.92777156750596	11.9578950798147	11.9211790008705	7.13895177733034	9.79197008585088	9.62242716150566	11.2066734524533	11.8581132558992	7.97445933196617	12.2295396297083	5.59004837591744	9.35162217665703	9.12158526220969	7.35637681971316	6.43009812330164	8.3283821765635	10.8209237951945	11.8966325270333	5.79326515700271	11.0887115497139
NTSR1	6.65575091624945	7.51245340132985	7.19633717739704	9.083005106182	6.53611698168318	10.0543496584672	8.94885571668824	12.0158602146889	7.66279536015831	9.45672062586765	9.54353539282467	9.01208358759157	7.63236700502668	7.54119072626837	7.60157919258548	8.20091255620999	10.0003548735675	7.67680295179771	8.18167805382324	6.4657183843036	8.02549299492833	7.44235669389298	6.37468225234934	9.35405490178661	7.20457529235537	7.13390187931642	8.76374117495203	7.39961832781369	8.98954289801856	8.76692013480244	8.34892842074682	7.61795440765595	9.43129837234844	7.67663814952197	9.06853015823063	6.03910410215147	5.34697668974599	5.45664486515275	5.01698440138725	12.2674610190678	8.80624896442806	5.34115491574575	9.33677228207335	9.15522258656542	11.8932000470055	8.52780089363567	5.7614697440919	5.33707972663116	9.63637680843639
TCN1	14.9823334594383	9.94087346728071	14.3972636874901	16.7695528262413	14.2012991637546	14.6682413140431	13.2045863738326	14.6177180649041	15.9978815354152	14.1077825648585	11.6455147038253	16.0728606136166	13.0974385103831	13.3164846700832	14.7391307499593	13.6185612992771	16.016652234641	15.8664416574122	14.6718011080083	14.1698951917741	12.241890616398	12.1723464083332	14.6446988655916	13.5512144935036	14.089358912576	16.0015711000934	14.4537070015458	13.59120635339	13.5138270772277	13.7491266546681	14.1248953215776	15.3287124585596	12.5774881894463	14.3254014123276	15.5737639381907	13.7862634090807	15.6643115592867	15.6975116086768	14.6959179199726	15.2374409992786	12.2146224853446	13.8578187715978	8.84210463400944	9.95726408997082	14.0032981588404	13.0757209324293	15.1085289825045	10.7554402190022	13.2913103632674
C1QTNF3	8.98384990008853	11.9415115314245	8.05085016302268	9.0616719329642	8.54597455953337	10.6207466012289	8.72745779017419	8.98967472787285	8.18009255763235	9.06280906938196	11.9035408283733	9.42433861918243	8.61989151942351	12.82624645501	10.8937457269527	9.34898951737004	9.15409948810311	10.4127709406434	9.82198465884592	10.3431192571989	10.4495133706298	10.7979015159676	8.63855352572425	9.97181817327569	8.78798001511923	12.3945258038891	9.36899797323567	11.4683351917371	11.361965364761	11.7361794665647	11.3678886551238	7.91538586118365	8.86320835764319	10.6856238356604	8.31929481354781	11.4007056654217	8.97049926519108	8.58214215899523	9.70419687726887	9.76949261600335	7.50735795063366	8.98281683843642	11.8216605001862	8.33149815736586	8.5761633763839	11.8197233387563	11.1958260161547	11.408322515498	8.15597620243042
AQP5	10.3613905605007	12.2479015362484	12.3051788853314	10.780231938139	13.9913782565978	8.68221731525422	7.01763071514463	12.703516422218	10.6016670701281	12.2566870711523	9.76590945734652	12.5372035481893	11.1828579793101	12.9602106359825	12.0676146505331	12.1399993333624	12.4342755988811	11.5584025710839	11.6633939989474	12.2281507240513	7.94337466000862	11.8447042658612	11.1244340850317	10.346277227917	10.4756499879431	9.80351010079055	13.4922659499004	10.0979344298295	11.7973811894714	13.9126981846438	14.1266848200239	14.0161883225695	12.2434467713186	8.78187797341033	10.8658481132293	11.7833590523537	7.30860263820333	8.59358574629721	10.681447840396	14.478877301955	11.6473827575396	6.47750728672272	9.67879057321831	6.48336368188783	13.7900012239576	11.7060107214115	7.0516763818291	7.48329716658069	10.9744879867459
SFTA2	10.3353202445287	12.1791841315482	10.0470253445521	9.6471050472965	10.3892642119871	8.69009215840799	8.97462085195129	9.57951119837216	9.9704533561043	11.2232536894225	11.397660691456	10.3556010168409	11.0252936371792	9.8694477079694	11.6169249575853	9.76673919318027	8.47693485927472	11.2641083044876	11.5077952962255	10.4384927792939	12.5420801072946	11.9721498484042	10.6137893727871	7.56576484575575	10.3262051674742	10.97762933097	12.4698423281571	10.6755884088998	9.83478053316919	11.7731546023625	10.5710037501261	10.311630304676	12.1479381164551	6.89365882998258	10.5498627687917	10.9749597058101	11.9196037335435	11.0797349433517	8.41010136672512	10.846586137623	11.2486082812367	8.79737556778662	12.1623036101735	6.43009812330164	9.90334071869572	10.5063905307073	9.12947584432512	10.3222800070066	10.0366138634799
IGFN1	6.87216389733761	6.07087507438275	5.23339364824357	5.01698440138725	5.89375643001289	5.2355851642846	6.69949756484048	5.01698440138725	6.84359464950068	7.67188115784357	5.01698440138725	6.51059656895892	6.80041171097786	6.49659843487084	5.01698440138725	5.01698440138725	6.22346208794293	5.01698440138725	5.92352510119677	6.44886311733346	7.20863120627178	6.01414325598287	6.49158956453077	5.01698440138725	6.12973805332041	5.86250393170189	5.24122465648989	6.43077577599034	6.38213983665714	5.01698440138725	6.51231345917988	6.03830468883161	7.34737818511523	5.3232082309309	7.76806847478064	5.42496937453147	5.74861400265864	5.45664486515275	5.89131097619102	8.37721024848671	6.81817916282692	6.62105815695181	5.33688957042215	5.94971939177886	5.68306554833002	5.94404134564506	7.30965896913505	5.65331827183977	6.13714923761753
PABPC1L	8.61816902150787	9.66454619645274	8.33789650997251	10.068738060662	8.35824059412871	9.62365793260068	9.46682494013348	9.94491061501257	8.48891849996497	7.72855896829344	7.75439080558607	8.7289126152825	9.22897658292048	8.27547927145113	7.87611899327486	9.72879084991411	7.95923555465545	7.17996112453175	7.06101514374606	7.73694260801453	7.02448390707364	7.37520070457436	7.82304451636495	9.09515997756411	8.00316003288675	8.56156258698286	8.7767621706061	8.13026390737517	10.4324357004873	8.29348299535492	7.52505153780123	8.76320908244439	9.41873466445609	7.89191030906792	8.84640017727009	7.35697895254677	7.6741669281229	10.3514249989542	7.86833915427942	9.06959606262116	9.22855015962192	8.8499142988331	7.63339063701644	9.18339999860473	9.2920246895402	8.31027805867178	8.61389276400635	8.12237477931371	8.60292298795468
CP	13.162685093222	10.3628182107328	13.7563903427396	16.2967496271797	11.5636194209921	13.878222774858	13.7361992339949	13.3460102778641	13.4783738333872	13.1670101976279	11.6900706193699	15.5627264609582	13.4563478465129	15.7062980819968	14.4269486419904	14.533601812447	14.828146598854	12.7025846798436	13.4580159175997	12.8624533319763	8.24019654257885	13.561052979963	10.2998209077149	13.217988007493	13.2687852291744	11.3027574909528	12.6490143853794	12.4126337254952	8.85389203329688	11.4134740453743	11.0499165258026	12.5241698544596	5.97880951923108	10.4521273557471	9.93812961352285	7.54594604551757	14.4861398237567	11.5613500310998	12.6374885024141	9.00783554935439	10.5072123240073	13.7120655828338	11.2363973840641	7.55532674039662	17.5981004452058	14.5531628465269	13.4457868853014	6.79909596526829	12.0066510709174
[truncated: 9,739 more rows]
[truncated: 48 more columns]

## Sheet: Figure 1d
Annotation data for heatmap
Sample_ids	Moffitt	Treatment	LCM	CTX	Purist
ESPAC_17_061	Basal	Adjuvant	Y	GEM	0.164929
ESPAC_17_064	Basal	Adjuvant	Y	FFX	0.939003
ESPAC_17_075	Basal	Adjuvant	Y	GEM	0.991233
ESPAC_17_076	Basal	Adjuvant	Y	GEM	0.333366
ESPAC_17_105	Basal	Adjuvant	Y	GEM	0.991233
ESPAC_17_108	Basal	Adjuvant	Y	GEM	0.00550269
ESPAC_17_110	Basal	Adjuvant	Y	GEM	0.547853
H5EL	Basal	Adjuvant	N	GEM	0.00789186
IY16	Basal	Adjuvant	N	GEM	0.0615719
IYEE	Basal	Adjuvant	N	GEM	0.0222481
KW9X	Basal	Adjuvant	N	NA	0.0922054
L54A	Basal	Adjuvant	N	GEM	0.850433
OT3M	Basal	Adjuvant	N	GEM	0.902296
[truncated: 172 more rows]
[truncated: 48 more columns]

## Sheet: Figure 1e
Chemo-naïve (Adjuvant) survival analysis - top panel						Post-CTX (Neoadjuvant) survival analysis -bottom panel
[truncated: 57 more rows]
