# Supplementary material for: Persister cell phenotypes contribute to poor patient outcomes after neoadjuvant chemotherapy in PDAC
Source: Nat Cancer. 2023 Sep 7;4(9):1362–81. doi: 10.1038/s43018-023-00628-6 (PMC10518256; doi:10.1038/s43018-023-00628-6)
Supplement: Supplementary file 5 — Statistical source data. [file 43018_2023_628_MOESM5_ESM.xlsx]

## Sheet: Figure 3bc
Treatment	chemotherapy type	Sample_ids	GATA6_nuclear	GATA6_nuclear_KRT19	KRT17	KRT17_KRT19
Adjuvant	FFX	HD3866	33.77	20.31	6.31	5.94
Adjuvant	GEM	HD3868	48.62	35.35	47.51	39.51
Adjuvant	GEM	HD3948	47.7	18.28	14.49	11.22
Adjuvant	GEM	HD3954	57.48	26	29.82	13.32
Adjuvant	GEM	HD4112	53.65	20.44	36.59	30.83
Adjuvant	GEM	HD4127	33.63	19.35	15.38	11.93
Adjuvant	FFX	HD4132	41.79	17.53	23.08	17.96
Adjuvant	GEM	HD4337	27.76	17.67	16.42	14.2
Adjuvant	GEM	HD4378	44.87	22.08	5.79	3.43
Adjuvant	GEM	HD4432	23.41	14.88	23.14	20.31
Adjuvant	GEM	HD4437	91.34	81.86	NA	NA
Adjuvant	GEM	HD4585	32.9	20.64	NA	NA
Adjuvant	NA	HD4593	39.8	8.35	3.89	2.02
Adjuvant	GEM	HD4639	40.09	28.14	31.29	18.47
Adjuvant	GEM	HD4828	34.34	24.15	20.98	15.99
Adjuvant	GEM	HD4952	23.68	15.43	16.02	15.59
Adjuvant	GEM	HD4954	14.12	9.55	25.77	15.28
Adjuvant	GEM	HD5008	6.94	4.39	28.14	22.78
Adjuvant	GEM	HD5024	53.22	36.29	20.4	16.25
Adjuvant	FFX	HD5031	42.37	37.4	56.22	45.75
Adjuvant	NA	HD5123	150.95	141.63	5.88	5.46
Adjuvant	GEM	HD5153	40.8	26.27	9.4	8.52
Adjuvant	GEM	HD5163	52.08	39.77	73.4	45.29
Adjuvant	GEM	HD5311	18.86	6.93	17.89	13.09
Adjuvant	GEM	HD5321	36.03	25.3	12.32	9.92
Adjuvant	GEM	HD5353	30.93	11.92	3.56	2.92
Adjuvant	GEM	HD5362	26.17	15.35	19.75	17.51
Adjuvant	GEM	HD5398	7.97	4.77	15.7	15.02
Adjuvant	GEM	HD5402	12.32	7.15	29.76	22.91
Adjuvant	GEM	HD5410	23.93	11.1	36.22	31.58
Adjuvant	GEM	HD5457	24.41	8.78	7.55	3.58
Adjuvant	GEM	HD5517	22.94	11.81	4.25	1.89
Adjuvant	GEM	HD5521	44.33	24.73	19.89	14.54
Adjuvant	GEM	HD5530	11.91	7.78	18.55	17.68
Adjuvant	GEM	HD5534	20.08	12.42	11.02	9.7
Adjuvant	GEM	HD5629	17.46	9.07	9.9	8.48
Adjuvant	GEM	HD5737	19.13	12.23	14.95	12.33
Adjuvant	GEM	HD5743	10.42	3.66	10.78	5.79
Adjuvant	FFX	HD5795	7.56	4.61	16.69	14.42
Adjuvant	GEM	HD5919	6.99	1.11	6.38	5.63
Adjuvant	GEM	HD5950	29.29	18.09	25.81	24.72
Adjuvant	GEM	HD5982	32.76	23.19	27.41	26.49
Adjuvant	GEM	HD6138	29.85	18.05	18.08	11.31
Adjuvant	GEM	HD6190	20.88	15.92	37.13	32.94
Adjuvant	FFX	HD6202	6.37	3.66	14.24	12.41
Adjuvant	FFX	HD6209	21.36	9.52	9.6	7.03
Adjuvant	GEM	HD6210	20.4	9.89	13.95	9.77
Adjuvant	GEM	HD6221	17.46	13.05	22.91	11.42
Adjuvant	GEM	HD6251	9.81	4.26	14.12	7.48
Adjuvant	GEM	HD6253	33.75	19.56	7.15	6.46
Adjuvant	GEM	HD6260	13.32	6.5	9.79	7.67
Adjuvant	NA	HD6268	3.01	0.94	17.93	14.89
Adjuvant	GEM	HD6296	18.55	14.72	19.41	17.94
Adjuvant	GEM	HD6351	2.17	0.88	16.03	13.7
Adjuvant	GEM	HD6359	12.54	3.32	8.01	7.03
Adjuvant	GEM	HD6362	9.54	4.03	14.58	13.74
Adjuvant	GEM	HD6391	4.74	2.77	53.58	44.76
Adjuvant	FFX	HD6508	15.4	12.1	19.25	16.69
Adjuvant	GEM	HD6574	33.11	24.97	43.33	28.28
Adjuvant	GEM	HD6726	1.31	0.27	47.69	45.16
Adjuvant	GEM	HD6748	4.98	3.79	17.14	15.83
Adjuvant	FFX	HD6771	20.66	12.83	19.14	16.16
Adjuvant	GEM	HD6795	10.45	6.33	10.19	8.08
Adjuvant	GEM	HD6821	11.06	6.27	9	7.67
Adjuvant	GEM	HD6987	5.82	1.6	11.3	9.06
Adjuvant	FFX	HD7057	8.71	5.74	9.48	8.14
Adjuvant	FFX	HD7059	4.72	2.34	30.5	27.14
Adjuvant	GEM	HD7155	19.29	11.84	32.66	27.58
Adjuvant	GEM	HD7289	19.48	16.61	46.19	44.48
Adjuvant	FFX	HD7372	31.26	17.77	5.03	3.7
Adjuvant	FFX	HD7399	55.75	29.91	27.36	23.85
Adjuvant	FFX	HD7451	26.29	10.54	12.42	11.37
Adjuvant	GEM	HD7515	21.78	14.23	14.58	11.37
Adjuvant	NA	HD7559	41.91	25.64	41.29	40.56
Adjuvant	FFX	HD7573	41.75	25.01	17.33	12.15
Adjuvant	FFX	HD7603	32.78	28.01	19.3	14.56
Adjuvant	GEM	HD7643	31.54	10.3	4.91	2.71
Neoadjuvant	GEM	HD3530	32.12	24.5	20.5	19.95
Neoadjuvant	GEM	HD3739	53.3	20.85	23.44	9.42
Neoadjuvant	NA	HD3855	42.33	22.5	23.37	14.96
Neoadjuvant	GEM	HD3907	45.48	33.3	50	21.1
Neoadjuvant	GEM	HD4055	31.83	18.06	20.7	9.42
Neoadjuvant	GEM	HD4129	34.76	12.98	18.53	13.98
Neoadjuvant	FFX	HD4715	17.99	9.99	18.15	15.68
Neoadjuvant	GEM	HD4761	23.85	13.84	15.01	7.63
Neoadjuvant	GEM	HD4880	57.43	38.89	32.48	31.59
Neoadjuvant	FFX	HD4961	84.86	49.55	NA	NA
Neoadjuvant	GEM	HD5179	42.79	29.75	33.56	20.64
Neoadjuvant	GEM	HD5276	43.2	20.77	25.81	8.47
Neoadjuvant	FFX	HD5308	42.49	10.83	24.37	12.31
Neoadjuvant	FFX	HD5471	15.47	2.05	5.88	3.64
Neoadjuvant	GEM	HD5593	47.63	22.4	8.58	0.52
Neoadjuvant	FFX	HD5603	24.07	9.25	90.24	23.51
Neoadjuvant	FFX	HD5764	45.79	19.72	17.74	10.64
Neoadjuvant	FFX	HD5788	30.95	15.56	24.41	19.24
Neoadjuvant	GEM	HD5794	24.07	25.13	27.98	24.64
Neoadjuvant	FFX	HD5811	52.26	17.82	20.48	9.06
Neoadjuvant	FFX	HD5850	41.86	8.2	25.84	8.46
Neoadjuvant	FFX	HD5870	45.02	22.8	44.86	24.48
Neoadjuvant	FFX	HD5889	75.79	30.55	50.09	9.96
Neoadjuvant	FFX	HD6035	36.93	9.34	17.86	8.31
Neoadjuvant	FFX	HD6056	39.34	15.4	28.04	12.65
Neoadjuvant	GEM	HD6126	42.61	55.04	57.86	56.01
Neoadjuvant	FFX	HD6157	26.83	13.56	28.89	19.16
Neoadjuvant	FFX	HD6196	66.93	21.8	81.9	31.85
Neoadjuvant	FFX	HD6240	46.54	15.39	11.69	9.08
Neoadjuvant	FFX	HD6292	24.43	9.67	8.4	5.77
Neoadjuvant	FFX	HD6300	29.83	19.57	24.12	22.76
Neoadjuvant	FFX	HD6321	52.13	24.26	23.02	20.77
Neoadjuvant	FFX	HD6346	59.96	29.87	24.3	22.2
Neoadjuvant	FFX	HD6395	38.99	22.86	14.51	12.29
Neoadjuvant	GEM	HD6399	38.99	22.86	23.46	18.56
Neoadjuvant	FFX	HD6436	40.5	1.81	18.14	4.09
Neoadjuvant	FFX	HD6448	41.41	23.48	21.78	18.49
Neoadjuvant	FFX	HD6474	18.37	11.51	6.08	4.21
Neoadjuvant	FFX	HD6483	89.81	39.31	5.38	2.9
Neoadjuvant	GEM	HD6520	44.64	25.96	4.83	3.93
Neoadjuvant	GEM	HD6739	78.74	3.02	10.13	3.85
Neoadjuvant	GEM	HD6933	54.49	40.72	37.09	36.6
Neoadjuvant	GEM	HD7494	59.68	30.82	12.95	12.48
Neoadjuvant	GEM	HD7809	55.81	24.9	21.59	18.04
Neoadjuvant	GEM	HD8005	63.84	11.09	5.35	5.2

## Sheet: Figure 3e
Surv_months	Surv_status	GATA6_nuclear_KRT19	ids	Chemotherapy type	Class
7.81948	1	55.04	HD6126	GEM	High
10.7764	1	49.55	HD4961	FFX	High
41.463	0	40.72	HD6933	GEM	High
4.79682	1	39.31	HD6483	FFX	High
10.6779	0	38.89	HD4880	GEM	High
21.6186	1	33.3	HD3907	GEM	High
6.60385	1	30.82	HD7494	GEM	High
6.24244	1	30.55	HD5889	FFX	High
11.5649	1	29.87	HD6346	FFX	High
12.7477	1	29.75	HD5179	GEM	High
10.2179	1	25.96	HD6520	GEM	High
5.25679	1	25.13	HD5794	GEM	High
4.13973	0	24.9	HD7809	GEM	High
3.87689	1	24.5	HD3530	GEM	High
17.5774	1	24.26	HD6321	FFX	High
5.91389	1	23.48	HD6448	FFX	Medium
12.912	0	22.86	HD6395	FFX	Medium
12.7806	0	22.86	HD6399	GEM	Medium
6.60385	1	22.8	HD5870	FFX	Medium
24.1155	1	22.5	HD3855	NA	Medium
25.134	1	22.4	HD5593	GEM	Medium
19.3844	1	21.8	HD6196	FFX	Medium
14.4562	1	20.85	HD3739	GEM	Medium
12.3863	1	20.77	HD5276	GEM	Medium
20.0087	1	19.72	HD5764	FFX	Medium
12.9449	1	19.57	HD6300	FFX	Medium
2.16843	1	18.06	HD4055	GEM	Medium
19.1873	1	17.82	HD5811	FFX	Medium
12.8134	1	15.56	HD5788	FFX	Medium
28.4195	1	15.4	HD6056	FFX	Low
16.6246	0	15.39	HD6240	FFX	Low
6.70241	1	13.84	HD4761	GEM	Low
18.2674	1	13.56	HD6157	FFX	Low
43.6314	1	12.98	HD4129	GEM	Low
39.2617	0	11.51	HD6474	FFX	Low
5.65105	0	11.09	HD8005	GEM	Low
36.5019	1	10.83	HD5308	FFX	Low
44.5185	1	9.99	HD4715	FFX	Low
43.5328	0	9.67	HD6292	FFX	Low
18.8259	0	9.34	HD6035	FFX	Low
30.6208	0	9.25	HD5603	FFX	Low
7.78663	1	8.2	HD5850	FFX	Low
28.9781	1	2.05	HD5471	FFX	Low
37.7504	1	1.81	HD6436	FFX	Low

## Sheet: Figure 3f
KRT17	Surv_months	Surv_status	ids	CTX_type	Class
90.24	30.6208	0	HD5603	FFX	High
81.9	19.3844	1	HD6196	FFX	High
57.86	7.81948	1	HD6126	GEM	High
50.09	6.24244	1	HD5889	FFX	High
50	21.6186	1	HD3907	GEM	High
44.86	6.60385	1	HD5870	FFX	High
37.09	41.463	0	HD6933	GEM	High
33.56	12.7477	1	HD5179	GEM	High
32.48	10.6779	0	HD4880	GEM	High
28.89	18.2674	1	HD6157	FFX	High
28.04	28.4195	1	HD6056	FFX	High
27.98	5.25679	1	HD5794	GEM	High
25.84	7.78663	1	HD5850	FFX	High
25.81	12.3863	1	HD5276	GEM	High
24.41	12.8134	1	HD5788	FFX	Medium
24.37	36.5019	1	HD5308	FFX	Medium
24.3	11.5649	1	HD6346	FFX	Medium
24.12	12.9449	1	HD6300	FFX	Medium
23.46	12.7806	0	HD6399	GEM	Medium
23.44	14.4562	1	HD3739	GEM	Medium
23.37	24.1155	1	HD3855	NA	Medium
23.02	17.5774	1	HD6321	FFX	Medium
21.78	5.91389	1	HD6448	FFX	Medium
21.59	4.13973	0	HD7809	GEM	Medium
20.7	2.16843	1	HD4055	GEM	Medium
20.5	3.87689	1	HD3530	GEM	Medium
20.48	19.1873	1	HD5811	FFX	Medium
18.53	43.6314	1	HD4129	GEM	Medium
18.15	44.5185	1	HD4715	FFX	Low
18.14	37.7504	1	HD6436	FFX	Low
17.86	18.8259	0	HD6035	FFX	Low
17.74	20.0087	1	HD5764	FFX	Low
15.01	6.70241	1	HD4761	GEM	Low
14.51	12.912	0	HD6395	FFX	Low
12.95	6.60385	1	HD7494	GEM	Low
11.69	16.6246	0	HD6240	FFX	Low
8.58	25.134	1	HD5593	GEM	Low
8.4	43.5328	0	HD6292	FFX	Low
6.08	39.2617	0	HD6474	FFX	Low
5.88	28.9781	1	HD5471	FFX	Low
5.38	4.79682	1	HD6483	FFX	Low
5.35	5.65105	0	HD8005	GEM	Low
4.83	10.2179	1	HD6520	GEM	Low
