# Supplementary material for: Persister cell phenotypes contribute to poor patient outcomes after neoadjuvant chemotherapy in PDAC
Source: Nat Cancer. 2023 Sep 7;4(9):1362–81. doi: 10.1038/s43018-023-00628-6 (PMC10518256; doi:10.1038/s43018-023-00628-6)
Supplement: Supplementary file 6 — Statistical source data. [file 43018_2023_628_MOESM6_ESM.xlsx]

## Sheet: Figure 4b
Surv_months	Surv_status	Multi_GATA6_KRT17	ids	Chemotherapy type	Class
2.16843	1	22.8	HD4055	GEM	High
18.2674	1	20.71	HD6157	FFX	High
12.7806	0	19.27	HD6399	GEM	High
21.6186	1	18.85	HD3907	GEM	High
41.463	0	17.51	HD6933	GEM	High
12.9449	1	15.59	HD6300	FFX	High
12.912	0	14.31	HD6395	FFX	High
5.25679	1	14.07	HD5794	GEM	High
5.91389	1	14.07	HD6448	FFX	High
44.5185	1	12.67	HD4715	FFX	High
10.6779	0	9.53	HD4880	GEM	High
28.4195	1	6.38	HD6056	FFX	High
5.65105	0	5.31	HD8005	GEM	High
7.78663	1	4.72	HD5850	FFX	High
36.5019	1	4.53	HD5308	FFX	Medium
6.60385	1	4.5	HD7494	GEM	Medium
12.7477	1	4.37	HD5179	GEM	Medium
19.1873	1	4.14	HD5811	FFX	Medium
30.6208	0	3.62	HD5603	FFX	Medium
25.134	1	3.29	HD5593	GEM	Medium
24.1155	1	3.26	HD3855	NA	Medium
28.9781	1	3.24	HD5471	FFX	Medium
10.2179	1	3.16	HD6520	GEM	Medium
16.6246	0	2.83	HD6240	FFX	Medium
12.3863	1	2.8	HD5276	GEM	Medium
20.0087	1	2.53	HD5764	FFX	Medium
6.60385	1	2.53	HD5870	FFX	Medium
18.8259	0	2.36	HD6035	FFX	Medium
4.13973	0	2.26	HD7809	GEM	Low
17.5774	1	1.97	HD6321	FFX	Low
11.5649	1	1.93	HD6346	FFX	Low
14.4562	1	1.66	HD3739	GEM	Low
43.5328	0	1.47	HD6292	FFX	Low
4.79682	1	1.43	HD6483	FFX	Low
37.7504	1	1.25	HD6436	FFX	Low
19.3844	1	1.24	HD6196	FFX	Low
39.2617	0	0.83	HD6474	FFX	Low
12.8134	1	0.58	HD5788	FFX	Low
43.6314	1	0.56	HD4129	GEM	Low
7.81948	1	0.5	HD6126	GEM	Low
6.24244	1	0.35	HD5889	FFX	Low
3.87689	1	0.34	HD3530	GEM	Low
6.70241	1	0.1	HD4761	GEM	Low

## Sheet: Figure 4c
Sample_ids	log(G-C-K+ cell counts)	log(G+C-K+ cell counts)	log(G+C-K- cell counts)
HD3866	2.83321	6.23441	11.4674
HD3868	0	8.02322	9.0269
HD3948	3.71357	10.3187	12.6106
HD3954	1.79176	5.17048	12.3892
HD4112	3.97029	9.29422	11.659
HD4127	7.12448	8.92784	11.8924
HD4132	7.6009	9.58802	11.9658
HD4337	4.36945	9.02172	12.087
HD4378	1.38629	3.73767	10.8846
HD4432	0.693147	9.43228	11.813
HD4593	3.13549	5.0689	11.4572
HD4639	5.95064	7.16395	10.9108
HD4952	7.91462	9.12848	11.626
HD4954	6.63988	7.82164	11.1462
HD5008	6.86485	8.89179	11.2945
HD5024	5.1358	6.51175	10.0371
HD5031	4.48864	6.71052	11.2781
HD5123	0	5.49717	11.1534
HD5153	5.56452	7.85283	11.7178
HD5163	3.09104	6.07074	10.3507
HD5311	5.1985	7.80016	11.718
HD5321	2.99573	6.99026	11.3621
HD5353	2.19722	5.11799	10.7241
HD5362	6.25958	8.29029	12.0788
HD5398	7.23778	9.41067	11.2603
HD5402	7.24637	8.64471	11.5888
HD5410	5.63479	8.83332	11.4081
HD5457	0.693147	4.43082	11.2938
HD5517	1.79176	4.06044	11.3544
HD5521	5.1358	7.28619	10.7204
HD5530	9.07681	10.4598	11.5158
HD5534	4.93447	6.82437	9.9689
HD5629	2.77259	2.94444	7.29912
HD5737	2.63906	6.35437	10.012
HD5743	0.693147	7.14756	10.4214
HD5795	3.71357	5.93225	10.0307
HD5919	6.38182	7.7476	12.2475
HD5950	4.30407	9.68315	11.3189
HD5982	3.93183	7.76089	11.4571
HD6138	6.05912	9.02341	11.795
HD6190	4.69135	7.87702	11.2283
HD6202	4.39445	6.94409	11.0183
HD6209	5.80814	7.95858	10.7657
HD6210	3.8712	6.14204	9.50569
HD6221	1.38629	3.91202	10.2388
HD6251	6.9344	8.11582	10.0584
HD6253	4.75359	7.3025	9.90339
HD6260	3.68888	4.96284	10.5428
HD6268	2.07944	5.94803	11.4548
HD6296	6.40523	8.38594	10.535
HD6351	6.83087	8.59674	11.8747
HD6359	3.21888	6.58755	10.5296
HD6362	7.30519	9.69165	11.2171
HD6391	1.79176	6.39192	11.5051
HD6508	3.63759	8.03268	12.0507
HD6574	0.693147	7.43662	10.5581
HD6726	10.6791	11.9918	12.4687
HD6748	6.22059	7.18311	10.8081
HD6771	6.4892	8.97677	11.2458
HD6795	6.45834	7.29097	11.2979
HD6821	6.31173	8.07216	12.1844
HD6987	7.00851	8.09163	11.1813
HD7057	5.9108	7.38275	11.1461
HD7059	6.42972	7.25347	10.2907
HD7155	5.38907	8.85951	10.7844
HD7289	8.65365	8.2802	10.5856
HD7372	5.94542	7.9652	12.8656
HD7399	6.35089	8.47449	10.9237
HD7451	7.22911	9.31893	10.9492
HD7515	5.65599	7.09091	11.1496
HD7559	8.84318	10.1313	11.4474
HD7573	4.82831	5.49306	11.4436
HD7603	6.81892	8.53484	11.3068
HD7643	5.61313	6.80017	12.8689
HD3530	9.66148	9.63541	4.06044
HD3739	2.94444	5.56068	0.693147
HD3855	3.78419	7.57456	4.69135
HD3907	0	3.98898	7.93845
HD4055	1.60944	5.04343	7.94058
HD4129	8.14729	8.19174	2.30259
HD4715	4.83628	8.62587	3.2581
HD4761	0.693147	0.693147	5.76519
HD4880	8.6893	10.2339	2.07944
HD5179	0	7.05099	9.10687
HD5276	3.46574	6.13773	7.10988
HD5308	0	6.61607	7.24637
HD5471	2.48491	6.07993	4.36945
HD5593	2.56495	6.4552	1.79176
HD5603	2.30259	3.97029	2.30259
HD5764	5.52146	6.91175	4.65396
HD5788	6.86901	7.45124	3.85015
HD5794	5.45104	6.97448	4.18965
HD5811	5.12396	6.18208	2.77259
HD5850	5.26269	6.95559	5.95064
HD5870	5.63121	6.57368	4.84419
HD5889	4.17439	5.34711	2.70805
HD6035	6.35784	7.11721	7.70886
HD6056	7.03086	8.58523	2.99573
HD6126	10.6467	10.2086	3.7612
HD6157	6.18208	7.52564	3.61092
HD6196	1.94591	2.19722	1.09861
HD6240	7.04925	8.71522	2.19722
HD6292	8.8785	9.15451	1.38629
HD6300	5.7301	9.7874	2.3979
HD6321	8.60117	9.65688	5.26786
HD6346	8.38023	9.81983	2.77259
HD6395	5.87493	8.95609	3.97029
HD6399	8.22121	9.90907	3.13549
HD6436	1.09861	5.89715	3.3673
HD6448	4.83628	8.20166	3.73767
HD6474	6.5582	6.94505	2.56495
HD6483	3.71357	5.80513	3.17805
HD6739	1.09861	6.3315	1.79176
HD6933	7.6587	9.51863	3.04452
HD7494	9.19958	10.4682	6.99485
HD7809	4.96284	7.0775	4.67283
HD8005	6.13773	8.73117	0

## Sheet: Figure 4d
Piechart						Barplot
Treatment	Cell type	cell count	Chemotherapy Type	Sample_ids		Cell type	Sample_id	Percent enrichment	Treatment
Adjuvant	G-C-K+	16	FFX	HD3866		G-C-K+	HD3866	0.0166537	Adjuvant
Adjuvant	G-C-K+	0	GEM	HD3868		G+C-K+	HD3866	0.529794	Adjuvant
Adjuvant	G-C-K+	40	GEM	HD3948		G+C-K-	HD3866	99.4536	Adjuvant
Adjuvant	G-C-K+	5	GEM	HD3954		G-C-K+	HD3868	0	Adjuvant
Adjuvant	G-C-K+	52	GEM	HD4112		G+C-K+	HD3868	26.8179	Adjuvant
Adjuvant	G-C-K+	1241	GEM	HD4127		G+C-K-	HD3868	73.1821	Adjuvant
Adjuvant	G-C-K+	1999	FFX	HD4132		G-C-K+	HD3948	0.012119	Adjuvant
Adjuvant	G-C-K+	78	GEM	HD4337		G+C-K+	HD3948	9.178	Adjuvant
Adjuvant	G-C-K+	3	GEM	HD4378		G+C-K-	HD3948	90.8099	Adjuvant
Adjuvant	G-C-K+	1	GEM	HD4432		G-C-K+	HD3954	0.00208004	Adjuvant
Adjuvant	G-C-K+	383	GEM	HD4639		G+C-K+	HD3954	0.0728014	Adjuvant
Adjuvant	G-C-K+	2736	GEM	HD4952		G+C-K-	HD3954	99.9251	Adjuvant
Adjuvant	G-C-K+	764	GEM	HD4954		G-C-K+	HD4112	0.0410564	Adjuvant
Adjuvant	G-C-K+	957	GEM	HD5008		G+C-K+	HD4112	8.58553	Adjuvant
Adjuvant	G-C-K+	169	GEM	HD5024		G+C-K-	HD4112	91.3734	Adjuvant
Adjuvant	G-C-K+	88	FFX	HD5031		G-C-K+	HD4127	0.800976	Adjuvant
Adjuvant	G-C-K+	260	GEM	HD5153		G+C-K+	HD4127	4.86523	Adjuvant
Adjuvant	G-C-K+	21	GEM	HD5163		G+C-K-	HD4127	94.3338	Adjuvant
Adjuvant	G-C-K+	180	GEM	HD5311		G-C-K+	HD4132	1.14977	Adjuvant
Adjuvant	G-C-K+	19	GEM	HD5321		G+C-K+	HD4132	8.39061	Adjuvant
Adjuvant	G-C-K+	8	GEM	HD5353		G+C-K-	HD4132	90.4596	Adjuvant
Adjuvant	G-C-K+	522	GEM	HD5362		G-C-K+	HD4337	0.0419587	Adjuvant
Adjuvant	G-C-K+	1390	GEM	HD5398		G+C-K+	HD4337	4.45408	Adjuvant
Adjuvant	G-C-K+	1402	GEM	HD5402		G+C-K-	HD4337	95.504	Adjuvant
Adjuvant	G-C-K+	279	GEM	HD5410		G-C-K+	HD4378	0.00561892	Adjuvant
Adjuvant	G-C-K+	1	GEM	HD5457		G+C-K+	HD4378	0.076792	Adjuvant
Adjuvant	G-C-K+	5	GEM	HD5517		G+C-K-	HD4378	99.9176	Adjuvant
Adjuvant	G-C-K+	169	GEM	HD5521		G-C-K+	HD4432	0.000678058	Adjuvant
Adjuvant	G-C-K+	8749	GEM	HD5530		G+C-K+	HD4432	8.46488	Adjuvant
Adjuvant	G-C-K+	138	GEM	HD5534		G+C-K-	HD4432	91.5344	Adjuvant
Adjuvant	G-C-K+	15	GEM	HD5629		G-C-K+	HD4593	0.0232178	Adjuvant
Adjuvant	G-C-K+	13	GEM	HD5737		G+C-K+	HD4593	0.166746	Adjuvant
Adjuvant	G-C-K+	1	GEM	HD5743		G+C-K-	HD4593	99.81	Adjuvant
Adjuvant	G-C-K+	40	FFX	HD5795		G-C-K+	HD4639	0.678621	Adjuvant
Adjuvant	G-C-K+	590	GEM	HD5919		G+C-K+	HD4639	2.28747	Adjuvant
Adjuvant	G-C-K+	73	GEM	HD5950		G+C-K-	HD4639	97.0339	Adjuvant
Adjuvant	G-C-K+	50	GEM	HD5982		G-C-K+	HD4952	2.20795	Adjuvant
Adjuvant	G-C-K+	427	GEM	HD6138		G+C-K+	HD4952	7.43488	Adjuvant
Adjuvant	G-C-K+	108	GEM	HD6190		G+C-K-	HD4952	90.3572	Adjuvant
Adjuvant	G-C-K+	80	FFX	HD6202		G-C-K+	HD4954	1.05299	Adjuvant
Adjuvant	G-C-K+	332	FFX	HD6209		G+C-K+	HD4954	3.43601	Adjuvant
Adjuvant	G-C-K+	47	GEM	HD6210		G+C-K-	HD4954	95.511	Adjuvant
Adjuvant	G-C-K+	3	GEM	HD6221		G-C-K+	HD5008	1.08007	Adjuvant
Adjuvant	G-C-K+	1026	GEM	HD6251		G+C-K+	HD5008	8.20608	Adjuvant
Adjuvant	G-C-K+	115	GEM	HD6253		G+C-K-	HD5008	90.7138	Adjuvant
Adjuvant	G-C-K+	39	GEM	HD6260		G-C-K+	HD5024	0.71308	Adjuvant
Adjuvant	G-C-K+	604	GEM	HD6296		G+C-K+	HD5024	2.83544	Adjuvant
Adjuvant	G-C-K+	925	GEM	HD6351		G+C-K-	HD5024	96.4515	Adjuvant
Adjuvant	G-C-K+	24	GEM	HD6359		G-C-K+	HD5031	0.11003	Adjuvant
Adjuvant	G-C-K+	1487	GEM	HD6362		G+C-K+	HD5031	1.02528	Adjuvant
Adjuvant	G-C-K+	5	GEM	HD6391		G+C-K-	HD5031	98.8647	Adjuvant
Adjuvant	G-C-K+	37	FFX	HD6508		G-C-K+	HD5123	0	Adjuvant
Adjuvant	G-C-K+	1	GEM	HD6574		G+C-K+	HD5123	0.34692	Adjuvant
Adjuvant	G-C-K+	43436	GEM	HD6726		G+C-K-	HD5123	99.6531	Adjuvant
Adjuvant	G-C-K+	502	GEM	HD6748		G-C-K+	HD5153	0.207049	Adjuvant
Adjuvant	G-C-K+	657	FFX	HD6771		G+C-K+	HD5153	2.04819	Adjuvant
Adjuvant	G-C-K+	637	GEM	HD6795		G+C-K-	HD5153	97.7448	Adjuvant
Adjuvant	G-C-K+	550	GEM	HD6821		G-C-K+	HD5163	0.0661793	Adjuvant
Adjuvant	G-C-K+	1105	GEM	HD6987		G+C-K+	HD5163	1.3614	Adjuvant
Adjuvant	G-C-K+	368	FFX	HD7057		G+C-K-	HD5163	98.5724	Adjuvant
Adjuvant	G-C-K+	619	FFX	HD7059		G-C-K+	HD5311	0.143568	Adjuvant
Adjuvant	G-C-K+	218	GEM	HD7155		G+C-K+	HD5311	1.94615	Adjuvant
Adjuvant	G-C-K+	5730	GEM	HD7289		G+C-K-	HD5311	97.9103	Adjuvant
Adjuvant	G-C-K+	381	FFX	HD7372		G-C-K+	HD5321	0.0218143	Adjuvant
Adjuvant	G-C-K+	572	FFX	HD7399		G+C-K+	HD5321	1.24571	Adjuvant
Adjuvant	G-C-K+	1378	FFX	HD7451		G+C-K-	HD5321	98.7325	Adjuvant
Adjuvant	G-C-K+	285	GEM	HD7515		G-C-K+	HD5353	0.0175392	Adjuvant
Adjuvant	G-C-K+	124	FFX	HD7573		G+C-K+	HD5353	0.363939	Adjuvant
Adjuvant	G-C-K+	914	FFX	HD7603		G+C-K-	HD5353	99.6185	Adjuvant
Adjuvant	G-C-K+	273	GEM	HD7643		G-C-K+	HD5362	0.289032	Adjuvant
Neoadjuvant	G-C-K+	15700	GEM	HD3530		G+C-K+	HD5362	2.20594	Adjuvant
Neoadjuvant	G-C-K+	18	GEM	HD3739		G+C-K-	HD5362	97.505	Adjuvant
Neoadjuvant	G-C-K+	0	GEM	HD3907		G-C-K+	HD5398	1.5228	Adjuvant
Neoadjuvant	G-C-K+	4	GEM	HD4055		G+C-K+	HD5398	13.3842	Adjuvant
Neoadjuvant	G-C-K+	3453	GEM	HD4129		G+C-K-	HD5398	85.093	Adjuvant
Neoadjuvant	G-C-K+	125	FFX	HD4715		G-C-K+	HD5402	1.21957	Adjuvant
Neoadjuvant	G-C-K+	1	GEM	HD4761		G+C-K+	HD5402	4.94002	Adjuvant
Neoadjuvant	G-C-K+	5938	GEM	HD4880		G+C-K-	HD5402	93.8404	Adjuvant
Neoadjuvant	G-C-K+	0	GEM	HD5179		G-C-K+	HD5410	0.287075	Adjuvant
Neoadjuvant	G-C-K+	31	GEM	HD5276		G+C-K+	HD5410	7.0565	Adjuvant
Neoadjuvant	G-C-K+	0	FFX	HD5308		G+C-K-	HD5410	92.6564	Adjuvant
Neoadjuvant	G-C-K+	11	FFX	HD5471		G-C-K+	HD5457	0.00124369	Adjuvant
Neoadjuvant	G-C-K+	12	GEM	HD5593		G+C-K+	HD5457	0.103226	Adjuvant
Neoadjuvant	G-C-K+	9	FFX	HD5603		G+C-K-	HD5457	99.8955	Adjuvant
Neoadjuvant	G-C-K+	249	FFX	HD5764		G-C-K+	HD5517	0.0058546	Adjuvant
Neoadjuvant	G-C-K+	961	FFX	HD5788		G+C-K+	HD5517	0.0667424	Adjuvant
Neoadjuvant	G-C-K+	232	GEM	HD5794		G+C-K-	HD5517	99.9274	Adjuvant
Neoadjuvant	G-C-K+	167	FFX	HD5811		G-C-K+	HD5521	0.360357	Adjuvant
Neoadjuvant	G-C-K+	192	FFX	HD5850		G+C-K+	HD5521	3.11101	Adjuvant
Neoadjuvant	G-C-K+	278	FFX	HD5870		G+C-K-	HD5521	96.5286	Adjuvant
Neoadjuvant	G-C-K+	64	FFX	HD5889		G-C-K+	HD5530	6.07916	Adjuvant
Neoadjuvant	G-C-K+	576	FFX	HD6035		G+C-K+	HD5530	24.2388	Adjuvant
Neoadjuvant	G-C-K+	1130	FFX	HD6056		G+C-K-	HD5530	69.682	Adjuvant
Neoadjuvant	G-C-K+	42053	GEM	HD6126		G-C-K+	HD5534	0.615851	Adjuvant
Neoadjuvant	G-C-K+	483	FFX	HD6157		G+C-K+	HD5534	4.10121	Adjuvant
Neoadjuvant	G-C-K+	6	FFX	HD6196		G+C-K-	HD5534	95.2829	Adjuvant
Neoadjuvant	G-C-K+	1151	FFX	HD6240		G-C-K+	HD5629	0.99272	Adjuvant
Neoadjuvant	G-C-K+	7175	FFX	HD6292		G+C-K+	HD5629	1.19126	Adjuvant
Neoadjuvant	G-C-K+	307	FFX	HD6300		G+C-K-	HD5629	97.816	Adjuvant
Neoadjuvant	G-C-K+	5437	FFX	HD6321		G-C-K+	HD5737	0.0568207	Adjuvant
Neoadjuvant	G-C-K+	4359	FFX	HD6346		G+C-K+	HD5737	2.50885	Adjuvant
Neoadjuvant	G-C-K+	355	FFX	HD6395		G+C-K-	HD5737	97.4343	Adjuvant
Neoadjuvant	G-C-K+	3718	GEM	HD6399		G-C-K+	HD5743	0.00287035	Adjuvant
Neoadjuvant	G-C-K+	2	FFX	HD6436		G+C-K+	HD5743	3.64534	Adjuvant
Neoadjuvant	G-C-K+	125	FFX	HD6448		G+C-K-	HD5743	96.3518	Adjuvant
Neoadjuvant	G-C-K+	704	FFX	HD6474		G-C-K+	HD5795	0.172943	Adjuvant
Neoadjuvant	G-C-K+	40	FFX	HD6483		G+C-K+	HD5795	1.62566	Adjuvant
Neoadjuvant	G-C-K+	2	GEM	HD6739		G+C-K-	HD5795	98.2014	Adjuvant
Neoadjuvant	G-C-K+	2118	GEM	HD6933		G-C-K+	HD5919	0.279139	Adjuvant
Neoadjuvant	G-C-K+	9892	GEM	HD7494		G+C-K+	HD5919	1.09527	Adjuvant
Neoadjuvant	G-C-K+	142	GEM	HD7809		G+C-K-	HD5919	98.6256	Adjuvant
Neoadjuvant	G-C-K+	462	GEM	HD8005		G-C-K+	HD5950	0.0741282	Adjuvant
Adjuvant	G+C-K+	509	FFX	HD3866		G+C-K+	HD5950	16.292	Adjuvant
Adjuvant	G+C-K+	3050	GEM	HD3868		G+C-K-	HD5950	83.6339	Adjuvant
Adjuvant	G+C-K+	30293	GEM	HD3948		G-C-K+	HD5982	0.0515661	Adjuvant
Adjuvant	G+C-K+	175	GEM	HD3954		G+C-K+	HD5982	2.41948	Adjuvant
Adjuvant	G+C-K+	10874	GEM	HD4112		G+C-K-	HD5982	97.529	Adjuvant
Adjuvant	G+C-K+	7538	GEM	HD4127		G-C-K+	HD6138	0.302187	Adjuvant
Adjuvant	G+C-K+	14588	FFX	HD4132		G+C-K+	HD6138	5.86966	Adjuvant
Adjuvant	G+C-K+	8280	GEM	HD4337		G+C-K-	HD6138	93.8282	Adjuvant
Adjuvant	G+C-K+	41	GEM	HD4378		G-C-K+	HD6190	0.138508	Adjuvant
Adjuvant	G+C-K+	12484	GEM	HD4432		G+C-K+	HD6190	3.37933	Adjuvant
Adjuvant	G+C-K+	1291	GEM	HD4639		G+C-K-	HD6190	96.4822	Adjuvant
Adjuvant	G+C-K+	9213	GEM	HD4952		G-C-K+	HD6202	0.128831	Adjuvant
Adjuvant	G+C-K+	2493	GEM	HD4954		G+C-K+	HD6202	1.66836	Adjuvant
Adjuvant	G+C-K+	7271	GEM	HD5008		G+C-K-	HD6202	98.2028	Adjuvant
Adjuvant	G+C-K+	672	GEM	HD5024		G-C-K+	HD6209	0.656646	Adjuvant
Adjuvant	G+C-K+	820	FFX	HD5031		G+C-K+	HD6209	5.65467	Adjuvant
Adjuvant	G+C-K+	2572	GEM	HD5153		G+C-K-	HD6209	93.6887	Adjuvant
Adjuvant	G+C-K+	432	GEM	HD5163		G-C-K+	HD6210	0.337014	Adjuvant
Adjuvant	G+C-K+	2440	GEM	HD5311		G+C-K+	HD6210	3.32712	Adjuvant
Adjuvant	G+C-K+	1085	GEM	HD5321		G+C-K-	HD6210	96.3359	Adjuvant
Adjuvant	G+C-K+	166	GEM	HD5353		G-C-K+	HD6221	0.0107074	Adjuvant
Adjuvant	G+C-K+	3984	GEM	HD5362		G+C-K+	HD6221	0.174888	Adjuvant
Adjuvant	G+C-K+	12217	GEM	HD5398		G+C-K-	HD6221	99.8144	Adjuvant
Adjuvant	G+C-K+	5679	GEM	HD5402		G-C-K+	HD6251	3.70117	Adjuvant
Adjuvant	G+C-K+	6858	GEM	HD5410		G+C-K+	HD6251	12.0703	Adjuvant
Adjuvant	G+C-K+	83	GEM	HD5457		G+C-K-	HD6251	84.2286	Adjuvant
Adjuvant	G+C-K+	57	GEM	HD5517		G-C-K+	HD6253	0.532531	Adjuvant
Adjuvant	G+C-K+	1459	GEM	HD5521		G+C-K+	HD6253	6.86733	Adjuvant
Adjuvant	G+C-K+	34884	GEM	HD5530		G+C-K-	HD6253	92.6001	Adjuvant
Adjuvant	G+C-K+	919	GEM	HD5534		G-C-K+	HD6260	0.102405	Adjuvant
Adjuvant	G+C-K+	18	GEM	HD5629		G+C-K+	HD6260	0.37286	Adjuvant
Adjuvant	G+C-K+	574	GEM	HD5737		G+C-K-	HD6260	99.5247	Adjuvant
Adjuvant	G+C-K+	1270	GEM	HD5743		G-C-K+	HD6268	0.00738888	Adjuvant
Adjuvant	G+C-K+	376	FFX	HD5795		G+C-K+	HD6268	0.403222	Adjuvant
Adjuvant	G+C-K+	2315	GEM	HD5919		G+C-K-	HD6268	99.5894	Adjuvant
Adjuvant	G+C-K+	16044	GEM	HD5950		G-C-K+	HD6296	1.41797	Adjuvant
Adjuvant	G+C-K+	2346	GEM	HD5982		G+C-K+	HD6296	10.292	Adjuvant
Adjuvant	G+C-K+	8294	GEM	HD6138		G+C-K-	HD6296	88.29	Adjuvant
Adjuvant	G+C-K+	2635	GEM	HD6190		G-C-K+	HD6351	0.616971	Adjuvant
Adjuvant	G+C-K+	1036	FFX	HD6202		G+C-K+	HD6351	3.61045	Adjuvant
Adjuvant	G+C-K+	2859	FFX	HD6209		G+C-K-	HD6351	95.7726	Adjuvant
Adjuvant	G+C-K+	464	GEM	HD6210		G-C-K+	HD6359	0.0628997	Adjuvant
Adjuvant	G+C-K+	49	GEM	HD6221		G+C-K+	HD6359	1.90009	Adjuvant
Adjuvant	G+C-K+	3346	GEM	HD6251		G+C-K-	HD6359	98.037	Adjuvant
Adjuvant	G+C-K+	1483	GEM	HD6253		G-C-K+	HD6362	1.61532	Adjuvant
Adjuvant	G+C-K+	142	GEM	HD6260		G+C-K+	HD6362	17.5773	Adjuvant
Adjuvant	G+C-K+	4384	GEM	HD6296		G+C-K-	HD6362	80.8073	Adjuvant
Adjuvant	G+C-K+	5413	GEM	HD6351		G-C-K+	HD6391	0.00500907	Adjuvant
Adjuvant	G+C-K+	725	GEM	HD6359		G+C-K+	HD6391	0.597081	Adjuvant
Adjuvant	G+C-K+	16181	GEM	HD6362		G+C-K-	HD6391	99.3979	Adjuvant
Adjuvant	G+C-K+	596	GEM	HD6391		G-C-K+	HD6508	0.0212236	Adjuvant
Adjuvant	G+C-K+	3079	FFX	HD6508		G+C-K+	HD6508	1.76615	Adjuvant
Adjuvant	G+C-K+	1696	GEM	HD6574		G+C-K-	HD6508	98.2126	Adjuvant
Adjuvant	G+C-K+	161418	GEM	HD6726		G-C-K+	HD6574	0.00248855	Adjuvant
Adjuvant	G+C-K+	1316	GEM	HD6748		G+C-K+	HD6574	4.22059	Adjuvant
Adjuvant	G+C-K+	7916	FFX	HD6771		G+C-K-	HD6574	95.7769	Adjuvant
Adjuvant	G+C-K+	1466	GEM	HD6795		G-C-K+	HD6726	9.34274	Adjuvant
Adjuvant	G+C-K+	3203	GEM	HD6821		G+C-K+	HD6726	34.7197	Adjuvant
Adjuvant	G+C-K+	3266	GEM	HD6987		G+C-K-	HD6726	55.9375	Adjuvant
Adjuvant	G+C-K+	1607	FFX	HD7057		G-C-K+	HD6748	0.97978	Adjuvant
Adjuvant	G+C-K+	1412	FFX	HD7059		G+C-K+	HD6748	2.56851	Adjuvant
Adjuvant	G+C-K+	7040	GEM	HD7155		G+C-K-	HD6748	96.4517	Adjuvant
Adjuvant	G+C-K+	3944	GEM	HD7289		G-C-K+	HD6771	0.771743	Adjuvant
Adjuvant	G+C-K+	2878	FFX	HD7372		G+C-K+	HD6771	9.2985	Adjuvant
Adjuvant	G+C-K+	4790	FFX	HD7399		G+C-K-	HD6771	89.9298	Adjuvant
Adjuvant	G+C-K+	11146	FFX	HD7451		G-C-K+	HD6795	0.769723	Adjuvant
Adjuvant	G+C-K+	1200	GEM	HD7515		G+C-K+	HD6795	1.77145	Adjuvant
Adjuvant	G+C-K+	242	FFX	HD7573		G+C-K-	HD6795	97.4588	Adjuvant
Adjuvant	G+C-K+	5088	FFX	HD7603		G-C-K+	HD6821	0.275733	Adjuvant
Adjuvant	G+C-K+	897	GEM	HD7643		G+C-K+	HD6821	1.60577	Adjuvant
Neoadjuvant	G+C-K+	15296	GEM	HD3530		G+C-K-	HD6821	98.1185	Adjuvant
Neoadjuvant	G+C-K+	259	GEM	HD3739		G-C-K+	HD6987	1.4511	Adjuvant
Neoadjuvant	G+C-K+	53	GEM	HD3907		G+C-K+	HD6987	4.28896	Adjuvant
Neoadjuvant	G+C-K+	154	GEM	HD4055		G+C-K-	HD6987	94.2599	Adjuvant
Neoadjuvant	G+C-K+	3610	GEM	HD4129		G-C-K+	HD7057	0.516375	Adjuvant
Neoadjuvant	G+C-K+	5573	FFX	HD4715		G+C-K+	HD7057	2.25493	Adjuvant
Neoadjuvant	G+C-K+	1	GEM	HD4761		G+C-K-	HD7057	97.2287	Adjuvant
Neoadjuvant	G+C-K+	27829	GEM	HD4880		G-C-K+	HD7059	1.96595	Adjuvant
Neoadjuvant	G+C-K+	1153	GEM	HD5179		G+C-K+	HD7059	4.48453	Adjuvant
Neoadjuvant	G+C-K+	462	GEM	HD5276		G+C-K-	HD7059	93.5495	Adjuvant
Neoadjuvant	G+C-K+	746	FFX	HD5308		G-C-K+	HD7155	0.392673	Adjuvant
Neoadjuvant	G+C-K+	436	FFX	HD5471		G+C-K+	HD7155	12.6808	Adjuvant
Neoadjuvant	G+C-K+	635	GEM	HD5593		G+C-K-	HD7155	86.9265	Adjuvant
Neoadjuvant	G+C-K+	52	FFX	HD5603		G-C-K+	HD7289	11.6381	Adjuvant
Neoadjuvant	G+C-K+	1003	FFX	HD5764		G+C-K+	HD7289	8.01056	Adjuvant
Neoadjuvant	G+C-K+	1721	FFX	HD5788		G+C-K-	HD7289	80.3514	Adjuvant
Neoadjuvant	G+C-K+	1068	GEM	HD5794		G-C-K+	HD7372	0.0976843	Adjuvant
Neoadjuvant	G+C-K+	483	FFX	HD5811		G+C-K+	HD7372	0.737888	Adjuvant
Neoadjuvant	G+C-K+	1048	FFX	HD5850		G+C-K-	HD7372	99.1644	Adjuvant
Neoadjuvant	G+C-K+	715	FFX	HD5870		G-C-K+	HD7399	0.940233	Adjuvant
Neoadjuvant	G+C-K+	209	FFX	HD5889		G+C-K+	HD7399	7.87363	Adjuvant
Neoadjuvant	G+C-K+	1232	FFX	HD6035		G+C-K-	HD7399	91.1861	Adjuvant
Neoadjuvant	G+C-K+	5351	FFX	HD6056		G-C-K+	HD7451	1.98476	Adjuvant
Neoadjuvant	G+C-K+	27135	GEM	HD6126		G+C-K+	HD7451	16.0538	Adjuvant
Neoadjuvant	G+C-K+	1854	FFX	HD6157		G+C-K-	HD7451	81.9614	Adjuvant
Neoadjuvant	G+C-K+	8	FFX	HD6196		G-C-K+	HD7515	0.401295	Adjuvant
Neoadjuvant	G+C-K+	6094	FFX	HD6240		G+C-K+	HD7515	1.68966	Adjuvant
Neoadjuvant	G+C-K+	9456	FFX	HD6292		G+C-K-	HD7515	97.909	Adjuvant
Neoadjuvant	G+C-K+	17807	FFX	HD6300		G-C-K+	HD7559	5.50994	Adjuvant
Neoadjuvant	G+C-K+	15628	FFX	HD6321		G+C-K+	HD7559	19.9801	Adjuvant
Neoadjuvant	G+C-K+	18394	FFX	HD6346		G+C-K-	HD7559	74.5099	Adjuvant
Neoadjuvant	G+C-K+	7754	FFX	HD6395		G-C-K+	HD7573	0.132378	Adjuvant
Neoadjuvant	G+C-K+	20111	GEM	HD6399		G+C-K+	HD7573	0.258351	Adjuvant
Neoadjuvant	G+C-K+	363	FFX	HD6436		G+C-K-	HD7573	99.6093	Adjuvant
Neoadjuvant	G+C-K+	3646	FFX	HD6448		G-C-K+	HD7603	1.04604	Adjuvant
Neoadjuvant	G+C-K+	1037	FFX	HD6474		G+C-K+	HD7603	5.82304	Adjuvant
Neoadjuvant	G+C-K+	331	FFX	HD6483		G+C-K-	HD7603	93.1309	Adjuvant
Neoadjuvant	G+C-K+	561	GEM	HD6739		G-C-K+	HD7643	0.0701392	Adjuvant
Neoadjuvant	G+C-K+	13610	GEM	HD6933		G+C-K+	HD7643	0.230457	Adjuvant
Neoadjuvant	G+C-K+	35178	GEM	HD7494		G+C-K-	HD7643	99.6994	Adjuvant
Neoadjuvant	G+C-K+	1184	GEM	HD7809		G-C-K+	HD3530	50.5587	Neoadjuvant
Neoadjuvant	G+C-K+	6192	GEM	HD8005		G+C-K+	HD3530	49.2577	Neoadjuvant
Adjuvant	G+C-K-	95550	FFX	HD3866		G+C-K-	HD3530	0.183557	Neoadjuvant
Adjuvant	G+C-K-	8323	GEM	HD3868		G-C-K+	HD3739	6.47482	Neoadjuvant
Adjuvant	G+C-K-	299728	GEM	HD3948		G+C-K+	HD3739	93.1655	Neoadjuvant
Adjuvant	G+C-K-	240200	GEM	HD3954		G+C-K-	HD3739	0.359712	Neoadjuvant
Adjuvant	G+C-K-	115729	GEM	HD4112		G-C-K+	HD3855	2.04957	Neoadjuvant
Adjuvant	G+C-K-	146157	GEM	HD4127		G+C-K+	HD3855	92.8027	Neoadjuvant
Adjuvant	G+C-K-	157274	FFX	HD4132		G+C-K-	HD3855	5.14776	Neoadjuvant
Adjuvant	G+C-K-	177539	GEM	HD4337		G-C-K+	HD3907	0	Neoadjuvant
Adjuvant	G+C-K-	53347	GEM	HD4378		G+C-K+	HD3907	1.85639	Neoadjuvant
Adjuvant	G+C-K-	134995	GEM	HD4432		G+C-K-	HD3907	98.1436	Neoadjuvant
Adjuvant	G+C-K-	54764	GEM	HD4639		G-C-K+	HD4055	0.134862	Neoadjuvant
Adjuvant	G+C-K-	111967	GEM	HD4952		G+C-K+	HD4055	5.19218	Neoadjuvant
Adjuvant	G+C-K-	69298	GEM	HD4954		G+C-K-	HD4055	94.673	Neoadjuvant
Adjuvant	G+C-K-	80377	GEM	HD5008		G-C-K+	HD4129	48.8264	Neoadjuvant
Adjuvant	G+C-K-	22859	GEM	HD5024		G+C-K+	HD4129	51.0464	Neoadjuvant
Adjuvant	G+C-K-	79070	FFX	HD5031		G+C-K-	HD4129	0.127262	Neoadjuvant
Adjuvant	G+C-K-	122742	GEM	HD5153		G-C-K+	HD4715	2.18417	Neoadjuvant
Adjuvant	G+C-K-	31279	GEM	HD5163		G+C-K+	HD4715	97.379	Neoadjuvant
Adjuvant	G+C-K-	122756	GEM	HD5311		G+C-K-	HD4715	0.436834	Neoadjuvant
Adjuvant	G+C-K-	85995	GEM	HD5321		G-C-K+	HD4761	0.3125	Neoadjuvant
Adjuvant	G+C-K-	45438	GEM	HD5353		G+C-K+	HD4761	0.3125	Neoadjuvant
Adjuvant	G+C-K-	176097	GEM	HD5362		G+C-K-	HD4761	99.375	Neoadjuvant
Adjuvant	G+C-K-	77672	GEM	HD5398		G-C-K+	HD4880	17.5816	Neoadjuvant
Adjuvant	G+C-K-	107878	GEM	HD5402		G+C-K+	HD4880	82.3977	Neoadjuvant
Adjuvant	G+C-K-	90050	GEM	HD5410		G+C-K-	HD4880	0.020726	Neoadjuvant
Adjuvant	G+C-K-	80322	GEM	HD5457		G-C-K+	HD5179	0	Neoadjuvant
Adjuvant	G+C-K-	85341	GEM	HD5517		G+C-K+	HD5179	11.3384	Neoadjuvant
Adjuvant	G+C-K-	45270	GEM	HD5521		G+C-K-	HD5179	88.6616	Neoadjuvant
Adjuvant	G+C-K-	100285	GEM	HD5530		G-C-K+	HD5276	1.80653	Neoadjuvant
Adjuvant	G+C-K-	21351	GEM	HD5534		G+C-K+	HD5276	26.9231	Neoadjuvant
Adjuvant	G+C-K-	1478	GEM	HD5629		G+C-K-	HD5276	71.2704	Neoadjuvant
Adjuvant	G+C-K-	22292	GEM	HD5737		G-C-K+	HD5308	0	Neoadjuvant
Adjuvant	G+C-K-	33568	GEM	HD5743		G+C-K+	HD5308	34.73	Neoadjuvant
Adjuvant	G+C-K-	22713	FFX	HD5795		G+C-K-	HD5308	65.27	Neoadjuvant
Adjuvant	G+C-K-	208459	GEM	HD5919		G-C-K+	HD5471	2.09524	Neoadjuvant
Adjuvant	G+C-K-	82361	GEM	HD5950		G+C-K+	HD5471	83.0476	Neoadjuvant
Adjuvant	G+C-K-	94567	GEM	HD5982		G+C-K-	HD5471	14.8571	Neoadjuvant
Adjuvant	G+C-K-	132582	GEM	HD6138		G-C-K+	HD5593	1.84049	Neoadjuvant
Adjuvant	G+C-K-	75231	GEM	HD6190		G+C-K+	HD5593	97.3926	Neoadjuvant
Adjuvant	G+C-K-	60981	FFX	HD6202		G+C-K-	HD5593	0.766871	Neoadjuvant
Adjuvant	G+C-K-	47369	FFX	HD6209		G-C-K+	HD5603	12.8571	Neoadjuvant
Adjuvant	G+C-K-	13435	GEM	HD6210		G+C-K+	HD5603	74.2857	Neoadjuvant
Adjuvant	G+C-K-	27966	GEM	HD6221		G+C-K-	HD5603	12.8571	Neoadjuvant
Adjuvant	G+C-K-	23349	GEM	HD6251		G-C-K+	HD5764	18.3628	Neoadjuvant
Adjuvant	G+C-K-	19997	GEM	HD6253		G+C-K+	HD5764	73.9676	Neoadjuvant
Adjuvant	G+C-K-	37903	GEM	HD6260		G+C-K-	HD5764	7.66962	Neoadjuvant
Adjuvant	G+C-K-	37608	GEM	HD6296		G-C-K+	HD5788	35.2273	Neoadjuvant
Adjuvant	G+C-K-	143588	GEM	HD6351		G+C-K+	HD5788	63.0865	Neoadjuvant
Adjuvant	G+C-K-	37407	GEM	HD6359		G+C-K-	HD5788	1.68622	Neoadjuvant
Adjuvant	G+C-K-	74388	GEM	HD6362		G-C-K+	HD5794	16.9963	Neoadjuvant
Adjuvant	G+C-K-	99218	GEM	HD6391		G+C-K+	HD5794	78.2418	Neoadjuvant
Adjuvant	G+C-K-	171218	FFX	HD6508		G+C-K-	HD5794	4.7619	Neoadjuvant
Adjuvant	G+C-K-	38487	GEM	HD6574		G-C-K+	HD5811	25.1128	Neoadjuvant
Adjuvant	G+C-K-	260063	GEM	HD6726		G+C-K+	HD5811	72.6316	Neoadjuvant
Adjuvant	G+C-K-	49418	GEM	HD6748		G+C-K-	HD5811	2.25564	Neoadjuvant
Adjuvant	G+C-K-	76559	FFX	HD6771		G-C-K+	HD5850	11.8299	Neoadjuvant
Adjuvant	G+C-K-	80654	GEM	HD6795		G+C-K+	HD5850	64.5718	Neoadjuvant
Adjuvant	G+C-K-	195715	GEM	HD6821		G+C-K-	HD5850	23.5983	Neoadjuvant
Adjuvant	G+C-K-	71778	GEM	HD6987		G-C-K+	HD5870	24.8436	Neoadjuvant
Adjuvant	G+C-K-	69291	FFX	HD7057		G+C-K+	HD5870	63.8963	Neoadjuvant
Adjuvant	G+C-K-	29455	FFX	HD7059		G+C-K-	HD5870	11.2601	Neoadjuvant
Adjuvant	G+C-K-	48259	GEM	HD7155		G-C-K+	HD5889	22.2997	Neoadjuvant
Adjuvant	G+C-K-	39561	GEM	HD7289		G+C-K+	HD5889	72.8223	Neoadjuvant
Adjuvant	G+C-K-	386773	FFX	HD7372		G+C-K-	HD5889	4.87805	Neoadjuvant
Adjuvant	G+C-K-	55474	FFX	HD7399		G-C-K+	HD6035	14.2751	Neoadjuvant
Adjuvant	G+C-K-	56905	FFX	HD7451		G+C-K+	HD6035	30.5328	Neoadjuvant
Adjuvant	G+C-K-	69535	GEM	HD7515		G+C-K-	HD6035	55.1921	Neoadjuvant
Adjuvant	G+C-K-	93305	FFX	HD7573		G-C-K+	HD6056	17.3846	Neoadjuvant
Adjuvant	G+C-K-	81375	FFX	HD7603		G+C-K+	HD6056	82.3231	Neoadjuvant
Adjuvant	G+C-K-	388056	GEM	HD7643		G+C-K-	HD6056	0.292308	Neoadjuvant
Neoadjuvant	G+C-K-	57	GEM	HD3530		G-C-K+	HD6126	60.7439	Neoadjuvant
Neoadjuvant	G+C-K-	1	GEM	HD3739		G+C-K+	HD6126	39.1954	Neoadjuvant
Neoadjuvant	G+C-K-	2802	GEM	HD3907		G+C-K-	HD6126	0.0606673	Neoadjuvant
Neoadjuvant	G+C-K-	2808	GEM	HD4055		G-C-K+	HD6157	20.354	Neoadjuvant
Neoadjuvant	G+C-K-	9	GEM	HD4129		G+C-K+	HD6157	78.129	Neoadjuvant
Neoadjuvant	G+C-K-	25	FFX	HD4715		G+C-K-	HD6157	1.51707	Neoadjuvant
Neoadjuvant	G+C-K-	318	GEM	HD4761		G-C-K+	HD6196	37.5	Neoadjuvant
Neoadjuvant	G+C-K-	7	GEM	HD4880		G+C-K+	HD6196	50	Neoadjuvant
Neoadjuvant	G+C-K-	9016	GEM	HD5179		G+C-K-	HD6196	12.5	Neoadjuvant
Neoadjuvant	G+C-K-	1223	GEM	HD5276		G-C-K+	HD6240	15.8693	Neoadjuvant
Neoadjuvant	G+C-K-	1402	FFX	HD5308		G+C-K+	HD6240	84.0204	Neoadjuvant
Neoadjuvant	G+C-K-	78	FFX	HD5471		G+C-K-	HD6240	0.110299	Neoadjuvant
Neoadjuvant	G+C-K-	5	GEM	HD5593		G-C-K+	HD6292	43.1345	Neoadjuvant
Neoadjuvant	G+C-K-	9	FFX	HD5603		G+C-K+	HD6292	56.8474	Neoadjuvant
Neoadjuvant	G+C-K-	104	FFX	HD5764		G+C-K-	HD6292	0.0180353	Neoadjuvant
Neoadjuvant	G+C-K-	46	FFX	HD5788		G-C-K+	HD6300	1.69389	Neoadjuvant
Neoadjuvant	G+C-K-	65	GEM	HD5794		G+C-K+	HD6300	98.2509	Neoadjuvant
Neoadjuvant	G+C-K-	15	FFX	HD5811		G+C-K-	HD6300	0.0551755	Neoadjuvant
Neoadjuvant	G+C-K-	383	FFX	HD5850		G-C-K+	HD6321	25.5763	Neoadjuvant
Neoadjuvant	G+C-K-	126	FFX	HD5870		G+C-K+	HD6321	73.5159	Neoadjuvant
Neoadjuvant	G+C-K-	14	FFX	HD5889		G+C-K-	HD6321	0.907893	Neoadjuvant
Neoadjuvant	G+C-K-	2227	FFX	HD6035		G-C-K+	HD6346	19.1453	Neoadjuvant
Neoadjuvant	G+C-K-	19	FFX	HD6056		G+C-K+	HD6346	80.7888	Neoadjuvant
Neoadjuvant	G+C-K-	42	GEM	HD6126		G+C-K-	HD6346	0.0658819	Neoadjuvant
Neoadjuvant	G+C-K-	36	FFX	HD6157		G-C-K+	HD6395	4.34996	Neoadjuvant
Neoadjuvant	G+C-K-	2	FFX	HD6196		G+C-K+	HD6395	95.0129	Neoadjuvant
Neoadjuvant	G+C-K-	8	FFX	HD6240		G+C-K-	HD6395	0.637177	Neoadjuvant
Neoadjuvant	G+C-K-	3	FFX	HD6292		G-C-K+	HD6399	15.5884	Neoadjuvant
Neoadjuvant	G+C-K-	10	FFX	HD6300		G+C-K+	HD6399	84.3193	Neoadjuvant
Neoadjuvant	G+C-K-	193	FFX	HD6321		G+C-K-	HD6399	0.0922393	Neoadjuvant
Neoadjuvant	G+C-K-	15	FFX	HD6346		G-C-K+	HD6436	0.508906	Neoadjuvant
Neoadjuvant	G+C-K-	52	FFX	HD6395		G+C-K+	HD6436	92.3664	Neoadjuvant
Neoadjuvant	G+C-K-	22	GEM	HD6399		G+C-K-	HD6436	7.12468	Neoadjuvant
Neoadjuvant	G+C-K-	28	FFX	HD6436		G-C-K+	HD6448	3.27912	Neoadjuvant
Neoadjuvant	G+C-K-	41	FFX	HD6448		G+C-K+	HD6448	95.6453	Neoadjuvant
Neoadjuvant	G+C-K-	12	FFX	HD6474		G+C-K-	HD6448	1.07555	Neoadjuvant
Neoadjuvant	G+C-K-	23	FFX	HD6483		G-C-K+	HD6474	40.1597	Neoadjuvant
Neoadjuvant	G+C-K-	5	GEM	HD6739		G+C-K+	HD6474	59.1557	Neoadjuvant
Neoadjuvant	G+C-K-	20	GEM	HD6933		G+C-K-	HD6474	0.684541	Neoadjuvant
Neoadjuvant	G+C-K-	1090	GEM	HD7494		G-C-K+	HD6483	10.1523	Neoadjuvant
Neoadjuvant	G+C-K-	106	GEM	HD7809		G+C-K+	HD6483	84.0102	Neoadjuvant
Neoadjuvant	G+C-K-	0	GEM	HD8005		G+C-K-	HD6483	5.83756	Neoadjuvant
						G-C-K+	HD6739	0.352113	Neoadjuvant
						G+C-K+	HD6739	98.7676	Neoadjuvant
						G+C-K-	HD6739	0.880282	Neoadjuvant
						G-C-K+	HD6933	13.4493	Neoadjuvant
						G+C-K+	HD6933	86.4237	Neoadjuvant
						G+C-K-	HD6933	0.127	Neoadjuvant
						G-C-K+	HD7494	21.4298	Neoadjuvant
						G+C-K+	HD7494	76.2088	Neoadjuvant
						G+C-K-	HD7494	2.36135	Neoadjuvant
						G-C-K+	HD7809	9.9162	Neoadjuvant
						G+C-K+	HD7809	82.6816	Neoadjuvant
						G+C-K-	HD7809	7.40223	Neoadjuvant
						G-C-K+	HD8005	6.94319	Neoadjuvant
						G+C-K+	HD8005	93.0568	Neoadjuvant
						G+C-K-	HD8005	0	Neoadjuvant

## Sheet: Figure 4e
Chemotherapy type	Treatment	ids	Cell typer	log(Cell count + 1)
GEM	Neoadjuvant	HD3530	G-C-K+	4.19593
GEM	Neoadjuvant	HD3739	G-C-K+	1.27875
GEM	Neoadjuvant	HD3907	G-C-K+	0
GEM	Neoadjuvant	HD4055	G-C-K+	0.69897
GEM	Neoadjuvant	HD4129	G-C-K+	3.53832
FFX	Neoadjuvant	HD4715	G-C-K+	2.10037
GEM	Neoadjuvant	HD4761	G-C-K+	0.30103
GEM	Neoadjuvant	HD4880	G-C-K+	3.77371
GEM	Neoadjuvant	HD5179	G-C-K+	0
GEM	Neoadjuvant	HD5276	G-C-K+	1.50515
FFX	Neoadjuvant	HD5308	G-C-K+	0
FFX	Neoadjuvant	HD5471	G-C-K+	1.07918
GEM	Neoadjuvant	HD5593	G-C-K+	1.11394
FFX	Neoadjuvant	HD5603	G-C-K+	1
FFX	Neoadjuvant	HD5764	G-C-K+	2.39794
FFX	Neoadjuvant	HD5788	G-C-K+	2.98318
GEM	Neoadjuvant	HD5794	G-C-K+	2.36736
FFX	Neoadjuvant	HD5811	G-C-K+	2.22531
FFX	Neoadjuvant	HD5850	G-C-K+	2.28556
FFX	Neoadjuvant	HD5870	G-C-K+	2.4456
FFX	Neoadjuvant	HD5889	G-C-K+	1.81291
FFX	Neoadjuvant	HD6035	G-C-K+	2.76118
FFX	Neoadjuvant	HD6056	G-C-K+	3.05346
GEM	Neoadjuvant	HD6126	G-C-K+	4.62381
FFX	Neoadjuvant	HD6157	G-C-K+	2.68485
FFX	Neoadjuvant	HD6196	G-C-K+	0.845098
FFX	Neoadjuvant	HD6240	G-C-K+	3.06145
FFX	Neoadjuvant	HD6292	G-C-K+	3.85588
FFX	Neoadjuvant	HD6300	G-C-K+	2.48855
FFX	Neoadjuvant	HD6321	G-C-K+	3.73544
FFX	Neoadjuvant	HD6346	G-C-K+	3.63949
FFX	Neoadjuvant	HD6395	G-C-K+	2.55145
GEM	Neoadjuvant	HD6399	G-C-K+	3.57043
FFX	Neoadjuvant	HD6436	G-C-K+	0.477121
FFX	Neoadjuvant	HD6448	G-C-K+	2.10037
FFX	Neoadjuvant	HD6474	G-C-K+	2.84819
FFX	Neoadjuvant	HD6483	G-C-K+	1.61278
GEM	Neoadjuvant	HD6739	G-C-K+	0.477121
GEM	Neoadjuvant	HD6933	G-C-K+	3.32613
GEM	Neoadjuvant	HD7494	G-C-K+	3.99533
GEM	Neoadjuvant	HD7809	G-C-K+	2.15534
GEM	Neoadjuvant	HD8005	G-C-K+	2.66558
GEM	Neoadjuvant	HD3530	G+C-K+	4.18461
GEM	Neoadjuvant	HD3739	G+C-K+	2.41497
GEM	Neoadjuvant	HD3907	G+C-K+	1.73239
GEM	Neoadjuvant	HD4055	G+C-K+	2.19033
GEM	Neoadjuvant	HD4129	G+C-K+	3.55763
FFX	Neoadjuvant	HD4715	G+C-K+	3.74617
GEM	Neoadjuvant	HD4761	G+C-K+	0.30103
GEM	Neoadjuvant	HD4880	G+C-K+	4.44451
GEM	Neoadjuvant	HD5179	G+C-K+	3.06221
GEM	Neoadjuvant	HD5276	G+C-K+	2.66558
FFX	Neoadjuvant	HD5308	G+C-K+	2.87332
FFX	Neoadjuvant	HD5471	G+C-K+	2.64048
GEM	Neoadjuvant	HD5593	G+C-K+	2.80346
FFX	Neoadjuvant	HD5603	G+C-K+	1.72428
FFX	Neoadjuvant	HD5764	G+C-K+	3.00173
FFX	Neoadjuvant	HD5788	G+C-K+	3.23603
GEM	Neoadjuvant	HD5794	G+C-K+	3.02898
FFX	Neoadjuvant	HD5811	G+C-K+	2.68485
FFX	Neoadjuvant	HD5850	G+C-K+	3.02078
FFX	Neoadjuvant	HD5870	G+C-K+	2.85491
FFX	Neoadjuvant	HD5889	G+C-K+	2.32222
FFX	Neoadjuvant	HD6035	G+C-K+	3.09096
FFX	Neoadjuvant	HD6056	G+C-K+	3.72852
GEM	Neoadjuvant	HD6126	G+C-K+	4.43355
FFX	Neoadjuvant	HD6157	G+C-K+	3.26834
FFX	Neoadjuvant	HD6196	G+C-K+	0.954243
FFX	Neoadjuvant	HD6240	G+C-K+	3.78497
FFX	Neoadjuvant	HD6292	G+C-K+	3.97575
FFX	Neoadjuvant	HD6300	G+C-K+	4.25062
FFX	Neoadjuvant	HD6321	G+C-K+	4.19393
FFX	Neoadjuvant	HD6346	G+C-K+	4.2647
FFX	Neoadjuvant	HD6395	G+C-K+	3.88958
GEM	Neoadjuvant	HD6399	G+C-K+	4.30346
FFX	Neoadjuvant	HD6436	G+C-K+	2.5611
FFX	Neoadjuvant	HD6448	G+C-K+	3.56194
FFX	Neoadjuvant	HD6474	G+C-K+	3.0162
FFX	Neoadjuvant	HD6483	G+C-K+	2.52114
GEM	Neoadjuvant	HD6739	G+C-K+	2.74974
GEM	Neoadjuvant	HD6933	G+C-K+	4.13389
GEM	Neoadjuvant	HD7494	G+C-K+	4.54628
GEM	Neoadjuvant	HD7809	G+C-K+	3.07372
GEM	Neoadjuvant	HD8005	G+C-K+	3.7919
GEM	Neoadjuvant	HD3530	G+C-K-	1.76343
GEM	Neoadjuvant	HD3739	G+C-K-	0.30103
GEM	Neoadjuvant	HD3907	G+C-K-	3.44762
GEM	Neoadjuvant	HD4055	G+C-K-	3.44855
GEM	Neoadjuvant	HD4129	G+C-K-	1
FFX	Neoadjuvant	HD4715	G+C-K-	1.41497
GEM	Neoadjuvant	HD4761	G+C-K-	2.50379
GEM	Neoadjuvant	HD4880	G+C-K-	0.90309
GEM	Neoadjuvant	HD5179	G+C-K-	3.95506
GEM	Neoadjuvant	HD5276	G+C-K-	3.08778
FFX	Neoadjuvant	HD5308	G+C-K-	3.14706
FFX	Neoadjuvant	HD5471	G+C-K-	1.89763
GEM	Neoadjuvant	HD5593	G+C-K-	0.778151
FFX	Neoadjuvant	HD5603	G+C-K-	1
FFX	Neoadjuvant	HD5764	G+C-K-	2.02119
FFX	Neoadjuvant	HD5788	G+C-K-	1.6721
GEM	Neoadjuvant	HD5794	G+C-K-	1.81954
FFX	Neoadjuvant	HD5811	G+C-K-	1.20412
FFX	Neoadjuvant	HD5850	G+C-K-	2.58433
FFX	Neoadjuvant	HD5870	G+C-K-	2.1038
FFX	Neoadjuvant	HD5889	G+C-K-	1.17609
FFX	Neoadjuvant	HD6035	G+C-K-	3.34792
FFX	Neoadjuvant	HD6056	G+C-K-	1.30103
GEM	Neoadjuvant	HD6126	G+C-K-	1.63347
FFX	Neoadjuvant	HD6157	G+C-K-	1.5682
FFX	Neoadjuvant	HD6196	G+C-K-	0.477121
FFX	Neoadjuvant	HD6240	G+C-K-	0.954243
FFX	Neoadjuvant	HD6292	G+C-K-	0.60206
FFX	Neoadjuvant	HD6300	G+C-K-	1.04139
FFX	Neoadjuvant	HD6321	G+C-K-	2.2878
FFX	Neoadjuvant	HD6346	G+C-K-	1.20412
FFX	Neoadjuvant	HD6395	G+C-K-	1.72428
GEM	Neoadjuvant	HD6399	G+C-K-	1.36173
FFX	Neoadjuvant	HD6436	G+C-K-	1.4624
FFX	Neoadjuvant	HD6448	G+C-K-	1.62325
FFX	Neoadjuvant	HD6474	G+C-K-	1.11394
FFX	Neoadjuvant	HD6483	G+C-K-	1.38021
GEM	Neoadjuvant	HD6739	G+C-K-	0.778151
GEM	Neoadjuvant	HD6933	G+C-K-	1.32222
GEM	Neoadjuvant	HD7494	G+C-K-	3.03782
GEM	Neoadjuvant	HD7809	G+C-K-	2.02938
GEM	Neoadjuvant	HD8005	G+C-K-	0

## Sheet: Figure 4f
Chemotherapy type	Treatment	ids	Cell type	Cell count
GEM	Neoadjuvant	HD3530	G-C-K+	15700
GEM	Neoadjuvant	HD3739	G-C-K+	18
GEM	Neoadjuvant	HD3907	G-C-K+	0
GEM	Neoadjuvant	HD4055	G-C-K+	4
GEM	Neoadjuvant	HD4129	G-C-K+	3453
FFX	Neoadjuvant	HD4715	G-C-K+	125
GEM	Neoadjuvant	HD4761	G-C-K+	1
GEM	Neoadjuvant	HD4880	G-C-K+	5938
GEM	Neoadjuvant	HD5179	G-C-K+	0
GEM	Neoadjuvant	HD5276	G-C-K+	31
FFX	Neoadjuvant	HD5308	G-C-K+	0
FFX	Neoadjuvant	HD5471	G-C-K+	11
GEM	Neoadjuvant	HD5593	G-C-K+	12
FFX	Neoadjuvant	HD5603	G-C-K+	9
FFX	Neoadjuvant	HD5764	G-C-K+	249
FFX	Neoadjuvant	HD5788	G-C-K+	961
GEM	Neoadjuvant	HD5794	G-C-K+	232
FFX	Neoadjuvant	HD5811	G-C-K+	167
FFX	Neoadjuvant	HD5850	G-C-K+	192
FFX	Neoadjuvant	HD5870	G-C-K+	278
FFX	Neoadjuvant	HD5889	G-C-K+	64
FFX	Neoadjuvant	HD6035	G-C-K+	576
FFX	Neoadjuvant	HD6056	G-C-K+	1130
GEM	Neoadjuvant	HD6126	G-C-K+	42053
FFX	Neoadjuvant	HD6157	G-C-K+	483
FFX	Neoadjuvant	HD6196	G-C-K+	6
FFX	Neoadjuvant	HD6240	G-C-K+	1151
FFX	Neoadjuvant	HD6292	G-C-K+	7175
FFX	Neoadjuvant	HD6300	G-C-K+	307
FFX	Neoadjuvant	HD6321	G-C-K+	5437
FFX	Neoadjuvant	HD6346	G-C-K+	4359
FFX	Neoadjuvant	HD6395	G-C-K+	355
GEM	Neoadjuvant	HD6399	G-C-K+	3718
FFX	Neoadjuvant	HD6436	G-C-K+	2
FFX	Neoadjuvant	HD6448	G-C-K+	125
FFX	Neoadjuvant	HD6474	G-C-K+	704
FFX	Neoadjuvant	HD6483	G-C-K+	40
GEM	Neoadjuvant	HD6739	G-C-K+	2
GEM	Neoadjuvant	HD6933	G-C-K+	2118
GEM	Neoadjuvant	HD7494	G-C-K+	9892
GEM	Neoadjuvant	HD7809	G-C-K+	142
GEM	Neoadjuvant	HD8005	G-C-K+	462
GEM	Neoadjuvant	HD3530	G+C-K+	15296
GEM	Neoadjuvant	HD3739	G+C-K+	259
GEM	Neoadjuvant	HD3907	G+C-K+	53
GEM	Neoadjuvant	HD4055	G+C-K+	154
GEM	Neoadjuvant	HD4129	G+C-K+	3610
FFX	Neoadjuvant	HD4715	G+C-K+	5573
GEM	Neoadjuvant	HD4761	G+C-K+	1
GEM	Neoadjuvant	HD4880	G+C-K+	27829
GEM	Neoadjuvant	HD5179	G+C-K+	1153
GEM	Neoadjuvant	HD5276	G+C-K+	462
FFX	Neoadjuvant	HD5308	G+C-K+	746
FFX	Neoadjuvant	HD5471	G+C-K+	436
GEM	Neoadjuvant	HD5593	G+C-K+	635
FFX	Neoadjuvant	HD5603	G+C-K+	52
FFX	Neoadjuvant	HD5764	G+C-K+	1003
FFX	Neoadjuvant	HD5788	G+C-K+	1721
GEM	Neoadjuvant	HD5794	G+C-K+	1068
FFX	Neoadjuvant	HD5811	G+C-K+	483
FFX	Neoadjuvant	HD5850	G+C-K+	1048
FFX	Neoadjuvant	HD5870	G+C-K+	715
FFX	Neoadjuvant	HD5889	G+C-K+	209
FFX	Neoadjuvant	HD6035	G+C-K+	1232
FFX	Neoadjuvant	HD6056	G+C-K+	5351
GEM	Neoadjuvant	HD6126	G+C-K+	27135
FFX	Neoadjuvant	HD6157	G+C-K+	1854
FFX	Neoadjuvant	HD6196	G+C-K+	8
FFX	Neoadjuvant	HD6240	G+C-K+	6094
FFX	Neoadjuvant	HD6292	G+C-K+	9456
FFX	Neoadjuvant	HD6300	G+C-K+	17807
FFX	Neoadjuvant	HD6321	G+C-K+	15628
FFX	Neoadjuvant	HD6346	G+C-K+	18394
FFX	Neoadjuvant	HD6395	G+C-K+	7754
GEM	Neoadjuvant	HD6399	G+C-K+	20111
FFX	Neoadjuvant	HD6436	G+C-K+	363
FFX	Neoadjuvant	HD6448	G+C-K+	3646
FFX	Neoadjuvant	HD6474	G+C-K+	1037
FFX	Neoadjuvant	HD6483	G+C-K+	331
GEM	Neoadjuvant	HD6739	G+C-K+	561
GEM	Neoadjuvant	HD6933	G+C-K+	13610
GEM	Neoadjuvant	HD7494	G+C-K+	35178
GEM	Neoadjuvant	HD7809	G+C-K+	1184
GEM	Neoadjuvant	HD8005	G+C-K+	6192
GEM	Neoadjuvant	HD3530	G+C-K-	57
GEM	Neoadjuvant	HD3739	G+C-K-	1
GEM	Neoadjuvant	HD3907	G+C-K-	2802
GEM	Neoadjuvant	HD4055	G+C-K-	2808
GEM	Neoadjuvant	HD4129	G+C-K-	9
FFX	Neoadjuvant	HD4715	G+C-K-	25
GEM	Neoadjuvant	HD4761	G+C-K-	318
GEM	Neoadjuvant	HD4880	G+C-K-	7
GEM	Neoadjuvant	HD5179	G+C-K-	9016
GEM	Neoadjuvant	HD5276	G+C-K-	1223
FFX	Neoadjuvant	HD5308	G+C-K-	1402
FFX	Neoadjuvant	HD5471	G+C-K-	78
GEM	Neoadjuvant	HD5593	G+C-K-	5
FFX	Neoadjuvant	HD5603	G+C-K-	9
FFX	Neoadjuvant	HD5764	G+C-K-	104
FFX	Neoadjuvant	HD5788	G+C-K-	46
GEM	Neoadjuvant	HD5794	G+C-K-	65
FFX	Neoadjuvant	HD5811	G+C-K-	15
FFX	Neoadjuvant	HD5850	G+C-K-	383
FFX	Neoadjuvant	HD5870	G+C-K-	126
FFX	Neoadjuvant	HD5889	G+C-K-	14
FFX	Neoadjuvant	HD6035	G+C-K-	2227
FFX	Neoadjuvant	HD6056	G+C-K-	19
GEM	Neoadjuvant	HD6126	G+C-K-	42
FFX	Neoadjuvant	HD6157	G+C-K-	36
FFX	Neoadjuvant	HD6196	G+C-K-	2
FFX	Neoadjuvant	HD6240	G+C-K-	8
FFX	Neoadjuvant	HD6292	G+C-K-	3
FFX	Neoadjuvant	HD6300	G+C-K-	10
FFX	Neoadjuvant	HD6321	G+C-K-	193
FFX	Neoadjuvant	HD6346	G+C-K-	15
FFX	Neoadjuvant	HD6395	G+C-K-	52
GEM	Neoadjuvant	HD6399	G+C-K-	22
FFX	Neoadjuvant	HD6436	G+C-K-	28
FFX	Neoadjuvant	HD6448	G+C-K-	41
FFX	Neoadjuvant	HD6474	G+C-K-	12
FFX	Neoadjuvant	HD6483	G+C-K-	23
GEM	Neoadjuvant	HD6739	G+C-K-	5
GEM	Neoadjuvant	HD6933	G+C-K-	20
GEM	Neoadjuvant	HD7494	G+C-K-	1090
GEM	Neoadjuvant	HD7809	G+C-K-	106
GEM	Neoadjuvant	HD8005	G+C-K-	0

## Sheet: Figure 4g
Sample_ids	Chemotherapy type	Class	Cell type	Cell count
HD6126	GEM	High	G-C-K+	42053
HD6933	GEM	High	G-C-K+	2118
HD6483	FFX	High	G-C-K+	40
HD4880	GEM	High	G-C-K+	5938
HD3907	GEM	High	G-C-K+	0
HD7494	GEM	High	G-C-K+	9892
HD5889	FFX	High	G-C-K+	64
HD6346	FFX	High	G-C-K+	4359
HD5179	GEM	High	G-C-K+	0
HD5794	GEM	High	G-C-K+	232
HD7809	GEM	High	G-C-K+	142
HD3530	GEM	High	G-C-K+	15700
HD6321	FFX	High	G-C-K+	5437
HD6448	FFX	High	G-C-K+	125
HD6240	FFX	Low	G-C-K+	1151
HD4761	GEM	Low	G-C-K+	1
HD6157	FFX	Low	G-C-K+	483
HD4129	GEM	Low	G-C-K+	3453
HD6474	FFX	Low	G-C-K+	704
HD8005	GEM	Low	G-C-K+	462
HD5308	FFX	Low	G-C-K+	0
HD4715	FFX	Low	G-C-K+	125
HD6292	FFX	Low	G-C-K+	7175
HD6035	FFX	Low	G-C-K+	576
HD5603	FFX	Low	G-C-K+	9
HD5850	FFX	Low	G-C-K+	192
HD6739	GEM	Low	G-C-K+	2
HD5471	FFX	Low	G-C-K+	11
HD6436	FFX	Low	G-C-K+	2
HD6126	GEM	High	G+C-K+	27135
HD6933	GEM	High	G+C-K+	13610
HD6483	FFX	High	G+C-K+	331
HD4880	GEM	High	G+C-K+	27829
HD3907	GEM	High	G+C-K+	53
HD7494	GEM	High	G+C-K+	35178
HD5889	FFX	High	G+C-K+	209
HD6346	FFX	High	G+C-K+	18394
HD5179	GEM	High	G+C-K+	1153
HD5794	GEM	High	G+C-K+	1068
HD7809	GEM	High	G+C-K+	1184
HD3530	GEM	High	G+C-K+	15296
HD6321	FFX	High	G+C-K+	15628
HD6448	FFX	High	G+C-K+	3646
HD6240	FFX	Low	G+C-K+	6094
HD4761	GEM	Low	G+C-K+	1
HD6157	FFX	Low	G+C-K+	1854
HD4129	GEM	Low	G+C-K+	3610
HD6474	FFX	Low	G+C-K+	1037
HD8005	GEM	Low	G+C-K+	6192
HD5308	FFX	Low	G+C-K+	746
HD4715	FFX	Low	G+C-K+	5573
HD6292	FFX	Low	G+C-K+	9456
HD6035	FFX	Low	G+C-K+	1232
HD5603	FFX	Low	G+C-K+	52
HD5850	FFX	Low	G+C-K+	1048
HD6739	GEM	Low	G+C-K+	561
HD5471	FFX	Low	G+C-K+	436
HD6436	FFX	Low	G+C-K+	363
HD6126	GEM	High	G+C-K-	42
HD6933	GEM	High	G+C-K-	20
HD6483	FFX	High	G+C-K-	23
HD4880	GEM	High	G+C-K-	7
HD3907	GEM	High	G+C-K-	2802
HD7494	GEM	High	G+C-K-	1090
HD5889	FFX	High	G+C-K-	14
HD6346	FFX	High	G+C-K-	15
HD5179	GEM	High	G+C-K-	9016
HD5794	GEM	High	G+C-K-	65
HD7809	GEM	High	G+C-K-	106
HD3530	GEM	High	G+C-K-	57
HD6321	FFX	High	G+C-K-	193
HD6448	FFX	High	G+C-K-	41
HD6240	FFX	Low	G+C-K-	8
HD4761	GEM	Low	G+C-K-	318
HD6157	FFX	Low	G+C-K-	36
HD4129	GEM	Low	G+C-K-	9
HD6474	FFX	Low	G+C-K-	12
HD8005	GEM	Low	G+C-K-	0
HD5308	FFX	Low	G+C-K-	1402
HD4715	FFX	Low	G+C-K-	25
HD6292	FFX	Low	G+C-K-	3
HD6035	FFX	Low	G+C-K-	2227
HD5603	FFX	Low	G+C-K-	9
HD5850	FFX	Low	G+C-K-	383
HD6739	GEM	Low	G+C-K-	5
HD5471	FFX	Low	G+C-K-	78
HD6436	FFX	Low	G+C-K-	28
