# Supplementary material for: Persister cell phenotypes contribute to poor patient outcomes after neoadjuvant chemotherapy in PDAC
Source: Nat Cancer. 2023 Sep 7;4(9):1362–81. doi: 10.1038/s43018-023-00628-6 (PMC10518256; doi:10.1038/s43018-023-00628-6)
Supplement: Supplementary file 7 — Statistical source data. [file 43018_2023_628_MOESM7_ESM.xlsx]

## Sheet: Figure 5a
Scaled gene expression data for Heatmap
Gene symbol	ESPAC_17_091	FVKU	ESPAC_17_112	LTHM	FPZQ	ESPAC_17_104	EGSD	ESPAC_17_060	ESPAC_17_063	ECJH	ESPAC_17_109	ESPAC_17_086	VIF5	ESPAC_17_057	ESPAC_17_113	ESPAC_17_044	ESPAC_17_088	ESPAC_17_078	A3SZ	ESPAC_17_111	ESPAC_17_072	X7YT	ESPAC_17_084	DIDY	ESPAC_17_108	ESPAC_17_045	ESPAC_17_089	ESPAC_17_107	ESPAC_17_087	ESPAC_17_058	Z9HV	YMF4	ESPAC_17_093	ESPAC_17_077	ESPAC_17_074	ESPAC_17_062	ESPAC_17_080	E91X	ESPAC_17_090	ESPAC_17_059	LHJN	VVM2	ESPAC_17_041	IYEE	L54A	UGOD	F5SU	ESPAC_17_103	H9SA
HNF4A	1.26243	1.38844	0.75927	1.27637	1.37928	1.24209	0.300564	2.09185	0.973432	1.08977	1.19849	0.755466	0.43646	1.13994	0.361912	0.728582	-0.0502142	0.917992	0.995985	-0.152442	0.903636	1.45573	0.417511	1.94582	0.310269	0.749002	0	0.447545	0.508265	0.514066	1.03076	-0.0918679	0.25931	0.898957	0.759929	0.847082	0.395213	0.308513	0.385095	0.90992	-0.110237	-0.0249447	0.801123	-0.603751	-0.40303	1.65029	0.789551	0.246605	0.443956
GATA6	0.768951	1.71735	0.450697	1.01598	0.686413	0.332504	0.982436	1.30179	0.286827	0.629906	1.40374	-0.0572855	0.264027	1.79974	1.15024	0.762582	1.36872	-0.902114	-0.57623	-0.151591	1.24058	0.0809807	1.35123	-0.0344946	-0.645346	0.0890596	-0.0899875	-0.161327	0.725711	0.751097	0.559248	0.223043	0.276715	0.145088	0.63767	-0.340035	0.295191	0.565601	0.940776	0.501112	-1.17823	0.629194	-0.232221	-0.272624	-0.496515	-0.0198785	0.609043	0.157091	-0.770066
FOXA1	1.959	-0.809997	1.29667	0.290601	-2.46503	1.09377	1.83561	0.83651	-0.322403	1.58977	0.778786	0.0383132	0.00997227	-0.136391	1.00773	-0.427587	1.08264	1.30933	1.35172	0.124205	0.601204	1.60237	-1.4193	-0.64155	-0.124596	1.32123	0.0461042	0.555031	0.392186	0.765888	2.20068	-1.67595	-0.705205	1.95139	0.289581	0.665903	0.446467	-0.102987	1.33934	0.658763	0.89539	-0.256176	0.467662	1.10935	-0.375566	0.217717	0.694586	-0.557182	0
FOXA2	-0.322661	1.10849	1.37542	0.646417	0.606807	2.00335	0.692891	1.76943	1.0603	0.0522936	0.0547782	0.690843	0.255984	0.224307	0.762928	-0.963726	0.390608	0.855681	0.20199	-0.485476	0.45572	0.209634	0.235336	0.426259	0.326924	0.18585	-0.0805263	0.00553711	0.368544	1.04962	0.402099	-1.0263	0.464094	-0.211642	-0.246373	-0.00974573	0.859604	0.625488	0.0741273	0.262883	-1.35486	0.452051	-0.0678991	-0.348739	-0.458037	1.47675	-0.0304631	0.569633	1.76139
HNF1A	1.2891	0.279703	0.972216	0.54504	0.945736	0.224116	-0.679508	0.864205	0.7671	0.30489	0.299341	0.218095	-1.29207	0.0298431	0.364153	0.551062	-0.706026	0.155819	0.878058	0.15401	0.530466	-0.544926	-0.0112684	0.292304	0.473752	1.19361	-0.131225	0.571897	0.70406	-0.0345799	0.371084	-0.506635	0.206697	0.350546	1.17455	0.739863	0.205293	0.0113727	-0.0123345	-0.0699987	0.233865	-0.663255	-0.120233	-0.188505	-0.360227	2.21892	0.718385	0.125634	0.660366
HNF4G	1.69166	1.55107	0.648117	1.75257	-0.144156	1.0967	2.1614	1.02692	1.06301	0.738838	1.10842	0.213219	1.11627	1.52447	0.988383	0.278711	0.833039	0.927328	0.979283	0	1.00473	1.82603	0.950419	1.70436	0.376473	1.09754	0.88782	0.683032	0.71385	0.847459	-0.0216092	0.865999	0.476519	0.489452	1.45587	0.542946	-0.431582	0.692397	1.0658	0.170527	0.44241	-0.496515	0.00880194	0.332274	0.42163	-0.00947041	0.38307	1.50267	1.64324
CYP3A4	3.3389	0.562164	0.571712	3.69988	-0.782466	1.13404	-0.49497	1.54465	0.895983	0.244785	0.831351	0.286812	0.522046	0.784618	1.47378	-0.170458	0.669044	1.38839	0.0428632	0.54153	0.803945	0.0745011	1.24573	1.46889	0.0382741	0.95052	0.959652	0.00578181	2.81629	0	0.361977	0.0478909	-0.0219078	-0.0251192	1.05574	-0.100083	4.9997	1.37213	0.322537	-0.4295	-0.606416	-0.939004	-0.400909	-0.739605	-0.970712	0.382092	-0.649625	0.360858	0.637526
CYP3A5	-0.00614541	2.16812	1.48116	1.73343	1.76393	0.358398	1.1399	1.73505	0.563323	-0.00978276	0.272119	1.16528	1.54051	2.07199	0.231848	2.01774	0.99939	2.72481	1.38571	-0.116656	1.06661	0.688336	1.58581	1.35352	0.226126	1.57771	0.357781	0.448702	1.85331	1.57233	1.34524	-0.227841	-1.36077	-0.349064	0.538294	-0.255061	1.02883	1.12229	1.41619	-0.385968	0	1.49355	0.100917	-0.345455	-1.34885	0.543002	-0.456883	-0.180082	-0.240744
CYP3A7	-0.130332	1.25742	0.24099	1.08223	0.580795	1.24057	0.287259	0.927013	0.412206	-0.222042	0.24984	0.791933	0.259255	1.74077	0.261113	-0.526168	0.468571	1.79923	0.415352	0.797226	1.18627	0.605743	1.59555	-0.39688	-0.235227	1.45285	0.464078	0.416339	0.465459	0.539417	0.779184	0.412701	0.000615796	-0.681273	0.85167	-0.158938	-1.03999	1.08087	0.415713	-0.110477	0.216595	-0.0629306	-0.358401	0.043283	0.0434621	1.3346	0.755306	0.628029	0.826388
CYP2C9	-1.57513	3.85328	0.828342	0.592946	0.276746	-0.908356	-0.0828938	-0.155968	1.29273	-1.06014	-0.148418	1.699	-1.57164	1.69675	0.36684	1.39068	0.308902	-0.186177	-0.75197	0.767403	0.158311	0.000526106	2.94787	0.0678199	-0.672877	0.24334	0.258197	0.181098	3.56615	-0.0382083	0.815248	-1.53012	-0.0362279	-0.748921	-0.958611	0.51573	2.90949	-1.71475	0.435101	0.0861432	1.02717	-0.886165	0.980012	-1.73698	-1.62984	0.850315	0.781312	1.6417	-2.06804
CYP2C18	-0.299551	2.93733	0.996929	3.1086	1.04608	0.525563	4.26094	1.06237	1.09803	1.72236	1.64851	1.73593	2.09973	2.52357	2.00784	1.90332	1.61601	0.665188	-0.213819	1.07893	1.89668	1.41823	2.17436	-0.50119	1.37628	1.54583	2.11977	1.95733	1.79834	1.03687	0.140081	-1.65072	1.37737	-0.025982	0.911925	1.45671	1.11899	-0.708466	1.64035	1.36575	1.09026	0.377295	1.44735	-0.347133	-0.0806902	1.30916	1.8654	1.24951	-3.66018
CYP2C19	-0.626149	4.84049	-0.479942	1.35139	0.432138	-0.0461581	1.13189	0.315876	1.0646	-0.46415	0.159884	2.18411	-0.904454	1.47808	-0.173317	0.280576	-0.34137	0.0954925	-0.654813	0.315409	0.587171	0	3.08288	-0.0886184	-0.710905	0.303769	0.571051	0.973819	2.94447	0.209356	0.263948	-1.32514	0.085503	-0.0642614	-0.150967	0.859226	2.24853	-0.957316	0.0840761	0.197122	0.607254	-0.559876	1.45629	-1.3872	-1.33907	1.25665	1.09017	-0.00545598	-1.6872
UGT1A1	-0.978382	0.709597	0.140822	-1.07262	-0.321499	-0.828974	0.955987	0.996485	-0.771937	0.248614	0.181807	0.66139	0.823196	2.34733	0.250689	0.496232	0.58076	1.61989	2.36566	0.0147707	1.65196	2.31426	0	-0.519213	0.115201	2.02783	1.37415	0.889048	0.251418	-0.0265463	0.605205	-0.864014	0.0480552	0.451573	2.18284	0.839084	-0.93867	-0.505841	0.197544	0.761323	3.32481	-0.540126	1.81561	-0.0780794	0.988393	-0.166069	1.32715	-0.401752	-0.207907
Annotation for heatmap
Sample_id	Treatment	LCM	CTX
ESPAC_17_091	Adjuvant	Y	GEM
FVKU	Adjuvant	N	GEM
ESPAC_17_112	Adjuvant	Y	FFX
LTHM	Adjuvant	N	GEM
FPZQ	Adjuvant	N	GEM
ESPAC_17_104	Adjuvant	Y	GEM
EGSD	Adjuvant	N	GEM
ESPAC_17_060	Adjuvant	Y	GEM
ESPAC_17_063	Adjuvant	Y	GEM
ECJH	Adjuvant	N	GEM
ESPAC_17_109	Adjuvant	Y	FFX
ESPAC_17_086	Neoadjuvant	N	GEM
VIF5	Adjuvant	N	NA
ESPAC_17_057	Adjuvant	N	NA
ESPAC_17_113	Adjuvant	Y	GEM
ESPAC_17_044	Adjuvant	Y	GEM
ESPAC_17_088	Adjuvant	Y	GEM
ESPAC_17_078	Adjuvant	Y	GEM
A3SZ	Adjuvant	N	GEM
ESPAC_17_111	Adjuvant	Y	FFX
ESPAC_17_072	Adjuvant	Y	GEM
X7YT	Adjuvant	N	GEM
ESPAC_17_084	Neoadjuvant	N	GEM
DIDY	Adjuvant	N	GEM
ESPAC_17_108	Adjuvant	Y	GEM
ESPAC_17_045	Adjuvant	Y	GEM
ESPAC_17_089	Adjuvant	Y	GEM
ESPAC_17_107	Adjuvant	Y	GEM
ESPAC_17_087	Neoadjuvant	N	FFX
ESPAC_17_058	Adjuvant	Y	GEM
Z9HV	Adjuvant	N	GEM
YMF4	Adjuvant	N	GEM
ESPAC_17_093	Adjuvant	Y	GEM
ESPAC_17_077	Adjuvant	Y	GEM
ESPAC_17_074	Adjuvant	Y	GEM
ESPAC_17_062	Adjuvant	Y	FFX
ESPAC_17_080	Neoadjuvant	N	GEM
E91X	Adjuvant	N	GEM
ESPAC_17_090	Adjuvant	Y	GEM
ESPAC_17_059	Adjuvant	Y	GEM
LHJN	Adjuvant	N	GEM
VVM2	Adjuvant	N	GEM
ESPAC_17_041	Adjuvant	Y	GEM
IYEE	Adjuvant	N	GEM
L54A	Adjuvant	N	GEM
UGOD	Adjuvant	N	GEM
F5SU	Adjuvant	N	GEM
ESPAC_17_103	Adjuvant	Y	GEM
H9SA	Adjuvant	N	GEM
IY16	Adjuvant	N	GEM
FY0U	Adjuvant	N	GEM
ESPAC_17_061	Adjuvant	Y	GEM
ESPAC_17_076	Adjuvant	Y	GEM
N87R	Adjuvant	Y	GEM
ESPAC_17_013	Neoadjuvant	N	GEM
ESPAC_17_081	Neoadjuvant	N	GEM
J9HR	Adjuvant	N	GEM
ESPAC_17_105	Adjuvant	Y	GEM
ESPAC_17_011	Neoadjuvant	N	FFX
YEC6	Adjuvant	N	GEM
ESPAC_17_110	Adjuvant	Y	GEM
H5EL	Adjuvant	N	GEM
ESPAC_17_021	Neoadjuvant	N	FFX
FLL5	Adjuvant	N	GEM
ESPAC_17_064	Adjuvant	Y	FFX
WBTH	Adjuvant	N	GEM
ESPAC_17_020	Neoadjuvant	N	GEM
ESPAC_17_035	Neoadjuvant	N	FFX
ESPAC_17_018	Neoadjuvant	N	FFX
SXU3	Adjuvant	N	NA
ESPAC_17_023	Neoadjuvant	N	FFX
ESPAC_17_012	Neoadjuvant	N	FFX
ESPAC_17_010	Neoadjuvant	N	GEM
OT3M	Adjuvant	N	GEM
U3R7	Adjuvant	N	GEM
ESPAC_17_075	Adjuvant	Y	GEM
ESPAC_17_032	Neoadjuvant	N	FFX
KW9X	Adjuvant	N	NA
ESPAC_17_022	Neoadjuvant	N	FFX
ESPAC_17_079	Neoadjuvant	N	GEM
PZRZ	Adjuvant	N	NA
ESPAC_17_019	Neoadjuvant	N	FFX
ESPAC_17_026	Neoadjuvant	N	FFX
ESPAC_17_037	Neoadjuvant	N	FFX
ESPAC_17_028	Neoadjuvant	N	FFX
ESPAC_17_030	Neoadjuvant	N	FFX
ESPAC_17_033	Neoadjuvant	N	FFX
ESPAC_17_031	Neoadjuvant	N	FFX
ESPAC_17_024	Neoadjuvant	N	GEM
ESPAC_17_039	Neoadjuvant	N	FFX
ESPAC_17_040	Neoadjuvant	N	GEM
ESPAC_17_025	Neoadjuvant	N	FFX
ESPAC_17_029	Neoadjuvant	N	FFX
ESPAC_17_038	Neoadjuvant	N	FFX
ESPAC_17_034	Neoadjuvant	N	FFX
ESPAC_17_027	Neoadjuvant	N	FFX
ESPAC_17_036	Neoadjuvant	N	FFX
[truncated: 48 more columns]

## Sheet: Figure 5b
Gpmagenta (This study)	Bailey GP1 Pancreatic Progenitor
APOBEC1	ENPP4
AGR3	CFTR
CLRN3	CYP51A1
MUC13	ABP1
NR1I2	LASP1
IHH	TMEM176A
CYP2C18	ICA1
VSIG2	DBNDD1
AKR7A3	CASP10
PLA2G10	SARM1
S100P	UPF1
LGALS4	ACSM3
GPX2	SPPL2B
LRRC66	PDK2
AC021218.2	OSBPL7
C9orf152	TMEM98
ANKS4B	BAIAP2L1
S100A14	ALDH3B1
AGR2	TTC22
TSPAN8	FARP2
CYP3A5	USH1C
ZG16B	ARHGAP44
CDCA7	SCIN
BCAS1	ARSD
PIP5K1B	PROM1
KCNE3	SLC13A2
ST6GALNAC1	NOX1
AOC1	IYD
SHH	ETV7
XKR9	MBTD1
HSD17B2	MVP
DEGS2	MTMR11
CYSTM1	COX15
FOXA3	CCDC88C
PTPRR	NPC1L1
BCL2L14	CHDH
SDR16C5	CLCA1
VILL	MAGIX
BCL2L15	VSIG2
GJB1	SYT13
TRNP1	PLEKHB1
TMEM45B	SLC7A9
TOX3	SLC45A4
TSPAN1	GRAMD1B
SLC40A1	NR1H3
CKMT1A	ATP6V0A1
ERN2	OTC
GPR160	CASR
MUC1	CDH1
FXYD3	RAB27B
FUT3	RETSAT
HNF4G	ADAM28
GSDMB	PHKA2
PAQR8	CTPS2
AKR1C3	XK
HNF4A	ARHGAP6
POF1B	ZNF800
GMDS	EPN3
EPS8L3	ARHGEF5
HGD	LIMA1
MAL2	SLC4A8
USH1C	FAM160A2
TRIM15	PIK3CB
SMIM22	PRSS8
ACSL5	FNIP2
ANG	MSMO1
RHBDL2	KCNQ1
C2orf72	ENTPD2
CYP2J2	SYNE2
KLF5	PLEKHH1
TMPRSS4	ATP9A
ANKRD22	CYFIP2
GPRC5A	IL17RB
UGT8	PKP2
RNF128	ALDH18A1
SLC12A2	STYK1
TMC5	CREB3L3
AP1M2	ACAA1
SERINC2	DGAT2
PLBD1	EPN1
NQO1	ATP2C2
SLC45A3	HIPK2
ATP1B1	LPAR2
SDCBP2	SLC12A2
PRR15	BCAS1
PBLD	ERBB3
GPR35	GSTO2
SRD5A3	FAM107B
CAPN5	SLC9A3
PLS1	CLDN18
PRR15L	FGFR2
SAMD13	IDI1
EPCAM	ATP11A
TMEM92	BCL3
MISP	PLA2G10
MCU	RAB27A
MARCKSL1	GUCY2C
GALNT3	PTPN3
TJP3	ST6GALNAC1
TMEM125	GBA2
TST	TRPM5
LIPH	FAM3A
C1orf210	PTPN18
METTL7B	LNX1
PLLP	SIDT1
ABHD3	TMEM38A
RAB25	SCARB1
PRSS16	LLGL2
AC106876.2	GSDMB
MLPH	MAP3K13
TTC39A	FRY
ANXA4	CDHR2
SORD	ATP2A3
DHCR7	MGLL
SLC44A3	TTC38
CDS1	GRAMD4
TMEM54	PLD1
LGR4	PLXNA2
PTPRH	TPD52
BACE2	ACACB
FERMT1	MBNL3
GLB1L2	CAMSAP3
STX19	RAP1GAP
PKP3	STXBP2
KRTCAP3	TM9SF3
FZD5	CAPN6
ABHD17C	PHF17
SLC35D2	NEBL
F2RL1	FGF20
KCNK1	TOLLIP
SLC41A2	CDH17
C4orf19	REXO1
ST14	CEACAM1
ERBB3	LIPE
LACTB2	FDFT1
STYK1	LRRC16A
TSPAN3	DNM2
SQLE	PTPRH
SH3BGRL2	SCTR
STAP2	SLC4A4
BDH1	IGSF9B
OCLN	MAGI3
PRSS8	AACS
CENPV	CADPS2
ELF3	ATP8B1
GALNT12	FAM135A
TTC38	DLG3
TUFT1	GCKR
C5orf30	MECOM
IFT172	PREP
TRIM10	OVGP1
CALML4	IGSF9
KCTD14	TTC39A
GRTP1	MGST2
CDH1	CEACAM6
CLDN7	HSD17B2
SMAGP	ACHE
BSPRY	GNA11
SLC39A11	EPB41L1
STARD10	PPP1R13B
TSPAN15	SLC4A11
TMEM144	PROSAPIP1
MANSC1	TESC
ILDR1	FXYD3
FA2H	GMIP
CRB3	SLC9A1
IDH1	PCBP4
BAIAP2L1	LYZ
TMC4	SI
DOK4	FCGBP
RHPN2	SLC26A3
B4GALT4	ABCC6
EFNB1	SEL1L3
PLCH1	RFFL
RETSAT	XYLB
GLOD5	EPB41L4B
CBLC	SEMA4G
OVOL2	BLNK
SYNGR2	C19orf77
INPP1	ITPR3
TMBIM1	SYDE2
LSR	SCD
HIBCH	ABLIM1
B3GNT3	TSPAN15
PPAP2C	OCEL1
F11R	EFNA2
SEPHS2	C19orf21
RASSF6	CDHR5
LIPT2	RASSF7
GFPT1	SLC7A4
SPR	CARD10
ESRP1	LGALS2
PCYT2	PATZ1
C3orf83	SLC5A1
TMEM30B	CBX7
C3orf52	SGSM3
CGN	KCNK10
HDHD3	KHNYN
C1orf106	SPTLC2
HDHD1	ITPK1
ELMO3	GSKIP
STK39	C14orf93
MARVELD3	PCK2
MAPK3	DCAF11
SH2D4A	SGK2
MARVELD2	HNF4A
TLCD1	SLC17A9
RBM47	PTK6
CISD3	PLCB4
ASL	C20orf118
PTK6	ACOT8
LRRC1	LPIN2
PAK1	MYOM1
C1orf172	RNF125
SLC35A2	VSIG1
ICA1	MTMR8
MPST	SYTL4
VDAC1	KLF5
ALAS1	PARP4
LAD1	OLFM4
EFNA4	MSLN
ZDHHC9	MAPK3
ACSS2	GDPD3
	ELMO3
	PLLP
	PARD6A
	MMP15
	SMPD3
	ESRP2
	FA2H
	RHBDL1
	CRYM
	SOLH
	PRSS33
	BFAR
	TOX3
	TMC5
	JPH1
	DKK4
	ESRP1
	IL7
	TSTA3
	ANXA13
	SH2D4A
	GSR
	PPP1R37
	PLEKHJ1
	TLE6
	VRK3
	TJP3
	BBC3
	MYH14
	CEACAM5
	RAB3D
	FAM83E
	PDE4C
	LSR
	SIPA1L3
	ETHE1
	AVL9
	ADAP1
	RNF32
	LFNG
	IQCE
	TSPAN12
	EVX1
	CHN2
	COBL
	CCL24
	CYP3A5
	ZKSCAN1
	WASL
	AGFG2
	C1GALT1
	CLDN15
	TSPAN13
	AGR2
	TMEM176B
	CLIP2
	SLC1A1
	CORO2A
	CA9
	PIP5K1B
	NPDC1
	HPS1
	PHYH
	DNMBP
	SEC23IP
	ATE1
	NSMCE4A
	MICU1
	TLX1
	KAZALD1
	CPEB3
	ACBD5
	LARP4B
	NEURL
	XPNPEP1
	CCDC6
	PBLD
	CYP2C18
	DHRS11
	RAPGEFL1
	RNF43
	CPD
	HNF1B
	ABCC3
	MAP2K6
	SLC9A3R1
	TMEM97
	CDR2L
	ODAM
	KIAA1211
	WFS1
	ANXA10
	CLCN3
	GALNT7
	SEPSECS
	TRIM2
	STIM2
	KLF3
	PPARGC1A
	VWA5A
	SIAE
	DTX4
	CPT1A
	MDK
	SLC22A18
	EXPH5
	PPM1H
	MANSC1
	ALDH2
	RASAL1
	TBC1D30
	RAB5B
	APOBEC1
	PRKAB1
	KIAA0528
	FRK
	ICK
	COL9A1
	ALDH5A1
	KIAA1244
	KIAA0240
	C6orf108
	GMDS
	CLIC5
	PRSS16
	MEP1A
	NUDT12
	HMGCS1
	DAP
	HMGCR
	CLINT1
	BTNL8
	PRLR
	HGD
	RBP2
	LRRC31
	HES1
	HYAL1
	HHLA2
	PODXL2
	SCAP
	CCDC48
	ABHD14B
	PLCH1
	VIPR1
	CLCN2
	SLC35F5
	EPB41L5
	REEP6
	SPTBN1
	GALNT3
	SLC9A2
	MLPH
	CNPPD1
	PROC
	ORC2
	PARD3B
	SCP2
	RALGPS2
	QSOX1
	KIAA1324
	KCNC4
	TRIM62
	RHOU
	C1orf21
	SLC35D1
	AGMAT
	KIF21B
	SSX2IP
	GBP3
	TSPAN1
	FAAH
	ABCD3
	SLC35A3
	2002-03-01
	SLC5A9
	MUC5B
	A4GNT
	TREH
	CA14
	ATP10B
	MYB
	STBD1
	GDA
	TJP2
	C1orf198
	BSPRY
	HDHD3
	GALNT12
	ONECUT2
	ZC2HC1C
	FKBP1B
	YIPF4
	AFTPH
	EPCAM
	IDE
	CNNM1
	C10orf95
	MOB3B
	PLEKHG1
	CYSTM1
	ELF1
	KBTBD7
	KDM3B
	PLS1
	TMPO
	APAF1
	EPHX2
	RDH10
	AKAP1
	BCL2L14
	B4GALT4
	CCRL2
	TMEM54
	ACVR2A
	MTIF3
	ANXA11
	SPINK4
	KIAA1549
	ACADS
	ATP7B
	PFKFB2
	C4BPA
	C4BPB
	PARD6B
	EDN3
	SEMG1
	KCNK15
	ATP8A1
	POF1B
	SERPINB6
	OARD1
	UNC5CL
	SPDEF
	RAB17
	C11orf9
	SCGB2A1
	DOK4
	CLYBL
	TMTC4
	TM9SF2
	BMP4
	SOX9
	PPDPF
	PSD4
	SLC25A23
	EML2
	VASP
	SDCBP2
	FOXA2
	OVOL2
	AMOT
	TMEM53
	HECTD3
	MCF2L
	THRA
	PRRG2
	ASL
	BCL11B
	ATP13A4
	TSPAN8
	RAB3IP
	DYRK2
	KLF2
	SYNGR3
	TICAM1
	VIL1
	PNKD
	SRD5A3
	ADM2
	ASPHD2
	GAL3ST1
	MGAT3
	CDC42EP1
	BAIAP2L2
	MPST
	TST
	FEZF1
	PDE11A
	MYO5C
	ELL3
	IVD
	CALML4
	CCRL1
	MRM1
	AP1M2
	MTUS1
	RIPK3
	FOXA1
	TEP1
	SHC2
	HDHD1
	GALNT8
	GDPD2
	LDLR
	THEM6
	GADD45G
	ACE2
	SLC27A1
	FCHO1
	MAP1S
	GDF15
	PGPEP1
	TRPM4
	ZNF557
	CRB3
	SAMD10
	MNX1
	RBBP8NL
	OSBPL2
	NPAS1
	ARHGEF16
	SMPDL3B
	HIP1R
	CASZ1
	SLC35D2
	EPS8L1
	ACSS2
	RAB11FIP4
	MRPS25
	PPP1R1B
	PEX11B
	FMO5
	MCCC2
	NR0B2
	RHPN2
	GCH1
	LGALS3
	CC2D1A
	SPATA6
	PPARG
	HSD17B7
	SLX1A
	PRKAA1
	RAP1GAP2
	DDC
	ENAM
	MATN2
	BTBD3
	RAB25
	ACY3
	MUTYH
	INADL
	PIK3C2B
	RNF128
	SLC39A11
	LARGE
	ZDHHC8P1
	MKRN1
	C14orf1
	CATSPERB
	VHL
	REG4
	GSTM3
	HMGCS2
	SORT1
	MYCN
	LPIN1
	ERN2
	CABLES1
	PIWIL4
	HOOK1
	CYP2J2
	DAGLA
	TCN1
	ERCC5
	ARHGAP32
	RFK
	TMEM2
	GOLM1
	FAM189A2
	HNF1A
	CCDC64
	UGT2A3
	HTR1B
	MRAP2
	EHF
	FAIM2
	ACVR1B
	MAP7
	CD164
	NHSL1
	BCMO1
	KIAA0513
	KCNK1
	CAPN9
	SLC19A3
	MFSD9
	GCC2
	SLC41A2
	VILL
	NEK3
	VPS36
	COG3
	LMO7
	SPRY2
	RAPGEF5
	FAM108C1
	GATA4
	KLF4
	RALGPS1
	ALDOB
	BAAT
	KIF12
	DENND4C
	FOXP4
	KLC4
	TINAG
	SLC22A23
	LRRC1
	FHDC1
	ARRB1
	SYTL2
	SORL1
	TMPRSS4
	MMP7
	SLC37A4
	POU2F3
	ITPKA
	SMAD6
	TMEM62
	GCOM1
	FNBP1L
	GIPC2
	IFT172
	PPM1B
	ABCG5
	SLC3A1
	TRIM54
	CYP2C9
	TMEM180
	BTBD16
	TACC2
	EXOC6
	PLCE1
	RBP4
	IDH1
	FAM117B
	SLC40A1
	LARP1B
	SHROOM3
	CASP6
	HADH
	B4GALNT3
	FGD4
	METTL20
	ETNK1
	LGR5
	POC1B
	FAM222A
	PDX1
	LNX2
	SLC39A5
	GALNT6
	SLAIN1
	RAB20
	GRTP1
	SSTR1
	RDH12
	RAB15
	AK7
	DUOXA2
	DUOX2
	SLC27A2
	GCNT3
	TSPAN3
	NCOA2
	ULK3
	SCAMP2
	ABHD2
	GLYR1
	CDR2
	MARVELD3
	CHST4
	TOM1L1
	IMPA2
	GATA6
	ZMYND15
	RAB40B
	CBX8
	CBX4
	TNFRSF11A
	ERBB2
	CTB-55O6.8
	SOD1
	DOPEY2
	CBLC
	RNPEPL1
	TM4SF5
	MMEL1
	PRDM16
	CNKSR1
	IL22RA1
	KIAA0319L
	WDTC1
	PTPRF
	BEST4
	LMO4
	SLC44A3
	ATP1B1
	MPC2
	GPA33
	MGST3
	RORC
	TUFT1
	CGN
	FAM63A
	SELENBP1
	SCCPDH
	MLK4
	CDC42BPA
	PLEKHA6
	GALM
	CAMKMT
	EML4
	DQX1
	SPOPL
	PKP4
	PHOSPHO2
	NBEAL1
	HES6
	EAF1
	OSBPL10
	GOLGA4
	CTDSPL
	LRIG1
	LIMD1
	GPR128
	NR1I2
	TCTA
	ILDR1
	DGKQ
	PLAC8
	FABP2
	CYP4V2
	MYO10
	IQGAP2
	ARHGAP26
	RMND5B
	DCDC2
	ANO7
	TMEM168
	EPHA1
	RAB19
	SYTL5
	CASK
	KDM6A
	CCNB3
	CCDC120
	DIAPH2
	MFHAS1
	LACTB2
	SYBU
	SLC39A4
	IDNK
	ALAD
	SLC25A25
	USP6NL
	FAM171A1
	A1CF
	ADD3
	HABP2
	PLEKHS1
	TCF7L2
	SLC43A1
	PTPRJ
	C11orf49
	CAPN5
	PAK1
	C11orf52
	GLB1L2
	ST14
	SIDT2
	PLCB3
	TM7SF2
	TMEM219
	TMCO3
	MIA2
	HNMT
	PDCD4
	ADRA2A
	MTMR12
	C11orf53
	FREM2
	MAGI1
	KCTD14
	C4orf33
	ACAD8
	VPS26B
	MMAA
	NR3C2
	INPP1
	MFSD6
	TMEM45B
	SERP2
	RABGAP1L
	TMEM56
	TMEM163
	TGOLN2
	SH2D6
	ZFP36L2
	GPD1L
	CCNO
	ANKRD22
	PANK1
	MARVELD2
	TMEM87B
	PTPRR
	RMND5A
	RPIA
	ZDHHC7
	CEBPG
	DDAH1
	ANKFN1
	GDPD1
	FAM134B
	C4orf19
	DISP1
	TNIK
	SH3RF1
	CXADR
	CCDC174
	FGD5
	ACSS1
	PTPRN2
	TTC39B
	ZFYVE27
	C10orf12
	DEPTOR
	MCU
	SFXN2
	FUT6
	PCDH1
	SH3RF2
	HKDC1
	RAB11FIP1
	MAPK13
	B3GNT7
	TMEM171
	SSBP3
	CLDN12
	FUK
	CACNA1D
	ARSE
	TMEM164
	CREB3L1
	FAM213B
	KRTCAP3
	PAFAH2
	CNNM4
	ABHD3
	RHBDL2
	AHCYL2
	SPATA2
	PPP1R9A
	SLC45A3
	SPATA2L
	EPB49
	EPB41
	CCDC24
	SIM2
	ARHGAP27
	BTG2
	ACE
	KIAA0494
	ZDHHC1
	ZFYVE28
	NR2F6
	KALRN
	TFF3
	TFF2
	TFF1
	TMPRSS3
	RSPH1
	SLC37A1
	ICOSLG
	LSS
	CACFD1
	RDH13
	ZBTB7B
	NBEAL2
	AZGP1
	FGFR4
	CYP3A4
	CYP3A7
	PPP1R16A
	MGAT4B
	NAPEPLD
	BDH1
	LRRC56
	PGAP3
	ACOX1
	CCL15-CCL14
	AQP5
	ZNF653
	CXCL16
	TNFSF13
	CCDC64B
	ZG16B
	ASRGL1
	LRP5
	PDZK1IP1
	CMPK1
	SLC1A7
	ZSWIM5
	RAVER2
	AKR7A3
	KIAA1522
	NFIA
	KLHDC9
	DENND2D
	AXDND1
	BPNT1
	C1orf115
	ACP6
	PKDCC
	PIGR
	CAPN13
	KCNJ3
	DUSP19
	ADCK3
	NOSTRIN
	SGPP2
	FZD5
	NIPAL1
	ALPI
	PBXIP1
	C1orf106
	ATP1A1
	ELF3
	IHH
	HDAC11
	PPM1L
	CDS1
	C4orf34
	ABHD6
	RBM47
	IL17RE
	CXCL3
	ZNF513
	SLC6A20
	FYCO1
	KLF15
	LIPH
	PRKCD
	S100P
	MST1R
	HPGD
	TMEM144
	ELOVL7
	CMBL
	F2RL1
	SPINK1
	FOXQ1
	SLC35A1
	KIAA0895
	KCNK5
	ZNF704
	SHH
	CHMP4C
	LMTK2
	HNF4G
	TMUB1
	KIAA1161
	ALDH1A1
	RASEF
	FBP1
	MID1IP1
	KIAA1958
	RNF183
	WNK2
	ARHGAP12
	CLDN2
	CRYL1
	CDX2
	FAAH2
	BEND7
	PDZD8
	DACH1
	TMEM55B
	NDRG2
	CASP7
	BTNL9
	PRAP1
	CYP2C19
	FRAT1
	TC2N
	CLMN
	PTER
	C11orf75
	ABTB2
	AMN
	PPP1R14D
	PCBD1
	C12orf28
	CYB5A
	USP54
	PPFIBP2
	MOGAT2
	CENPV
	CDH16
	ATF7IP2
	PLEKHA7
	ACSM1
	LDHD
	PEX11A
	TMEM170A
	MYO1A
	STAT6
	STX3
	MTMR10
	MS4A8B
	SGSM1
	DUSP18
	TMEM92
	LINC00483
	PRR15L
	GPRC5B
	MYO5B
	MIDN
	GPD1
	CYP2S1
	TMC4
	CDC42EP5
	GPT
	GGT6
	RCOR2
	HID1
	GHDC
	RAB26
	ABCA3
	FAM83B
	GLYCTK
	DEGS2
	COG7
	HR
	CDKN2AIP
	DPCR1
	VWA3B
	FAM84B
	CNNM3
	GSTM4
	PPIP5K1
	BTNL3
	PLA2G4F
	STXBP6
	TM4SF20
	LGALS9
	PARM1
	PCSK9
	RAB3B
	EFNA1
	RASSF6
	GJB1
	CHRNA5
	AGPAT2
	MUC17
	REPS2
	MUC3A
	TM4SF4
	ZNF764
	ZNF768
	MYO7B
	SIMC1
	CMTM8
	LGALS9B
	GPRC5C
	KRT8
	METTL7B
	ELOVL6
	ARL6IP1
	SMAGP
	IRF2BP1
	FOXA3
	SLC26A5
	TTLL6
	KIF5B
	SDR16C5
	PAQR8
	INSR
	FUT3
	ATP6V0E2
	TMEM37
	UGT2B7
	CLCN5
	WIPF2
	ANO5
	TMEM51
	LGALS4
	GATM
	PWWP2B
	MLLT3
	ORMDL3
	MBOAT1
	ATOH1
	MACROD2
	SUCLG2
	PDZD3
	C2CD2L
	CARNS1
	RND1
	RAB43
	OVOL1
	CES2
	MYD88
	ADH6
	C11orf86
	DAG1
	AGR3
	C2orf70
	SULT1B1
	MUC13
	GPR160
	2003-03-01
	ADCY6
	REP15
	TNK1
	SLC6A19
	SLC26A9
	MFSD4
	GOLT1A
	UGT8
	KY
	SLC29A2
	BTC
	PDZK1
	PDE12
	ASPHD1
	ZG16
	MARCKSL1
	C1orf126
	ABO
	ANKS4B
	KCNE3
	LONRF3
	C1orf172
	ETV4
	ZDHHC21
	TPRN
	GPX2
	SLC35G1
	HSD11B2
	LPCAT4
	PLA2G16
	PRR15
	KBTBD11
	MYO1D
	CCDC121
	VSIG10
	FUT2
	GCNT4
	MUC20
	MTHFR
	FBXO46
	ACER2
	RP1-163G9.1
	RIMKLA
	B3GNT8
	C8orf47
	SAMD12
	PNPLA2
	EFCAB4A
	NAALADL2
	ZNF620
	ZNF619
	GRAMD1C
	TSSK6
	AQP11
	DNAJC22
	P4HTM
	CTXN1
	SLC25A20
	CA8
	PSAPL1
	GPR35
	NSUN3
	STX19
	TMEM139
	RNF186
	CEBPA-AS1
	FAM101A
	ZNF852
	ZNF552
	GAK
	ZBTB7A
	FBXO34
	KLHDC7A
	TCAIM
	TMEM125
	ZNF664
	TMEM151A
	GPC5
	ZNF238
	HTR1D
	ZFPM1
	GRM8
	ZBTB42
	ARL14
	PDXDC1
	B3GNT3
	ITLN1
	SEPHS2
	FIZ1
	ZNF48
	TMEM150B
	ZNRF2
	SLC9A4
	ZNF816
	CCDC129
	C10orf108
	CLRN3
	SRSF8
	ZDHHC20
	ZNF443
	ZNF792
	NQO1
	RPH3AL
	HIGD1A
	FRAT2
	TMEM102
	FAM211A
	CCDC108
	AATK
	ACBD4
	C6orf223
	C5orf30
	AMIGO1
	RNASE4
	SLC35C1
	CLDN7
	TMEM30B
	UBA7
	BACE2
	CAPN12
	EPHB3
	ACTL10
	TRAK1
	AC073871.2
	C1orf116
	GLUD2
	C11orf54
	SPATA13
	ARHGEF37
	CALHM3
	FANCF
	GDPGP1
	EPHA10
	BCOR
	SH2D7
	GKN2
	KLHL25
	MACC1
	B3GALT5
	BTBD9
	FAM3B
	IQGAP3
	TOB2
	DNAH2
	KCNH8
	TMPRSS2
	FAM190A
	ZDHHC23
	LRRC19
	AP001062.7
	NCMAP
	FOXO4
	DUSP8
	OR7E14P
	LRRC26
	FAM110C
	ZBTB7C
	BRI3BP
	DGAT1
	CA13
	FAM169B
	MANEAL
	INPP5J
	MFSD6L
	SIGIRR
	PGBD2
	CD24P4
	SFTPA2
	METTL7A
	FAM174B
	KPNA7
	MUC1
	TLCD2
	SP1
	PBX1
	PMEL
	NRG3
	PCYT2
	CYP4F2
	O3FAR1
	CYP4F12
	SOWAHB
	KLHL32
	PRELID2
	INSIG1
	CYP4F3
	FOXD2
	HPDL
	LRRC16B
	PPARA
	ENTPD5
	LYPD6
	NPSR1
	CIDEC
	CHP1
	KCNJ11
	USP7
	C2orf88
	KBTBD12
	DMBT1
	RINL
	CLCN1
	C6orf132
	TMPPE
	HEPACAM2
	NCR3LG1
	CTD-2228K2.5
	IL17REL
	AGPHD1
	FAM83G
	NBR1
	RALGAPA2
	NDOR1
	NOXA1
	TMEM198
	BCL2L15
	ENTPD8
	C9orf152
	LRRC66
	ANKDD1B
	TMEM120A
	FAM47E
	ZNF33A
	ZNF600
	FHIT
	C6orf222
	AKR1C3
	C11orf92
	ACADSB
	TMEM63A
	CTSE
	LCOR
	SFTA2
	CD55
	FUT4
	ZNF774
	EPHB4
	PPP1R26
	ZNF799
	SPTSSB
	MAN2A2
	MYO6
	UGT2B15
	SLC30A10
	HSH2D
	DAPK1
	ZSCAN16
	ARHGEF12
	ANXA4
	ZNF398
	SRC
	ACSL5
	LRRC8B
	PIWIL2
	LRP10
	ZNF786
	ZNF860
	GSTK1
	SLC2A10
	SLC28A3
	FAM177B
	RAB40C
	ENTPD6
	FAM118B
	OCLN
	UGT2B17
	KIF13B
	ZNF823
	S100A6
	VPS13A
	PCDH20
	AKR1B10
	CD2AP
	TOR4A
	HIBCH
	TMEM229B
	SVIP
	HSD17B11
	SULT1C2
	ZXDA
	RPS6KL1
	SLC29A3
	CARD11
	FAM109A
	SPRED2
	WWP2
	GFPT1
	ZXDB
	SH3BGRL2
	B3GNT6
	C2CD4A
	NUDT16
	LRBA
	AKR1C4
	FAM3D
	STK39
	UNC13B
	F5
	ZNF652
	GLT25D2
	EPS8L3
	RUNDC1
	GRK5
	SREBF2
	DCLRE1A
	NOS1AP
	SOWAHA
	CAPN8
	SAMD5
	LIME1
	SAMD13
	C2orf72
	PPYR1
	GPRIN2
	TCEA3
	SP5
	SLC44A4
	VWA7
	C6orf136
	AC013268.5
	ZNF468
	TRIM15
	TRIM10
	TRIM40
	TRIM31
	RNF39
	FAM201A
	AC021218.2
	SPIRE2
	CCNI2
	LGR4
	PRR13
	TECPR1
	EXOC3L4
	C2CD4B
	ONECUT3
	NYNRIN
	AKR7L
	SLC48A1
	RNF208
	KLHL23
	ADAT3
	NCKIPSD
	PSMC1P2
	CTD-2331H12.6
	CEACAM18
	PPM1N
	AP1G2
	REPIN1
	ANG
	C11orf93
	RSBN1L-AS1
	VSTM5
	STARD10
	RP11-480I12.5
	FER1L6
	GRID2IP
	MUC5AC
	DHRS4-AS1
	AC106876.2
	AC007405.2
	CKMT1A
	AC007255.8
	RP11-383C5.4
	RP5-1033H22.2
	RP11-48O20.4
	LINC00365
	RP11-325F22.5
	RP11-63P12.6
	MKRN2-AS1
	CCT8P1
	RP11-90D4.2
	PSMD10P2
	RP11-336K24.6
	EPPK1
	RP11-265B8.4
	RP3-395M20.9
	RASA4CP
	RP11-528A4.2
	RP11-73M7.1
	RP11-44D15.3
	AP001187.9
	CISD3
	AC008738.1
	FEZF1-AS1
	RP11-175O19.4
	RP11-342C23.4
	LEF1-AS1
	TMEM253
	RAD17P1
	RP11-93B14.5
	CTAGE3P
	PHGR1
	TMEM238
	RP11-326F20.5
	AC005083.1
	RP13-25N22.1
	RP11-528G1.2
	RP11-465N4.4
	RP11-395P17.3
	RP1-60O19.1
	C12orf75
	RP11-59D5__B.2
	ARHGEF38
	AC018642.1
	AC005550.3
	SULT1C2P1
	CKMT1B
	XXbac-B135H6.15
	RP11-40F6.2
	MLK7-AS1
	RP3-395M20.8
	RNF103
	C1orf226
	CPHL1P
	AC093627.10
	TDGF1
	HNF1A-AS1
	UGT1A1
	RP11-568K15.1
	UGT1A8
	DECR2
	RP11-285F7.2
	EFNA4
	RP5-1121A15.1
	GSTA1
	ACY1
	RP11-1396O13.2
	TMEM141
	DBNDD2
	RP11-278L15.6
	CEBPA
	RP11-700H6.1
	ADH1C
	ABHD14A
	RP11-844P9.2
	CTC-504A5.1
	RP11-294O2.2
	CTD-2015H6.3
	HS3ST5
	GBA3
	RP11-834C11.4
	AC005355.2
	C1orf210
	TRNP1
	SLC10A5
	ALG11
	ATXN7L3B
	UTP14C
	CLDN23
	CTD-2284J15.1
	RP11-150O12.3
	RP11-760H22.2
	SLC22A18AS
	AP001372.2
	RP11-259P6.1
	RP11-626H12.1
	RP13-726E6.2
	RP11-867G23.8
	RP11-627G23.1
	AP000439.3
	ABCC6P1
	CYP2B7P1
	KIAA1147
	RP11-469H8.6
	GALNT4
	LBX2-AS1
	RP11-1220K2.2
	RP11-1143G9.4
	RNASE4
	CTD-2566J3.1
	MIA2
	POC1B-GALNT4
	SMIM6
	CTD-2240H23.2
	AL163636.6
	RP11-244F12.3
	IQCH-AS1
	RP11-356M20.1
	RP11-16E12.2
	CTA-363E6.2
	RP11-304L19.1
	RP11-4O1.2
	LINC00261
	RP11-77K12.7
	RP1-239B22.5
	RP11-386M24.6
	RP11-4F5.2
	RP11-420N3.2
	RP1-140K8.5
	LINC00543
	RP11-747H7.3
	RP11-226L15.5
	RP11-363E7.4
	RP3-523K23.2
	RP11-96H17.2
	RP11-384L8.1
	RP11-96D1.11
	RP11-353N14.4
	LINC00675
	RP11-160O5.1
	LINC00526
	RP11-627G18.3
	RP11-400F19.6
	RP1-193H18.2
	CTD-2008P7.9
	CCL15
	RP11-127I20.4
	AC008040.1
	CTD-2331H12.5
	CTD-2626G11.2
	SPIB

## Sheet: Figure 5c
Gene symbol	siGATA6	siHNF4A
ALDH3A1	-5.43949	-27.556
AOX1	0	0
UGT2B15	0	1.31205
UGT1A6	-4.74776	-2.65667
UGT2A3	0	0
CYP2B6	0	-1.36318
CYP2C19	0	0
GSTA1	0	2.19836
GSTM3	0	0
GSTM4	0	-5.71791
GSTT2	0	0
MGST3	-23.2769	-31.2492
IMPDH1	0	5.08937
XDH	-6.99718	-8.19222
CDA	0	-9.15136
CES1	0	0
TPMT	0	-11.3826
UPP1	-3.89026	-15.1418
AKR1C4	0	-10.4507
CYP1A1	-1.49321	-1.58548
CYP2S1	-6.83349	-1.7991
ALDH1A3	-30.1513	-5.55725
UGT1A10	-1.66575	-1.36419
CYP3A5	-1.8326	-1.88571
AKR1C3	-1.71727	-2.48485
MGST2	-1.46928	-1.46749

## Sheet: Figure 5e
Treatment	Chemotherapy type	Biomarker	Log(CYP3A percentage + 1)	ids
Adjuvant	FFX	CYP3A5	1.67523	HD3866
Adjuvant	GEM	CYP3A5	0	HD3868
Adjuvant	GEM	CYP3A5	0	HD3948
Adjuvant	GEM	CYP3A5	0	HD3954
Adjuvant	GEM	CYP3A5	0.122218	HD4112
Adjuvant	GEM	CYP3A5	0	HD4127
Adjuvant	FFX	CYP3A5	0	HD4132
Adjuvant	GEM	CYP3A5	0	HD4337
Adjuvant	GEM	CYP3A5	NA	HD4378
Adjuvant	GEM	CYP3A5	1.93007	HD4432
Adjuvant	GEM	CYP3A5	NA	HD4437
Adjuvant	GEM	CYP3A5	0	HD4585
Adjuvant	GEM	CYP3A5	0.71295	HD4639
Adjuvant	GEM	CYP3A5	2.18493	HD4828
Adjuvant	GEM	CYP3A5	2.10291	HD4952
Adjuvant	GEM	CYP3A5	0.0861777	HD4954
Adjuvant	GEM	CYP3A5	0.993252	HD5008
Adjuvant	GEM	CYP3A5	0.615186	HD5024
Adjuvant	FFX	CYP3A5	0.0487902	HD5031
Adjuvant	GEM	CYP3A5	1.26976	HD5153
Adjuvant	GEM	CYP3A5	4.02088	HD5163
Adjuvant	GEM	CYP3A5	2.64688	HD5311
Adjuvant	GEM	CYP3A5	0.683097	HD5321
Adjuvant	GEM	CYP3A5	0.131028	HD5353
Adjuvant	GEM	CYP3A5	0.0295588	HD5362
Adjuvant	GEM	CYP3A5	0.19062	HD5398
Adjuvant	GEM	CYP3A5	2.89757	HD5402
Adjuvant	GEM	CYP3A5	2.73372	HD5410
Adjuvant	GEM	CYP3A5	NA	HD5457
Adjuvant	GEM	CYP3A5	3.0214	HD5517
Adjuvant	GEM	CYP3A5	3.6286	HD5521
Adjuvant	GEM	CYP3A5	0.122218	HD5530
Adjuvant	GEM	CYP3A5	0.076961	HD5534
Adjuvant	GEM	CYP3A5	0.307485	HD5629
Adjuvant	GEM	CYP3A5	2.00283	HD5737
Adjuvant	GEM	CYP3A5	0.425268	HD5743
Adjuvant	FFX	CYP3A5	0.10436	HD5795
Adjuvant	GEM	CYP3A5	0.0392207	HD5919
Adjuvant	GEM	CYP3A5	1.805	HD5950
Adjuvant	GEM	CYP3A5	1.23256	HD5982
Adjuvant	GEM	CYP3A5	1.02962	HD6138
Adjuvant	GEM	CYP3A5	0.076961	HD6190
Adjuvant	FFX	CYP3A5	0.165514	HD6202
Adjuvant	FFX	CYP3A5	0.996949	HD6209
Adjuvant	GEM	CYP3A5	0.322083	HD6210
Adjuvant	GEM	CYP3A5	2.93332	HD6221
Adjuvant	GEM	CYP3A5	0	HD6251
Adjuvant	GEM	CYP3A5	0.451076	HD6253
Adjuvant	GEM	CYP3A5	2.31451	HD6260
Adjuvant	GEM	CYP3A5	2.30458	HD6296
Adjuvant	GEM	CYP3A5	0.845868	HD6351
Adjuvant	GEM	CYP3A5	1.06471	HD6359
Adjuvant	GEM	CYP3A5	1.36098	HD6362
Adjuvant	GEM	CYP3A5	0.00995033	HD6391
Adjuvant	FFX	CYP3A5	0.631272	HD6508
Adjuvant	GEM	CYP3A5	0.693147	HD6574
Adjuvant	GEM	CYP3A5	0.0198026	HD6726
Adjuvant	GEM	CYP3A5	1.23837	HD6748
Adjuvant	FFX	CYP3A5	1.03318	HD6771
Adjuvant	GEM	CYP3A5	1.02962	HD6795
Adjuvant	GEM	CYP3A5	0.10436	HD6821
Adjuvant	GEM	CYP3A5	0	HD6987
Adjuvant	FFX	CYP3A5	0.0582689	HD7057
Adjuvant	FFX	CYP3A5	0.0676586	HD7059
Adjuvant	GEM	CYP3A5	0.371564	HD7155
Adjuvant	GEM	CYP3A5	0.270027	HD7289
Adjuvant	FFX	CYP3A5	0.0392207	HD7372
Adjuvant	FFX	CYP3A5	0.350657	HD7399
Adjuvant	FFX	CYP3A5	0.00995033	HD7451
Adjuvant	GEM	CYP3A5	0.00995033	HD7515
Adjuvant	FFX	CYP3A5	0.254642	HD7573
Adjuvant	FFX	CYP3A5	0.0861777	HD7603
Adjuvant	GEM	CYP3A5	0	HD7643
Neoadjuvant	GEM	CYP3A5	0.00995033	HD3530
Neoadjuvant	GEM	CYP3A5	0.0198026	HD3739
Neoadjuvant	GEM	CYP3A5	2.95126	HD3907
Neoadjuvant	GEM	CYP3A5	2.22894	HD4055
Neoadjuvant	GEM	CYP3A5	0.336472	HD4129
Neoadjuvant	FFX	CYP3A5	1.40854	HD4715
Neoadjuvant	GEM	CYP3A5	0.00995033	HD4761
Neoadjuvant	GEM	CYP3A5	1.02604	HD4880
Neoadjuvant	FFX	CYP3A5	0.385262	HD4961
Neoadjuvant	GEM	CYP3A5	0.182322	HD5179
Neoadjuvant	GEM	CYP3A5	0.928219	HD5276
Neoadjuvant	FFX	CYP3A5	0.0582689	HD5308
Neoadjuvant	FFX	CYP3A5	0.792993	HD5471
Neoadjuvant	GEM	CYP3A5	0.00995033	HD5593
Neoadjuvant	FFX	CYP3A5	0.336472	HD5603
Neoadjuvant	FFX	CYP3A5	0.165514	HD5764
Neoadjuvant	FFX	CYP3A5	0.542324	HD5788
Neoadjuvant	GEM	CYP3A5	1.96291	HD5794
Neoadjuvant	FFX	CYP3A5	2.0931	HD5811
Neoadjuvant	FFX	CYP3A5	1.16002	HD5850
Neoadjuvant	FFX	CYP3A5	0.0198026	HD5870
Neoadjuvant	FFX	CYP3A5	1.62531	HD5889
Neoadjuvant	FFX	CYP3A5	0.357674	HD6035
Neoadjuvant	FFX	CYP3A5	0.398776	HD6056
Neoadjuvant	GEM	CYP3A5	0.131028	HD6126
Neoadjuvant	FFX	CYP3A5	1.64481	HD6157
Neoadjuvant	FFX	CYP3A5	1.4061	HD6196
Neoadjuvant	FFX	CYP3A5	0.57098	HD6240
Neoadjuvant	FFX	CYP3A5	0.912283	HD6292
Neoadjuvant	FFX	CYP3A5	1.74047	HD6300
Neoadjuvant	FFX	CYP3A5	1.57485	HD6321
Neoadjuvant	FFX	CYP3A5	0.636577	HD6346
Neoadjuvant	FFX	CYP3A5	1.43508	HD6395
Neoadjuvant	GEM	CYP3A5	0.0582689	HD6399
Neoadjuvant	FFX	CYP3A5	0.182322	HD6436
Neoadjuvant	FFX	CYP3A5	1.85473	HD6448
Neoadjuvant	FFX	CYP3A5	0.0198026	HD6474
Neoadjuvant	FFX	CYP3A5	2.14827	HD6483
Neoadjuvant	GEM	CYP3A5	0.215111	HD6520
Neoadjuvant	GEM	CYP3A5	0.14842	HD6739
Neoadjuvant	GEM	CYP3A5	0.81093	HD6933
Neoadjuvant	GEM	CYP3A5	0.00995033	HD7494
Neoadjuvant	GEM	CYP3A5	0.00995033	HD7809
Neoadjuvant	GEM	CYP3A5	0.756122	HD8005

## Sheet: Figure 5f
Surv_months	Surv_status	Chemotherapy type	Class	ids
21.6186	1	GEM	High	HD3907
2.16843	1	GEM	High	HD4055
4.79682	1	FFX	High	HD6483
19.1873	1	FFX	High	HD5811
5.25679	1	GEM	High	HD5794
5.91389	1	FFX	High	HD6448
12.9449	1	FFX	High	HD6300
18.2674	1	FFX	High	HD6157
6.24244	1	FFX	High	HD5889
17.5774	1	FFX	High	HD6321
12.912	0	FFX	High	HD6395
44.5185	1	FFX	Low	HD4715
19.3844	1	FFX	Low	HD6196
7.78663	1	FFX	Low	HD5850
10.6779	0	GEM	Low	HD4880
24.1155	1	NA	Low	HD3855
12.3863	1	GEM	Low	HD5276
43.5328	0	FFX	Low	HD6292
41.463	0	GEM	Low	HD6933
28.9781	1	FFX	Low	HD5471
5.65105	0	GEM	Low	HD8005
11.5649	1	FFX	Low	HD6346
16.6246	0	FFX	Low	HD6240
12.8134	1	FFX	Low	HD5788
28.4195	1	FFX	Low	HD6056
10.7764	1	FFX	Low	HD4961
18.8259	0	FFX	Low	HD6035
43.6314	1	GEM	Low	HD4129
30.6208	0	FFX	Low	HD5603
10.2179	1	GEM	Low	HD6520
12.7477	1	GEM	Low	HD5179
37.7504	1	FFX	Low	HD6436
20.0087	1	FFX	Low	HD5764
7.81948	1	GEM	Low	HD6126
36.5019	1	FFX	Low	HD5308
12.7806	0	GEM	Low	HD6399
14.4562	1	GEM	Low	HD3739
6.60385	1	FFX	Low	HD5870
39.2617	0	FFX	Low	HD6474
3.87689	1	GEM	Low	HD3530
6.70241	1	GEM	Low	HD4761
25.134	1	GEM	Low	HD5593
6.60385	1	GEM	Low	HD7494
4.13973	0	GEM	Low	HD7809
