# Supplementary material for: Persister cell phenotypes contribute to poor patient outcomes after neoadjuvant chemotherapy in PDAC
Source: Nat Cancer. 2023 Sep 7;4(9):1362–81. doi: 10.1038/s43018-023-00628-6 (PMC10518256; doi:10.1038/s43018-023-00628-6)
Supplement: Supplementary file 8 — Statistical source data. [file 43018_2023_628_MOESM8_ESM.xlsx]

## Sheet: Figure 6a
Heatmap data
	HD6391	HD7603	HD6253	HD5521	HD6221	HD7057	HD8005	HD7643	HD5410	HD5737	HD5517	HD7451	HD6987	HD5629	HD5919	HD6821	HD5163	HD4112	HD5457	HD4954	HD6209	HD6933	HD6260	HD5398	HD3954	HD5530	HD6726	HD7155	HD5811	HD5794	HD5764	HD6056	HD5179	HD5889	HD5788	HD6157	HD6448	HD6240	HD6300	HD6346	HD6321	HD6126	HD6483	HD6292	HD6474	HD6436	HD6196
HNF4A	1.26243	0.75927	1.24209	2.09185	0.973432	1.19849	0.755466	0.361912	0.728582	-0.0502142	0.917992	-0.152442	0.310269	0.749002	0	0.447545	0.514066	1.03076	0.898957	0.759929	0.847082	0.395213	0.385095	0.90992	0.246605	0.6908	-1.78778	-6.14317	0.00758102	0.0896567	0.494302	-0.935497	-1.25202	-1.45974	-2.12379	0.277957	-0.469877	-1.13573	-1.47611	-1.72478	-2.53915	-2.16907	-1.59465	-1.71334	-2.12618	-1.54073	-3.21553
GATA6	0.768951	0.450697	0.332504	1.30179	0.286827	1.40374	-0.0572855	1.15024	0.762582	1.36872	-0.902114	-0.151591	-0.645346	0.0890596	-0.0899875	-0.161327	0.751097	0.559248	0.145088	0.63767	-0.340035	0.295191	0.940776	0.501112	0.157091	-0.30617	-2.51003	-1.54957	-0.0970417	0.758286	-0.254887	-0.728503	-1.53198	0	-0.713337	0.549428	-0.8845	-0.617774	-0.961534	-1.76613	-0.959866	-2.16858	0.103509	-0.581051	-0.423542	-1.1366	0.394949
FOXA1	1.959	1.29667	1.09377	0.83651	-0.322403	0.778786	0.0383132	1.00773	-0.427587	1.08264	1.30933	0.124205	-0.124596	1.32123	0.0461042	0.555031	0.765888	2.20068	1.95139	0.289581	0.665903	0.446467	1.33934	0.658763	-0.557182	-1.08959	-0.261434	1.40784	-2.55363	0.665986	-0.0733276	-1.64446	0.236662	-0.931211	0.434217	-2.07941	-1.90208	-0.174085	-0.995564	-1.92304	-2.74558	-0.111663	-0.995106	-2.36294	-1.28627	-0.564671	-2.02974
FOXA2	-0.322661	1.37542	2.00335	1.76943	1.0603	0.0547782	0.690843	0.762928	-0.963726	0.390608	0.855681	-0.485476	0.326924	0.18585	-0.0805263	0.00553711	1.04962	0.402099	-0.211642	-0.246373	-0.00974573	0.859604	0.0741273	0.262883	0.569633	0.639668	-1.42386	-4.88447	-0.0568364	-0.864336	0	-0.234519	-0.667229	-0.463855	-0.595425	2.20907	-0.109382	-2.52413	-1.89922	-0.873315	-1.65762	-2.45981	-2.05396	0.494791	-0.25484	0.533684	-2.84409
HNF1A	1.2891	0.972216	0.224116	0.864205	0.7671	0.299341	0.218095	0.364153	0.551062	-0.706026	0.155819	0.15401	0.473752	1.19361	-0.131225	0.571897	-0.0345799	0.371084	0.350546	1.17455	0.739863	0.205293	-0.0123345	-0.0699987	0.125634	0.153098	-1.73672	-2.65408	-0.197246	0.791722	0.200782	0.0762258	-0.455416	-0.713241	-1.34617	0.251493	-0.0698845	-0.925397	-1.72812	-1.14031	-1.53199	-2.57329	-0.526565	-0.431789	-1.24259	0.252224	-1.87677
HNF4G	1.69166	0.648117	1.0967	1.02692	1.06301	1.10842	0.213219	0.988383	0.278711	0.833039	0.927328	0	0.376473	1.09754	0.88782	0.683032	0.847459	-0.0216092	0.489452	1.45587	0.542946	-0.431582	1.0658	0.170527	1.50267	-0.74935	-1.0576	-1.6132	-1.33626	-0.0423972	0.587454	0.0543752	-0.990083	-0.70886	-0.965074	-0.382661	-2.48556	-0.860162	-1.929	-1.74621	-2.00423	-3.33912	-0.118445	-2.12607	-1.56788	-1.41072	-2.46574
CYP3A4	3.3389	0.571712	1.13404	1.54465	0.895983	0.831351	0.286812	1.47378	-0.170458	0.669044	1.38839	0.54153	0.0382741	0.95052	0.959652	0.00578181	0	0.361977	-0.0251192	1.05574	-0.100083	4.9997	0.322537	-0.4295	0.360858	-1.51913	-0.707425	-1.51913	-0.555367	0.0701022	0.438959	0.478491	-0.554107	0.452369	-0.357412	0.796188	-0.661773	-0.20075	-0.37783	-0.806663	-0.283256	-0.554743	-0.0740311	-0.394715	-0.16835	-0.935411	-0.464912
CYP3A5	-0.00614541	1.48116	0.358398	1.73505	0.563323	0.272119	1.16528	0.231848	2.01774	0.99939	2.72481	-0.116656	0.226126	1.57771	0.357781	0.448702	1.57233	1.34524	-0.349064	0.538294	-0.255061	1.02883	1.41619	-0.385968	-0.180082	0.116328	-1.65033	-2.86658	-0.760039	-0.0574485	-0.547351	0.0396573	-0.365896	0.0467813	-1.29505	-0.897769	-1.5612	-1.63388	-1.13763	-1.54594	-0.919952	-1.76602	-1.36011	-1.48052	-2.23393	-2.19179	-1.56049
CYP3A7	-0.130332	0.24099	1.24057	0.927013	0.412206	0.24984	0.791933	0.261113	-0.526168	0.468571	1.79923	0.797226	-0.235227	1.45285	0.464078	0.416339	0.539417	0.779184	-0.681273	0.85167	-0.158938	-1.03999	0.415713	-0.110477	0.628029	-0.325103	-0.787945	0	-0.773489	-0.563887	-0.743764	0.466095	-1.01748	0.113433	-0.539584	0.209312	-0.784065	-0.907528	-0.454632	-0.790964	-0.640914	-0.846219	-1.0823	-0.732513	-1.05552	-0.961965	-0.911705
CYP2C9	-1.57513	0.828342	-0.908356	-0.155968	1.29273	-0.148418	1.699	0.36684	1.39068	0.308902	-0.186177	0.767403	-0.672877	0.24334	0.258197	0.181098	-0.0382083	0.815248	-0.748921	-0.958611	0.51573	2.90949	0.435101	0.0861432	1.6417	-0.692079	-1.64032	-2.66404	2.15397	0.938888	0.167151	0.842185	1.279	0.788634	0.528224	0.750386	2.03668	-0.187339	-0.361794	-1.55365	-0.0428603	-1.28919	-0.0448649	0.560302	-1.11408	-1.57739	-1.36416
CYP2C18	-0.299551	0.996929	0.525563	1.06237	1.09803	1.64851	1.73593	2.00784	1.90332	1.61601	0.665188	1.07893	1.37628	1.54583	2.11977	1.95733	1.03687	0.140081	-0.025982	0.911925	1.45671	1.11899	1.64035	1.36575	1.24951	-0.493609	-1.39145	-0.298233	0.809167	1.91995	-1.15878	-1.44388	-0.245942	-0.239399	-1.63369	-0.854336	-0.085238	-1.31626	-1.70998	-2.46952	-1.94017	-3.2411	-2.39114	-1.77242	-3.7068	-2.83567	-2.48807
CYP2C19	-0.626149	-0.479942	-0.0461581	0.315876	1.0646	0.159884	2.18411	-0.173317	0.280576	-0.34137	0.0954925	0.315409	-0.710905	0.303769	0.571051	0.973819	0.209356	0.263948	-0.0642614	-0.150967	0.859226	2.24853	0.0840761	0.197122	-0.00545598	-2.11012	-2.11012	-2.11012	2.1583	2.59608	0.971827	1.12236	1.86632	0.724845	0.520117	-0.127479	2.16674	0.355382	-0.192881	-0.646871	-0.0377803	-2.11012	0.377943	-0.0535246	-1.91019	-1.94056	-0.306315
UGT1A1	-0.978382	0.140822	-0.828974	0.996485	-0.771937	0.181807	0.66139	0.250689	0.496232	0.58076	1.61989	0.0147707	0.115201	2.02783	1.37415	0.889048	-0.0265463	0.605205	0.451573	2.18284	0.839084	-0.93867	0.197544	0.761323	-0.401752	-1.19721	0.0519974	1.76961	0.861489	-0.304669	-0.185307	-0.913637	-0.604802	-1.15889	0.0475101	-0.575793	-0.621605	0.0756102	0.343229	0.155722	-1.31613	-0.381203	-0.212165	-0.942875	-2.06729	-0.746121	-1.15492
Heatmap annotation
Sample_id	Treatment	LCM	Chemotherapy type	Moffitt
HD6391	Adjuvant	Y	GEM	Classical
HD7603	Adjuvant	Y	FFX	Classical
HD6253	Adjuvant	Y	GEM	Classical
HD5521	Adjuvant	Y	GEM	Classical
HD6221	Adjuvant	Y	GEM	Classical
HD7057	Adjuvant	Y	FFX	Classical
HD8005	Neoadjuvant	N	GEM	Basal
HD7643	Adjuvant	Y	GEM	Classical
HD5410	Adjuvant	Y	GEM	Classical
HD5737	Adjuvant	Y	GEM	Classical
HD5517	Adjuvant	Y	GEM	Classical
HD7451	Adjuvant	Y	FFX	Classical
HD6987	Adjuvant	Y	GEM	Basal
HD5629	Adjuvant	Y	GEM	Classical
HD5919	Adjuvant	Y	GEM	Classical
HD6821	Adjuvant	Y	GEM	Classical
HD5163	Adjuvant	Y	GEM	Classical
HD4112	Adjuvant	N	GEM	Basal
HD5457	Adjuvant	Y	GEM	Classical
HD4954	Adjuvant	Y	GEM	Classical
HD6209	Adjuvant	Y	FFX	Classical
HD6933	Neoadjuvant	N	GEM	Classical
HD6260	Adjuvant	Y	GEM	Classical
HD5398	Adjuvant	Y	GEM	Classical
HD3954	Adjuvant	Y	GEM	Classical
HD5530	Adjuvant	Y	GEM	Basal
HD6726	Adjuvant	Y	GEM	Basal
HD7155	Adjuvant	Y	GEM	Basal
HD5811	Neoadjuvant	N	FFX	Classical
HD5794	Neoadjuvant	N	GEM	Classical
HD5764	Neoadjuvant	N	FFX	Classical
HD6056	Neoadjuvant	N	FFX	Classical
HD5179	Neoadjuvant	N	GEM	Basal
HD5889	Neoadjuvant	N	FFX	Classical
HD5788	Neoadjuvant	N	FFX	Basal
HD6157	Neoadjuvant	N	FFX	Basal
HD6448	Neoadjuvant	N	FFX	Basal
HD6240	Neoadjuvant	N	FFX	Basal
HD6300	Neoadjuvant	N	FFX	Basal
HD6346	Neoadjuvant	N	FFX	Basal
HD6321	Neoadjuvant	N	FFX	Basal
HD6126	Neoadjuvant	N	GEM	Basal
HD6483	Neoadjuvant	N	FFX	Basal
HD6292	Neoadjuvant	N	FFX	Basal
HD6474	Neoadjuvant	N	FFX	Basal
HD6436	Neoadjuvant	N	FFX	Basal
HD6196	Neoadjuvant	N	FFX	Basal
Bar plot % tumour content
Sample_id	Biomarker	Percent expression
HD6391	GATA6_nuclear_KRT19	2.77
HD7603	GATA6_nuclear_KRT19	28.01
HD6253	GATA6_nuclear_KRT19	19.56
HD5521	GATA6_nuclear_KRT19	24.73
HD6221	GATA6_nuclear_KRT19	13.05
HD7057	GATA6_nuclear_KRT19	5.74
HD8005	GATA6_nuclear_KRT19	11.09
HD7643	GATA6_nuclear_KRT19	10.3
HD5410	GATA6_nuclear_KRT19	11.1
HD5737	GATA6_nuclear_KRT19	12.23
HD5517	GATA6_nuclear_KRT19	11.81
HD7451	GATA6_nuclear_KRT19	10.54
HD6987	GATA6_nuclear_KRT19	1.6
HD5629	GATA6_nuclear_KRT19	9.07
HD5919	GATA6_nuclear_KRT19	1.11
HD6821	GATA6_nuclear_KRT19	6.27
HD5163	GATA6_nuclear_KRT19	39.77
HD4112	GATA6_nuclear_KRT19	20.44
HD5457	GATA6_nuclear_KRT19	8.78
HD4954	GATA6_nuclear_KRT19	9.55
HD6209	GATA6_nuclear_KRT19	9.52
HD6933	GATA6_nuclear_KRT19	40.72
HD6260	GATA6_nuclear_KRT19	6.5
HD5398	GATA6_nuclear_KRT19	4.77
HD3954	GATA6_nuclear_KRT19	26
HD5530	GATA6_nuclear_KRT19	7.78
HD6726	GATA6_nuclear_KRT19	0.27
HD7155	GATA6_nuclear_KRT19	11.84
HD5811	GATA6_nuclear_KRT19	17.82
HD5794	GATA6_nuclear_KRT19	25.13
HD5764	GATA6_nuclear_KRT19	19.72
HD6056	GATA6_nuclear_KRT19	15.4
HD5179	GATA6_nuclear_KRT19	29.75
HD5889	GATA6_nuclear_KRT19	30.55
HD5788	GATA6_nuclear_KRT19	15.56
HD6157	GATA6_nuclear_KRT19	13.56
HD6448	GATA6_nuclear_KRT19	23.48
HD6240	GATA6_nuclear_KRT19	15.39
HD6300	GATA6_nuclear_KRT19	19.57
HD6346	GATA6_nuclear_KRT19	29.87
HD6321	GATA6_nuclear_KRT19	24.26
HD6126	GATA6_nuclear_KRT19	55.04
HD6483	GATA6_nuclear_KRT19	39.31
HD6292	GATA6_nuclear_KRT19	9.67
HD6474	GATA6_nuclear_KRT19	11.51
HD6436	GATA6_nuclear_KRT19	1.81
HD6196	GATA6_nuclear_KRT19	21.8
HD6391	KRT17	53.58
HD7603	KRT17	19.3
HD6253	KRT17	7.15
HD5521	KRT17	19.89
HD6221	KRT17	22.91
HD7057	KRT17	9.48
HD8005	KRT17	5.35
HD7643	KRT17	4.91
HD5410	KRT17	36.22
HD5737	KRT17	14.95
HD5517	KRT17	4.25
HD7451	KRT17	12.42
HD6987	KRT17	11.3
HD5629	KRT17	9.9
HD5919	KRT17	6.38
HD6821	KRT17	9
HD5163	KRT17	73.4
HD4112	KRT17	36.59
HD5457	KRT17	7.55
HD4954	KRT17	25.77
HD6209	KRT17	9.6
HD6933	KRT17	37.09
HD6260	KRT17	9.79
HD5398	KRT17	15.7
HD3954	KRT17	29.82
HD5530	KRT17	18.55
HD6726	KRT17	47.69
HD7155	KRT17	32.66
HD5811	KRT17	20.48
HD5794	KRT17	27.98
HD5764	KRT17	17.74
HD6056	KRT17	28.04
HD5179	KRT17	33.56
HD5889	KRT17	50.09
HD5788	KRT17	24.41
HD6157	KRT17	28.89
HD6448	KRT17	21.78
HD6240	KRT17	11.69
HD6300	KRT17	24.12
HD6346	KRT17	24.3
HD6321	KRT17	23.02
HD6126	KRT17	57.86
HD6483	KRT17	5.38
HD6292	KRT17	8.4
HD6474	KRT17	6.08
HD6436	KRT17	18.14
HD6196	KRT17	81.9
HD6391	CYP3A5	0.01
HD7603	CYP3A5	0.09
HD6253	CYP3A5	0.57
HD5521	CYP3A5	36.66
HD6221	CYP3A5	17.79
HD7057	CYP3A5	0.06
HD8005	CYP3A5	1.13
HD7643	CYP3A5	0
HD5410	CYP3A5	14.39
HD5737	CYP3A5	6.41
HD5517	CYP3A5	19.52
HD7451	CYP3A5	0.01
HD6987	CYP3A5	0
HD5629	CYP3A5	0.36
HD5919	CYP3A5	0.04
HD6821	CYP3A5	0.11
HD5163	CYP3A5	54.75
HD4112	CYP3A5	0.13
HD5457	CYP3A5	NA
HD4954	CYP3A5	0.09
HD6209	CYP3A5	1.71
HD6933	CYP3A5	1.25
HD6260	CYP3A5	9.12
HD5398	CYP3A5	0.21
HD3954	CYP3A5	0
HD5530	CYP3A5	0.13
HD6726	CYP3A5	0.02
HD7155	CYP3A5	0.45
HD5811	CYP3A5	7.11
HD5794	CYP3A5	6.12
HD5764	CYP3A5	0.18
HD6056	CYP3A5	0.49
HD5179	CYP3A5	0.2
HD5889	CYP3A5	4.08
HD5788	CYP3A5	0.72
HD6157	CYP3A5	4.18
HD6448	CYP3A5	5.39
HD6240	CYP3A5	0.77
HD6300	CYP3A5	4.7
HD6346	CYP3A5	0.89
HD6321	CYP3A5	3.83
HD6126	CYP3A5	0.14
HD6483	CYP3A5	7.57
HD6292	CYP3A5	1.49
HD6474	CYP3A5	0.02
HD6436	CYP3A5	0.2
HD6196	CYP3A5	3.08
Bar plot % tumour content (cell counts)
Sample_id	Cell type	Percent tumour content
HD6391	G+C+K+	0.00291073
HD7603	G+C+K+	0.0594737
HD6253	G+C+K+	0.0374534
HD5521	G+C+K+	0.0420475
HD6221	G+C+K+	0.00355983
HD7057	G+C+K+	0.0166909
HD8005	G+C+K+	0.550101
HD7643	G+C+K+	0.0025214
HD5410	G+C+K+	0.241413
HD5737	G+C+K+	0.0575189
HD5517	G+C+K+	0.00168997
HD7451	G+C+K+	0.073115
HD6987	G+C+K+	0.047054
HD5629	G+C+K+	0.0619337
HD5919	G+C+K+	0.00826355
HD6821	G+C+K+	0.0217982
HD5163	G+C+K+	0.0141995
HD4112	G+C+K+	0.0507392
HD5457	G+C+K+	6.87592e-05
HD4954	G+C+K+	0.00585304
HD6209	G+C+K+	0.0166588
HD6933	G+C+K+	0.716697
HD6260	G+C+K+	0.020834
HD5398	G+C+K+	0.0193834
HD3954	G+C+K+	1.22541e-05
HD5530	G+C+K+	0.018311
HD6726	G+C+K+	0.00983867
HD7155	G+C+K+	0.0174278
HD5811	G+C+K+	0.264069
HD5794	G+C+K+	0.874191
HD5764	G+C+K+	0.100984
HD6056	G+C+K+	0.308385
HD5179	G+C+K+	0.184613
HD5889	G+C+K+	0.244216
HD5788	G+C+K+	0.0786929
HD6157	G+C+K+	0.771874
HD6448	G+C+K+	0.467994
HD6240	G+C+K+	0.12191
HD6300	G+C+K+	0.611194
HD6346	G+C+K+	0.0776511
HD6321	G+C+K+	0.259111
HD6126	G+C+K+	0.0488144
HD6483	G+C+K+	0.295848
HD6292	G+C+K+	0.034191
HD6474	G+C+K+	0.00227531
HD6436	G+C+K+	0.207243
HD6196	G+C+K+	0.527273
HD6391	G-C+K+	6.75343e-06
HD7603	G-C+K+	0.00197033
HD6253	G-C+K+	0.000164848
HD5521	G-C+K+	0.00151692
HD6221	G-C+K+	0.000113461
HD7057	G-C+K+	0.0012898
HD8005	G-C+K+	0.00362173
HD7643	G-C+K+	0.00034108
HD5410	G-C+K+	0.0015447
HD5737	G-C+K+	0.00113814
HD5517	G-C+K+	8.89458e-05
HD7451	G-C+K+	0.00264461
HD6987	G-C+K+	0.00704478
HD5629	G-C+K+	0.0169525
HD5919	G-C+K+	0.000477289
HD6821	G-C+K+	0.00185533
HD5163	G-C+K+	0.000121156
HD4112	G-C+K+	1.79269e-05
HD5457	G-C+K+	0
HD4954	G-C+K+	0.000526528
HD6209	G-C+K+	0.000726931
HD6933	G-C+K+	0.00774855
HD6260	G-C+K+	0.00102822
HD5398	G-C+K+	0.000374274
HD3954	G-C+K+	0
HD5530	G-C+K+	0.00127915
HD6726	G-C+K+	0.000464639
HD7155	G-C+K+	0.000181539
HD5811	G-C+K+	0.0119048
HD5794	G-C+K+	0.00937759
HD5764	G-C+K+	0.00262295
HD6056	G-C+K+	0.00900241
HD5179	G-C+K+	0
HD5889	G-C+K+	0.00514139
HD5788	G-C+K+	0.00666889
HD6157	G-C+K+	0.0055731
HD6448	G-C+K+	0.00207383
HD6240	G-C+K+	0.00337634
HD6300	G-C+K+	0.00117632
HD6346	G-C+K+	0.00153684
HD6321	G-C+K+	0.0432344
HD6126	G-C+K+	0.0247685
HD6483	G-C+K+	0.00692042
HD6292	G-C+K+	0.00173853
HD6474	G-C+K+	0.000568828
HD6436	G-C+K+	0
HD6196	G-C+K+	0.127273
HD6391	G+C+K-	0.321787
HD7603	G+C+K-	0.310715
HD6253	G+C+K-	0.241205
HD5521	G+C+K-	0.361428
HD6221	G+C+K-	0.510488
HD7057	G+C+K-	0.17608
HD8005	G+C+K-	0
HD7643	G+C+K-	0.144538
HD5410	G+C+K-	0.161412
HD5737	G+C+K-	0.676626
HD5517	G+C+K-	0.23375
HD7451	G+C+K-	0.135145
HD6987	G+C+K-	0.174402
HD5629	G+C+K-	0.733665
HD5919	G+C+K-	0.398265
HD6821	G+C+K-	0.188286
HD5163	G+C+K-	0.595677
HD4112	G+C+K-	0.192165
HD5457	G+C+K-	0.0779042
HD4954	G+C+K-	0.0907833
HD6209	G+C+K-	0.188381
HD6933	G+C+K-	8.74554e-05
HD6260	G+C+K-	0.311044
HD5398	G+C+K-	0.078696
HD3954	G+C+K-	0.0180217
HD5530	G+C+K-	0.0572483
HD6726	G+C+K-	0.0195273
HD7155	G+C+K-	0.0623834
HD5811	G+C+K-	0.00324675
HD5794	G+C+K-	0.0026556
HD5764	G+C+K-	0.00590164
HD6056	G+C+K-	0.000732754
HD5179	G+C+K-	0.00128092
HD5889	G+C+K-	0
HD5788	G+C+K-	0.00400133
HD6157	G+C+K-	0.00120751
HD6448	G+C+K-	0.00221208
HD6240	G+C+K-	0
HD6300	G+C+K-	0
HD6346	G+C+K-	0
HD6321	G+C+K-	0.000229621
HD6126	G+C+K-	0
HD6483	G+C+K-	0.0121107
HD6292	G+C+K-	0
HD6474	G+C+K-	0
HD6436	G+C+K-	0.00201207
HD6196	G+C+K-	0.0545455
HD6391	G-C+K-	0.0011751
HD7603	G-C+K-	0.0279759
HD6253	G-C+K-	0.00919851
HD5521	G-C+K-	0.00707059
HD6221	G-C+K-	0.088471
HD7057	G-C+K-	0.0269656
HD8005	G-C+K-	0
HD7643	G-C+K-	0.0123631
HD5410	G-C+K-	0.00225294
HD5737	G-C+K-	0.0458984
HD5517	G-C+K-	0.00484755
HD7451	G-C+K-	0.00776502
HD6987	G-C+K-	0.0720827
HD5629	G-C+K-	0.168873
HD5919	G-C+K-	0.0476876
HD6821	G-C+K-	0.0327977
HD5163	G-C+K-	0.00554896
HD4112	G-C+K-	0.00023305
HD5457	G-C+K-	0.000584454
HD4954	G-C+K-	0.0144122
HD6209	G-C+K-	0.0285321
HD6933	G-C+K-	1.74911e-05
HD6260	G-C+K-	0.0251492
HD5398	G-C+K-	0.00251157
HD3954	G-C+K-	8.57787e-05
HD5530	G-C+K-	0.002699
HD6726	G-C+K-	0.00147726
HD7155	G-C+K-	0.00377931
HD5811	G-C+K-	0.00108225
HD5794	G-C+K-	0.000497925
HD5764	G-C+K-	0.00131148
HD6056	G-C+K-	0.00146551
HD5179	G-C+K-	0
HD5889	G-C+K-	0.0128535
HD5788	G-C+K-	0.00100033
HD6157	G-C+K-	0.00092885
HD6448	G-C+K-	0.000691276
HD6240	G-C+K-	0.000120584
HD6300	G-C+K-	0
HD6346	G-C+K-	0
HD6321	G-C+K-	9.84091e-05
HD6126	G-C+K-	4.01434e-05
HD6483	G-C+K-	0.00346021
HD6292	G-C+K-	0.000115902
HD6474	G-C+K-	0
HD6436	G-C+K-	0
HD6196	G-C+K-	0
HD6391	G-C-K+	3.37671e-05
HD7603	G-C-K+	0.00627484
HD6253	G-C-K+	0.0037915
HD5521	G-C-K+	0.00211867
HD6221	G-C-K+	4.25478e-05
HD7057	G-C-K+	0.00402243
HD8005	G-C-K+	0.0309859
HD7643	G-C-K+	0.000589335
HD5410	G-C-K+	0.00170344
HD5737	G-C-K+	0.000124334
HD5517	G-C-K+	4.44729e-05
HD7451	G-C-K+	0.0155075
HD6987	G-C-K+	0.0101493
HD5629	G-C-K+	0.0001844
HD5919	G-C-K+	0.00152216
HD6821	G-C-K+	0.00208251
HD5163	G-C-K+	0.000254428
HD4112	G-C-K+	0.000310733
HD5457	G-C-K+	1.14599e-05
HD4954	G-C-K+	0.00935506
HD6209	G-C-K+	0.00502794
HD6933	G-C-K+	0.0370461
HD6260	G-C-K+	0.000657385
HD5398	G-C-K+	0.0136905
HD3954	G-C-K+	2.04235e-05
HD5530	G-C-K+	0.0559564
HD6726	G-C-K+	0.0905024
HD7155	G-C-K+	0.00359778
HD5811	G-C-K+	0.180736
HD5794	G-C-K+	0.0192531
HD5764	G-C-K+	0.163279
HD6056	G-C-K+	0.118287
HD5179	G-C-K+	0
HD5889	G-C-K+	0.164524
HD5788	G-C-K+	0.32044
HD6157	G-C-K+	0.0448635
HD6448	G-C-K+	0.0172819
HD6240	G-C-K+	0.138792
HD6300	G-C-K+	0.006566
HD6346	G-C-K+	0.176292
HD6321	G-C-K+	0.17835
HD6126	G-C-K+	0.562717
HD6483	G-C-K+	0.0692042
HD6292	G-C-K+	0.415797
HD6474	G-C-K+	0.400455
HD6436	G-C-K+	0.00402414
HD6196	G-C-K+	0.109091
HD6391	G+C-K+	0.00402504
HD7603	G+C-K+	0.0349304
HD6253	G+C-K+	0.0488939
HD5521	G+C-K+	0.0182908
HD6221	G+C-K+	0.000694947
HD7057	G+C-K+	0.0175653
HD8005	G+C-K+	0.415292
HD7643	G+C-K+	0.00193639
HD5410	G+C-K+	0.0418717
HD5737	G+C-K+	0.00548983
HD5517	G+C-K+	0.000506991
HD7451	G+C-K+	0.125433
HD6987	G+C-K+	0.0299977
HD5629	G+C-K+	0.00022128
HD5919	G+C-K+	0.00597256
HD6821	G+C-K+	0.0121278
HD5163	G+C-K+	0.00523395
HD4112	G+C-K+	0.0649791
HD5457	G+C-K+	0.000951169
HD4954	G+C-K+	0.0305264
HD6209	G+C-K+	0.0432978
HD6933	G+C-K+	0.238054
HD6260	G+C-K+	0.00239355
HD5398	G+C-K+	0.120329
HD3954	G+C-K+	0.000714823
HD5530	G+C-K+	0.223109
HD6726	G+C-K+	0.336327
HD7155	G+C-K+	0.116185
HD5811	G+C-K+	0.522727
HD5794	G+C-K+	0.0886307
HD5764	G+C-K+	0.657705
HD6056	G+C-K+	0.560138
HD5179	G+C-K+	0.0923065
HD5889	G+C-K+	0.537275
HD5788	G+C-K+	0.573858
HD6157	G+C-K+	0.172209
HD6448	G+C-K+	0.504079
HD6240	G+C-K+	0.734837
HD6300	G+C-K+	0.38085
HD6346	G+C-K+	0.743913
HD6321	G+C-K+	0.512646
HD6126	G+C-K+	0.363097
HD6483	G+C-K+	0.572664
HD6292	G+C-K+	0.547983
HD6474	G+C-K+	0.589875
HD6436	G+C-K+	0.730382
HD6196	G+C-K+	0.145455
HD6391	G+C-K-	0.670061
HD7603	G+C-K-	0.55866
HD6253	G+C-K-	0.659292
HD5521	G+C-K-	0.567528
HD6221	G+C-K-	0.39663
HD7057	G+C-K-	0.757386
HD8005	G+C-K-	0
HD7643	G+C-K-	0.837711
HD5410	G+C-K-	0.549803
HD5737	G+C-K-	0.213204
HD5517	G+C-K-	0.759072
HD7451	G+C-K-	0.640389
HD6987	G+C-K-	0.65927
HD5629	G+C-K-	0.0181695
HD5919	G+C-K-	0.537812
HD6821	G+C-K-	0.741053
HD5163	G+C-K-	0.378965
HD4112	G+C-K-	0.691555
HD5457	G+C-K-	0.92048
HD4954	G+C-K-	0.848543
HD6209	G+C-K-	0.717375
HD6933	G+C-K-	0.000349822
HD6260	G+C-K-	0.638894
HD5398	G+C-K-	0.765015
HD3954	G+C-K-	0.981145
HD5530	G+C-K-	0.641397
HD6726	G+C-K-	0.541862
HD7155	G+C-K-	0.796445
HD5811	G+C-K-	0.0162338
HD5794	G+C-K-	0.00539419
HD5764	G+C-K-	0.0681967
HD6056	G+C-K-	0.0019889
HD5179	G+C-K-	0.7218
HD5889	G+C-K-	0.0359897
HD5788	G+C-K-	0.0153384
HD6157	G+C-K-	0.00334386
HD6448	G+C-K-	0.00566846
HD6240	G+C-K-	0.000964669
HD6300	G+C-K-	0.000213876
HD6346	G+C-K-	0.000606649
HD6321	G+C-K-	0.00633098
HD6126	G+C-K-	0.000562008
HD6483	G+C-K-	0.0397924
HD6292	G+C-K-	0.000173853
HD6474	G+C-K-	0.00682594
HD6436	G+C-K-	0.056338
HD6196	G+C-K-	0.0363636

## Sheet: Figure 6b
Ternary plot
Sample_ids	log(G+C+K- cell count)	log(G-C+K+ cell count)	log(G+C+K+ cell count)
HD3866	10.4024	1.60944	5.68698
HD3868	3.85015	0	2.70805
HD3948	7.06647	0	5.78996
HD3954	8.39231	0	1.38629
HD4112	10.3784	1.38629	9.04688
HD4127	8.8173	4.38203	7.94874
HD4132	6.43455	0	4.55388
HD4337	7.83003	0	3.43399
HD4378	7.19293	0	1.38629
HD4432	10.6883	1.09861	10.5851
HD4593	9.52814	2.63906	5.72031
HD4639	10.4522	6.45205	8.20166
HD4952	11.0936	8.20931	10.5464
HD4954	8.91126	3.78419	6.1717
HD5008	10.0709	6.09807	9.12413
HD5024	8.30869	4.64439	7.75105
HD5031	7.98684	0	3.80666
HD5123	3.73767	0	4.09434
HD5153	9.6358	5.27811	8.83142
HD5163	10.803	2.3979	7.06732
HD5311	9.81071	6.44254	9.61233
HD5321	10.3452	0	7.32317
HD5353	8.41494	0	4.07754
HD5362	9.02546	1.79176	6.6107
HD5398	8.98607	3.66356	7.58528
HD5402	10.765	7.56579	9.36057
HD5410	10.1826	5.53733	10.5851
HD5457	8.82453	0	1.94591
HD5517	10.1766	2.3979	5.25227
HD5521	10.2692	4.80402	8.11821
HD5530	9.09963	5.3033	7.95997
HD5534	10.1077	4.62497	7.07581
HD5629	10.9968	7.22984	8.52496
HD5737	11.1669	4.78749	8.70201
HD5743	8.47115	0.693147	6.97635
HD5795	11.3606	4.8752	8.88945
HD5919	11.9471	5.22575	8.07216
HD5950	10.2699	2.99573	10.3145
HD5982	11.5125	3.58352	9.25999
HD6138	10.4123	4.75359	8.95687
HD6190	8.98193	2.07944	7.28345
HD6202	9.1581	2.70805	6.80461
HD6209	9.42867	3.89182	7.00397
HD6210	6.96602	1.94591	6.02587
HD6221	10.4911	2.19722	5.52943
HD6251	8.4388	4.33073	7.00397
HD6253	8.89796	1.79176	7.03615
HD6260	9.82304	4.12713	7.12044
HD6268	11.1325	0.693147	6.93828
HD6296	10.1768	5.8522	9.17833
HD6351	10.2063	6.51026	8.82937
HD6359	9.92255	2.30259	7.42595
HD6362	10.5136	5.64897	8.94037
HD6391	10.7716	0.693147	6.06843
HD6508	11.3569	4.46591	9.07943
HD6574	10.3812	1.38629	6.67456
HD6726	9.14559	5.41165	8.4602
HD6748	10.8161	7.07157	8.9422
HD6771	10.5378	6.22258	9.29606
HD6795	10.2746	6.58203	7.979
HD6821	10.8143	6.19644	8.65835
HD6987	9.85162	6.64379	8.54169
HD7057	9.6872	4.77912	7.33171
HD7059	10.0935	7.44191	8.91436
HD7155	8.23774	2.48491	6.96319
HD7289	9.30429	7.89133	8.19229
HD7372	12.2094	6.09582	8.93971
HD7399	10.3996	7.26613	9.97943
HD7451	9.39349	5.46383	8.77925
HD7515	9.97567	5.53339	8.06243
HD7559	9.95252	9.36863	10.8885
HD7573	10.7859	6.06146	7.76387
HD7603	10.7202	5.66296	9.06693
HD7643	11.1118	5.0689	7.0639
HD3530	2.07944	7.66247	8.88225
HD3739	0	1.38629	5.19296
HD3855	3.55535	2.63906	8.03431
HD3907	0.693147	0.693147	6.19848
HD4055	1.09861	0.693147	7.01031
HD4129	1.60944	5.40717	7.22257
HD4715	1.79176	4.17439	9.69849
HD4761	1.79176	0	0
HD4880	1.38629	7.19893	11.2664
HD5179	2.83321	0	7.7437
HD5276	4.68213	2.19722	7.10579
HD5308	2.30259	0	5.52146
HD5471	1.38629	2.07944	7.69485
HD5593	0.693147	0.693147	5.58725
HD5603	0	1.09861	3.68888
HD5764	2.30259	1.60944	5.04343
HD5788	2.56495	3.04452	5.46806
HD5794	3.49651	4.7362	9.26246
HD5811	1.38629	2.48491	5.50126
HD5850	5.0626	5.1985	7.29777
HD5870	1.09861	1.79176	5.23111
HD5889	0	1.09861	4.56435
HD6035	4.2485	3.29584	4.72739
HD6056	2.07944	4.46591	7.98854
HD6126	0	7.52402	8.20221
HD6157	2.63906	4.11087	9.02534
HD6196	1.38629	2.07944	3.4012
HD6240	0	3.3673	6.91968
HD6292	0	3.43399	6.38182
HD6300	0	4.02535	10.2604
HD6321	2.07944	7.18463	8.97462
HD6346	0	3.66356	7.5606
HD6395	2.48491	3.78419	9.91739
HD6399	1.09861	1.94591	6.90575
HD6436	0.693147	0	4.64439
HD6448	2.83321	2.77259	8.1274
HD6474	0	0.693147	1.60944
HD6483	2.07944	1.60944	5.14749
HD6739	1.09861	1.09861	6.10925
HD6933	1.79176	6.09582	10.6207
HD7494	0	2.77259	7.78863
HD7809	1.38629	4.20469	7.16085
HD8005	0	4.00733	9.01226

## Sheet: Figure 6c
Bar plots						Pie charts
Cell type	Sample_id	Percent tumour content	Treatment			Chemotherapy type	Treatment	Cell type	Cell count
G+C+K+	HD3866	0.226398	Adjuvant			FFX	Adjuvant	G+C+K+	294
G-C+K+	HD3866	0.00308024	Adjuvant			GEM	Adjuvant	G+C+K+	14
G+C+K-	HD3866	25.3627	Adjuvant			GEM	Adjuvant	G+C+K+	326
G-C+K-	HD3866	0.424303	Adjuvant			GEM	Adjuvant	G+C+K+	3
G-C-K+	HD3866	0.012321	Adjuvant			GEM	Adjuvant	G+C+K+	8491
G+C-K+	HD3866	0.391961	Adjuvant			GEM	Adjuvant	G+C+K+	2831
G+C-K-	HD3866	73.5792	Adjuvant			FFX	Adjuvant	G+C+K+	94
G+C+K+	HD3868	0.122453	Adjuvant			GEM	Adjuvant	G+C+K+	30
G-C+K+	HD3868	0	Adjuvant			GEM	Adjuvant	G+C+K+	3
G+C+K-	HD3868	0.402344	Adjuvant			GEM	Adjuvant	G+C+K+	39541
G-C+K-	HD3868	0	Adjuvant			GEM	Adjuvant	G+C+K+	3646
G-C-K+	HD3868	0	Adjuvant			GEM	Adjuvant	G+C+K+	38039
G+C-K+	HD3868	26.6772	Adjuvant			GEM	Adjuvant	G+C+K+	478
G+C-K-	HD3868	72.798	Adjuvant			GEM	Adjuvant	G+C+K+	9173
G+C+K+	HD3948	0.0983237	Adjuvant			GEM	Adjuvant	G+C+K+	2323
G-C+K+	HD3948	0	Adjuvant			FFX	Adjuvant	G+C+K+	44
G+C+K-	HD3948	0.353181	Adjuvant			GEM	Adjuvant	G+C+K+	6845
G-C+K-	HD3948	0	Adjuvant			GEM	Adjuvant	G+C+K+	1172
G-C-K+	HD3948	0.0120643	Adjuvant			GEM	Adjuvant	G+C+K+	14947
G+C-K+	HD3948	9.13656	Adjuvant			GEM	Adjuvant	G+C+K+	1514
G+C-K-	HD3948	90.3999	Adjuvant			GEM	Adjuvant	G+C+K+	58
G+C+K+	HD3954	0.00122541	Adjuvant			GEM	Adjuvant	G+C+K+	742
G-C+K+	HD3954	0	Adjuvant			GEM	Adjuvant	G+C+K+	1968
G+C+K-	HD3954	1.80217	Adjuvant			GEM	Adjuvant	G+C+K+	11620
G-C+K-	HD3954	0.00857787	Adjuvant			GEM	Adjuvant	G+C+K+	39540
G-C-K+	HD3954	0.00204235	Adjuvant			GEM	Adjuvant	G+C+K+	6
G+C-K+	HD3954	0.0714823	Adjuvant			GEM	Adjuvant	G+C+K+	190
G+C-K-	HD3954	98.1145	Adjuvant			GEM	Adjuvant	G+C+K+	3354
G+C+K+	HD4112	5.07392	Adjuvant			GEM	Adjuvant	G+C+K+	2863
G-C+K+	HD4112	0.00179269	Adjuvant			GEM	Adjuvant	G+C+K+	1182
G+C+K-	HD4112	19.2165	Adjuvant			GEM	Adjuvant	G+C+K+	5038
G-C+K-	HD4112	0.023305	Adjuvant			GEM	Adjuvant	G+C+K+	6014
G-C-K+	HD4112	0.0310733	Adjuvant			GEM	Adjuvant	G+C+K+	1070
G+C-K+	HD4112	6.49791	Adjuvant			FFX	Adjuvant	G+C+K+	7254
G+C-K-	HD4112	69.1555	Adjuvant			GEM	Adjuvant	G+C+K+	3203
G+C+K+	HD4127	1.7169	Adjuvant			GEM	Adjuvant	G+C+K+	30167
G-C+K+	HD4127	0.0479107	Adjuvant			GEM	Adjuvant	G+C+K+	10508
G+C+K-	HD4127	4.09303	Adjuvant			GEM	Adjuvant	G+C+K+	7760
G-C+K-	HD4127	0.178907	Adjuvant			GEM	Adjuvant	G+C+K+	1455
G-C-K+	HD4127	0.752623	Adjuvant			FFX	Adjuvant	G+C+K+	901
G+C-K+	HD4127	4.57153	Adjuvant			FFX	Adjuvant	G+C+K+	1100
G+C-K-	HD4127	88.6391	Adjuvant			GEM	Adjuvant	G+C+K+	413
G+C+K+	HD4132	0.053838	Adjuvant			GEM	Adjuvant	G+C+K+	251
G-C+K+	HD4132	0	Adjuvant			GEM	Adjuvant	G+C+K+	1100
G+C+K-	HD4132	0.356247	Adjuvant			GEM	Adjuvant	G+C+K+	1136
G-C+K-	HD4132	0.0120276	Adjuvant			GEM	Adjuvant	G+C+K+	1236
G-C-K+	HD4132	1.14492	Adjuvant			GEM	Adjuvant	G+C+K+	9684
G+C-K+	HD4132	8.35519	Adjuvant			GEM	Adjuvant	G+C+K+	6831
G+C-K-	HD4132	90.0778	Adjuvant			GEM	Adjuvant	G+C+K+	1678
G+C+K+	HD4337	0.0159195	Adjuvant			GEM	Adjuvant	G+C+K+	7633
G-C+K+	HD4337	0	Adjuvant			GEM	Adjuvant	G+C+K+	431
G+C+K-	HD4337	1.33406	Adjuvant			FFX	Adjuvant	G+C+K+	8772
G-C+K-	HD4337	0.00371455	Adjuvant			GEM	Adjuvant	G+C+K+	791
G-C-K+	HD4337	0.0413907	Adjuvant			GEM	Adjuvant	G+C+K+	4722
G+C-K+	HD4337	4.39379	Adjuvant			GEM	Adjuvant	G+C+K+	7647
G+C-K-	HD4337	94.2111	Adjuvant			FFX	Adjuvant	G+C+K+	10894
G+C+K+	HD4378	0.00547745	Adjuvant			GEM	Adjuvant	G+C+K+	2918
G-C+K+	HD4378	0	Adjuvant			GEM	Adjuvant	G+C+K+	5757
G+C+K-	HD4378	2.42651	Adjuvant			GEM	Adjuvant	G+C+K+	5123
G-C+K-	HD4378	0.0858134	Adjuvant			FFX	Adjuvant	G+C+K+	1527
G-C-K+	HD4378	0.00547745	Adjuvant			FFX	Adjuvant	G+C+K+	7437
G+C-K+	HD4378	0.0748585	Adjuvant			GEM	Adjuvant	G+C+K+	1056
G+C-K-	HD4378	97.4019	Adjuvant			GEM	Adjuvant	G+C+K+	3612
G+C+K+	HD4432	17.1277	Adjuvant			FFX	Adjuvant	G+C+K+	7628
G-C+K+	HD4432	0.000866326	Adjuvant			FFX	Adjuvant	G+C+K+	21577
G+C+K-	HD4432	18.9886	Adjuvant			FFX	Adjuvant	G+C+K+	6497
G-C+K-	HD4432	0	Adjuvant			GEM	Adjuvant	G+C+K+	3172
G-C-K+	HD4432	0.000433163	Adjuvant			FFX	Adjuvant	G+C+K+	2353
G+C-K+	HD4432	5.40761	Adjuvant			FFX	Adjuvant	G+C+K+	8663
G+C-K-	HD4432	58.4748	Adjuvant			GEM	Adjuvant	G+C+K+	1168
G+C+K+	HD4593	0.274126	Adjuvant			GEM	Neoadjuvant	G+C+K+	7202
G-C+K+	HD4593	0.0117225	Adjuvant			GEM	Neoadjuvant	G+C+K+	179
G+C+K-	HD4593	12.3898	Adjuvant			GEM	Neoadjuvant	G+C+K+	491
G-C+K-	HD4593	1.88101	Adjuvant			GEM	Neoadjuvant	G+C+K+	1107
G-C-K+	HD4593	0.019838	Adjuvant			GEM	Neoadjuvant	G+C+K+	1369
G+C-K+	HD4593	0.142473	Adjuvant			FFX	Neoadjuvant	G+C+K+	16292
G+C-K-	HD4593	85.2811	Adjuvant			GEM	Neoadjuvant	G+C+K+	0
G+C+K+	HD4639	3.4815	Adjuvant			GEM	Neoadjuvant	G+C+K+	78148
G-C+K+	HD4639	0.60444	Adjuvant			GEM	Neoadjuvant	G+C+K+	2306
G+C+K-	HD4639	33.058	Adjuvant			GEM	Neoadjuvant	G+C+K+	1218
G-C+K-	HD4639	8.96443	Adjuvant			FFX	Neoadjuvant	G+C+K+	249
G-C-K+	HD4639	0.36572	Adjuvant			FFX	Neoadjuvant	G+C+K+	2196
G+C-K+	HD4639	1.23275	Adjuvant			GEM	Neoadjuvant	G+C+K+	266
G+C-K-	HD4639	52.2931	Adjuvant			FFX	Neoadjuvant	G+C+K+	39
G+C+K+	HD4952	15.8748	Adjuvant			FFX	Neoadjuvant	G+C+K+	154
G-C+K+	HD4952	1.53327	Adjuvant			FFX	Neoadjuvant	G+C+K+	236
G+C+K-	HD4952	27.4381	Adjuvant			GEM	Neoadjuvant	G+C+K+	10534
G-C+K-	HD4952	3.44004	Adjuvant			FFX	Neoadjuvant	G+C+K+	244
G-C-K+	HD4952	1.14181	Adjuvant			FFX	Neoadjuvant	G+C+K+	1476
G+C-K+	HD4952	3.84485	Adjuvant			FFX	Neoadjuvant	G+C+K+	186
G+C-K-	HD4952	46.7271	Adjuvant			FFX	Neoadjuvant	G+C+K+	95
G+C+K+	HD4954	0.585304	Adjuvant			FFX	Neoadjuvant	G+C+K+	112
G-C+K+	HD4954	0.0526528	Adjuvant			FFX	Neoadjuvant	G+C+K+	2946
G+C+K-	HD4954	9.07833	Adjuvant			GEM	Neoadjuvant	G+C+K+	3648
G-C+K-	HD4954	1.44122	Adjuvant			FFX	Neoadjuvant	G+C+K+	8310
G-C-K+	HD4954	0.935506	Adjuvant			FFX	Neoadjuvant	G+C+K+	29
G+C-K+	HD4954	3.05264	Adjuvant			FFX	Neoadjuvant	G+C+K+	1011
G+C-K-	HD4954	84.8543	Adjuvant			FFX	Neoadjuvant	G+C+K+	590
G+C+K+	HD5008	7.3251	Adjuvant			FFX	Neoadjuvant	G+C+K+	28577
G-C+K+	HD5008	0.354556	Adjuvant			FFX	Neoadjuvant	G+C+K+	7899
G+C+K-	HD5008	18.8817	Adjuvant			FFX	Neoadjuvant	G+C+K+	1920
G-C+K-	HD5008	2.68313	Adjuvant			FFX	Neoadjuvant	G+C+K+	20279
G-C-K+	HD5008	0.764212	Adjuvant			GEM	Neoadjuvant	G+C+K+	997
G+C-K+	HD5008	5.80626	Adjuvant			FFX	Neoadjuvant	G+C+K+	103
G+C-K-	HD5008	64.185	Adjuvant			FFX	Neoadjuvant	G+C+K+	3385
G+C+K+	HD5024	7.56949	Adjuvant			FFX	Neoadjuvant	G+C+K+	4
G-C+K+	HD5024	0.335625	Adjuvant			FFX	Neoadjuvant	G+C+K+	171
G+C+K-	HD5024	13.223	Adjuvant			GEM	Neoadjuvant	G+C+K+	449
G-C+K-	HD5024	1.64554	Adjuvant			GEM	Neoadjuvant	G+C+K+	40975
G-C-K+	HD5024	0.550686	Adjuvant			GEM	Neoadjuvant	G+C+K+	2412
G+C-K+	HD5024	2.18971	Adjuvant			GEM	Neoadjuvant	G+C+K+	1287
G+C-K-	HD5024	74.486	Adjuvant			GEM	Neoadjuvant	G+C+K+	8202
G+C+K+	HD5031	0.0529712	Adjuvant			FFX	Adjuvant	G-C+K+	4
G-C+K+	HD5031	0	Adjuvant			GEM	Adjuvant	G-C+K+	0
G+C+K-	HD5031	3.54064	Adjuvant			GEM	Adjuvant	G-C+K+	0
G-C+K-	HD5031	0.121593	Adjuvant			GEM	Adjuvant	G-C+K+	0
G-C-K+	HD5031	0.105942	Adjuvant			GEM	Adjuvant	G-C+K+	3
G+C-K+	HD5031	0.987191	Adjuvant			GEM	Adjuvant	G-C+K+	79
G+C-K-	HD5031	95.1917	Adjuvant			FFX	Adjuvant	G-C+K+	0
G+C+K+	HD5123	0.0841103	Adjuvant			GEM	Adjuvant	G-C+K+	0
G-C+K+	HD5123	0	Adjuvant			GEM	Adjuvant	G-C+K+	0
G+C+K-	HD5123	0.0584495	Adjuvant			GEM	Adjuvant	G-C+K+	2
G-C+K-	HD5123	0.0014256	Adjuvant			GEM	Adjuvant	G-C+K+	633
G-C-K+	HD5123	0	Adjuvant			GEM	Adjuvant	G-C+K+	3674
G+C-K+	HD5123	0.34642	Adjuvant			GEM	Adjuvant	G-C+K+	43
G+C-K-	HD5123	99.5096	Adjuvant			GEM	Adjuvant	G-C+K+	444
G+C+K+	HD5153	4.62085	Adjuvant			GEM	Adjuvant	G-C+K+	103
G-C+K+	HD5153	0.131638	Adjuvant			FFX	Adjuvant	G-C+K+	0
G+C+K-	HD5153	10.3299	Adjuvant			GEM	Adjuvant	G-C+K+	195
G-C+K-	HD5153	0.14649	Adjuvant			GEM	Adjuvant	G-C+K+	10
G-C-K+	HD5153	0.175518	Adjuvant			GEM	Adjuvant	G-C+K+	627
G+C-K+	HD5153	1.73628	Adjuvant			GEM	Adjuvant	G-C+K+	0
G+C-K-	HD5153	82.8593	Adjuvant			GEM	Adjuvant	G-C+K+	0
G+C+K+	HD5163	1.41995	Adjuvant			GEM	Adjuvant	G-C+K+	5
G-C+K+	HD5163	0.0121156	Adjuvant			GEM	Adjuvant	G-C+K+	38
G+C+K-	HD5163	59.5677	Adjuvant			GEM	Adjuvant	G-C+K+	1930
G-C+K-	HD5163	0.554896	Adjuvant			GEM	Adjuvant	G-C+K+	253
G-C-K+	HD5163	0.0254428	Adjuvant			GEM	Adjuvant	G-C+K+	0
G+C-K+	HD5163	0.523395	Adjuvant			GEM	Adjuvant	G-C+K+	10
G+C-K-	HD5163	37.8965	Adjuvant			GEM	Adjuvant	G-C+K+	121
G+C+K+	HD5311	9.36253	Adjuvant			GEM	Adjuvant	G-C+K+	200
G-C+K+	HD5311	0.392741	Adjuvant			GEM	Adjuvant	G-C+K+	101
G+C+K-	HD5311	11.4171	Adjuvant			GEM	Adjuvant	G-C+K+	1379
G-C+K-	HD5311	0.2944	Adjuvant			GEM	Adjuvant	G-C+K+	119
G-C-K+	HD5311	0.112749	Adjuvant			GEM	Adjuvant	G-C+K+	1
G+C-K+	HD5311	1.52837	Adjuvant			FFX	Adjuvant	G-C+K+	130
G+C-K-	HD5311	76.8921	Adjuvant			GEM	Adjuvant	G-C+K+	185
G+C+K+	HD5321	1.25999	Adjuvant			GEM	Adjuvant	G-C+K+	19
G-C+K+	HD5321	0	Adjuvant			GEM	Adjuvant	G-C+K+	35
G+C+K-	HD5321	25.888	Adjuvant			GEM	Adjuvant	G-C+K+	115
G-C+K-	HD5321	0.366178	Adjuvant			GEM	Adjuvant	G-C+K+	7
G-C-K+	HD5321	0.0158123	Adjuvant			FFX	Adjuvant	G-C+K+	14
G+C-K+	HD5321	0.902963	Adjuvant			FFX	Adjuvant	G-C+K+	48
G+C-K-	HD5321	71.5671	Adjuvant			GEM	Adjuvant	G-C+K+	6
G+C+K+	HD5353	0.115411	Adjuvant			GEM	Adjuvant	G-C+K+	8
G-C+K+	HD5353	0	Adjuvant			GEM	Adjuvant	G-C+K+	75
G+C+K-	HD5353	8.9802	Adjuvant			GEM	Adjuvant	G-C+K+	5
G-C+K-	HD5353	0.143269	Adjuvant			GEM	Adjuvant	G-C+K+	61
G-C-K+	HD5353	0.0159188	Adjuvant			GEM	Adjuvant	G-C+K+	347
G+C-K+	HD5353	0.330315	Adjuvant			GEM	Adjuvant	G-C+K+	671
G+C-K-	HD5353	90.4149	Adjuvant			GEM	Adjuvant	G-C+K+	9
G+C+K+	HD5362	0.391119	Adjuvant			GEM	Adjuvant	G-C+K+	283
G-C+K+	HD5362	0.00263557	Adjuvant			GEM	Adjuvant	G-C+K+	1
G+C+K-	HD5362	4.38085	Adjuvant			FFX	Adjuvant	G-C+K+	86
G-C+K-	HD5362	0.0268829	Adjuvant			GEM	Adjuvant	G-C+K+	3
G-C-K+	HD5362	0.275154	Adjuvant			GEM	Adjuvant	G-C+K+	223
G+C-K+	HD5362	2.10003	Adjuvant			GEM	Adjuvant	G-C+K+	1177
G+C-K-	HD5362	92.8233	Adjuvant			FFX	Adjuvant	G-C+K+	503
G+C+K+	HD5398	1.93834	Adjuvant			GEM	Adjuvant	G-C+K+	721
G-C+K+	HD5398	0.0374274	Adjuvant			GEM	Adjuvant	G-C+K+	490
G+C+K-	HD5398	7.8696	Adjuvant			GEM	Adjuvant	G-C+K+	767
G-C+K-	HD5398	0.251157	Adjuvant			FFX	Adjuvant	G-C+K+	118
G-C-K+	HD5398	1.36905	Adjuvant			FFX	Adjuvant	G-C+K+	1705
G+C-K+	HD5398	12.0329	Adjuvant			GEM	Adjuvant	G-C+K+	11
G+C-K-	HD5398	76.5015	Adjuvant			GEM	Adjuvant	G-C+K+	2673
G+C+K+	HD5402	6.53712	Adjuvant			FFX	Adjuvant	G-C+K+	443
G-C+K+	HD5402	1.08577	Adjuvant			FFX	Adjuvant	G-C+K+	1430
G+C+K-	HD5402	26.6278	Adjuvant			FFX	Adjuvant	G-C+K+	235
G-C+K-	HD5402	1.07621	Adjuvant			GEM	Adjuvant	G-C+K+	252
G-C-K+	HD5402	0.78873	Adjuvant			FFX	Adjuvant	G-C+K+	428
G+C-K+	HD5402	3.19486	Adjuvant			FFX	Adjuvant	G-C+K+	287
G+C-K-	HD5402	60.6895	Adjuvant			GEM	Adjuvant	G-C+K+	158
G+C+K+	HD5410	24.1413	Adjuvant			GEM	Neoadjuvant	G-C+K+	2126
G-C+K+	HD5410	0.15447	Adjuvant			GEM	Neoadjuvant	G-C+K+	3
G+C+K-	HD5410	16.1412	Adjuvant			GEM	Neoadjuvant	G-C+K+	1
G-C+K-	HD5410	0.225294	Adjuvant			GEM	Neoadjuvant	G-C+K+	1
G-C-K+	HD5410	0.170344	Adjuvant			GEM	Neoadjuvant	G-C+K+	222
G+C-K+	HD5410	4.18717	Adjuvant			FFX	Neoadjuvant	G-C+K+	64
G+C-K-	HD5410	54.9803	Adjuvant			GEM	Neoadjuvant	G-C+K+	0
G+C+K+	HD5457	0.00687592	Adjuvant			GEM	Neoadjuvant	G-C+K+	1337
G-C+K+	HD5457	0	Adjuvant			GEM	Neoadjuvant	G-C+K+	0
G+C+K-	HD5457	7.79042	Adjuvant			GEM	Neoadjuvant	G-C+K+	8
G-C+K-	HD5457	0.0584454	Adjuvant			FFX	Neoadjuvant	G-C+K+	0
G-C-K+	HD5457	0.00114599	Adjuvant			FFX	Neoadjuvant	G-C+K+	7
G+C-K+	HD5457	0.0951169	Adjuvant			GEM	Neoadjuvant	G-C+K+	1
G+C-K-	HD5457	92.048	Adjuvant			FFX	Neoadjuvant	G-C+K+	2
G+C+K+	HD5517	0.168997	Adjuvant			FFX	Neoadjuvant	G-C+K+	4
G-C+K+	HD5517	0.00889458	Adjuvant			FFX	Neoadjuvant	G-C+K+	20
G+C+K-	HD5517	23.375	Adjuvant			GEM	Neoadjuvant	G-C+K+	113
G-C+K-	HD5517	0.484755	Adjuvant			FFX	Neoadjuvant	G-C+K+	11
G-C-K+	HD5517	0.00444729	Adjuvant			FFX	Neoadjuvant	G-C+K+	180
G+C-K+	HD5517	0.0506991	Adjuvant			FFX	Neoadjuvant	G-C+K+	5
G+C-K-	HD5517	75.9072	Adjuvant			FFX	Neoadjuvant	G-C+K+	2
G+C+K+	HD5521	4.20475	Adjuvant			FFX	Neoadjuvant	G-C+K+	26
G-C+K+	HD5521	0.151692	Adjuvant			FFX	Neoadjuvant	G-C+K+	86
G+C+K-	HD5521	36.1428	Adjuvant			GEM	Neoadjuvant	G-C+K+	1851
G-C+K-	HD5521	0.707059	Adjuvant			FFX	Neoadjuvant	G-C+K+	60
G-C-K+	HD5521	0.211867	Adjuvant			FFX	Neoadjuvant	G-C+K+	7
G+C-K+	HD5521	1.82908	Adjuvant			FFX	Neoadjuvant	G-C+K+	28
G+C-K-	HD5521	56.7528	Adjuvant			FFX	Neoadjuvant	G-C+K+	30
G+C+K+	HD5530	1.8311	Adjuvant			FFX	Neoadjuvant	G-C+K+	55
G-C+K+	HD5530	0.127915	Adjuvant			FFX	Neoadjuvant	G-C+K+	1318
G+C+K-	HD5530	5.72483	Adjuvant			FFX	Neoadjuvant	G-C+K+	38
G-C+K-	HD5530	0.2699	Adjuvant			FFX	Neoadjuvant	G-C+K+	43
G-C-K+	HD5530	5.59564	Adjuvant			GEM	Neoadjuvant	G-C+K+	6
G+C-K+	HD5530	22.3109	Adjuvant			FFX	Neoadjuvant	G-C+K+	0
G+C-K-	HD5530	64.1397	Adjuvant			FFX	Neoadjuvant	G-C+K+	15
G+C+K+	HD5534	2.27847	Adjuvant			FFX	Neoadjuvant	G-C+K+	1
G-C+K+	HD5534	0.194691	Adjuvant			FFX	Neoadjuvant	G-C+K+	4
G+C+K-	HD5534	47.2869	Adjuvant			GEM	Neoadjuvant	G-C+K+	2
G-C+K-	HD5534	7.04551	Adjuvant			GEM	Neoadjuvant	G-C+K+	443
G-C-K+	HD5534	0.266014	Adjuvant			GEM	Neoadjuvant	G-C+K+	15
G+C-K+	HD5534	1.7715	Adjuvant			GEM	Neoadjuvant	G-C+K+	66
G+C-K-	HD5534	41.157	Adjuvant			GEM	Neoadjuvant	G-C+K+	54
G+C+K+	HD5629	6.19337	Adjuvant			FFX	Adjuvant	G+C+K-	32936
G-C+K+	HD5629	1.69525	Adjuvant			GEM	Adjuvant	G+C+K-	46
G+C+K-	HD5629	73.3665	Adjuvant			GEM	Adjuvant	G+C+K-	1171
G-C+K-	HD5629	16.8873	Adjuvant			GEM	Adjuvant	G+C+K-	4412
G-C-K+	HD5629	0.01844	Adjuvant			GEM	Adjuvant	G+C+K-	32158
G+C-K+	HD5629	0.022128	Adjuvant			GEM	Adjuvant	G+C+K-	6749
G+C-K-	HD5629	1.81695	Adjuvant			FFX	Adjuvant	G+C+K-	622
G+C+K+	HD5737	5.75189	Adjuvant			GEM	Adjuvant	G+C+K-	2514
G-C+K+	HD5737	0.113814	Adjuvant			GEM	Adjuvant	G+C+K-	1329
G+C+K-	HD5737	67.6626	Adjuvant			GEM	Adjuvant	G+C+K-	43837
G-C+K-	HD5737	4.58984	Adjuvant			GEM	Adjuvant	G+C+K-	34620
G-C-K+	HD5737	0.0124334	Adjuvant			GEM	Adjuvant	G+C+K-	65747
G+C-K+	HD5737	0.548983	Adjuvant			GEM	Adjuvant	G+C+K-	7414
G+C-K-	HD5737	21.3204	Adjuvant			GEM	Adjuvant	G+C+K-	23645
G+C+K+	HD5743	2.62919	Adjuvant			GEM	Adjuvant	G+C+K-	4058
G-C+K+	HD5743	0.00245718	Adjuvant			FFX	Adjuvant	G+C+K-	2941
G+C+K-	HD5743	11.7306	Adjuvant			GEM	Adjuvant	G+C+K-	15302
G-C+K-	HD5743	0.0319434	Adjuvant			GEM	Adjuvant	G+C+K-	49166
G-C-K+	HD5743	0.00245718	Adjuvant			GEM	Adjuvant	G+C+K-	18227
G+C-K+	HD5743	3.12062	Adjuvant			GEM	Adjuvant	G+C+K-	31107
G+C-K-	HD5743	82.4827	Adjuvant			GEM	Adjuvant	G+C+K-	4513
G+C+K+	HD5795	5.94507	Adjuvant			GEM	Adjuvant	G+C+K-	8311
G-C+K+	HD5795	0.106543	Adjuvant			GEM	Adjuvant	G+C+K-	7990
G+C+K-	HD5795	70.3746	Adjuvant			GEM	Adjuvant	G+C+K-	47332
G-C+K-	HD5795	4.61821	Adjuvant			GEM	Adjuvant	G+C+K-	26437
G-C-K+	HD5795	0.0327823	Adjuvant			GEM	Adjuvant	G+C+K-	6798
G+C-K+	HD5795	0.308154	Adjuvant			GEM	Adjuvant	G+C+K-	26280
G+C-K-	HD5795	18.6146	Adjuvant			GEM	Adjuvant	G+C+K-	28830
G+C+K+	HD5919	0.826355	Adjuvant			GEM	Adjuvant	G+C+K-	8951
G-C+K+	HD5919	0.0477289	Adjuvant			GEM	Adjuvant	G+C+K-	24531
G+C+K-	HD5919	39.8265	Adjuvant			GEM	Adjuvant	G+C+K-	59680
G-C+K-	HD5919	4.76876	Adjuvant			GEM	Adjuvant	G+C+K-	70746
G-C-K+	HD5919	0.152216	Adjuvant			GEM	Adjuvant	G+C+K-	4774
G+C-K+	HD5919	0.597256	Adjuvant			FFX	Adjuvant	G+C+K-	85869
G+C-K-	HD5919	53.7812	Adjuvant			GEM	Adjuvant	G+C+K-	154370
G+C+K+	HD5950	19.1422	Adjuvant			GEM	Adjuvant	G+C+K-	28851
G-C+K+	HD5950	0.0120563	Adjuvant			GEM	Adjuvant	G+C+K-	99958
G+C+K-	HD5950	18.3072	Adjuvant			GEM	Adjuvant	G+C+K-	33266
G-C+K-	HD5950	0.0501288	Adjuvant			GEM	Adjuvant	G+C+K-	7957
G-C-K+	HD5950	0.0463216	Adjuvant			FFX	Adjuvant	G+C+K-	9490
G+C-K+	HD5950	10.1806	Adjuvant			FFX	Adjuvant	G+C+K-	12439
G+C-K-	HD5950	52.2615	Adjuvant			GEM	Adjuvant	G+C+K-	1059
G+C+K+	HD5982	4.99829	Adjuvant			GEM	Adjuvant	G+C+K-	35994
G-C+K+	HD5982	0.0166483	Adjuvant			GEM	Adjuvant	G+C+K-	4622
G+C+K-	HD5982	47.5465	Adjuvant			GEM	Adjuvant	G+C+K-	7316
G-C+K-	HD5982	1.31664	Adjuvant			GEM	Adjuvant	G+C+K-	18453
G-C-K+	HD5982	0.0237832	Adjuvant			GEM	Adjuvant	G+C+K-	26285
G+C-K+	HD5982	1.11591	Adjuvant			GEM	Adjuvant	G+C+K-	27072
G+C-K-	HD5982	44.9822	Adjuvant			GEM	Adjuvant	G+C+K-	20384
G+C+K+	HD6138	4.21702	Adjuvant			GEM	Adjuvant	G+C+K-	36813
G-C+K+	HD6138	0.0624946	Adjuvant			GEM	Adjuvant	G+C+K-	47648
G+C+K-	HD6138	18.0778	Adjuvant			FFX	Adjuvant	G+C+K-	85551
G-C+K-	HD6138	0.854274	Adjuvant			GEM	Adjuvant	G+C+K-	32246
G-C-K+	HD6138	0.232045	Adjuvant			GEM	Adjuvant	G+C+K-	9372
G+C-K+	HD6138	4.50722	Adjuvant			GEM	Adjuvant	G+C+K-	49817
G+C-K-	HD6138	72.0492	Adjuvant			FFX	Adjuvant	G+C+K-	37715
G+C+K+	HD6190	1.66049	Adjuvant			GEM	Adjuvant	G+C+K-	28986
G-C+K+	HD6190	0.00798859	Adjuvant			GEM	Adjuvant	G+C+K-	49727
G+C+K-	HD6190	9.08074	Adjuvant			GEM	Adjuvant	G+C+K-	18988
G-C+K-	HD6190	0.264765	Adjuvant			FFX	Adjuvant	G+C+K-	16109
G-C-K+	HD6190	0.123252	Adjuvant			FFX	Adjuvant	G+C+K-	24184
G+C-K+	HD6190	3.00713	Adjuvant			GEM	Adjuvant	G+C+K-	3780
G+C-K-	HD6190	85.8556	Adjuvant			GEM	Adjuvant	G+C+K-	10984
G+C+K+	HD6202	1.23212	Adjuvant			FFX	Adjuvant	G+C+K-	200674
G-C+K+	HD6202	0.019145	Adjuvant			FFX	Adjuvant	G+C+K-	32847
G+C+K-	HD6202	12.9776	Adjuvant			FFX	Adjuvant	G+C+K-	12009
G-C+K-	HD6202	0.853322	Adjuvant			GEM	Adjuvant	G+C+K-	21496
G-C-K+	HD6202	0.1094	Adjuvant			FFX	Adjuvant	G+C+K-	48333
G+C-K+	HD6202	1.41673	Adjuvant			FFX	Adjuvant	G+C+K-	45259
G+C-K-	HD6202	83.3917	Adjuvant			GEM	Adjuvant	G+C+K-	66955
G+C+K+	HD6209	1.66588	Adjuvant			GEM	Neoadjuvant	G+C+K-	7
G-C+K+	HD6209	0.0726931	Adjuvant			GEM	Neoadjuvant	G+C+K-	0
G+C+K-	HD6209	18.8381	Adjuvant			GEM	Neoadjuvant	G+C+K-	1
G-C+K-	HD6209	2.85321	Adjuvant			GEM	Neoadjuvant	G+C+K-	2
G-C-K+	HD6209	0.502794	Adjuvant			GEM	Neoadjuvant	G+C+K-	4
G+C-K+	HD6209	4.32978	Adjuvant			FFX	Neoadjuvant	G+C+K-	5
G+C-K-	HD6209	71.7375	Adjuvant			GEM	Neoadjuvant	G+C+K-	5
G+C+K+	HD6210	2.6592	Adjuvant			GEM	Neoadjuvant	G+C+K-	3
G-C+K+	HD6210	0.0386324	Adjuvant			GEM	Neoadjuvant	G+C+K-	16
G+C+K-	HD6210	6.81862	Adjuvant			GEM	Neoadjuvant	G+C+K-	107
G-C+K-	HD6210	0.688945	Adjuvant			FFX	Neoadjuvant	G+C+K-	9
G-C-K+	HD6210	0.302621	Adjuvant			FFX	Neoadjuvant	G+C+K-	3
G+C-K+	HD6210	2.98757	Adjuvant			GEM	Neoadjuvant	G+C+K-	1
G+C-K-	HD6210	86.5044	Adjuvant			FFX	Neoadjuvant	G+C+K-	0
G+C+K+	HD6221	0.355983	Adjuvant			FFX	Neoadjuvant	G+C+K-	9
G-C+K+	HD6221	0.0113461	Adjuvant			FFX	Neoadjuvant	G+C+K-	12
G+C+K-	HD6221	51.0488	Adjuvant			GEM	Neoadjuvant	G+C+K-	32
G-C+K-	HD6221	8.8471	Adjuvant			FFX	Neoadjuvant	G+C+K-	3
G-C-K+	HD6221	0.00425478	Adjuvant			FFX	Neoadjuvant	G+C+K-	157
G+C-K+	HD6221	0.0694947	Adjuvant			FFX	Neoadjuvant	G+C+K-	2
G+C-K-	HD6221	39.663	Adjuvant			FFX	Neoadjuvant	G+C+K-	0
G+C+K+	HD6251	3.20205	Adjuvant			FFX	Neoadjuvant	G+C+K-	69
G-C+K+	HD6251	0.218322	Adjuvant			FFX	Neoadjuvant	G+C+K-	7
G+C+K-	HD6251	13.4544	Adjuvant			GEM	Neoadjuvant	G+C+K-	0
G-C+K-	HD6251	2.43065	Adjuvant			FFX	Neoadjuvant	G+C+K-	13
G-C-K+	HD6251	2.98664	Adjuvant			FFX	Neoadjuvant	G+C+K-	3
G+C-K+	HD6251	9.74005	Adjuvant			FFX	Neoadjuvant	G+C+K-	0
G+C-K-	HD6251	67.9679	Adjuvant			FFX	Neoadjuvant	G+C+K-	0
G+C+K+	HD6253	3.74534	Adjuvant			FFX	Neoadjuvant	G+C+K-	0
G-C+K+	HD6253	0.0164848	Adjuvant			FFX	Neoadjuvant	G+C+K-	7
G+C+K-	HD6253	24.1205	Adjuvant			FFX	Neoadjuvant	G+C+K-	0
G-C+K-	HD6253	0.919851	Adjuvant			FFX	Neoadjuvant	G+C+K-	11
G-C-K+	HD6253	0.37915	Adjuvant			GEM	Neoadjuvant	G+C+K-	2
G+C-K+	HD6253	4.88939	Adjuvant			FFX	Neoadjuvant	G+C+K-	1
G+C-K-	HD6253	65.9292	Adjuvant			FFX	Neoadjuvant	G+C+K-	16
G+C+K+	HD6260	2.0834	Adjuvant			FFX	Neoadjuvant	G+C+K-	0
G-C+K+	HD6260	0.102822	Adjuvant			FFX	Neoadjuvant	G+C+K-	7
G+C+K-	HD6260	31.1044	Adjuvant			GEM	Neoadjuvant	G+C+K-	2
G-C+K-	HD6260	2.51492	Adjuvant			GEM	Neoadjuvant	G+C+K-	5
G-C-K+	HD6260	0.0657385	Adjuvant			GEM	Neoadjuvant	G+C+K-	0
G+C-K+	HD6260	0.239355	Adjuvant			GEM	Neoadjuvant	G+C+K-	3
G+C-K-	HD6260	63.8894	Adjuvant			GEM	Neoadjuvant	G+C+K-	0
G+C+K+	HD6268	0.624031	Adjuvant			FFX	Adjuvant	G-C+K-	551
G-C+K+	HD6268	0.000605855	Adjuvant			GEM	Adjuvant	G-C+K-	0
G+C+K-	HD6268	41.4144	Adjuvant			GEM	Adjuvant	G-C+K-	0
G-C+K-	HD6268	0.564051	Adjuvant			GEM	Adjuvant	G-C+K-	21
G-C-K+	HD6268	0.00424098	Adjuvant			GEM	Adjuvant	G-C+K-	39
G+C-K+	HD6268	0.231437	Adjuvant			GEM	Adjuvant	G-C+K-	295
G+C-K-	HD6268	57.1612	Adjuvant			FFX	Adjuvant	G-C+K-	21
G+C+K+	HD6296	11.9984	Adjuvant			GEM	Adjuvant	G-C+K-	7
G-C+K+	HD6296	0.429929	Adjuvant			GEM	Adjuvant	G-C+K-	47
G+C+K-	HD6296	32.5668	Adjuvant			GEM	Adjuvant	G-C+K-	0
G-C+K-	HD6296	2.22894	Adjuvant			GEM	Adjuvant	G-C+K-	9388
G-C-K+	HD6296	0.748349	Adjuvant			GEM	Adjuvant	G-C+K-	8243
G+C-K+	HD6296	5.43173	Adjuvant			GEM	Adjuvant	G-C+K-	1177
G+C-K-	HD6296	46.5959	Adjuvant			GEM	Adjuvant	G-C+K-	3360
G+C+K+	HD6351	3.62053	Adjuvant			GEM	Adjuvant	G-C+K-	505
G-C+K+	HD6351	0.35564	Adjuvant			FFX	Adjuvant	G-C+K-	101
G+C+K-	HD6351	14.3486	Adjuvant			GEM	Adjuvant	G-C+K-	217
G-C+K-	HD6351	2.21228	Adjuvant			GEM	Adjuvant	G-C+K-	458
G-C-K+	HD6351	0.490264	Adjuvant			GEM	Adjuvant	G-C+K-	470
G+C-K+	HD6351	2.86897	Adjuvant			GEM	Adjuvant	G-C+K-	440
G+C-K-	HD6351	76.1038	Adjuvant			GEM	Adjuvant	G-C+K-	72
G+C+K+	HD6359	2.77709	Adjuvant			GEM	Adjuvant	G-C+K-	51
G-C+K+	HD6359	0.014895	Adjuvant			GEM	Adjuvant	G-C+K-	255
G+C+K-	HD6359	33.7355	Adjuvant			GEM	Adjuvant	G-C+K-	1913
G-C+K-	HD6359	0.32438	Adjuvant			GEM	Adjuvant	G-C+K-	369
G-C-K+	HD6359	0.03972	Adjuvant			GEM	Adjuvant	G-C+K-	51
G+C-K+	HD6359	1.19987	Adjuvant			GEM	Adjuvant	G-C+K-	545
G+C-K-	HD6359	61.9085	Adjuvant			GEM	Adjuvant	G-C+K-	564
G+C+K+	HD6362	5.4691	Adjuvant			GEM	Adjuvant	G-C+K-	422
G-C+K+	HD6362	0.202771	Adjuvant			GEM	Adjuvant	G-C+K-	3655
G+C+K-	HD6362	26.3768	Adjuvant			GEM	Adjuvant	G-C+K-	13737
G-C+K-	HD6362	1.99261	Adjuvant			GEM	Adjuvant	G-C+K-	4799
G-C-K+	HD6362	1.06545	Adjuvant			GEM	Adjuvant	G-C+K-	13
G+C-K+	HD6362	11.5938	Adjuvant			FFX	Adjuvant	G-C+K-	5635
G+C-K-	HD6362	53.2995	Adjuvant			GEM	Adjuvant	G-C+K-	18484
G+C+K+	HD6391	0.291073	Adjuvant			GEM	Adjuvant	G-C+K-	79
G-C+K+	HD6391	0.000675343	Adjuvant			GEM	Adjuvant	G-C+K-	2768
G+C+K-	HD6391	32.1787	Adjuvant			GEM	Adjuvant	G-C+K-	1572
G-C+K-	HD6391	0.11751	Adjuvant			GEM	Adjuvant	G-C+K-	232
G-C-K+	HD6391	0.00337671	Adjuvant			FFX	Adjuvant	G-C+K-	624
G+C-K+	HD6391	0.402504	Adjuvant			FFX	Adjuvant	G-C+K-	1884
G+C-K-	HD6391	67.0061	Adjuvant			GEM	Adjuvant	G-C+K-	107
G+C+K+	HD6508	3.25048	Adjuvant			GEM	Adjuvant	G-C+K-	6238
G-C+K+	HD6508	0.0318674	Adjuvant			GEM	Adjuvant	G-C+K-	835
G+C+K-	HD6508	31.7011	Adjuvant			GEM	Adjuvant	G-C+K-	279
G-C+K-	HD6508	0.41687	Adjuvant			GEM	Adjuvant	G-C+K-	1492
G-C-K+	HD6508	0.0137104	Adjuvant			GEM	Adjuvant	G-C+K-	1799
G+C-K+	HD6508	1.14093	Adjuvant			GEM	Adjuvant	G-C+K-	4174
G+C-K-	HD6508	63.4451	Adjuvant			GEM	Adjuvant	G-C+K-	196
G+C+K+	HD6574	1.07038	Adjuvant			GEM	Adjuvant	G-C+K-	2781
G-C+K+	HD6574	0.00405959	Adjuvant			GEM	Adjuvant	G-C+K-	174
G+C+K-	HD6574	43.6352	Adjuvant			FFX	Adjuvant	G-C+K-	1125
G-C+K-	HD6574	0.913409	Adjuvant			GEM	Adjuvant	G-C+K-	675
G-C-K+	HD6574	0.0013532	Adjuvant			GEM	Adjuvant	G-C+K-	709
G+C-K+	HD6574	2.29502	Adjuvant			GEM	Adjuvant	G-C+K-	12227
G+C-K-	HD6574	52.0805	Adjuvant			FFX	Adjuvant	G-C+K-	2311
G+C+K+	HD6726	0.983867	Adjuvant			GEM	Adjuvant	G-C+K-	5981
G-C+K+	HD6726	0.0464639	Adjuvant			GEM	Adjuvant	G-C+K-	8662
G+C+K-	HD6726	1.95273	Adjuvant			GEM	Adjuvant	G-C+K-	7848
G-C+K-	HD6726	0.147726	Adjuvant			FFX	Adjuvant	G-C+K-	2467
G-C-K+	HD6726	9.05024	Adjuvant			FFX	Adjuvant	G-C+K-	14096
G+C-K+	HD6726	33.6327	Adjuvant			GEM	Adjuvant	G-C+K-	229
G+C-K-	HD6726	54.1862	Adjuvant			GEM	Adjuvant	G-C+K-	32267
G+C+K+	HD6748	6.26269	Adjuvant			FFX	Adjuvant	G-C+K-	9458
G-C+K+	HD6748	0.963932	Adjuvant			FFX	Adjuvant	G-C+K-	4078
G+C+K-	HD6748	40.7988	Adjuvant			FFX	Adjuvant	G-C+K-	690
G-C+K-	HD6748	10.0136	Adjuvant			GEM	Adjuvant	G-C+K-	2652
G-C-K+	HD6748	0.411125	Adjuvant			FFX	Adjuvant	G-C+K-	4948
G+C-K+	HD6748	1.07777	Adjuvant			FFX	Adjuvant	G-C+K-	4075
G+C-K-	HD6748	40.4721	Adjuvant			GEM	Adjuvant	G-C+K-	5727
G+C+K+	HD6771	7.97774	Adjuvant			GEM	Neoadjuvant	G-C+K-	5
G-C+K+	HD6771	0.36835	Adjuvant			GEM	Neoadjuvant	G-C+K-	1
G+C+K-	HD6771	27.6189	Adjuvant			GEM	Neoadjuvant	G-C+K-	0
G-C+K-	HD6771	1.69236	Adjuvant			GEM	Neoadjuvant	G-C+K-	1
G-C-K+	HD6771	0.481125	Adjuvant			GEM	Neoadjuvant	G-C+K-	4
G+C-K+	HD6771	5.79693	Adjuvant			FFX	Neoadjuvant	G-C+K-	0
G+C-K-	HD6771	56.0646	Adjuvant			GEM	Neoadjuvant	G-C+K-	0
G+C+K+	HD6795	2.40436	Adjuvant			GEM	Neoadjuvant	G-C+K-	5
G-C+K+	HD6795	0.594086	Adjuvant			GEM	Neoadjuvant	G-C+K-	0
G+C+K-	HD6795	23.8837	Adjuvant			GEM	Neoadjuvant	G-C+K-	1
G-C+K-	HD6795	4.92819	Adjuvant			FFX	Neoadjuvant	G-C+K-	0
G-C-K+	HD6795	0.524872	Adjuvant			FFX	Neoadjuvant	G-C+K-	0
G+C-K+	HD6795	1.20795	Adjuvant			GEM	Neoadjuvant	G-C+K-	1
G+C-K-	HD6795	66.4568	Adjuvant			FFX	Neoadjuvant	G-C+K-	2
G+C+K+	HD6821	2.17982	Adjuvant			FFX	Neoadjuvant	G-C+K-	2
G-C+K+	HD6821	0.185533	Adjuvant			FFX	Neoadjuvant	G-C+K-	3
G+C+K-	HD6821	18.8286	Adjuvant			GEM	Neoadjuvant	G-C+K-	6
G-C+K-	HD6821	3.27977	Adjuvant			FFX	Neoadjuvant	G-C+K-	1
G-C-K+	HD6821	0.208251	Adjuvant			FFX	Neoadjuvant	G-C+K-	5
G+C-K+	HD6821	1.21278	Adjuvant			FFX	Neoadjuvant	G-C+K-	1
G+C-K-	HD6821	74.1053	Adjuvant			FFX	Neoadjuvant	G-C+K-	5
G+C+K+	HD6987	4.7054	Adjuvant			FFX	Neoadjuvant	G-C+K-	11
G-C+K+	HD6987	0.704478	Adjuvant			FFX	Neoadjuvant	G-C+K-	14
G+C+K-	HD6987	17.4402	Adjuvant			GEM	Neoadjuvant	G-C+K-	3
G-C+K-	HD6987	7.20827	Adjuvant			FFX	Neoadjuvant	G-C+K-	10
G-C-K+	HD6987	1.01493	Adjuvant			FFX	Neoadjuvant	G-C+K-	0
G+C-K+	HD6987	2.99977	Adjuvant			FFX	Neoadjuvant	G-C+K-	1
G+C-K-	HD6987	65.927	Adjuvant			FFX	Neoadjuvant	G-C+K-	2
G+C+K+	HD7057	1.66909	Adjuvant			FFX	Neoadjuvant	G-C+K-	0
G-C+K+	HD7057	0.12898	Adjuvant			FFX	Neoadjuvant	G-C+K-	3
G+C+K-	HD7057	17.608	Adjuvant			FFX	Neoadjuvant	G-C+K-	0
G-C+K-	HD7057	2.69656	Adjuvant			FFX	Neoadjuvant	G-C+K-	2
G-C-K+	HD7057	0.402243	Adjuvant			GEM	Neoadjuvant	G-C+K-	9
G+C-K+	HD7057	1.75653	Adjuvant			FFX	Neoadjuvant	G-C+K-	0
G+C-K-	HD7057	75.7386	Adjuvant			FFX	Neoadjuvant	G-C+K-	5
G+C+K+	HD7059	9.4249	Adjuvant			FFX	Neoadjuvant	G-C+K-	0
G-C+K+	HD7059	2.16074	Adjuvant			FFX	Neoadjuvant	G-C+K-	2
G+C+K-	HD7059	30.6483	Adjuvant			GEM	Neoadjuvant	G-C+K-	0
G-C+K-	HD7059	17.8638	Adjuvant			GEM	Neoadjuvant	G-C+K-	1
G-C-K+	HD7059	0.784458	Adjuvant			GEM	Neoadjuvant	G-C+K-	0
G+C-K+	HD7059	1.78943	Adjuvant			GEM	Neoadjuvant	G-C+K-	3
G+C-K-	HD7059	37.3283	Adjuvant			GEM	Neoadjuvant	G-C+K-	0
G+C+K+	HD7155	1.74278	Adjuvant			FFX	Adjuvant	G-C-K+	16
G-C+K+	HD7155	0.0181539	Adjuvant			GEM	Adjuvant	G-C-K+	0
G+C+K-	HD7155	6.23834	Adjuvant			GEM	Adjuvant	G-C-K+	40
G-C+K-	HD7155	0.377931	Adjuvant			GEM	Adjuvant	G-C-K+	5
G-C-K+	HD7155	0.359778	Adjuvant			GEM	Adjuvant	G-C-K+	52
G+C-K+	HD7155	11.6185	Adjuvant			GEM	Adjuvant	G-C-K+	1241
G+C-K-	HD7155	79.6445	Adjuvant			FFX	Adjuvant	G-C-K+	1999
G+C+K+	HD7289	3.65694	Adjuvant			GEM	Adjuvant	G-C-K+	78
G-C+K+	HD7289	2.70626	Adjuvant			GEM	Adjuvant	G-C-K+	3
G+C+K-	HD7289	11.1207	Adjuvant			GEM	Adjuvant	G-C-K+	1
G-C+K-	HD7289	32.6685	Adjuvant			GEM	Adjuvant	G-C-K+	383
G-C-K+	HD7289	5.8013	Adjuvant			GEM	Adjuvant	G-C-K+	2736
G+C-K+	HD7289	3.99307	Adjuvant			GEM	Adjuvant	G-C-K+	764
G+C-K-	HD7289	40.0533	Adjuvant			GEM	Adjuvant	G-C-K+	957
G+C+K+	HD7372	1.25412	Adjuvant			GEM	Adjuvant	G-C-K+	169
G-C+K+	HD7372	0.0728337	Adjuvant			FFX	Adjuvant	G-C-K+	88
G+C+K-	HD7372	32.9928	Adjuvant			GEM	Adjuvant	G-C-K+	260
G-C+K-	HD7372	1.55499	Adjuvant			GEM	Adjuvant	G-C-K+	21
G-C-K+	HD7372	0.0626403	Adjuvant			GEM	Adjuvant	G-C-K+	180
G+C-K+	HD7372	0.473172	Adjuvant			GEM	Adjuvant	G-C-K+	19
G+C-K-	HD7372	63.5894	Adjuvant			GEM	Adjuvant	G-C-K+	8
G+C+K+	HD7399	17.8665	Adjuvant			GEM	Adjuvant	G-C-K+	522
G-C+K+	HD7399	1.18409	Adjuvant			GEM	Adjuvant	G-C-K+	1390
G+C+K-	HD7399	27.1984	Adjuvant			GEM	Adjuvant	G-C-K+	1402
G-C+K-	HD7399	3.37672	Adjuvant			GEM	Adjuvant	G-C-K+	279
G-C-K+	HD7399	0.473635	Adjuvant			GEM	Adjuvant	G-C-K+	1
G+C-K+	HD7399	3.96628	Adjuvant			GEM	Adjuvant	G-C-K+	5
G+C-K-	HD7399	45.9344	Adjuvant			GEM	Adjuvant	G-C-K+	169
G+C+K+	HD7451	7.3115	Adjuvant			GEM	Adjuvant	G-C-K+	8749
G-C+K+	HD7451	0.264461	Adjuvant			GEM	Adjuvant	G-C-K+	138
G+C+K-	HD7451	13.5145	Adjuvant			GEM	Adjuvant	G-C-K+	15
G-C+K-	HD7451	0.776502	Adjuvant			GEM	Adjuvant	G-C-K+	13
G-C-K+	HD7451	1.55075	Adjuvant			GEM	Adjuvant	G-C-K+	1
G+C-K+	HD7451	12.5433	Adjuvant			FFX	Adjuvant	G-C-K+	40
G+C-K-	HD7451	64.0389	Adjuvant			GEM	Adjuvant	G-C-K+	590
G+C+K+	HD7515	3.2173	Adjuvant			GEM	Adjuvant	G-C-K+	73
G-C+K+	HD7515	0.255599	Adjuvant			GEM	Adjuvant	G-C-K+	50
G+C+K-	HD7515	21.803	Adjuvant			GEM	Adjuvant	G-C-K+	427
G-C+K-	HD7515	2.68987	Adjuvant			GEM	Adjuvant	G-C-K+	108
G-C-K+	HD7515	0.28907	Adjuvant			FFX	Adjuvant	G-C-K+	80
G+C-K+	HD7515	1.21714	Adjuvant			FFX	Adjuvant	G-C-K+	332
G+C-K-	HD7515	70.528	Adjuvant			GEM	Adjuvant	G-C-K+	47
G+C+K+	HD7559	24.776	Adjuvant			GEM	Adjuvant	G-C-K+	3
G-C+K+	HD7559	5.41931	Adjuvant			GEM	Adjuvant	G-C-K+	1026
G+C+K-	HD7559	9.71719	Adjuvant			GEM	Adjuvant	G-C-K+	115
G-C+K-	HD7559	1.93428	Adjuvant			GEM	Adjuvant	G-C-K+	39
G-C-K+	HD7559	3.20421	Adjuvant			GEM	Adjuvant	G-C-K+	604
G+C-K+	HD7559	11.6191	Adjuvant			GEM	Adjuvant	G-C-K+	925
G+C-K-	HD7559	43.33	Adjuvant			GEM	Adjuvant	G-C-K+	24
G+C+K+	HD7573	1.57146	Adjuvant			GEM	Adjuvant	G-C-K+	1487
G-C+K+	HD7573	0.285842	Adjuvant			GEM	Adjuvant	G-C-K+	5
G+C+K-	HD7573	32.2795	Adjuvant			FFX	Adjuvant	G-C-K+	37
G-C+K-	HD7573	3.30455	Adjuvant			GEM	Adjuvant	G-C-K+	1
G-C-K+	HD7573	0.0828141	Adjuvant			GEM	Adjuvant	G-C-K+	43436
G+C-K+	HD7573	0.161621	Adjuvant			GEM	Adjuvant	G-C-K+	502
G+C-K-	HD7573	62.3143	Adjuvant			FFX	Adjuvant	G-C-K+	657
G+C+K+	HD7603	5.94737	Adjuvant			GEM	Adjuvant	G-C-K+	637
G-C+K+	HD7603	0.197033	Adjuvant			GEM	Adjuvant	G-C-K+	550
G+C+K-	HD7603	31.0715	Adjuvant			GEM	Adjuvant	G-C-K+	1105
G-C+K-	HD7603	2.79759	Adjuvant			FFX	Adjuvant	G-C-K+	368
G-C-K+	HD7603	0.627484	Adjuvant			FFX	Adjuvant	G-C-K+	619
G+C-K+	HD7603	3.49304	Adjuvant			GEM	Adjuvant	G-C-K+	218
G+C-K-	HD7603	55.866	Adjuvant			GEM	Adjuvant	G-C-K+	5730
G+C+K+	HD7643	0.25214	Adjuvant			FFX	Adjuvant	G-C-K+	381
G-C+K+	HD7643	0.034108	Adjuvant			FFX	Adjuvant	G-C-K+	572
G+C+K-	HD7643	14.4538	Adjuvant			FFX	Adjuvant	G-C-K+	1378
G-C+K-	HD7643	1.23631	Adjuvant			GEM	Adjuvant	G-C-K+	285
G-C-K+	HD7643	0.0589335	Adjuvant			FFX	Adjuvant	G-C-K+	124
G+C-K+	HD7643	0.193639	Adjuvant			FFX	Adjuvant	G-C-K+	914
G+C-K-	HD7643	83.7711	Adjuvant			GEM	Adjuvant	G-C-K+	273
G+C+K+	HD3530	17.8298	Neoadjuvant			GEM	Neoadjuvant	G-C-K+	15700
G-C+K+	HD3530	5.26329	Neoadjuvant			GEM	Neoadjuvant	G-C-K+	18
G+C+K-	HD3530	0.0173297	Neoadjuvant			GEM	Neoadjuvant	G-C-K+	0
G-C+K-	HD3530	0.0123784	Neoadjuvant			GEM	Neoadjuvant	G-C-K+	4
G-C-K+	HD3530	38.8681	Neoadjuvant			GEM	Neoadjuvant	G-C-K+	3453
G+C-K+	HD3530	37.8679	Neoadjuvant			FFX	Neoadjuvant	G-C-K+	125
G+C-K-	HD3530	0.141114	Neoadjuvant			GEM	Neoadjuvant	G-C-K+	1
G+C+K+	HD3739	38.8286	Neoadjuvant			GEM	Neoadjuvant	G-C-K+	5938
G-C+K+	HD3739	0.650759	Neoadjuvant			GEM	Neoadjuvant	G-C-K+	0
G+C+K-	HD3739	0	Neoadjuvant			GEM	Neoadjuvant	G-C-K+	31
G-C+K-	HD3739	0.21692	Neoadjuvant			FFX	Neoadjuvant	G-C-K+	0
G-C-K+	HD3739	3.90456	Neoadjuvant			FFX	Neoadjuvant	G-C-K+	11
G+C-K+	HD3739	56.1822	Neoadjuvant			GEM	Neoadjuvant	G-C-K+	12
G+C-K-	HD3739	0.21692	Neoadjuvant			FFX	Neoadjuvant	G-C-K+	9
G+C+K+	HD3855	58.8774	Neoadjuvant			FFX	Neoadjuvant	G-C-K+	249
G-C+K+	HD3855	0.248186	Neoadjuvant			FFX	Neoadjuvant	G-C-K+	961
G+C+K-	HD3855	0.649103	Neoadjuvant			GEM	Neoadjuvant	G-C-K+	232
G-C+K-	HD3855	0.171821	Neoadjuvant			FFX	Neoadjuvant	G-C-K+	167
G-C-K+	HD3855	0.820924	Neoadjuvant			FFX	Neoadjuvant	G-C-K+	192
G+C-K+	HD3855	37.1707	Neoadjuvant			FFX	Neoadjuvant	G-C-K+	278
G+C-K-	HD3855	2.06186	Neoadjuvant			FFX	Neoadjuvant	G-C-K+	64
G+C+K+	HD3907	14.6655	Neoadjuvant			FFX	Neoadjuvant	G-C-K+	576
G-C+K+	HD3907	0.0298686	Neoadjuvant			FFX	Neoadjuvant	G-C-K+	1130
G+C+K-	HD3907	0.0298686	Neoadjuvant			GEM	Neoadjuvant	G-C-K+	42053
G-C+K-	HD3907	0	Neoadjuvant			FFX	Neoadjuvant	G-C-K+	483
G-C-K+	HD3907	0	Neoadjuvant			FFX	Neoadjuvant	G-C-K+	6
G+C-K+	HD3907	1.58303	Neoadjuvant			FFX	Neoadjuvant	G-C-K+	1151
G+C-K-	HD3907	83.6918	Neoadjuvant			FFX	Neoadjuvant	G-C-K+	7175
G+C+K+	HD4055	27.1523	Neoadjuvant			FFX	Neoadjuvant	G-C-K+	307
G-C+K+	HD4055	0.0245278	Neoadjuvant			FFX	Neoadjuvant	G-C-K+	5437
G+C+K-	HD4055	0.0490557	Neoadjuvant			FFX	Neoadjuvant	G-C-K+	4359
G-C+K-	HD4055	0.0245278	Neoadjuvant			FFX	Neoadjuvant	G-C-K+	355
G-C-K+	HD4055	0.0981114	Neoadjuvant			GEM	Neoadjuvant	G-C-K+	3718
G+C-K+	HD4055	3.77729	Neoadjuvant			FFX	Neoadjuvant	G-C-K+	2
G+C-K-	HD4055	68.8742	Neoadjuvant			FFX	Neoadjuvant	G-C-K+	125
G+C+K+	HD4129	15.7883	Neoadjuvant			FFX	Neoadjuvant	G-C-K+	704
G-C+K+	HD4129	2.56026	Neoadjuvant			FFX	Neoadjuvant	G-C-K+	40
G+C+K-	HD4129	0.0461308	Neoadjuvant			GEM	Neoadjuvant	G-C-K+	2
G-C+K-	HD4129	0.0461308	Neoadjuvant			GEM	Neoadjuvant	G-C-K+	2118
G-C-K+	HD4129	39.8224	Neoadjuvant			GEM	Neoadjuvant	G-C-K+	9892
G+C-K+	HD4129	41.633	Neoadjuvant			GEM	Neoadjuvant	G-C-K+	142
G+C-K-	HD4129	0.103794	Neoadjuvant			GEM	Neoadjuvant	G-C-K+	462
G+C+K+	HD4715	73.7729	Neoadjuvant			FFX	Adjuvant	G+C-K+	509
G-C+K+	HD4715	0.289803	Neoadjuvant			GEM	Adjuvant	G+C-K+	3050
G+C+K-	HD4715	0.0226408	Neoadjuvant			GEM	Adjuvant	G+C-K+	30293
G-C+K-	HD4715	0	Neoadjuvant			GEM	Adjuvant	G+C-K+	175
G-C-K+	HD4715	0.566021	Neoadjuvant			GEM	Adjuvant	G+C-K+	10874
G+C-K+	HD4715	25.2355	Neoadjuvant			GEM	Adjuvant	G+C-K+	7538
G+C-K-	HD4715	0.113204	Neoadjuvant			FFX	Adjuvant	G+C-K+	14588
G+C+K+	HD4761	0	Neoadjuvant			GEM	Adjuvant	G+C-K+	8280
G-C+K+	HD4761	0	Neoadjuvant			GEM	Adjuvant	G+C-K+	41
G+C+K-	HD4761	1.53846	Neoadjuvant			GEM	Adjuvant	G+C-K+	12484
G-C+K-	HD4761	0	Neoadjuvant			GEM	Adjuvant	G+C-K+	1291
G-C-K+	HD4761	0.307692	Neoadjuvant			GEM	Adjuvant	G+C-K+	9213
G+C-K+	HD4761	0.307692	Neoadjuvant			GEM	Adjuvant	G+C-K+	2493
G+C-K-	HD4761	97.8462	Neoadjuvant			GEM	Adjuvant	G+C-K+	7271
G+C+K+	HD4880	68.9945	Neoadjuvant			GEM	Adjuvant	G+C-K+	672
G-C+K+	HD4880	1.1804	Neoadjuvant			FFX	Adjuvant	G+C-K+	820
G+C+K-	HD4880	0.00264861	Neoadjuvant			GEM	Adjuvant	G+C-K+	2572
G-C+K-	HD4880	0.00441435	Neoadjuvant			GEM	Adjuvant	G+C-K+	432
G-C-K+	HD4880	5.24248	Neoadjuvant			GEM	Adjuvant	G+C-K+	2440
G+C-K+	HD4880	24.5694	Neoadjuvant			GEM	Adjuvant	G+C-K+	1085
G+C-K-	HD4880	0.00618009	Neoadjuvant			GEM	Adjuvant	G+C-K+	166
G+C+K+	HD5179	18.4613	Neoadjuvant			GEM	Adjuvant	G+C-K+	3984
G-C+K+	HD5179	0	Neoadjuvant			GEM	Adjuvant	G+C-K+	12217
G+C+K-	HD5179	0.128092	Neoadjuvant			GEM	Adjuvant	G+C-K+	5679
G-C+K-	HD5179	0	Neoadjuvant			GEM	Adjuvant	G+C-K+	6858
G-C-K+	HD5179	0	Neoadjuvant			GEM	Adjuvant	G+C-K+	83
G+C-K+	HD5179	9.23065	Neoadjuvant			GEM	Adjuvant	G+C-K+	57
G+C-K-	HD5179	72.18	Neoadjuvant			GEM	Adjuvant	G+C-K+	1459
G+C+K+	HD5276	39.9344	Neoadjuvant			GEM	Adjuvant	G+C-K+	34884
G-C+K+	HD5276	0.262295	Neoadjuvant			GEM	Adjuvant	G+C-K+	919
G+C+K-	HD5276	3.5082	Neoadjuvant			GEM	Adjuvant	G+C-K+	18
G-C+K-	HD5276	0.0327869	Neoadjuvant			GEM	Adjuvant	G+C-K+	574
G-C-K+	HD5276	1.01639	Neoadjuvant			GEM	Adjuvant	G+C-K+	1270
G+C-K+	HD5276	15.1475	Neoadjuvant			FFX	Adjuvant	G+C-K+	376
G+C-K-	HD5276	40.0984	Neoadjuvant			GEM	Adjuvant	G+C-K+	2315
G+C+K+	HD5308	10.3491	Neoadjuvant			GEM	Adjuvant	G+C-K+	16044
G-C+K+	HD5308	0	Neoadjuvant			GEM	Adjuvant	G+C-K+	2346
G+C+K-	HD5308	0.374065	Neoadjuvant			GEM	Adjuvant	G+C-K+	8294
G-C+K-	HD5308	0	Neoadjuvant			GEM	Adjuvant	G+C-K+	2635
G-C-K+	HD5308	0	Neoadjuvant			FFX	Adjuvant	G+C-K+	1036
G+C-K+	HD5308	31.0058	Neoadjuvant			FFX	Adjuvant	G+C-K+	2859
G+C-K-	HD5308	58.271	Neoadjuvant			GEM	Adjuvant	G+C-K+	464
G+C+K+	HD5471	80.4101	Neoadjuvant			GEM	Adjuvant	G+C-K+	49
G-C+K+	HD5471	0.256316	Neoadjuvant			GEM	Adjuvant	G+C-K+	3346
G+C+K-	HD5471	0.10985	Neoadjuvant			GEM	Adjuvant	G+C-K+	1483
G-C+K-	HD5471	0	Neoadjuvant			GEM	Adjuvant	G+C-K+	142
G-C-K+	HD5471	0.402783	Neoadjuvant			GEM	Adjuvant	G+C-K+	4384
G+C-K+	HD5471	15.9648	Neoadjuvant			GEM	Adjuvant	G+C-K+	5413
G+C-K-	HD5471	2.8561	Neoadjuvant			GEM	Adjuvant	G+C-K+	725
G+C+K+	HD5593	28.8817	Neoadjuvant			GEM	Adjuvant	G+C-K+	16181
G-C+K+	HD5593	0.108578	Neoadjuvant			GEM	Adjuvant	G+C-K+	596
G+C+K-	HD5593	0.108578	Neoadjuvant			FFX	Adjuvant	G+C-K+	3079
G-C+K-	HD5593	0.108578	Neoadjuvant			GEM	Adjuvant	G+C-K+	1696
G-C-K+	HD5593	1.30293	Neoadjuvant			GEM	Adjuvant	G+C-K+	161418
G+C-K+	HD5593	68.9468	Neoadjuvant			GEM	Adjuvant	G+C-K+	1316
G+C-K-	HD5593	0.542888	Neoadjuvant			FFX	Adjuvant	G+C-K+	7916
G+C+K+	HD5603	34.5133	Neoadjuvant			GEM	Adjuvant	G+C-K+	1466
G-C+K+	HD5603	1.76991	Neoadjuvant			GEM	Adjuvant	G+C-K+	3203
G+C+K-	HD5603	0	Neoadjuvant			GEM	Adjuvant	G+C-K+	3266
G-C+K-	HD5603	1.76991	Neoadjuvant			FFX	Adjuvant	G+C-K+	1607
G-C-K+	HD5603	7.9646	Neoadjuvant			FFX	Adjuvant	G+C-K+	1412
G+C-K+	HD5603	46.0177	Neoadjuvant			GEM	Adjuvant	G+C-K+	7040
G+C-K-	HD5603	7.9646	Neoadjuvant			GEM	Adjuvant	G+C-K+	3944
G+C+K+	HD5764	10.0984	Neoadjuvant			FFX	Adjuvant	G+C-K+	2878
G-C+K+	HD5764	0.262295	Neoadjuvant			FFX	Adjuvant	G+C-K+	4790
G+C+K-	HD5764	0.590164	Neoadjuvant			FFX	Adjuvant	G+C-K+	11146
G-C+K-	HD5764	0.131148	Neoadjuvant			GEM	Adjuvant	G+C-K+	1200
G-C-K+	HD5764	16.3279	Neoadjuvant			FFX	Adjuvant	G+C-K+	242
G+C-K+	HD5764	65.7705	Neoadjuvant			FFX	Adjuvant	G+C-K+	5088
G+C-K-	HD5764	6.81967	Neoadjuvant			GEM	Adjuvant	G+C-K+	897
G+C+K+	HD5788	7.86929	Neoadjuvant			GEM	Neoadjuvant	G+C-K+	15296
G-C+K+	HD5788	0.666889	Neoadjuvant			GEM	Neoadjuvant	G+C-K+	259
G+C+K-	HD5788	0.400133	Neoadjuvant			GEM	Neoadjuvant	G+C-K+	53
G-C+K-	HD5788	0.100033	Neoadjuvant			GEM	Neoadjuvant	G+C-K+	154
G-C-K+	HD5788	32.044	Neoadjuvant			GEM	Neoadjuvant	G+C-K+	3610
G+C-K+	HD5788	57.3858	Neoadjuvant			FFX	Neoadjuvant	G+C-K+	5573
G+C-K-	HD5788	1.53384	Neoadjuvant			GEM	Neoadjuvant	G+C-K+	1
G+C+K+	HD5794	87.4191	Neoadjuvant			GEM	Neoadjuvant	G+C-K+	27829
G-C+K+	HD5794	0.937759	Neoadjuvant			GEM	Neoadjuvant	G+C-K+	1153
G+C+K-	HD5794	0.26556	Neoadjuvant			GEM	Neoadjuvant	G+C-K+	462
G-C+K-	HD5794	0.0497925	Neoadjuvant			FFX	Neoadjuvant	G+C-K+	746
G-C-K+	HD5794	1.92531	Neoadjuvant			FFX	Neoadjuvant	G+C-K+	436
G+C-K+	HD5794	8.86307	Neoadjuvant			GEM	Neoadjuvant	G+C-K+	635
G+C-K-	HD5794	0.539419	Neoadjuvant			FFX	Neoadjuvant	G+C-K+	52
G+C+K+	HD5811	26.4069	Neoadjuvant			FFX	Neoadjuvant	G+C-K+	1003
G-C+K+	HD5811	1.19048	Neoadjuvant			FFX	Neoadjuvant	G+C-K+	1721
G+C+K-	HD5811	0.324675	Neoadjuvant			GEM	Neoadjuvant	G+C-K+	1068
G-C+K-	HD5811	0.108225	Neoadjuvant			FFX	Neoadjuvant	G+C-K+	483
G-C-K+	HD5811	18.0736	Neoadjuvant			FFX	Neoadjuvant	G+C-K+	1048
G+C-K+	HD5811	52.2727	Neoadjuvant			FFX	Neoadjuvant	G+C-K+	715
G+C-K-	HD5811	1.62338	Neoadjuvant			FFX	Neoadjuvant	G+C-K+	209
G+C+K+	HD5850	42.8945	Neoadjuvant			FFX	Neoadjuvant	G+C-K+	1232
G-C+K+	HD5850	5.23104	Neoadjuvant			FFX	Neoadjuvant	G+C-K+	5351
G+C+K-	HD5850	4.56263	Neoadjuvant			GEM	Neoadjuvant	G+C-K+	27135
G-C+K-	HD5850	0.145307	Neoadjuvant			FFX	Neoadjuvant	G+C-K+	1854
G-C-K+	HD5850	5.57977	Neoadjuvant			FFX	Neoadjuvant	G+C-K+	8
G+C-K+	HD5850	30.4563	Neoadjuvant			FFX	Neoadjuvant	G+C-K+	6094
G+C-K-	HD5850	11.1305	Neoadjuvant			FFX	Neoadjuvant	G+C-K+	9456
G+C+K+	HD5870	14.166	Neoadjuvant			FFX	Neoadjuvant	G+C-K+	17807
G-C+K+	HD5870	0.380807	Neoadjuvant			FFX	Neoadjuvant	G+C-K+	15628
G+C+K-	HD5870	0.152323	Neoadjuvant			FFX	Neoadjuvant	G+C-K+	18394
G-C+K-	HD5870	0.0761615	Neoadjuvant			FFX	Neoadjuvant	G+C-K+	7754
G-C-K+	HD5870	21.1729	Neoadjuvant			GEM	Neoadjuvant	G+C-K+	20111
G+C-K+	HD5870	54.4554	Neoadjuvant			FFX	Neoadjuvant	G+C-K+	363
G+C-K-	HD5870	9.59634	Neoadjuvant			FFX	Neoadjuvant	G+C-K+	3646
G+C+K+	HD5889	24.4216	Neoadjuvant			FFX	Neoadjuvant	G+C-K+	1037
G-C+K+	HD5889	0.514139	Neoadjuvant			FFX	Neoadjuvant	G+C-K+	331
G+C+K-	HD5889	0	Neoadjuvant			GEM	Neoadjuvant	G+C-K+	561
G-C+K-	HD5889	1.28535	Neoadjuvant			GEM	Neoadjuvant	G+C-K+	13610
G-C-K+	HD5889	16.4524	Neoadjuvant			GEM	Neoadjuvant	G+C-K+	35178
G+C-K+	HD5889	53.7275	Neoadjuvant			GEM	Neoadjuvant	G+C-K+	1184
G+C-K-	HD5889	3.59897	Neoadjuvant			GEM	Neoadjuvant	G+C-K+	6192
G+C+K+	HD6035	2.63344	Neoadjuvant			FFX	Adjuvant	G+C-K-	95550
G-C+K+	HD6035	0.611333	Neoadjuvant			GEM	Adjuvant	G+C-K-	8323
G+C+K-	HD6035	1.62238	Neoadjuvant			GEM	Adjuvant	G+C-K-	299728
G-C+K-	HD6035	0.258641	Neoadjuvant			GEM	Adjuvant	G+C-K-	240200
G-C-K+	HD6035	13.5434	Neoadjuvant			GEM	Adjuvant	G+C-K-	115729
G+C-K+	HD6035	28.9678	Neoadjuvant			GEM	Adjuvant	G+C-K-	146157
G+C-K-	HD6035	52.363	Neoadjuvant			FFX	Adjuvant	G+C-K-	157274
G+C+K+	HD6056	30.8385	Neoadjuvant			GEM	Adjuvant	G+C-K-	177539
G-C+K+	HD6056	0.900241	Neoadjuvant			GEM	Adjuvant	G+C-K-	53347
G+C+K-	HD6056	0.0732754	Neoadjuvant			GEM	Adjuvant	G+C-K-	134995
G-C+K-	HD6056	0.146551	Neoadjuvant			GEM	Adjuvant	G+C-K-	54764
G-C-K+	HD6056	11.8287	Neoadjuvant			GEM	Adjuvant	G+C-K-	111967
G+C-K+	HD6056	56.0138	Neoadjuvant			GEM	Adjuvant	G+C-K-	69298
G+C-K-	HD6056	0.19889	Neoadjuvant			GEM	Adjuvant	G+C-K-	80377
G+C+K+	HD6126	4.88144	Neoadjuvant			GEM	Adjuvant	G+C-K-	22859
G-C+K+	HD6126	2.47685	Neoadjuvant			FFX	Adjuvant	G+C-K-	79070
G+C+K-	HD6126	0	Neoadjuvant			GEM	Adjuvant	G+C-K-	122742
G-C+K-	HD6126	0.00401434	Neoadjuvant			GEM	Adjuvant	G+C-K-	31279
G-C-K+	HD6126	56.2717	Neoadjuvant			GEM	Adjuvant	G+C-K-	122756
G+C-K+	HD6126	36.3097	Neoadjuvant			GEM	Adjuvant	G+C-K-	85995
G+C-K-	HD6126	0.0562008	Neoadjuvant			GEM	Adjuvant	G+C-K-	45438
G+C+K+	HD6157	77.1874	Neoadjuvant			GEM	Adjuvant	G+C-K-	176097
G-C+K+	HD6157	0.55731	Neoadjuvant			GEM	Adjuvant	G+C-K-	77672
G+C+K-	HD6157	0.120751	Neoadjuvant			GEM	Adjuvant	G+C-K-	107878
G-C+K-	HD6157	0.092885	Neoadjuvant			GEM	Adjuvant	G+C-K-	90050
G-C-K+	HD6157	4.48635	Neoadjuvant			GEM	Adjuvant	G+C-K-	80322
G+C-K+	HD6157	17.2209	Neoadjuvant			GEM	Adjuvant	G+C-K-	85341
G+C-K-	HD6157	0.334386	Neoadjuvant			GEM	Adjuvant	G+C-K-	45270
G+C+K+	HD6196	52.7273	Neoadjuvant			GEM	Adjuvant	G+C-K-	100285
G-C+K+	HD6196	12.7273	Neoadjuvant			GEM	Adjuvant	G+C-K-	21351
G+C+K-	HD6196	5.45455	Neoadjuvant			GEM	Adjuvant	G+C-K-	1478
G-C+K-	HD6196	0	Neoadjuvant			GEM	Adjuvant	G+C-K-	22292
G-C-K+	HD6196	10.9091	Neoadjuvant			GEM	Adjuvant	G+C-K-	33568
G+C-K+	HD6196	14.5455	Neoadjuvant			FFX	Adjuvant	G+C-K-	22713
G+C-K-	HD6196	3.63636	Neoadjuvant			GEM	Adjuvant	G+C-K-	208459
G+C+K+	HD6240	12.191	Neoadjuvant			GEM	Adjuvant	G+C-K-	82361
G-C+K+	HD6240	0.337634	Neoadjuvant			GEM	Adjuvant	G+C-K-	94567
G+C+K-	HD6240	0	Neoadjuvant			GEM	Adjuvant	G+C-K-	132582
G-C+K-	HD6240	0.0120584	Neoadjuvant			GEM	Adjuvant	G+C-K-	75231
G-C-K+	HD6240	13.8792	Neoadjuvant			FFX	Adjuvant	G+C-K-	60981
G+C-K+	HD6240	73.4837	Neoadjuvant			FFX	Adjuvant	G+C-K-	47369
G+C-K-	HD6240	0.0964669	Neoadjuvant			GEM	Adjuvant	G+C-K-	13435
G+C+K+	HD6292	3.4191	Neoadjuvant			GEM	Adjuvant	G+C-K-	27966
G-C+K+	HD6292	0.173853	Neoadjuvant			GEM	Adjuvant	G+C-K-	23349
G+C+K-	HD6292	0	Neoadjuvant			GEM	Adjuvant	G+C-K-	19997
G-C+K-	HD6292	0.0115902	Neoadjuvant			GEM	Adjuvant	G+C-K-	37903
G-C-K+	HD6292	41.5797	Neoadjuvant			GEM	Adjuvant	G+C-K-	37608
G+C-K+	HD6292	54.7983	Neoadjuvant			GEM	Adjuvant	G+C-K-	143588
G+C-K-	HD6292	0.0173853	Neoadjuvant			GEM	Adjuvant	G+C-K-	37407
G+C+K+	HD6300	61.1194	Neoadjuvant			GEM	Adjuvant	G+C-K-	74388
G-C+K+	HD6300	0.117632	Neoadjuvant			GEM	Adjuvant	G+C-K-	99218
G+C+K-	HD6300	0	Neoadjuvant			FFX	Adjuvant	G+C-K-	171218
G-C+K-	HD6300	0	Neoadjuvant			GEM	Adjuvant	G+C-K-	38487
G-C-K+	HD6300	0.6566	Neoadjuvant			GEM	Adjuvant	G+C-K-	260063
G+C-K+	HD6300	38.085	Neoadjuvant			GEM	Adjuvant	G+C-K-	49418
G+C-K-	HD6300	0.0213876	Neoadjuvant			FFX	Adjuvant	G+C-K-	76559
G+C+K+	HD6321	25.9111	Neoadjuvant			GEM	Adjuvant	G+C-K-	80654
G-C+K+	HD6321	4.32344	Neoadjuvant			GEM	Adjuvant	G+C-K-	195715
G+C+K-	HD6321	0.0229621	Neoadjuvant			GEM	Adjuvant	G+C-K-	71778
G-C+K-	HD6321	0.00984091	Neoadjuvant			FFX	Adjuvant	G+C-K-	69291
G-C-K+	HD6321	17.835	Neoadjuvant			FFX	Adjuvant	G+C-K-	29455
G+C-K+	HD6321	51.2646	Neoadjuvant			GEM	Adjuvant	G+C-K-	48259
G+C-K-	HD6321	0.633098	Neoadjuvant			GEM	Adjuvant	G+C-K-	39561
G+C+K+	HD6346	7.76511	Neoadjuvant			FFX	Adjuvant	G+C-K-	386773
G-C+K+	HD6346	0.153684	Neoadjuvant			FFX	Adjuvant	G+C-K-	55474
G+C+K-	HD6346	0	Neoadjuvant			FFX	Adjuvant	G+C-K-	56905
G-C+K-	HD6346	0	Neoadjuvant			GEM	Adjuvant	G+C-K-	69535
G-C-K+	HD6346	17.6292	Neoadjuvant			FFX	Adjuvant	G+C-K-	93305
G+C-K+	HD6346	74.3913	Neoadjuvant			FFX	Adjuvant	G+C-K-	81375
G+C-K-	HD6346	0.0606649	Neoadjuvant			GEM	Adjuvant	G+C-K-	388056
G+C+K+	HD6395	71.1644	Neoadjuvant			GEM	Neoadjuvant	G+C-K-	57
G-C+K+	HD6395	0.150898	Neoadjuvant			GEM	Neoadjuvant	G+C-K-	1
G+C+K-	HD6395	0.0386019	Neoadjuvant			GEM	Neoadjuvant	G+C-K-	2802
G-C+K-	HD6395	0.00701853	Neoadjuvant			GEM	Neoadjuvant	G+C-K-	2808
G-C-K+	HD6395	1.24579	Neoadjuvant			GEM	Neoadjuvant	G+C-K-	9
G+C-K+	HD6395	27.2108	Neoadjuvant			FFX	Neoadjuvant	G+C-K-	25
G+C-K-	HD6395	0.182482	Neoadjuvant			GEM	Neoadjuvant	G+C-K-	318
G+C+K+	HD6399	4.00965	Neoadjuvant			GEM	Neoadjuvant	G+C-K-	7
G-C+K+	HD6399	0.0241303	Neoadjuvant			GEM	Neoadjuvant	G+C-K-	9016
G+C+K-	HD6399	0.00804343	Neoadjuvant			GEM	Neoadjuvant	G+C-K-	1223
G-C+K-	HD6399	0.0361955	Neoadjuvant			FFX	Neoadjuvant	G+C-K-	1402
G-C-K+	HD6399	14.9527	Neoadjuvant			FFX	Neoadjuvant	G+C-K-	78
G+C-K+	HD6399	80.8808	Neoadjuvant			GEM	Neoadjuvant	G+C-K-	5
G+C-K-	HD6399	0.0884778	Neoadjuvant			FFX	Neoadjuvant	G+C-K-	9
G+C+K+	HD6436	20.7243	Neoadjuvant			FFX	Neoadjuvant	G+C-K-	104
G-C+K+	HD6436	0	Neoadjuvant			FFX	Neoadjuvant	G+C-K-	46
G+C+K-	HD6436	0.201207	Neoadjuvant			GEM	Neoadjuvant	G+C-K-	65
G-C+K-	HD6436	0	Neoadjuvant			FFX	Neoadjuvant	G+C-K-	15
G-C-K+	HD6436	0.402414	Neoadjuvant			FFX	Neoadjuvant	G+C-K-	383
G+C-K+	HD6436	73.0382	Neoadjuvant			FFX	Neoadjuvant	G+C-K-	126
G+C-K-	HD6436	5.6338	Neoadjuvant			FFX	Neoadjuvant	G+C-K-	14
G+C+K+	HD6448	46.7994	Neoadjuvant			FFX	Neoadjuvant	G+C-K-	2227
G-C+K+	HD6448	0.207383	Neoadjuvant			FFX	Neoadjuvant	G+C-K-	19
G+C+K-	HD6448	0.221208	Neoadjuvant			GEM	Neoadjuvant	G+C-K-	42
G-C+K-	HD6448	0.0691276	Neoadjuvant			FFX	Neoadjuvant	G+C-K-	36
G-C-K+	HD6448	1.72819	Neoadjuvant			FFX	Neoadjuvant	G+C-K-	2
G+C-K+	HD6448	50.4079	Neoadjuvant			FFX	Neoadjuvant	G+C-K-	8
G+C-K-	HD6448	0.566846	Neoadjuvant			FFX	Neoadjuvant	G+C-K-	3
G+C+K+	HD6474	0.227531	Neoadjuvant			FFX	Neoadjuvant	G+C-K-	10
G-C+K+	HD6474	0.0568828	Neoadjuvant			FFX	Neoadjuvant	G+C-K-	193
G+C+K-	HD6474	0	Neoadjuvant			FFX	Neoadjuvant	G+C-K-	15
G-C+K-	HD6474	0	Neoadjuvant			FFX	Neoadjuvant	G+C-K-	52
G-C-K+	HD6474	40.0455	Neoadjuvant			GEM	Neoadjuvant	G+C-K-	22
G+C-K+	HD6474	58.9875	Neoadjuvant			FFX	Neoadjuvant	G+C-K-	28
G+C-K-	HD6474	0.682594	Neoadjuvant			FFX	Neoadjuvant	G+C-K-	41
G+C+K+	HD6483	29.5848	Neoadjuvant			FFX	Neoadjuvant	G+C-K-	12
G-C+K+	HD6483	0.692042	Neoadjuvant			FFX	Neoadjuvant	G+C-K-	23
G+C+K-	HD6483	1.21107	Neoadjuvant			GEM	Neoadjuvant	G+C-K-	5
G-C+K-	HD6483	0.346021	Neoadjuvant			GEM	Neoadjuvant	G+C-K-	20
G-C-K+	HD6483	6.92042	Neoadjuvant			GEM	Neoadjuvant	G+C-K-	1090
G+C-K+	HD6483	57.2664	Neoadjuvant			GEM	Neoadjuvant	G+C-K-	106
G+C-K-	HD6483	3.97924	Neoadjuvant			GEM	Neoadjuvant	G+C-K-	0
G+C+K+	HD6739	43.9765	Neoadjuvant
G-C+K+	HD6739	0.195886	Neoadjuvant
G+C+K-	HD6739	0.195886	Neoadjuvant
G-C+K-	HD6739	0	Neoadjuvant
G-C-K+	HD6739	0.195886	Neoadjuvant
G+C-K+	HD6739	54.9461	Neoadjuvant
G+C-K-	HD6739	0.489716	Neoadjuvant
G+C+K+	HD6933	71.6697	Neoadjuvant
G-C+K+	HD6933	0.774855	Neoadjuvant
G+C+K-	HD6933	0.00874554	Neoadjuvant
G-C+K-	HD6933	0.00174911	Neoadjuvant
G-C-K+	HD6933	3.70461	Neoadjuvant
G+C-K+	HD6933	23.8054	Neoadjuvant
G+C-K-	HD6933	0.0349822	Neoadjuvant
G+C+K+	HD7494	4.96429	Neoadjuvant
G-C+K+	HD7494	0.0308725	Neoadjuvant
G+C+K-	HD7494	0	Neoadjuvant
G-C+K-	HD7494	0	Neoadjuvant
G-C-K+	HD7494	20.3594	Neoadjuvant
G+C-K+	HD7494	72.4021	Neoadjuvant
G+C-K-	HD7494	2.2434	Neoadjuvant
G+C+K+	HD7809	46.1125	Neoadjuvant
G-C+K+	HD7809	2.36474	Neoadjuvant
G+C+K-	HD7809	0.107488	Neoadjuvant
G-C+K-	HD7809	0.107488	Neoadjuvant
G-C-K+	HD7809	5.08778	Neoadjuvant
G+C-K+	HD7809	42.4221	Neoadjuvant
G+C-K-	HD7809	3.79792	Neoadjuvant
G+C+K+	HD8005	55.0101	Neoadjuvant
G-C+K+	HD8005	0.362173	Neoadjuvant
G+C+K-	HD8005	0	Neoadjuvant
G-C+K-	HD8005	0	Neoadjuvant
G-C-K+	HD8005	3.09859	Neoadjuvant
G+C-K+	HD8005	41.5292	Neoadjuvant
G+C-K-	HD8005	0	Neoadjuvant

## Sheet: Figure 6d
Barstat plot
Chemotherapy type	Treatment	Cell type	Cell count	ids
GEM	Neoadjuvant	G+C+K+	7202	HD3530
GEM	Neoadjuvant	G+C+K+	179	HD3739
GEM	Neoadjuvant	G+C+K+	491	HD3907
GEM	Neoadjuvant	G+C+K+	1107	HD4055
GEM	Neoadjuvant	G+C+K+	1369	HD4129
FFX	Neoadjuvant	G+C+K+	16292	HD4715
GEM	Neoadjuvant	G+C+K+	0	HD4761
GEM	Neoadjuvant	G+C+K+	78148	HD4880
GEM	Neoadjuvant	G+C+K+	2306	HD5179
GEM	Neoadjuvant	G+C+K+	1218	HD5276
FFX	Neoadjuvant	G+C+K+	249	HD5308
FFX	Neoadjuvant	G+C+K+	2196	HD5471
GEM	Neoadjuvant	G+C+K+	266	HD5593
FFX	Neoadjuvant	G+C+K+	39	HD5603
FFX	Neoadjuvant	G+C+K+	154	HD5764
FFX	Neoadjuvant	G+C+K+	236	HD5788
GEM	Neoadjuvant	G+C+K+	10534	HD5794
FFX	Neoadjuvant	G+C+K+	244	HD5811
FFX	Neoadjuvant	G+C+K+	1476	HD5850
FFX	Neoadjuvant	G+C+K+	186	HD5870
FFX	Neoadjuvant	G+C+K+	95	HD5889
FFX	Neoadjuvant	G+C+K+	112	HD6035
FFX	Neoadjuvant	G+C+K+	2946	HD6056
GEM	Neoadjuvant	G+C+K+	3648	HD6126
FFX	Neoadjuvant	G+C+K+	8310	HD6157
FFX	Neoadjuvant	G+C+K+	29	HD6196
FFX	Neoadjuvant	G+C+K+	1011	HD6240
FFX	Neoadjuvant	G+C+K+	590	HD6292
FFX	Neoadjuvant	G+C+K+	28577	HD6300
FFX	Neoadjuvant	G+C+K+	7899	HD6321
FFX	Neoadjuvant	G+C+K+	1920	HD6346
FFX	Neoadjuvant	G+C+K+	20279	HD6395
GEM	Neoadjuvant	G+C+K+	997	HD6399
FFX	Neoadjuvant	G+C+K+	103	HD6436
FFX	Neoadjuvant	G+C+K+	3385	HD6448
FFX	Neoadjuvant	G+C+K+	4	HD6474
FFX	Neoadjuvant	G+C+K+	171	HD6483
GEM	Neoadjuvant	G+C+K+	449	HD6739
GEM	Neoadjuvant	G+C+K+	40975	HD6933
GEM	Neoadjuvant	G+C+K+	2412	HD7494
GEM	Neoadjuvant	G+C+K+	1287	HD7809
GEM	Neoadjuvant	G+C+K+	8202	HD8005
GEM	Neoadjuvant	G-C+K+	2126	HD3530
GEM	Neoadjuvant	G-C+K+	3	HD3739
GEM	Neoadjuvant	G-C+K+	1	HD3907
GEM	Neoadjuvant	G-C+K+	1	HD4055
GEM	Neoadjuvant	G-C+K+	222	HD4129
FFX	Neoadjuvant	G-C+K+	64	HD4715
GEM	Neoadjuvant	G-C+K+	0	HD4761
GEM	Neoadjuvant	G-C+K+	1337	HD4880
GEM	Neoadjuvant	G-C+K+	0	HD5179
GEM	Neoadjuvant	G-C+K+	8	HD5276
FFX	Neoadjuvant	G-C+K+	0	HD5308
FFX	Neoadjuvant	G-C+K+	7	HD5471
GEM	Neoadjuvant	G-C+K+	1	HD5593
FFX	Neoadjuvant	G-C+K+	2	HD5603
FFX	Neoadjuvant	G-C+K+	4	HD5764
FFX	Neoadjuvant	G-C+K+	20	HD5788
GEM	Neoadjuvant	G-C+K+	113	HD5794
FFX	Neoadjuvant	G-C+K+	11	HD5811
FFX	Neoadjuvant	G-C+K+	180	HD5850
FFX	Neoadjuvant	G-C+K+	5	HD5870
FFX	Neoadjuvant	G-C+K+	2	HD5889
FFX	Neoadjuvant	G-C+K+	26	HD6035
FFX	Neoadjuvant	G-C+K+	86	HD6056
GEM	Neoadjuvant	G-C+K+	1851	HD6126
FFX	Neoadjuvant	G-C+K+	60	HD6157
FFX	Neoadjuvant	G-C+K+	7	HD6196
FFX	Neoadjuvant	G-C+K+	28	HD6240
FFX	Neoadjuvant	G-C+K+	30	HD6292
FFX	Neoadjuvant	G-C+K+	55	HD6300
FFX	Neoadjuvant	G-C+K+	1318	HD6321
FFX	Neoadjuvant	G-C+K+	38	HD6346
FFX	Neoadjuvant	G-C+K+	43	HD6395
GEM	Neoadjuvant	G-C+K+	6	HD6399
FFX	Neoadjuvant	G-C+K+	0	HD6436
FFX	Neoadjuvant	G-C+K+	15	HD6448
FFX	Neoadjuvant	G-C+K+	1	HD6474
FFX	Neoadjuvant	G-C+K+	4	HD6483
GEM	Neoadjuvant	G-C+K+	2	HD6739
GEM	Neoadjuvant	G-C+K+	443	HD6933
GEM	Neoadjuvant	G-C+K+	15	HD7494
GEM	Neoadjuvant	G-C+K+	66	HD7809
GEM	Neoadjuvant	G-C+K+	54	HD8005
GEM	Neoadjuvant	G+C+K-	7	HD3530
GEM	Neoadjuvant	G+C+K-	0	HD3739
GEM	Neoadjuvant	G+C+K-	1	HD3907
GEM	Neoadjuvant	G+C+K-	2	HD4055
GEM	Neoadjuvant	G+C+K-	4	HD4129
FFX	Neoadjuvant	G+C+K-	5	HD4715
GEM	Neoadjuvant	G+C+K-	5	HD4761
GEM	Neoadjuvant	G+C+K-	3	HD4880
GEM	Neoadjuvant	G+C+K-	16	HD5179
GEM	Neoadjuvant	G+C+K-	107	HD5276
FFX	Neoadjuvant	G+C+K-	9	HD5308
FFX	Neoadjuvant	G+C+K-	3	HD5471
GEM	Neoadjuvant	G+C+K-	1	HD5593
FFX	Neoadjuvant	G+C+K-	0	HD5603
FFX	Neoadjuvant	G+C+K-	9	HD5764
FFX	Neoadjuvant	G+C+K-	12	HD5788
GEM	Neoadjuvant	G+C+K-	32	HD5794
FFX	Neoadjuvant	G+C+K-	3	HD5811
FFX	Neoadjuvant	G+C+K-	157	HD5850
FFX	Neoadjuvant	G+C+K-	2	HD5870
FFX	Neoadjuvant	G+C+K-	0	HD5889
FFX	Neoadjuvant	G+C+K-	69	HD6035
FFX	Neoadjuvant	G+C+K-	7	HD6056
GEM	Neoadjuvant	G+C+K-	0	HD6126
FFX	Neoadjuvant	G+C+K-	13	HD6157
FFX	Neoadjuvant	G+C+K-	3	HD6196
FFX	Neoadjuvant	G+C+K-	0	HD6240
FFX	Neoadjuvant	G+C+K-	0	HD6292
FFX	Neoadjuvant	G+C+K-	0	HD6300
FFX	Neoadjuvant	G+C+K-	7	HD6321
FFX	Neoadjuvant	G+C+K-	0	HD6346
FFX	Neoadjuvant	G+C+K-	11	HD6395
GEM	Neoadjuvant	G+C+K-	2	HD6399
FFX	Neoadjuvant	G+C+K-	1	HD6436
FFX	Neoadjuvant	G+C+K-	16	HD6448
FFX	Neoadjuvant	G+C+K-	0	HD6474
FFX	Neoadjuvant	G+C+K-	7	HD6483
GEM	Neoadjuvant	G+C+K-	2	HD6739
GEM	Neoadjuvant	G+C+K-	5	HD6933
GEM	Neoadjuvant	G+C+K-	0	HD7494
GEM	Neoadjuvant	G+C+K-	3	HD7809
GEM	Neoadjuvant	G+C+K-	0	HD8005
GEM	Neoadjuvant	G-C+K-	5	HD3530
GEM	Neoadjuvant	G-C+K-	1	HD3739
GEM	Neoadjuvant	G-C+K-	0	HD3907
GEM	Neoadjuvant	G-C+K-	1	HD4055
GEM	Neoadjuvant	G-C+K-	4	HD4129
FFX	Neoadjuvant	G-C+K-	0	HD4715
GEM	Neoadjuvant	G-C+K-	0	HD4761
GEM	Neoadjuvant	G-C+K-	5	HD4880
GEM	Neoadjuvant	G-C+K-	0	HD5179
GEM	Neoadjuvant	G-C+K-	1	HD5276
FFX	Neoadjuvant	G-C+K-	0	HD5308
FFX	Neoadjuvant	G-C+K-	0	HD5471
GEM	Neoadjuvant	G-C+K-	1	HD5593
FFX	Neoadjuvant	G-C+K-	2	HD5603
FFX	Neoadjuvant	G-C+K-	2	HD5764
FFX	Neoadjuvant	G-C+K-	3	HD5788
GEM	Neoadjuvant	G-C+K-	6	HD5794
FFX	Neoadjuvant	G-C+K-	1	HD5811
FFX	Neoadjuvant	G-C+K-	5	HD5850
FFX	Neoadjuvant	G-C+K-	1	HD5870
FFX	Neoadjuvant	G-C+K-	5	HD5889
FFX	Neoadjuvant	G-C+K-	11	HD6035
FFX	Neoadjuvant	G-C+K-	14	HD6056
GEM	Neoadjuvant	G-C+K-	3	HD6126
FFX	Neoadjuvant	G-C+K-	10	HD6157
FFX	Neoadjuvant	G-C+K-	0	HD6196
FFX	Neoadjuvant	G-C+K-	1	HD6240
FFX	Neoadjuvant	G-C+K-	2	HD6292
FFX	Neoadjuvant	G-C+K-	0	HD6300
FFX	Neoadjuvant	G-C+K-	3	HD6321
FFX	Neoadjuvant	G-C+K-	0	HD6346
FFX	Neoadjuvant	G-C+K-	2	HD6395
GEM	Neoadjuvant	G-C+K-	9	HD6399
FFX	Neoadjuvant	G-C+K-	0	HD6436
FFX	Neoadjuvant	G-C+K-	5	HD6448
FFX	Neoadjuvant	G-C+K-	0	HD6474
FFX	Neoadjuvant	G-C+K-	2	HD6483
GEM	Neoadjuvant	G-C+K-	0	HD6739
GEM	Neoadjuvant	G-C+K-	1	HD6933
GEM	Neoadjuvant	G-C+K-	0	HD7494
GEM	Neoadjuvant	G-C+K-	3	HD7809
GEM	Neoadjuvant	G-C+K-	0	HD8005
GEM	Neoadjuvant	G-C-K+	15700	HD3530
GEM	Neoadjuvant	G-C-K+	18	HD3739
GEM	Neoadjuvant	G-C-K+	0	HD3907
GEM	Neoadjuvant	G-C-K+	4	HD4055
GEM	Neoadjuvant	G-C-K+	3453	HD4129
FFX	Neoadjuvant	G-C-K+	125	HD4715
GEM	Neoadjuvant	G-C-K+	1	HD4761
GEM	Neoadjuvant	G-C-K+	5938	HD4880
GEM	Neoadjuvant	G-C-K+	0	HD5179
GEM	Neoadjuvant	G-C-K+	31	HD5276
FFX	Neoadjuvant	G-C-K+	0	HD5308
FFX	Neoadjuvant	G-C-K+	11	HD5471
GEM	Neoadjuvant	G-C-K+	12	HD5593
FFX	Neoadjuvant	G-C-K+	9	HD5603
FFX	Neoadjuvant	G-C-K+	249	HD5764
FFX	Neoadjuvant	G-C-K+	961	HD5788
GEM	Neoadjuvant	G-C-K+	232	HD5794
FFX	Neoadjuvant	G-C-K+	167	HD5811
FFX	Neoadjuvant	G-C-K+	192	HD5850
FFX	Neoadjuvant	G-C-K+	278	HD5870
FFX	Neoadjuvant	G-C-K+	64	HD5889
FFX	Neoadjuvant	G-C-K+	576	HD6035
FFX	Neoadjuvant	G-C-K+	1130	HD6056
GEM	Neoadjuvant	G-C-K+	42053	HD6126
FFX	Neoadjuvant	G-C-K+	483	HD6157
FFX	Neoadjuvant	G-C-K+	6	HD6196
FFX	Neoadjuvant	G-C-K+	1151	HD6240
FFX	Neoadjuvant	G-C-K+	7175	HD6292
FFX	Neoadjuvant	G-C-K+	307	HD6300
FFX	Neoadjuvant	G-C-K+	5437	HD6321
FFX	Neoadjuvant	G-C-K+	4359	HD6346
FFX	Neoadjuvant	G-C-K+	355	HD6395
GEM	Neoadjuvant	G-C-K+	3718	HD6399
FFX	Neoadjuvant	G-C-K+	2	HD6436
FFX	Neoadjuvant	G-C-K+	125	HD6448
FFX	Neoadjuvant	G-C-K+	704	HD6474
FFX	Neoadjuvant	G-C-K+	40	HD6483
GEM	Neoadjuvant	G-C-K+	2	HD6739
GEM	Neoadjuvant	G-C-K+	2118	HD6933
GEM	Neoadjuvant	G-C-K+	9892	HD7494
GEM	Neoadjuvant	G-C-K+	142	HD7809
GEM	Neoadjuvant	G-C-K+	462	HD8005
GEM	Neoadjuvant	G+C-K+	15296	HD3530
GEM	Neoadjuvant	G+C-K+	259	HD3739
GEM	Neoadjuvant	G+C-K+	53	HD3907
GEM	Neoadjuvant	G+C-K+	154	HD4055
GEM	Neoadjuvant	G+C-K+	3610	HD4129
FFX	Neoadjuvant	G+C-K+	5573	HD4715
GEM	Neoadjuvant	G+C-K+	1	HD4761
GEM	Neoadjuvant	G+C-K+	27829	HD4880
GEM	Neoadjuvant	G+C-K+	1153	HD5179
GEM	Neoadjuvant	G+C-K+	462	HD5276
FFX	Neoadjuvant	G+C-K+	746	HD5308
FFX	Neoadjuvant	G+C-K+	436	HD5471
GEM	Neoadjuvant	G+C-K+	635	HD5593
FFX	Neoadjuvant	G+C-K+	52	HD5603
FFX	Neoadjuvant	G+C-K+	1003	HD5764
FFX	Neoadjuvant	G+C-K+	1721	HD5788
GEM	Neoadjuvant	G+C-K+	1068	HD5794
FFX	Neoadjuvant	G+C-K+	483	HD5811
FFX	Neoadjuvant	G+C-K+	1048	HD5850
FFX	Neoadjuvant	G+C-K+	715	HD5870
FFX	Neoadjuvant	G+C-K+	209	HD5889
FFX	Neoadjuvant	G+C-K+	1232	HD6035
FFX	Neoadjuvant	G+C-K+	5351	HD6056
GEM	Neoadjuvant	G+C-K+	27135	HD6126
FFX	Neoadjuvant	G+C-K+	1854	HD6157
FFX	Neoadjuvant	G+C-K+	8	HD6196
FFX	Neoadjuvant	G+C-K+	6094	HD6240
FFX	Neoadjuvant	G+C-K+	9456	HD6292
FFX	Neoadjuvant	G+C-K+	17807	HD6300
FFX	Neoadjuvant	G+C-K+	15628	HD6321
FFX	Neoadjuvant	G+C-K+	18394	HD6346
FFX	Neoadjuvant	G+C-K+	7754	HD6395
GEM	Neoadjuvant	G+C-K+	20111	HD6399
FFX	Neoadjuvant	G+C-K+	363	HD6436
FFX	Neoadjuvant	G+C-K+	3646	HD6448
FFX	Neoadjuvant	G+C-K+	1037	HD6474
FFX	Neoadjuvant	G+C-K+	331	HD6483
GEM	Neoadjuvant	G+C-K+	561	HD6739
GEM	Neoadjuvant	G+C-K+	13610	HD6933
GEM	Neoadjuvant	G+C-K+	35178	HD7494
GEM	Neoadjuvant	G+C-K+	1184	HD7809
GEM	Neoadjuvant	G+C-K+	6192	HD8005
GEM	Neoadjuvant	G+C-K-	57	HD3530
GEM	Neoadjuvant	G+C-K-	1	HD3739
GEM	Neoadjuvant	G+C-K-	2802	HD3907
GEM	Neoadjuvant	G+C-K-	2808	HD4055
GEM	Neoadjuvant	G+C-K-	9	HD4129
FFX	Neoadjuvant	G+C-K-	25	HD4715
GEM	Neoadjuvant	G+C-K-	318	HD4761
GEM	Neoadjuvant	G+C-K-	7	HD4880
GEM	Neoadjuvant	G+C-K-	9016	HD5179
GEM	Neoadjuvant	G+C-K-	1223	HD5276
FFX	Neoadjuvant	G+C-K-	1402	HD5308
FFX	Neoadjuvant	G+C-K-	78	HD5471
GEM	Neoadjuvant	G+C-K-	5	HD5593
FFX	Neoadjuvant	G+C-K-	9	HD5603
FFX	Neoadjuvant	G+C-K-	104	HD5764
FFX	Neoadjuvant	G+C-K-	46	HD5788
GEM	Neoadjuvant	G+C-K-	65	HD5794
FFX	Neoadjuvant	G+C-K-	15	HD5811
FFX	Neoadjuvant	G+C-K-	383	HD5850
FFX	Neoadjuvant	G+C-K-	126	HD5870
FFX	Neoadjuvant	G+C-K-	14	HD5889
FFX	Neoadjuvant	G+C-K-	2227	HD6035
FFX	Neoadjuvant	G+C-K-	19	HD6056
GEM	Neoadjuvant	G+C-K-	42	HD6126
FFX	Neoadjuvant	G+C-K-	36	HD6157
FFX	Neoadjuvant	G+C-K-	2	HD6196
FFX	Neoadjuvant	G+C-K-	8	HD6240
FFX	Neoadjuvant	G+C-K-	3	HD6292
FFX	Neoadjuvant	G+C-K-	10	HD6300
FFX	Neoadjuvant	G+C-K-	193	HD6321
FFX	Neoadjuvant	G+C-K-	15	HD6346
FFX	Neoadjuvant	G+C-K-	52	HD6395
GEM	Neoadjuvant	G+C-K-	22	HD6399
FFX	Neoadjuvant	G+C-K-	28	HD6436
FFX	Neoadjuvant	G+C-K-	41	HD6448
FFX	Neoadjuvant	G+C-K-	12	HD6474
FFX	Neoadjuvant	G+C-K-	23	HD6483
GEM	Neoadjuvant	G+C-K-	5	HD6739
GEM	Neoadjuvant	G+C-K-	20	HD6933
GEM	Neoadjuvant	G+C-K-	1090	HD7494
GEM	Neoadjuvant	G+C-K-	106	HD7809
GEM	Neoadjuvant	G+C-K-	0	HD8005

## Sheet: Figure 6e
Barstat plot
Chemotherapy type	Class	Cell type	Cell count	ids
GEM	High	G+C+K+	3648	HD6126
GEM	High	G+C+K+	40975	HD6933
FFX	High	G+C+K+	171	HD6483
GEM	High	G+C+K+	78148	HD4880
GEM	High	G+C+K+	491	HD3907
GEM	High	G+C+K+	2412	HD7494
FFX	High	G+C+K+	95	HD5889
FFX	High	G+C+K+	1920	HD6346
GEM	High	G+C+K+	2306	HD5179
GEM	High	G+C+K+	10534	HD5794
GEM	High	G+C+K+	1287	HD7809
GEM	High	G+C+K+	7202	HD3530
FFX	High	G+C+K+	7899	HD6321
FFX	High	G+C+K+	3385	HD6448
FFX	Low	G+C+K+	1011	HD6240
GEM	Low	G+C+K+	0	HD4761
FFX	Low	G+C+K+	8310	HD6157
GEM	Low	G+C+K+	1369	HD4129
FFX	Low	G+C+K+	4	HD6474
GEM	Low	G+C+K+	8202	HD8005
FFX	Low	G+C+K+	249	HD5308
FFX	Low	G+C+K+	16292	HD4715
FFX	Low	G+C+K+	590	HD6292
FFX	Low	G+C+K+	112	HD6035
FFX	Low	G+C+K+	39	HD5603
FFX	Low	G+C+K+	1476	HD5850
GEM	Low	G+C+K+	449	HD6739
FFX	Low	G+C+K+	2196	HD5471
FFX	Low	G+C+K+	103	HD6436
GEM	High	G-C+K+	1851	HD6126
GEM	High	G-C+K+	443	HD6933
FFX	High	G-C+K+	4	HD6483
GEM	High	G-C+K+	1337	HD4880
GEM	High	G-C+K+	1	HD3907
GEM	High	G-C+K+	15	HD7494
FFX	High	G-C+K+	2	HD5889
FFX	High	G-C+K+	38	HD6346
GEM	High	G-C+K+	0	HD5179
GEM	High	G-C+K+	113	HD5794
GEM	High	G-C+K+	66	HD7809
GEM	High	G-C+K+	2126	HD3530
FFX	High	G-C+K+	1318	HD6321
FFX	High	G-C+K+	15	HD6448
FFX	Low	G-C+K+	28	HD6240
GEM	Low	G-C+K+	0	HD4761
FFX	Low	G-C+K+	60	HD6157
GEM	Low	G-C+K+	222	HD4129
FFX	Low	G-C+K+	1	HD6474
GEM	Low	G-C+K+	54	HD8005
FFX	Low	G-C+K+	0	HD5308
FFX	Low	G-C+K+	64	HD4715
FFX	Low	G-C+K+	30	HD6292
FFX	Low	G-C+K+	26	HD6035
FFX	Low	G-C+K+	2	HD5603
FFX	Low	G-C+K+	180	HD5850
GEM	Low	G-C+K+	2	HD6739
FFX	Low	G-C+K+	7	HD5471
FFX	Low	G-C+K+	0	HD6436
GEM	High	G+C+K-	0	HD6126
GEM	High	G+C+K-	5	HD6933
FFX	High	G+C+K-	7	HD6483
GEM	High	G+C+K-	3	HD4880
GEM	High	G+C+K-	1	HD3907
GEM	High	G+C+K-	0	HD7494
FFX	High	G+C+K-	0	HD5889
FFX	High	G+C+K-	0	HD6346
GEM	High	G+C+K-	16	HD5179
GEM	High	G+C+K-	32	HD5794
GEM	High	G+C+K-	3	HD7809
GEM	High	G+C+K-	7	HD3530
FFX	High	G+C+K-	7	HD6321
FFX	High	G+C+K-	16	HD6448
FFX	Low	G+C+K-	0	HD6240
GEM	Low	G+C+K-	5	HD4761
FFX	Low	G+C+K-	13	HD6157
GEM	Low	G+C+K-	4	HD4129
FFX	Low	G+C+K-	0	HD6474
GEM	Low	G+C+K-	0	HD8005
FFX	Low	G+C+K-	9	HD5308
FFX	Low	G+C+K-	5	HD4715
FFX	Low	G+C+K-	0	HD6292
FFX	Low	G+C+K-	69	HD6035
FFX	Low	G+C+K-	0	HD5603
FFX	Low	G+C+K-	157	HD5850
GEM	Low	G+C+K-	2	HD6739
FFX	Low	G+C+K-	3	HD5471
FFX	Low	G+C+K-	1	HD6436
GEM	High	G-C+K-	3	HD6126
GEM	High	G-C+K-	1	HD6933
FFX	High	G-C+K-	2	HD6483
GEM	High	G-C+K-	5	HD4880
GEM	High	G-C+K-	0	HD3907
GEM	High	G-C+K-	0	HD7494
FFX	High	G-C+K-	5	HD5889
FFX	High	G-C+K-	0	HD6346
GEM	High	G-C+K-	0	HD5179
GEM	High	G-C+K-	6	HD5794
GEM	High	G-C+K-	3	HD7809
GEM	High	G-C+K-	5	HD3530
FFX	High	G-C+K-	3	HD6321
FFX	High	G-C+K-	5	HD6448
FFX	Low	G-C+K-	1	HD6240
GEM	Low	G-C+K-	0	HD4761
FFX	Low	G-C+K-	10	HD6157
GEM	Low	G-C+K-	4	HD4129
FFX	Low	G-C+K-	0	HD6474
GEM	Low	G-C+K-	0	HD8005
FFX	Low	G-C+K-	0	HD5308
FFX	Low	G-C+K-	0	HD4715
FFX	Low	G-C+K-	2	HD6292
FFX	Low	G-C+K-	11	HD6035
FFX	Low	G-C+K-	2	HD5603
FFX	Low	G-C+K-	5	HD5850
GEM	Low	G-C+K-	0	HD6739
FFX	Low	G-C+K-	0	HD5471
FFX	Low	G-C+K-	0	HD6436
GEM	High	G-C-K+	42053	HD6126
GEM	High	G-C-K+	2118	HD6933
FFX	High	G-C-K+	40	HD6483
GEM	High	G-C-K+	5938	HD4880
GEM	High	G-C-K+	0	HD3907
GEM	High	G-C-K+	9892	HD7494
FFX	High	G-C-K+	64	HD5889
FFX	High	G-C-K+	4359	HD6346
GEM	High	G-C-K+	0	HD5179
GEM	High	G-C-K+	232	HD5794
GEM	High	G-C-K+	142	HD7809
GEM	High	G-C-K+	15700	HD3530
FFX	High	G-C-K+	5437	HD6321
FFX	High	G-C-K+	125	HD6448
FFX	Low	G-C-K+	1151	HD6240
GEM	Low	G-C-K+	1	HD4761
FFX	Low	G-C-K+	483	HD6157
GEM	Low	G-C-K+	3453	HD4129
FFX	Low	G-C-K+	704	HD6474
GEM	Low	G-C-K+	462	HD8005
FFX	Low	G-C-K+	0	HD5308
FFX	Low	G-C-K+	125	HD4715
FFX	Low	G-C-K+	7175	HD6292
FFX	Low	G-C-K+	576	HD6035
FFX	Low	G-C-K+	9	HD5603
FFX	Low	G-C-K+	192	HD5850
GEM	Low	G-C-K+	2	HD6739
FFX	Low	G-C-K+	11	HD5471
FFX	Low	G-C-K+	2	HD6436
GEM	High	G+C-K+	27135	HD6126
GEM	High	G+C-K+	13610	HD6933
FFX	High	G+C-K+	331	HD6483
GEM	High	G+C-K+	27829	HD4880
GEM	High	G+C-K+	53	HD3907
GEM	High	G+C-K+	35178	HD7494
FFX	High	G+C-K+	209	HD5889
FFX	High	G+C-K+	18394	HD6346
GEM	High	G+C-K+	1153	HD5179
GEM	High	G+C-K+	1068	HD5794
GEM	High	G+C-K+	1184	HD7809
GEM	High	G+C-K+	15296	HD3530
FFX	High	G+C-K+	15628	HD6321
FFX	High	G+C-K+	3646	HD6448
FFX	Low	G+C-K+	6094	HD6240
GEM	Low	G+C-K+	1	HD4761
FFX	Low	G+C-K+	1854	HD6157
GEM	Low	G+C-K+	3610	HD4129
FFX	Low	G+C-K+	1037	HD6474
GEM	Low	G+C-K+	6192	HD8005
FFX	Low	G+C-K+	746	HD5308
FFX	Low	G+C-K+	5573	HD4715
FFX	Low	G+C-K+	9456	HD6292
FFX	Low	G+C-K+	1232	HD6035
FFX	Low	G+C-K+	52	HD5603
FFX	Low	G+C-K+	1048	HD5850
GEM	Low	G+C-K+	561	HD6739
FFX	Low	G+C-K+	436	HD5471
FFX	Low	G+C-K+	363	HD6436
GEM	High	G+C-K-	42	HD6126
GEM	High	G+C-K-	20	HD6933
FFX	High	G+C-K-	23	HD6483
GEM	High	G+C-K-	7	HD4880
GEM	High	G+C-K-	2802	HD3907
GEM	High	G+C-K-	1090	HD7494
FFX	High	G+C-K-	14	HD5889
FFX	High	G+C-K-	15	HD6346
GEM	High	G+C-K-	9016	HD5179
GEM	High	G+C-K-	65	HD5794
GEM	High	G+C-K-	106	HD7809
GEM	High	G+C-K-	57	HD3530
FFX	High	G+C-K-	193	HD6321
FFX	High	G+C-K-	41	HD6448
FFX	Low	G+C-K-	8	HD6240
GEM	Low	G+C-K-	318	HD4761
FFX	Low	G+C-K-	36	HD6157
GEM	Low	G+C-K-	9	HD4129
FFX	Low	G+C-K-	12	HD6474
GEM	Low	G+C-K-	0	HD8005
FFX	Low	G+C-K-	1402	HD5308
FFX	Low	G+C-K-	25	HD4715
FFX	Low	G+C-K-	3	HD6292
FFX	Low	G+C-K-	2227	HD6035
FFX	Low	G+C-K-	9	HD5603
FFX	Low	G+C-K-	383	HD5850
GEM	Low	G+C-K-	5	HD6739
FFX	Low	G+C-K-	78	HD5471
FFX	Low	G+C-K-	28	HD6436
