# Supplementary material for: Persister cell phenotypes contribute to poor patient outcomes after neoadjuvant chemotherapy in PDAC
Source: Nat Cancer. 2023 Sep 7;4(9):1362–81. doi: 10.1038/s43018-023-00628-6 (PMC10518256; doi:10.1038/s43018-023-00628-6)
Supplement: Supplementary file 9 — Statistical source data. [file 43018_2023_628_MOESM9_ESM.xlsx]

## Sheet: Figure 7d
irinotecan μM	h4			h3			h33			h36			h12			h19			h20
0	100	100	100	100	100	100	100	100	100	100	100	100	100	100	100	100	100	100	100	100	100
0.1	114.148	105.686	100.862	112.155	105.013	116.282	95.6036	94.0295	99.6646	77.1553	79.2898		80.1915	90.1454	103.202	122.679	106.456	124.936	86.2863	74.8329	92.5135
0.6	72.1987	58.6321	47.0837	75.996	82.8502	85.1193	107.02	101.271	103.287	78.6237	77.4751	72.1551	112.635	102.045	94.9666	113.48	106.628	107.413	113.764	111	109.637
1.2	51.9725	40.647	30.7206	40.3271	64.897	56.3853	89.6028	84.363	85.5913	64.1862	55.2789	43.3954	117.694	105.105	96.1332	122.9	122.52	109.288	112.464	110.994	107.122
2.4	20.4895	16.3884	14.8858	8.22883	17.3785	13.7219	29.43	29.0715	30.942				110.442	100.125	93.2535	106.38	92.8427	107.807	103.878	96.6497	104.814
4										39.7578	40.8577		71.128	86.9764	105.819	113.184	95.8062	117.677	68.2585	61.5139	70.8686
4.8	15.4721	11.5517	8.02898	4.2432	2.27173	3.49109	4.72638	5.15407	5.97692	1.86775	2.14951	2.31553	102.269	91.8546	84.6018	90.6848	75.4867	95.5593	94.122	78.1069	104.436
9.6	8.74035	6.20006	3.8732	3.2122	1.3761	2.45868	2.44508	2.97162	3.726	1.14537	1.60372	1.97572	78.5733	68.7913	61.3772	70.1973	65.9917	66.4116	66.2647	56.5823	71.9335
19.2	5.27228	3.34444	1.53172				1.81882	2.65773	3.70041	0.852181	1.14525	1.37665	50.459	42.5848	36.1765	67.977	62.126	66.0894	37.0421	22.8	49.0406
20				3.39465	5.08551	4.54417	2.00889	1.77942	1.68638	2.3144	2.37843					61.0943	47.3128	67.9208	24.7758	19.0579	28.9931
100	9.06546	6.73874	4.64399	2.0482	2.69264	2.54042	1.3786	1.13408	0.976506	1.82359	1.87404		18.163	17.1179	16.662	17.179	8.88925	23.5131	3.17654	3.2706	2.89009
400	3.26498	1.07223	0.9508	3.01902	3.00521	3.22814	0.912017	0.822642	0.796339	0.414996	0.426477		7.19832	5.4264	3.84128	1.80343	0.299471	3.10209	2.28669	3.20889	1.22598
SN-38 [nM]	h3			h33			h36			h19			h20
0	100	100	100	100	100	100	100	100	100	100	100	100	100	100	100
0.01	85.482	84.9942	90.2381	114.8	84.9942	104.897	97.4295	84.9942	96.2118	88.6716	84.9942	91.8329	96.0693	84.9942	95.5317
0.1	87.3564	85.6927	82.5246	112.331	85.6927	95.0118	93.6002	85.6927	85.6464	90.4903	85.6927	84.0915	111.747	85.6927	94.7199
1	88.0116	80.9431	87.4774	110.044	80.9431	98.4935	82.4703	80.9431	84.7067	100.554	80.9431	93.7484	81.3625	80.9431	84.1528
10	2.70386	2.98661	0.845234	4.71675	2.98661	1.85168	2.65106	2.98661	0.818834	53.9874		51.9874	34.8867		42.8867
100	1.94735	1.9322	2.93978	2.38002	1.9322	3.15611	0.939297	1.9322	2.43575	15.3753		16.3753	6.17094		7.17094

## Sheet: Figure 7e
Heatmap
	h4	h3	h40	h36	h8	h33	h49	h41	h5	h51	h27	h6	h48	h26	h57	h37	h21	h2	h38	h43	h47	h44	h20	h45	h12	h19
CYP3A5	-0.360779	-1.31079	-1.30254	-1.96368	-0.336918	-0.857096	-0.803599	0.500682	0.120222	-0.322769	1.40295	-0.43094	0.753309	0.533498	0.810902	1.65516	-2.03966	-1.03045	0.238469	-0.102551	0.545239	0.763075	0.687456	1.20932	1.00623	0.788127
CYP3A7	0.00373748	-0.197842	0.390722	-0.922136	-0.481289	-0.719625	-1.12277	2.45603	-0.970546	-0.31286	1.29838	-0.735829	0.466287	-0.518632	-1.04876	1.69937	-0.651069	-1.48081	-0.644051	-0.273078	0.276126	0.464382	0.793791	1.93499	0.383161	0.183907
FOXA2	-1.08973	-0.0331302	0.365885	-0.68173	-0.145042	-4.22225	0.873262	-0.241317	0.438576	-0.0459901	-0.269522	1.00547	0.0881665	-0.66801	0.904869	0.402551	0.116907	-0.242195	-0.367281	-1.66246	0.869849	0.669872	0.0763218	0.737917	0.366735	0.104272
CYP3A4	-0.930501	-0.344305	-0.683065	-0.18979	-0.400429	-0.518279	-0.432057	0.258681	-0.183651	-0.629577	2.40526	-0.148542	-0.24517	-0.0319041	-0.444014	0.896024	-0.930501	-0.623179	-0.128619	-0.422425	-0.455573	-0.516352	-0.367908	1.78239	-0.530882	0.69124
HNF1A	0.305907	-0.626736	-2.00798	-0.822918	-0.217631	-0.991772	0.68497	0.619013	1.06586	0.134192	1.45844	0.806148	-1.15819	0.142373	0.553909	1.41576	-1.23506	0.474277	0.812277	-0.758048	1.04037	0.837358	0.435213	0.971493	-0.248013	0.208851
HNF4A	0.386283	-0.324194	-2.59488	-0.166342	-0.531095	-0.16665	0.333521	0.18666	0.708286	0.109922	1.5536	0.603979	-0.886379	0.0649564	0.354892	0.991905	-0.847654	0.583354	0.495822	-0.735997	0.522891	0.561712	0.000671154	0.800292	0.514911	-0.109151
CYP2C19	-1.07718	-0.64426	-0.633052	-0.661239	-0.462166	-0.473787	0.10479	-0.790676	1.74158	-0.384198	1.94559	1.0378	-1.07718	1.21382	-1.07718	1.51835	-1.07718	-0.44289	0.516584	-0.644891	0.84802	0.498961	0.21955	1.78097	-1.07718	0.387712
GATA6	-0.757731	-0.440259	-0.839368	-1.70155	-0.332891	-1.62063	2.12182	0.825314	0.191585	0.687672	-0.291063	0.8411	0.975755	0.128571	0.388811	-0.551402	0.194965	-1.27936	0.110591	-0.474039	0.367219	1.77871	-1.54996	0.922995	-0.222237	0.869666
HNF4G	0.241463	-0.0748767	-2.8779	-0.887254	-0.677978	-0.0813604	0.0925131	0.88467	0.589505	-0.45541	1.2943	0.649525	0.258594	2.24627	0.286168	1.17748	-2.05436	0.0548732	0.00569662	-0.122751	-0.11874	0.250654	0.0544766	0.53918	0.287347	0.652466
NR1I2	-1.30701	-1.33301	-1.88756	-0.514112	-0.855599	-0.69064	0.274413	-0.012883	0.720528	0.329139	2.55376	0.346702	-0.000192385	1.26184	0.148289	2.48551	-0.0388809	-0.222321	1.45286	-1.31237	0.0246617	0.539186	0.252822	0.0378601	0.439548	-0.304101
CYP2B6	-0.492005	-0.12097	-1.3252	-0.811074	-0.689732	-0.377412	-0.760617	0.631921	1.42377	-0.772787	0.344532	1.41892	0.743179	1.59511	1.21668	1.24842	-1.47436	2.57866	-0.99096	0.295685	-0.819787	0.873722	0.115618	-0.83436	0.325458	1.12727
CYP2C9	-0.954301	-0.954301	-0.617125	-0.482405	-0.383381	-0.556452	0.386906	-0.495493	2.11227	-0.544556	1.77236	0.95076	-0.954301	1.68051	-0.621248	1.53461	-0.954301	-0.954301	1.111	-0.669886	0.989668	-0.0351443	0.275568	1.5128	-0.954301	-0.142156
CYP2C18	-0.888756	-0.230169	-1.29064	-0.443209	0.103012	-0.0530378	0.913631	-0.957861	1.17452	-0.0195541	1.65522	0.811212	-1.4321	0.767321	-0.334906	0.90547	-1.19934	0.595727	1.3468	-0.812937	0.973458	0.23182	0.466727	0.915357	-1.44251	0.0774656
FOXA1	1.16385	-1.73099	1.16899	-0.114151	0.68703	1.2849	-0.556854	-0.532943	-1.32139	1.12596	-0.107185	-1.26586	1.55216	0.247999	0.242895	-0.293504	-0.678924	-0.161672	-0.697062	0.591374	-2.12921	0.543337	-1.12025	-0.528506	0.857867	1.5366
UGT1A1	0.102752	1.59071	-0.054882	-0.552255	-0.45925	-1.82776	-0.0749565	-0.881275	1.16554	0.358875	0.751546	0.735977	0.537603	-0.587068	-0.0428454	2.24463	0.359381	1.21584	-1.53783	0.00448863	-0.573605	0.402148	1.80743	0.160353	-0.435478	-0.533491
Heatmap annotation
Sample_id	Moffitt
h4	Classical
h3	Basal
h40	Basal
h36	Basal
h8	Basal
h33	Basal
h49	Classical
h41	Classical
h5	Classical
h51	Classical
h27	Classical
h6	Classical
h48	Classical
h26	Classical
h57	Classical
h37	Classical
h21	Classical
h2	Classical
h38	Classical
h43	Basal
h47	Classical
h44	Classical
h20	Classical
h45	Classical
h12	Classical
h19	Classical
Bar plots
Sample	Subtype	irinotecan(mM)	Cell type	Percent organoid expression
h4	Classical	0.4715	G+C+K+	0.384615
h4	Classical	0.4715	G-C+K+	1.41026
h4	Classical	0.4715	G+C+K-	0.042735
h4	Classical	0.4715	G-C+K-	0.128205
h4	Classical	0.4715	G-C-K+	64.1453
h4	Classical	0.4715	G+C-K+	17.6496
h4	Classical	0.4715	G+C-K-	16.2393
h3	Basal	0.7166	G+C+K+	9.56414
h3	Basal	0.7166	G-C+K+	0.259711
h3	Basal	0.7166	G+C+K-	3.88437
h3	Basal	0.7166	G-C+K-	0.169377
h3	Basal	0.7166	G-C-K+	1.49051
h3	Basal	0.7166	G+C-K+	12.8613
h3	Basal	0.7166	G+C-K-	71.7706
h40	Basal	0.929	G+C+K+	7.99634
h40	Basal	0.929	G-C+K+	9.00406
h40	Basal	0.929	G+C+K-	0
h40	Basal	0.929	G-C+K-	0.0785238
h40	Basal	0.929	G-C-K+	56.7072
h40	Basal	0.929	G+C-K+	20.4031
h40	Basal	0.929	G+C-K-	5.81076
h36	Basal	1.22	G+C+K+	6.28303
h36	Basal	1.22	G-C+K+	1.82032
h36	Basal	1.22	G+C+K-	0
h36	Basal	1.22	G-C+K-	0.0880799
h36	Basal	1.22	G-C-K+	45.1262
h36	Basal	1.22	G+C-K+	37.2578
h36	Basal	1.22	G+C-K-	9.42454
h8	Basal	1.482	G+C+K+	24.6909
h8	Basal	1.482	G-C+K+	0.711877
h8	Basal	1.482	G+C+K-	0.262271
h8	Basal	1.482	G-C+K-	0
h8	Basal	1.482	G-C-K+	7.45598
h8	Basal	1.482	G+C-K+	52.2668
h8	Basal	1.482	G+C-K-	14.6122
h33	Basal	1.678	G+C+K+	15.2667
h33	Basal	1.678	G-C+K+	2.05375
h33	Basal	1.678	G+C+K-	0.465303
h33	Basal	1.678	G-C+K-	0.104292
h33	Basal	1.678	G-C-K+	21.3398
h33	Basal	1.678	G+C-K+	48.6161
h33	Basal	1.678	G+C-K-	12.154
h49	Classical	2.179	G+C+K+	13.7133
h49	Classical	2.179	G-C+K+	1.62835
h49	Classical	2.179	G+C+K-	0.909962
h49	Classical	2.179	G-C+K-	0.335249
h49	Classical	2.179	G-C-K+	9.92976
h49	Classical	2.179	G+C-K+	32.0722
h49	Classical	2.179	G+C-K-	41.4112
h41	Classical	2.213	G+C+K+	22.6358
h41	Classical	2.213	G-C+K+	0.531713
h41	Classical	2.213	G+C+K-	0.151918
h41	Classical	2.213	G-C+K-	0
h41	Classical	2.213	G-C-K+	12.913
h41	Classical	2.213	G+C-K+	54.3866
h41	Classical	2.213	G+C-K-	9.38093
h5	Classical	2.562	G+C+K+	48.3782
h5	Classical	2.562	G-C+K+	5.93513
h5	Classical	2.562	G+C+K-	0
h5	Classical	2.562	G-C+K-	0.0690131
h5	Classical	2.562	G-C-K+	8.16655
h5	Classical	2.562	G+C-K+	32.6202
h5	Classical	2.562	G+C-K-	4.83092
h51	Classical	3.123	G+C+K+	6.57299
h51	Classical	3.123	G-C+K+	1.61943
h51	Classical	3.123	G+C+K-	0.178614
h51	Classical	3.123	G-C+K-	0.166706
h51	Classical	3.123	G-C-K+	20.6835
h51	Classical	3.123	G+C-K+	31.9243
h51	Classical	3.123	G+C-K-	38.8545
h27	Classical	3.148	G+C+K+	68.0705
h27	Classical	3.148	G-C+K+	19.4242
h27	Classical	3.148	G+C+K-	3.4379
h27	Classical	3.148	G-C+K-	2.49248
h27	Classical	3.148	G-C-K+	0.429738
h27	Classical	3.148	G+C-K+	3.22303
h27	Classical	3.148	G+C-K-	2.92222
h6	Classical	3.369	G+C+K+	48.4222
h6	Classical	3.369	G-C+K+	2.72035
h6	Classical	3.369	G+C+K-	3.48205
h6	Classical	3.369	G-C+K-	0.326442
h6	Classical	3.369	G-C-K+	4.57018
h6	Classical	3.369	G+C-K+	22.198
h6	Classical	3.369	G+C-K-	18.2807
h48	Classical	3.394	G+C+K+	9.76856
h48	Classical	3.394	G-C+K+	13.1913
h48	Classical	3.394	G+C+K-	19.474
h48	Classical	3.394	G-C+K-	24.6712
h48	Classical	3.394	G-C-K+	7.95957
h48	Classical	3.394	G+C-K+	4.30138
h48	Classical	3.394	G+C-K-	20.634
h26	Classical	3.643	G+C+K+	9.04355
h26	Classical	3.643	G-C+K+	6.49052
h26	Classical	3.643	G+C+K-	0.239347
h26	Classical	3.643	G-C+K-	0.628872
h26	Classical	3.643	G-C-K+	46.7759
h26	Classical	3.643	G+C-K+	31.3403
h26	Classical	3.643	G+C-K-	5.48151
h57	Classical	4.589	G+C+K+	8.89513
h57	Classical	4.589	G-C+K+	8.77029
h57	Classical	4.589	G+C+K-	14.3258
h57	Classical	4.589	G-C+K-	28.8077
h57	Classical	4.589	G-C-K+	8.61423
h57	Classical	4.589	G+C-K+	5.9613
h57	Classical	4.589	G+C-K-	24.6255
h37	Classical	5.314	G+C+K+	19.0876
h37	Classical	5.314	G-C+K+	20.0664
h37	Classical	5.314	G+C+K-	0.0349589
h37	Classical	5.314	G-C+K-	0.0699178
h37	Classical	5.314	G-C-K+	36.2174
h37	Classical	5.314	G+C-K+	22.0591
h37	Classical	5.314	G+C-K-	2.4646
h21	Classical	5.717	G+C+K+	43.9008
h21	Classical	5.717	G-C+K+	0.938338
h21	Classical	5.717	G+C+K-	0
h21	Classical	5.717	G-C+K-	0
h21	Classical	5.717	G-C-K+	5.16086
h21	Classical	5.717	G+C-K+	44.7051
h21	Classical	5.717	G+C-K-	5.29491
h2	Classical	5.897	G+C+K+	9.29487
h2	Classical	5.897	G-C+K+	19.4088
h2	Classical	5.897	G+C+K-	0.747863
h2	Classical	5.897	G-C+K-	4.20228
h2	Classical	5.897	G-C-K+	38.141
h2	Classical	5.897	G+C-K+	17.0584
h2	Classical	5.897	G+C-K-	11.1467
h38	Classical	7.085	G+C+K+	14.7162
h38	Classical	7.085	G-C+K+	37.5439
h38	Classical	7.085	G+C+K-	1.55701
h38	Classical	7.085	G-C+K-	13.2597
h38	Classical	7.085	G-C-K+	19.5881
h38	Classical	7.085	G+C-K+	8.51331
h38	Classical	7.085	G+C-K-	4.8217
h43	Basal	8.185	G+C+K+	26.6973
h43	Basal	8.185	G-C+K+	1.25523
h43	Basal	8.185	G+C+K-	3.54974
h43	Basal	8.185	G-C+K-	0.472398
h43	Basal	8.185	G-C-K+	4.03563
h43	Basal	8.185	G+C-K+	33.4998
h43	Basal	8.185	G+C-K-	30.4899
h47	Classical	11.03	G+C+K+	11.3335
h47	Classical	11.03	G-C+K+	4.96411
h47	Classical	11.03	G+C+K-	2.92185
h47	Classical	11.03	G-C+K-	3.22515
h47	Classical	11.03	G-C-K+	11.6368
h47	Classical	11.03	G+C-K+	22.5963
h47	Classical	11.03	G+C-K-	43.3222
h44	Classical	11.27	G+C+K+	16.145
h44	Classical	11.27	G-C+K+	1.45321
h44	Classical	11.27	G+C+K-	14.9872
h44	Classical	11.27	G-C+K-	1.6129
h44	Classical	11.27	G-C-K+	3.48132
h44	Classical	11.27	G+C-K+	14.037
h44	Classical	11.27	G+C-K-	48.2833
h20	Classical	13.15	G+C+K+	18.6821
h20	Classical	13.15	G-C+K+	44.858
h20	Classical	13.15	G+C+K-	5.19192
h20	Classical	13.15	G-C+K-	20.7677
h20	Classical	13.15	G-C-K+	6.47326
h20	Classical	13.15	G+C-K+	1.04282
h20	Classical	13.15	G+C-K-	2.98425
h45	Classical	16.87	G+C+K+	5.20654
h45	Classical	16.87	G-C+K+	0.229489
h45	Classical	16.87	G+C+K-	0
h45	Classical	16.87	G-C+K-	0.0143431
h45	Classical	16.87	G-C-K+	27.8256
h45	Classical	16.87	G+C-K+	49.5267
h45	Classical	16.87	G+C-K-	17.1974
h12	Classical	19.11	G+C+K+	68.0307
h12	Classical	19.11	G-C+K+	6.85422
h12	Classical	19.11	G+C+K-	3.83632
h12	Classical	19.11	G-C+K-	0.767263
h12	Classical	19.11	G-C-K+	8.08184
h12	Classical	19.11	G+C-K+	9.15601
h12	Classical	19.11	G+C-K-	3.27366
h19	Classical	19.93	G+C+K+	37.2992
h19	Classical	19.93	G-C+K+	25.6312
h19	Classical	19.93	G+C+K-	3.50038
h19	Classical	19.93	G-C+K-	3.84468
h19	Classical	19.93	G-C-K+	11.0941
h19	Classical	19.93	G+C-K+	11.974
h19	Classical	19.93	G+C-K-	6.65647
