# Supplementary material for: Persister cell phenotypes contribute to poor patient outcomes after neoadjuvant chemotherapy in PDAC
Source: Nat Cancer. 2023 Sep 7;4(9):1362–81. doi: 10.1038/s43018-023-00628-6 (PMC10518256; doi:10.1038/s43018-023-00628-6)
Supplement: Supplementary file 10 — Statistical source data. [file 43018_2023_628_MOESM10_ESM.xlsx]

## Sheet: Figure 8bc
Intracellular irinotecan to SN-38 conversion (%)
sample	Metabolic Ratio
h33	0.379372
h33	0.347352
h33	0.31468
h36	0.36583
h36	0.389319
h36	0.313856
h4	0.814117
h4	0.430587
h4	0.533882
h12	0.230972
h12	0.182087
h12	0.233125
h19	0.251831
h19	0.185265
h19	0.287317
h20	0.291568
h20	0.28843
h20	0.295004
SN-38 in supernatant (ng/ml)
sample	SN-38 (ng/ml)
h3	0.2923
h3	0.259
h3	0.2434
h33	0.4325
h33	0.2454
h33	0.2957
h36	2.3178
h36	2.3909
h36	2.4699
h4	2.5707
h4	2.2739
h4	2.4377
h12	0.6949
h12	0.6432
h12	0.7082
h19	3.3939
h19	4.7306
h19	3.3594
h20	4.9912
h20	4.7205
h20	4.9516
APC in supernatant (ng/ml)
sample	APC (ng/ml)
h3	0.7487
h3	0.5921
h3	0.6718
h33	0.1932
h33	0.1621
h33	0.1545
h36	0.1393
h36	0.1319
h36	0.0726
h4	0.1925
h4	0.1262
h4	0.1512
h12	0.2333
h12	0.2364
h12	0.1681
h19	0.2901
h19	0.2142
h19	0.2481
h20	0.6513
h20	1.0506
h20	0.9015

## Sheet: Figure 8d
μM	h20 irinotecan only			h20 iri+ketoconazole			h20 iri+Cobicistat
0	100	100	100	100	100	100	100	100	100
0.1	96.807	100.881	103.844	46.8802	46.2678	51.574	75.7229	78.8045	82.2637
1	99.501	101.677	96.5892	43.1716	45.8347	40.5032	69.4121	76.4755	68.9438
4	69.5542	75.238	75.3961	39.9677	44.0485	45.0081	58.3571	48.8812	56.6191
20	21.7996	13.9618	15.8807	13.9355	36.7396	23.3375	24.0812	9.64063	14.8609
100	9.28069	1.71826	6.49948	4.44269	17.4112	11.9269	10.0176	2.26013	7.13886
nM	h20 paclitaxel only			h20 ptx+ketoconazole			h20 ptx+Cobicistat
0	100	100	100	100	100	100	100	100	100
0.1	114	104.398	114.199	34.071	36.0511	40.061	84.2868	83.0617	88.6742
1	116.25	99.5294	103.89	29.8265	39.5299	30.6782	99.287	80.3692	85.8281
4	45.5792	53.6644	52.6218	23.5302	14.5175	22.0238	39.9202	52.5232	49.2217
20	27.7918	24.8588	24.3253	18.3247	6.99598	10.6603	27.9085	36.641	30.2748
100		22.3499	23.3499	20.9499	6.83049	14.8902	27.3944	33.7553	31.5749
nM	h20 SN-38 only			h20 SN-38+ketoconazole		SN-38+Cobicistat
0	100	100	100	100	100	100	100
0.01	96.0693	84.9942	95.5317	94.8366	99.8366	113.698	118.698
0.1	111.747	85.6927	94.72	110.313	106.313	100.87	96.8698
1	81.3625	80.9431	84.1528	80.3185	83.3185	86.281	89.281
10	34.8867		42.8867	32.7051	40.7051	25.5686	33.5686
100	6.17094		7.17094	6.18598	7.18598	5.02579	6.02579
