# Supplementary material for: Persister cell phenotypes contribute to poor patient outcomes after neoadjuvant chemotherapy in PDAC
Source: Nat Cancer. 2023 Sep 7;4(9):1362–81. doi: 10.1038/s43018-023-00628-6 (PMC10518256; doi:10.1038/s43018-023-00628-6)
Supplement: Supplementary file 11 — Statistical source data. [file 43018_2023_628_MOESM11_ESM.xlsx]

## Sheet: EDF1abd
PDAC-HD RNAseq
Samplename	HD.ID	purist	moffitt	collison	notta	bailey	Type	Adjuvant_LCM	CTx_Type	Stage UICC(8th)
ESPAC_17_041	HD4940	0.0252587	Classical	Classical	Hybrid	ADEX	Adjuvant	Y	GEM	IIA
ESPAC_17_044	HD5410	0.00109599	Classical	Classical	Classical-A	Immunogenic	Adjuvant	Y	GEM	IIA
ESPAC_17_045	HD5629	0.00109599	Classical	Classical	Classical-B	ADEX	Adjuvant	Y	GEM	IIB
ESPAC_17_057	HD4884	0.00109599	Classical	Classical	Classical-A	ADEX	Adjuvant	N	NA	IIB
ESPAC_17_058	HD5163	0.00109599	Classical	Classical	Classical-A	ADEX	Adjuvant	Y	GEM	IIB
ESPAC_17_059	HD5398	0.00109599	Classical	Classical	Hybrid	Progenitor	Adjuvant	Y	GEM	IIA
ESPAC_17_060	HD5521	0.00109599	Classical	Classical	Classical-B	ADEX	Adjuvant	Y	GEM	IIB
ESPAC_17_061	HD5530	0.164929	Basal	Classical	Basal-like B	Squamous	Adjuvant	Y	GEM	IIB
ESPAC_17_062	HD6209	0.00890674	Classical	Classical	Classical-A	ADEX	Adjuvant	Y	FFX	IV
ESPAC_17_063	HD6221	0.00109599	Classical	Classical	Classical-A	ADEX	Adjuvant	Y	GEM	IV
ESPAC_17_064	HD8087	0.939003	Basal	Quasi-mesenchymal	Basal-like B	Squamous	Adjuvant	Y	FFX	IB
ESPAC_17_072	HD4187	0.00109599	Classical	Classical	Classical-A	ADEX	Adjuvant	Y	GEM	IIB
ESPAC_17_074	HD4954	0.00829313	Classical	Classical	Classical-B	ADEX	Adjuvant	Y	GEM	IIB
ESPAC_17_075	HD4998	0.991233	Basal	Quasi-mesenchymal	Basal-like A	Squamous	Adjuvant	Y	GEM	IIB
ESPAC_17_076	HD5413	0.333366	Basal	Exocrine-like	Basal-like B	Squamous	Adjuvant	Y	GEM	IIB
ESPAC_17_077	HD5457	0.00277037	Classical	Classical	Classical-A	ADEX	Adjuvant	Y	GEM	IIB
ESPAC_17_078	HD5517	0.0157042	Classical	Classical	Classical-A	ADEX	Adjuvant	Y	GEM	IIB
ESPAC_17_088	HD5737	0.00109599	Classical	Classical	Classical-A	ADEX	Adjuvant	Y	GEM	IIB
ESPAC_17_089	HD5919	0.00177886	Classical	Classical	Classical-A	ADEX	Adjuvant	Y	GEM	IIB
ESPAC_17_090	HD6260	0.00109599	Classical	Exocrine-like	Classical-A	ADEX	Adjuvant	Y	GEM	IIB
ESPAC_17_091	HD6391	0.00109599	Classical	Classical	Classical-B	ADEX	Adjuvant	Y	GEM	IIB
ESPAC_17_093	HD6659	0.00109599	Classical	Classical	Classical-A	Immunogenic	Adjuvant	Y	GEM	IA
ESPAC_17_103	HD3954	0.00109599	Classical	Exocrine-like	Classical-A	ADEX	Adjuvant	Y	GEM	IIB
ESPAC_17_104	HD6253	0.00109599	Classical	Classical	Classical-B	ADEX	Adjuvant	Y	GEM	IIB
ESPAC_17_105	HD6726	0.991233	Basal	Quasi-mesenchymal	Basal-like A	Squamous	Adjuvant	Y	GEM	IIB
ESPAC_17_107	HD6821	0.0157042	Classical	Classical	Hybrid	ADEX	Adjuvant	Y	GEM	IB
ESPAC_17_108	HD6987	0.00550269	Basal	Classical	Basal-like B	Immunogenic	Adjuvant	Y	GEM	III
ESPAC_17_109	HD7057	0.00109599	Classical	Classical	Classical-A	ADEX	Adjuvant	Y	FFX	III
ESPAC_17_110	HD7155	0.547853	Basal	Quasi-mesenchymal	Basal-like B	Squamous	Adjuvant	Y	GEM	IIB
ESPAC_17_111	HD7451	0.0138162	Classical	Classical	Hybrid	Immunogenic	Adjuvant	Y	FFX	III
ESPAC_17_112	HD7603	0.00109599	Classical	Classical	Classical-B	ADEX	Adjuvant	Y	FFX	III
ESPAC_17_113	HD7643	0.00109599	Classical	Classical	Classical-B	ADEX	Adjuvant	Y	GEM	IIA
A3SZ	HD4114	0.0958683	Classical	Classical	Hybrid	Progenitor	Adjuvant	N	GEM	IIA
DIDY	HD4488	0.0027511	Classical	Classical	Classical-B	Progenitor	Adjuvant	N	GEM	IIB
E91X	HD4680	0.00109599	Classical	Classical	Classical-B	Progenitor	Adjuvant	N	GEM	IIB
ECJH	HD4801	0.00109599	Classical	Classical	Classical-B	Progenitor	Adjuvant	N	GEM	IIB
EGSD	HD4664	0.00109599	Classical	Classical	Classical-A	Progenitor	Adjuvant	N	GEM	IIB
F5SU	HD4209	0.00277037	Classical	Classical	Classical-B	Immunogenic	Adjuvant	N	GEM	IIB
FLL5	HD4843	0.00177886	Classical	Classical	Classical-A	Immunogenic	Adjuvant	N	GEM	IV
FPZQ	HD4815	0.00109599	Classical	Classical	Classical-A	Progenitor	Adjuvant	N	GEM	IIB
FVKU	HD4233	0.00109599	Classical	Classical	Classical-A	Progenitor	Adjuvant	N	GEM	IIB
FY0U	HD4148	0.529964	Classical	Classical	Hybrid	Progenitor	Adjuvant	N	GEM	IIB
H5EL	HD4681	0.00789186	Basal	Classical	Hybrid	Squamous	Adjuvant	N	GEM	IV
H9SA	HD4217	0.00109599	Classical	Classical	Classical-B	Progenitor	Adjuvant	N	GEM	IIA
IY16	HD4216	0.0615719	Basal	Classical	Basal-like B	Progenitor	Adjuvant	N	GEM	IIB
IYEE	HD4528	0.0222481	Basal	Classical	Basal-like B	Progenitor	Adjuvant	N	GEM	IV
J9HR	HD4668	0.00829313	Classical	Classical	Hybrid	Immunogenic	Adjuvant	N	GEM	IIB
KW9X	HD4772	0.0922054	Basal	Quasi-mesenchymal	Basal-like A	Squamous	Adjuvant	N	NA	IIA
L54A	HD4728	0.850433	Basal	Classical	Basal-like B	Immunogenic	Adjuvant	N	GEM	IIB
LHJN	HD4720	0.0138162	Classical	Classical	Basal-like B	Progenitor	Adjuvant	N	GEM	IIB
LTHM	HD4730	0.00109599	Classical	Classical	Classical-B	Progenitor	Adjuvant	N	GEM	IIB
N87R	HD4323	0.0555668	Classical	Classical	Classical-A	Progenitor	Adjuvant	Y	GEM	IIB
OT3M	HD4308	0.902296	Basal	Quasi-mesenchymal	Basal-like B	Squamous	Adjuvant	N	GEM	IIB
PZRZ	HD4527	0.42727	Basal	Quasi-mesenchymal	Basal-like B	Squamous	Adjuvant	N	NA	IIB
SXU3	HD4531	0.902296	Basal	Quasi-mesenchymal	Basal-like A	Squamous	Adjuvant	N	NA	IV
U3R7	HD4608	0.936849	Basal	Quasi-mesenchymal	Basal-like A	Squamous	Adjuvant	N	GEM	IIB
UGOD	HD4110	0.0137212	Classical	Classical	Classical-A	Progenitor	Adjuvant	N	GEM	IIB
VIF5	HD4621	0.00109599	Classical	Classical	Classical-A	Progenitor	Adjuvant	N	NA	IV
VVM2	HD4974	0.00109599	Classical	Classical	Classical-A	Immunogenic	Adjuvant	N	GEM	IIB
WBTH	HD4911	0.985839	Basal	Quasi-mesenchymal	Basal-like B	Squamous	Adjuvant	N	GEM	IIB
X7YT	HD4649	0.00109599	Classical	Classical	Classical-B	Progenitor	Adjuvant	N	GEM	IIB
YEC6	HD4691	0.42727	Basal	Classical	Basal-like B	Progenitor	Adjuvant	N	GEM	IIB
YMF4	HD4640	0.0079943	Classical	Classical	Classical-A	Immunogenic	Adjuvant	N	GEM	IIB
Z9HV	HD4112	0.0555668	Basal	Classical	Hybrid	Progenitor	Adjuvant	N	GEM	IIB
ESPAC_17_010	HD5179	0.333366	Basal	Quasi-mesenchymal	Basal-like A	Squamous	Neoadjuvant	N	GEM	III
ESPAC_17_011	HD5348	0.00177886	Classical	Exocrine-like	Classical-B	ADEX	Neoadjuvant	N	FFX	IB
ESPAC_17_012	HD5409	0.108418	Basal	Exocrine-like	Hybrid	Squamous	Neoadjuvant	N	FFX	IV
ESPAC_17_013	HD5446	0.00109599	Classical	Exocrine-like	Classical-A	Immunogenic	Neoadjuvant	N	GEM	IIB
ESPAC_17_018	HD5764	0.0134001	Classical	Exocrine-like	Classical-B	Immunogenic	Neoadjuvant	N	FFX	III
ESPAC_17_019	HD5788	0.786003	Basal	Exocrine-like	Basal-like A	Squamous	Neoadjuvant	N	FFX	III
ESPAC_17_020	HD5794	0.00315376	Classical	Exocrine-like	Classical-A	Progenitor	Neoadjuvant	N	GEM	III
ESPAC_17_021	HD5811	0.0051122	Classical	Exocrine-like	Hybrid	Progenitor	Neoadjuvant	N	FFX	IIB
ESPAC_17_022	HD5889	0.00177886	Classical	Exocrine-like	Basal-like A	ADEX	Neoadjuvant	N	FFX	IIB
ESPAC_17_023	HD6056	0.0252587	Classical	Exocrine-like	Basal-like B	Progenitor	Neoadjuvant	N	FFX	III
ESPAC_17_024	HD6126	0.991233	Basal	Quasi-mesenchymal	Basal-like A	Squamous	Neoadjuvant	N	GEM	IIB
ESPAC_17_025	HD6139	0.0376879	Basal	Exocrine-like	Basal-like A	Squamous	Neoadjuvant	N	FFX	IB
ESPAC_17_026	HD6157	0.0051122	Basal	Exocrine-like	Basal-like A	Squamous	Neoadjuvant	N	FFX	IA
ESPAC_17_027	HD6196	0.090216	Basal	Exocrine-like	Basal-like A	Squamous	Neoadjuvant	N	FFX	IB
ESPAC_17_028	HD6240	0.333366	Basal	Exocrine-like	Basal-like A	Squamous	Neoadjuvant	N	FFX	IIB
ESPAC_17_029	HD6292	0.778854	Basal	Exocrine-like	Basal-like A	ADEX	Neoadjuvant	N	FFX	IB
ESPAC_17_030	HD6300	0.978247	Basal	Exocrine-like	Basal-like B	ADEX	Neoadjuvant	N	FFX	III
ESPAC_17_031	HD6321	0.786003	Basal	Exocrine-like	Basal-like A	ADEX	Neoadjuvant	N	FFX	IIB
ESPAC_17_032	HD6345	0.00177886	Basal	Exocrine-like	Classical-B	Progenitor	Neoadjuvant	N	FFX	IIB
ESPAC_17_033	HD6346	0.164929	Basal	Exocrine-like	Basal-like A	Progenitor	Neoadjuvant	N	FFX	IIB
ESPAC_17_034	HD6436	0.0611687	Basal	Exocrine-like	Basal-like A	ADEX	Neoadjuvant	N	FFX	III
ESPAC_17_035	HD6437	0.0051122	Basal	Exocrine-like	Hybrid	Progenitor	Neoadjuvant	N	FFX	III
ESPAC_17_036	HD6440	0.090216	Basal	Exocrine-like	Basal-like A	Squamous	Neoadjuvant	N	FFX	IIA
ESPAC_17_037	HD6448	0.859603	Basal	Exocrine-like	Basal-like A	Squamous	Neoadjuvant	N	FFX	IIB
ESPAC_17_038	HD6474	0.333366	Basal	Exocrine-like	Basal-like A	Squamous	Neoadjuvant	N	FFX	IIA
ESPAC_17_039	HD6483	0.0376879	Basal	Exocrine-like	Basal-like A	ADEX	Neoadjuvant	N	FFX	IB
ESPAC_17_040	HD6520	0.0252587	Basal	Exocrine-like	Basal-like A	ADEX	Neoadjuvant	N	GEM	IV
ESPAC_17_079	HD6803	0.978247	Basal	Quasi-mesenchymal	Basal-like B	ADEX	Neoadjuvant	N	GEM	IV
ESPAC_17_080	HD6933	0.00109599	Classical	Classical	Hybrid	ADEX	Neoadjuvant	N	GEM	IB
ESPAC_17_081	HD7005	0.0213526	Basal	Quasi-mesenchymal	Classical-A	ADEX	Neoadjuvant	N	GEM	III
ESPAC_17_084	HD7543	0.00109599	Classical	Classical	Classical-A	Immunogenic	Neoadjuvant	N	GEM	IIA
ESPAC_17_086	HD8005	0.00177886	Basal	Classical	Classical-A	ADEX	Neoadjuvant	N	GEM	IIA
ESPAC_17_087	HD8052	0.00177886	Classical	Classical	Classical-A	Immunogenic	Neoadjuvant	N	FFX	IIB

## Sheet: EDF1a
PDAC-HD IF
HD.ID	Type	Stage UICC(8th)	CTX_type
HD3866	Adjuvant	IIA	FFX
HD3868	Adjuvant	IIA	GEM
HD3948	Adjuvant	IIB	GEM
HD3954	Adjuvant	IIB	GEM
HD4112	Adjuvant	IIB	GEM
HD4127	Adjuvant	IIA	GEM
HD4132	Adjuvant	IIB	FFX
HD4337	Adjuvant	IIB	GEM
HD4378	Adjuvant	IV	GEM
HD4432	Adjuvant	IV	GEM
HD4437	Adjuvant	NA	GEM
HD4585	Adjuvant	IIB	GEM
HD4593	Adjuvant	IIB	NA
HD4639	Adjuvant	IIB	GEM
HD4828	Adjuvant	IIB	GEM
HD4952	Adjuvant	IIB	GEM
HD4954	Adjuvant	IIB	GEM
HD5008	Adjuvant	IIB	GEM
HD5024	Adjuvant	IIB	GEM
HD5031	Adjuvant	IV	FFX
HD5123	Adjuvant	IIB	NA
HD5153	Adjuvant	IA	GEM
HD5163	Adjuvant	IIB	GEM
HD5311	Adjuvant	IIB	GEM
HD5321	Adjuvant	IIB	GEM
HD5353	Adjuvant	IB	GEM
HD5362	Adjuvant	III	GEM
HD5398	Adjuvant	III	GEM
HD5402	Adjuvant	IIB	GEM
HD5410	Adjuvant	III	GEM
HD5457	Adjuvant	III	GEM
HD5517	Adjuvant	IIA	GEM
HD5521	Adjuvant	IIA	GEM
HD5530	Adjuvant	IIB	GEM
HD5534	Adjuvant	IIB	GEM
HD5629	Adjuvant	IIB	GEM
HD5737	Adjuvant	IIB	GEM
HD5743	Adjuvant	IIB	GEM
HD5795	Adjuvant	IV	FFX
HD5919	Adjuvant	IIB	GEM
HD5950	Adjuvant	IIB	GEM
HD5982	Adjuvant	IIB	GEM
HD6138	Adjuvant	IV	GEM
HD6190	Adjuvant	IIA	GEM
HD6202	Adjuvant	III	FFX
HD6209	Adjuvant	IV	FFX
HD6210	Adjuvant	IIB	GEM
HD6221	Adjuvant	IV	GEM
HD6251	Adjuvant	IIB	GEM
HD6253	Adjuvant	IIB	GEM
HD6260	Adjuvant	IIB	GEM
HD6268	Adjuvant	IIB	NA
HD6296	Adjuvant	IIB	GEM
HD6351	Adjuvant	IIB	GEM
HD6359	Adjuvant	IIB	GEM
HD6362	Adjuvant	IIB	GEM
HD6391	Adjuvant	IIB	GEM
HD6508	Adjuvant	IV	FFX
HD6574	Adjuvant	IIB	GEM
HD6726	Adjuvant	IIB	GEM
HD6748	Adjuvant	IIB	GEM
HD6771	Adjuvant	IIB	FFX
HD6795	Adjuvant	IIB	GEM
HD6821	Adjuvant	IIB	GEM
HD6987	Adjuvant	III	GEM
HD7057	Adjuvant	IB	FFX
HD7059	Adjuvant	IV	FFX
HD7155	Adjuvant	IIB	GEM
HD7289	Adjuvant	III	GEM
HD7372	Adjuvant	III	FFX
HD7399	Adjuvant	III	FFX
HD7451	Adjuvant	IIB	FFX
HD7515	Adjuvant	IIB	GEM
HD7559	Adjuvant	III	NA
HD7573	Adjuvant	IIB	FFX
HD7603	Adjuvant	IB	FFX
HD7643	Adjuvant	IA	GEM
HD3530	Neoadjuvant	IB	GEM
HD3739	Neoadjuvant	IIB	GEM
HD3855	Neoadjuvant	IB	NA
HD3907	Neoadjuvant	III	GEM
HD4055	Neoadjuvant	IIB	GEM
HD4129	Neoadjuvant	IIB	GEM
HD4715	Neoadjuvant	IIB	FFX
HD4761	Neoadjuvant	III	GEM
HD4880	Neoadjuvant	III	GEM
HD4961	Neoadjuvant	IIB	FFX
HD5179	Neoadjuvant	IIB	GEM
HD5276	Neoadjuvant	IIA	GEM
HD5308	Neoadjuvant	IB	FFX
HD5471	Neoadjuvant	IV	FFX
HD5593	Neoadjuvant	IV	GEM
HD5603	Neoadjuvant	IB	FFX
HD5764	Neoadjuvant	IIB	FFX
HD5788	Neoadjuvant	III	FFX
HD5794	Neoadjuvant	IIA	GEM
HD5811	Neoadjuvant	IIB	FFX
HD5850	Neoadjuvant	IIB	FFX
HD5870	Neoadjuvant	IV	FFX
HD5889	Neoadjuvant	IIB	FFX
HD6035	Neoadjuvant	IIB	FFX
HD6056	Neoadjuvant	IIB	FFX
HD6126	Neoadjuvant	IIB	GEM
HD6157	Neoadjuvant	IIA	FFX
HD6196	Neoadjuvant	IIA	FFX
HD6240	Neoadjuvant	IIB	FFX
HD6292	Neoadjuvant	IIA	FFX
HD6300	Neoadjuvant	IIB	FFX
HD6321	Neoadjuvant	III	FFX
HD6346	Neoadjuvant	IIB	FFX
HD6395	Neoadjuvant	IIA	FFX
HD6399	Neoadjuvant	IV	GEM
HD6436	Neoadjuvant	IIB	FFX
HD6448	Neoadjuvant	III	FFX
HD6474	Neoadjuvant	IB	FFX
HD6483	Neoadjuvant	IB	FFX
HD6520	Neoadjuvant	IV	GEM
HD6739	Neoadjuvant	IIB	GEM
HD6933	Neoadjuvant	IB	GEM
HD7494	Neoadjuvant	III	GEM
HD7809	Neoadjuvant	III	GEM
HD8005	Neoadjuvant	IIA	GEM

## Sheet: EDF1b
Heatmap scaled data
	ESPAC_17_108	L54A	IY16	IYEE	YEC6	Z9HV	ESPAC_17_061	H5EL	ESPAC_17_076	ESPAC_17_075	ESPAC_17_105	KW9X	SXU3	U3R7	ESPAC_17_064	ESPAC_17_110	OT3M	PZRZ	WBTH	ESPAC_17_057	ESPAC_17_058	ESPAC_17_062	ESPAC_17_063	ESPAC_17_072	ESPAC_17_077	ESPAC_17_078	ESPAC_17_088	ESPAC_17_089	ESPAC_17_109	ESPAC_17_045	ESPAC_17_060	ESPAC_17_074	ESPAC_17_091	ESPAC_17_104	ESPAC_17_112	ESPAC_17_113	ESPAC_17_041	ESPAC_17_107	ESPAC_17_090	ESPAC_17_103	ESPAC_17_044	ESPAC_17_093	FLL5	VVM2	YMF4	F5SU	ESPAC_17_111	J9HR	LHJN
GPA33	0.039822	-0.777526	-1.41954	-0.997347	-0.222363	-1.18011	-0.0984123	-1.22588	0.752711	-0.795096	-0.482702	-1.17498	-0.724958	-1.56068	0.295197	-1.15567	-1.38663	-1.01757	-1.35816	0.283725	0.0944771	-0.0683572	1.28682	0.293073	0.744259	1.30433	1.14983	0.480351	1.20082	1.18009	1.33344	1.61227	2.76844	1.4448	1.13388	0.761653	-0.111334	0.713691	0.0071081	-0.161946	1.05939	-0.741453	-1.37354	-1.22245	0.72212	-1.39772	0.506026	0.338918	0.432195
CTSE	0.522057	-0.0320698	0.766233	0.254067	0.0128719	-0.0774104	0.440149	0.0512851	-0.0693622	-1.20757	-0.0377726	-0.288341	-1.94278	-3.26144	-0.699872	1.02258	-1.90844	-3.54871	-1.12885	1.36961	0.734267	0.512607	1.06443	1.07431	0.241395	0.964395	0.853047	0.87113	1.3294	-0.0799302	0.812888	-0.18639	0.632232	0.417045	0.864592	0.701293	0.727523	0.869959	0.649264	0.118456	0.99149	0.874902	-0.173614	0.996243	1.0101	0.811008	0.874645	0.401831	-0.0753056
SULT1C2	0.851219	0.191924	1.60552	0.55949	-1.97411	0.105087	-0.671429	-0.813211	-0.474765	-0.70147	-0.69399	-1.18511	-0.853589	-2.42817	-0.972627	-1.96209	-1.05171	-2.06897	-2.44987	1.38375	0.281616	-0.6611	1.41496	0.959887	0.566403	1.07924	1.10028	1.04011	1.06491	0.180123	0.484504	0.715052	0.12813	0.352033	1.70937	0.359553	0.930655	0.576107	0.338072	0.00542866	0.359858	-0.578837	0.0705905	-0.11025	-2.23275	-0.767613	-0.128355	-0.304824	1.98886
MYO7B	0.200951	0.0778086	-1.88287	-0.143373	1.56248	-0.662097	-0.778312	-1.28475	0.200405	-1.53405	-0.734114	-1.4049	-2.30895	-2.36547	-1.05494	-1.63326	-0.624443	-2.36201	-2.04654	-0.999417	1.01418	0.612145	0.540236	0.583659	0.433727	1.3304	-0.060306	0.0959688	0.344882	1.07182	1.07229	1.46992	1.68529	0.802932	1.21839	0.514505	0.505461	0.869825	0.704928	0.674913	0.27967	-0.378452	-1.07484	-1.63965	-0.274622	-0.853626	0.748132	-0.758472	0.243294
SLC40A1	0.836186	0.28115	-0.226171	0.426863	0.250673	-0.30598	-0.185428	-0.0348634	-0.22976	-1.77425	-0.513585	0.104029	0.16897	-0.842891	-2.76518	0.124842	-0.846328	-0.690052	-0.683973	1.10419	0.400201	0.864239	0.383158	1.28022	0.662687	1.46243	1.55992	0.462131	0.218604	1.23481	1.05054	0.475052	1.75998	0.843923	1.21022	0.816703	0.0173828	0.812283	0.769279	0.803836	-0.184866	0.248706	0.424778	0.920156	1.65416	-0.131444	0.0586119	0.330281	0.345164
FZD5	-0.052688	0.0665323	-0.0884178	0.210598	-0.468629	0.885198	1.03422	-0.313725	0.118592	-2.00568	-0.38967	-0.921998	-0.367208	-0.993373	0.0998612	-1.16092	-0.80534	-0.0909587	-0.767184	1.04721	-0.142872	0.00776989	0.4126	0.515607	0.979881	0.416946	0.558639	-0.229864	1.32664	0.860617	2.21433	0.997881	1.44997	1.28086	0.636558	0.0462065	-0.202933	0.532446	1.07833	-0.215749	0.777105	0.521001	-0.0168484	0.807516	0.365965	0.461842	0.725713	0.450607	0.238518
VIL1	0.605413	0.688522	-1.33918	0.415424	0.782713	-0.334897	0.972234	-0.624388	0.470561	-1.9465	-0.600232	-2.12517	-0.965456	-2.33028	0.814369	-1.96832	-2.07712	-2.32263	0.601899	0.268131	0.504507	0.292607	1.03415	0.66261	0.363978	0.374924	0.872969	-0.0207979	0.926454	0.911097	1.18691	1.09318	1.7418	0.942804	0.904839	0.996425	-0.00740983	-0.420877	1.05307	0.632731	-0.091686	0.974532	-0.405426	-0.579269	0.288678	1.00475	0.201427	0.415079	-0.571723
TM4SF20	0.495967	-0.285307	-1.01748	-1.03194	-0.999997	-0.981575	0.313686	-1.02339	0.19659	-1.14658	0.380954	-1.02332	-1.03143	-1.02686	-0.269794	-1.14658	-0.971494	-1.02424	-1.04469	-0.428745	-0.46159	0.745954	0.266774	0.636864	1.56113	-0.0269491	1.10987	1.10414	0.775515	2.19571	0.5568	1.89222	1.79958	0.115265	2.08772	1.50906	0.745792	0.0218667	0.0191254	-0.123699	1.69267	0.461014	1.83055	-1.03432	-1.03112	-0.977276	1.31872	-1.01724	1.3152
GPR35	0.531681	0.886727	-0.629519	0.0685421	0.941717	0.519846	-0.0739699	0.197435	0.207964	-0.477861	-0.808085	-0.661394	-1.01158	-2.00151	0.240702	0.176846	-0.716763	0.0898007	-0.0657859	0.00999247	0.357401	0.298671	0.493193	0.617606	0.430205	0.746134	-0.136076	0.0932545	0.315798	1.36845	0.922902	0.60235	2.27899	1.1275	1.36161	0.98607	0.171937	0.464641	0.141622	-0.395685	0.822593	0.460062	-1.06785	-0.328289	0.0639248	-0.494896	1.16321	-0.727627	0.909099
SLC6A20	0.860754	0.638706	0.196288	-0.0318782	0.0974988	2.25053	0.779356	-0.838518	0.12832	-2.42869	-0.473357	-0.145886	-1.22284	-2.10281	-0.176339	-1.93675	-0.767227	-2.00241	-1.05431	0.0440203	0.747081	1.02454	0.306312	0.0181526	0.673461	1.36941	0.472472	0.907831	0.201852	1.57928	1.12509	-0.0724377	1.98591	-0.243136	0.56396	0.65991	0.234324	0.668818	0.382854	0.772067	0.991981	0.176134	0.809881	0.61606	0.0653033	0.477746	-0.180434	0.526934	-0.418026
HHLA2	0.52909	0.307087	-1.42587	1.03282	-0.528157	-0.554872	0.325287	0.845648	-0.181112	-1.31916	0.0523221	0.236192	-1.54198	-1.94379	0.239298	-2.57534	-0.929717	-1.25571	-2.30034	-0.895793	0.390117	0.727713	1.01373	0.668775	1.28048	0.747021	0.617533	0.954682	1.38572	0.690394	0.399453	1.37089	1.63246	-0.663598	0.779236	0.522701	0.0479574	0.482365	1.19935	0.883827	0.446837	1.28548	0.289343	0.0103718	0.231315	0.10956	0.853613	0.17117	1.28137
NR1I2	0.0523002	-0.105181	-0.675442	0.00107937	-0.111799	0.0663628	-1.16126	-1.37316	-0.163681	-1.18388	-0.762059	-0.547626	-1.73365	-1.95189	-0.256607	-2.1153	-1.54129	-0.279246	-1.97623	0.523997	0.990792	0.788229	0.641543	0.277944	-0.943704	0.981862	0.52948	0.861971	1.15401	1.10631	1.56575	1.05575	1.59615	1.05207	0.893968	0.517298	0.99762	0.718668	0.35507	-0.144264	1.25809	0.707091	-1.93933	-0.44762	0.197398	-0.172241	0.720044	-1.02475	0.371241
MUC13	0.544742	0.291663	-1.58063	0.43464	-1.06692	-0.722829	0.15492	-0.0276926	0.177918	-1.47626	0.0493951	-0.796998	-2.22421	-2.91997	0.112018	-2.91245	-0.664439	-0.951471	-3.16518	0.0556952	0.0527807	0.637253	0.963225	0.523932	1.36594	0.709121	0.487085	0.627461	0.902982	1.07836	1.33242	1.18659	0.437976	1.32262	1.06233	0.450632	0.292603	0.485787	0.700179	0.00193153	0.959639	0.546515	-0.649388	0.126185	1.32432	0.418199	1.37856	-0.302223	0.369781
SI	-0.746569	-0.623282	-0.616552	-0.631114	-0.746569	-0.746569	-0.746569	-0.622504	0.0616997	-0.102364	-0.746569	-0.62243	-0.630598	-0.625994	-0.746569	-0.746569	-0.746569	-0.623355	-0.746569	-0.746569	-0.746569	-0.148954	0.513231	1.22695	0.350437	-0.746569	0.821013	0.798707	0.617336	2.19109	1.83898	2.68078	2.00508	1.82735	1.00632	1.21022	0.250852	-0.746569	0.22879	0.14386	0.125779	-0.746569	-0.61673	-0.746569	-0.630289	-0.57606	0.197258	-0.616304	-0.610872
BTNL8	0.912869	-1.17103	-1.45109	-1.06918	-1.36831	-1.45401	0.840471	-1.50137	0.257639	-1.29324	-0.0300117	-1.40709	-1.52064	-1.65393	-0.966579	-1.79985	-1.58645	-1.65073	-1.67567	0.131541	0.844825	1.0205	1.43833	0.272173	-0.189982	0.536097	0.253105	0.509447	1.05292	1.23046	1.53776	0.105236	1.32246	1.67973	1.42485	1.41979	0.77811	0.794465	0.269382	0.397525	0.856603	0.568624	-0.76725	0.427544	2.3613	-1.30363	0.264726	-0.716026	0.324922
GMDS	0.0798078	0.134314	0.791326	-0.0805556	0.428131	0.743851	0.199394	-0.419662	-0.687141	-1.45964	-0.357702	-0.585664	-0.36063	-0.588133	-0.699863	-0.678226	0.155591	-1.43694	-0.420638	1.40049	0.663314	0.904923	2.0993	0.71669	0.714995	-0.211611	1.11713	0.70769	0.296849	0.126177	1.98768	-0.852266	1.44489	2.39728	1.88791	1.61183	-0.346758	-0.988143	0.261251	0.258051	1.30095	0.441039	0.384787	0.322372	0.339175	0.990753	1.00303	-0.131093	-0.099173
DPCR1	0.919095	-1.8222	0.163931	0.694647	1.06743	0.314915	-0.443665	-1.77896	0.503252	0.138333	-0.436325	0.171768	-1.8283	-1.82446	-0.0461957	-1.12156	-1.77793	-1.82226	-0.105866	0.139479	0.598884	1.28668	0.353974	0.229394	0.347513	1.42088	0.782931	1.3455	1.21745	0.0676575	-0.114012	0.312939	-0.784444	-0.525686	0.486774	0.759276	0.957159	0.940893	0.570905	0.183116	0.890186	1.50276	-1.04341	1.0003	-0.92754	-1.78279	1.99502	0.376473	-1.81184
SLC44A4	1.31947	0.399922	-0.2554	0.129536	-0.00150417	0.638341	0.0212092	-0.428309	0.123516	-0.367555	0.14184	-0.887307	-1.36584	-0.637792	-1.07725	-0.296633	-0.921589	-2.40702	-0.563734	1.26206	0.768561	0.877306	0.816726	0.937975	0.490869	0.290806	0.470985	0.650255	1.22284	0.799582	1.27039	0.935791	0.775657	0.252089	1.29933	0.781335	0.162854	0.504963	0.600674	0.889103	1.18653	0.550588	-0.140458	0.47023	0.446358	0.465982	1.26069	-0.711697	1.24385
PAQR8	-0.357905	-0.249897	0.19183	-0.0446712	-0.685757	-0.313554	0.797967	0.410397	-0.997063	-1.74198	-0.237058	-0.937909	-0.521038	-1.06575	-1.7911	-0.966396	-0.848978	-0.495762	-0.51732	1.25038	0.540943	0.35297	1.23384	1.0397	-0.289907	0.218702	1.43255	0.617087	1.18265	0.7914	0.95392	3.39584e-05	0.53304	1.98416	1.85145	1.14205	1.18595	0.448859	0.719135	-0.625918	1.00405	0.416898	0.241325	1.81888	0.478203	0.521132	0.335874	0.323879	-0.599152
SH3BGRL2	0.660421	-0.0824746	0.168234	0.2925	-0.568775	0.808169	0.423257	0.232041	-0.71452	-1.94427	-2.56751	-0.076182	0.41679	0.0700706	-0.427661	-0.217442	-0.159471	-1.41471	-0.905293	1.01375	0.496926	0.400243	0.970843	0.836614	-0.486308	0.47505	1.64734	0.577898	1.40324	0.129192	1.31669	0.271565	1.36576	1.47267	1.57183	1.14552	-0.565818	0.485275	1.24001	0.771918	-0.397546	0.200333	0.459019	0.866756	1.41822	0.134494	-0.0114498	0.350727	-0.00715684
IYD	-0.00712946	-0.331525	-0.953205	0.179635	-0.457867	0.656796	-1.06312	-1.84945	0.441833	-0.293125	-0.0579214	0.131567	-1.30529	-2.15387	-0.0586154	-2.43044	0.835361	-2.19926	-2.29403	0.14806	0.99867	0.67922	0.427596	0.489606	-0.319198	0.646877	0.210597	0.549629	0.818352	0.758176	1.59707	0.511792	0.958535	1.22103	1.5887	0.554153	0.332201	0.741523	0.901342	1.03162	1.1653	1.16295	-0.88495	-0.0925059	1.00122	-1.47903	0.91505	-0.300901	0.709375
AGR3	0.710599	0.977131	-0.571856	0.65579	0.0894392	0.395349	0.593774	0.0373109	0.358447	-0.371267	-0.138565	-2.05873	-1.43801	-1.87123	-0.890709	-1.828	-0.962712	-1.92249	1.02715	0.837959	0.104233	0.108429	0.928277	0.704102	-0.0659635	1.05848	1.46959	0.700136	1.13046	0.474081	0.951831	0.807983	1.27102	1.38388	1.16373	1.06554	0.122007	0.591325	0.582856	0.589161	0.613761	-0.480205	-0.0078907	0.992032	1.06236	-2.32888	0.650668	-0.361455	0.088957
DDC	0.469945	-1.16059	-1.71912	-0.94637	-1.83273	-1.45832	-0.296198	-0.574243	-0.941242	-1.41791	-0.793027	-1.79182	-0.437868	-1.87287	0.706863	-2.05176	-1.53475	-1.86895	-1.04703	0.234042	1.01321	0.0114872	2.06936	0.279837	-0.0694399	-0.14543	0.763549	0.412882	0.845884	0.199224	1.73548	0.780261	1.70988	-0.0200003	1.16872	1.31612	0.671462	-0.0845599	0.170143	0.125917	0.602726	-0.0722434	0.721891	0.727107	0.311974	-1.20872	0.0492932	-0.33414	-0.543544
MUC17	0.388368	0.832221	-1.57685	-0.751394	-1.47867	-0.553541	-0.498817	-1.40608	0.363546	-0.888129	0.0250203	-0.0579766	-1.58795	-1.58431	-0.273696	-1.6796	-1.6796	-1.58222	-1.5985	0.991041	0.996744	1.17897	0.718421	0.774839	-0.0487326	1.28575	0.614875	0.740135	0.64369	1.01643	1.29522	1.59879	1.24033	0.468962	0.598496	0.642608	0.760494	-0.268049	0.397246	-0.695424	0.849147	-0.640476	-1.57699	-1.07597	-0.448118	-1.54484	0.911714	-1.19823	0.101354
CA2	0.810726	0.0504119	-0.111768	0.0767858	-1.34844	-0.281793	-1.09953	-0.294128	-0.506982	-0.862043	-0.174285	-1.67037	-0.653986	-1.26774	-1.09546	0.785577	-1.92025	-1.58461	-1.43242	2.4266	0.853993	0.213399	1.18819	1.83887	0.984311	0.0407658	1.01464	0.742612	1.32762	0.0526486	-0.179085	-0.679103	-0.633168	0.1616	0.511842	0.93649	0.211634	0.0327032	0.823546	1.79288	0.947254	0.957081	0.976747	0.775429	1.44306	1.42831	0.346537	0.459925	-0.616706
CDH17	0.0196578	-0.131548	-1.84999	-0.103558	-1.36336	-1.68733	0.390226	-0.527496	0.674829	-0.715582	-0.925579	-0.971474	-1.64141	-2.11679	0.410333	-0.971756	-1.55026	-2.06647	-2.13375	-0.601763	-0.442667	0.0290751	0.882259	0.696781	0.0992902	0.806184	0.627878	0.364501	1.08011	1.02745	1.37234	1.35705	1.96656	1.18154	1.15653	0.273359	0.941886	0.179858	0.678436	0.892648	-0.0462429	-0.220154	-1.29452	-1.57305	1.32302	-1.51251	0.606647	-0.400187	0.784068
ANXA13	-0.114534	0.099181	-1.70389	-0.653484	-1.79821	-0.713282	0.831865	-1.71642	0.107824	-1.199	-0.403647	-0.985212	-1.60603	-1.83153	-0.431163	-1.3563	-1.25799	-1.76584	-1.18524	-0.568787	0.926911	0.117627	1.17935	0.646496	0.55605	-0.466885	0.57596	0.515408	-0.108268	1.77938	0.828465	0.948238	1.94535	0.775314	0.974732	1.44235	0.1148	0.462911	0.708698	0.832871	1.57626	0.292068	-1.16515	-1.37572	0.306139	0.617672	0.287395	-0.988874	-0.587538
RASEF	0.941088	-0.549137	-0.395835	0.46791	-1.29335	1.07182	-0.169461	-0.897197	0.318984	-1.30435	0.305342	-1.26319	-0.139693	0.126993	-0.594456	-1.30166	-0.782461	-1.92173	-0.489251	1.03145	1.29145	0.474017	0.364228	1.09543	1.10303	2.44561	1.0176	0.133676	1.36716	0.117148	1.1132	-0.367864	-0.428361	1.58114	0.590306	0.476296	-0.00812311	-0.0333025	0.190446	0.21442	-0.457851	-0.791578	-0.00764623	0.600261	0.468554	0.396713	-0.398641	0.449036	0.873841
AKR1C3	0.659205	0.686265	0.144466	0.528501	-0.340017	-0.382468	-0.0323576	-0.044756	-0.72104	1.20566	-0.827352	-0.0813974	-0.102446	1.06739	-1.48592	-0.521222	-0.319578	0.978414	-0.927121	-0.37358	0.332557	1.43427	0.96175	0.299149	0.610842	-0.463557	0.295801	0.791994	0.688003	0.330772	0.377093	0.454166	1.80556	1.29462	1.50263	0.927907	0.302614	0.308542	1.0572	1.49528	-0.813204	1.70493	0.968294	0.392165	1.60735	1.54323	0.724584	0.295315	0.283859
HKDC1	0.355729	0.354014	-1.03715	0.971783	-0.827243	-0.208547	0.693948	-0.702462	0.0266237	0.103507	0.921916	-1.57672	-0.843728	-2.67148	0.47635	-2.76285	-0.984804	1.37031	0.611322	-0.108265	0.860717	1.24884	-0.0544201	0.379603	0.799862	0.543714	0.321384	0.29569	0.336002	0.611872	0.413901	0.50454	1.59366	-0.152145	1.09324	-0.0339408	0.936274	0.532077	0.376324	-0.0854879	0.607416	-0.323022	-0.835936	-0.188816	0.102036	-0.439739	0.26851	-0.0810044	1.06237
CYP2C18	0.804998	0.0304072	-0.377215	-0.111246	-0.995898	0.147779	-0.189119	-1.60112	0.335232	-1.49207	-0.666454	-0.238904	-1.75603	-2.15235	-0.284476	-0.0852485	-1.90231	-1.87597	-2.17697	1.41495	0.624551	0.847756	0.657068	1.08167	0.0594926	0.42695	0.93245	1.20027	0.949728	0.895137	0.638111	0.558126	-0.0859489	0.352719	0.603318	1.14076	0.842783	1.11391	0.945392	0.737604	1.0852	0.805575	0.146371	0.273893	-0.804289	1.06504	0.646915	0.21981	0.652938
SEMA4G	0.877519	-0.10617	-0.225925	0.576747	0.825056	0.625697	0.265113	-0.89693	0.559436	-0.943136	-1.32841	-0.975433	-1.75697	-2.3465	-1.04255	-0.655393	-0.680844	-2.83012	-0.584266	0.965311	0.808498	0.668047	0.378926	1.06987	-0.295072	1.48244	-0.771216	0.37898	0.283422	1.39641	0.66972	1.1631	0.848856	0.095625	0.0982337	1.09836	0.819694	1.05755	0.126435	0.482743	0.604439	-0.804966	-1.03195	-0.549415	-0.286058	0.055664	-0.205868	-0.221465	-0.619336
USH1C	0.695703	0.300451	-0.835572	0.0462663	0.655822	0.613102	0.436325	-0.11299	0.164984	-2.05863	-0.452901	-0.608219	-1.96611	-2.59188	-0.792727	-3.55643	-0.558988	1.45549	-0.47889	0.712317	0.955309	0.614531	1.02285	0.378353	0.113484	0.673787	0.414124	0.283516	0.832538	0.748286	0.574687	0.871327	1.46581	0.237237	1.09524	0.920967	0.707919	0.821977	0.298895	0.947211	0.113816	0.0446552	-0.437336	0.102409	0.423916	0.585342	0.639927	-0.0378074	-0.0079676
KCNE3	0.853094	-0.0647678	-1.0215	-0.102456	-1.27452	0.396769	-0.634664	0.243268	-0.872592	-1.6068	-0.684266	-0.312846	-0.587608	-0.88603	-2.19791	-2.51411	-0.747579	-0.190289	-0.321717	1.92591	1.32611	1.36883	0.768661	1.37806	0.884752	0.453592	1.22047	0.637218	0.315234	0.387792	1.36641	0.215364	1.003	0.51971	0.662716	1.18407	0.109351	-0.164269	0.573408	1.00301	1.54075	0.447458	-0.080091	0.990715	0.791193	0.0653158	0.234786	-0.618188	-0.557931
PDZD3	0.241379	0.117151	-1.08587	-0.360675	0.54137	0.392927	-0.568375	-1.64411	0.156618	-1.44429	-1.49758	-1.24585	-1.51403	-1.82398	-0.461291	-2.05608	-1.71665	-1.8189	-1.85856	-0.643343	0.451775	0.0452709	-0.193131	0.566192	-0.0876915	0.834482	0.263009	0.40353	0.340811	1.40575	-0.0607234	0.701324	1.93177	-1.03852	0.688089	0.561921	0.856533	0.15752	0.373089	1.14933	0.963187	0.200761	-1.05924	-1.06853	-1.26547	-0.285418	-0.348192	-1.2076	0.926391
MYO1A	0.425548	0.701758	-1.37943	-0.511629	1.1952	-1.3454	0.343945	-1.15151	0.310363	-0.655791	-0.649657	-1.78376	-1.73569	-1.78809	-0.0390339	-1.93454	-1.56655	-1.78488	-1.8099	-0.283447	0.630043	0.139847	1.52833	0.608934	0.43512	0.97629	0.604313	0.581679	1.0813	0.749825	1.65407	1.16012	2.01555	0.664319	1.06716	1.22271	0.357919	0.570807	1.08251	0.797892	0.775965	-0.320644	-1.27211	-1.19364	-1.12298	-0.213213	-0.14609	0.295848	-0.244445
LYZ	0.642739	0.81666	0.764594	-0.077073	-1.51227	-0.607655	0.23092	-1.0208	0.357692	-1.10624	-0.260274	-1.57549	-1.80886	-2.15902	-1.38115	-1.40339	-2.62531	-1.74945	0.244746	1.84239	0.826243	0.599639	1.60974	1.65592	-0.230965	0.598531	1.11639	0.527347	0.481157	0.0361585	0.970413	-0.0759012	-0.328746	1.25531	1.11559	1.79469	0.108238	-0.0340299	0.849158	0.486466	0.560547	-0.371415	0.256279	1.11012	1.09807	0.247135	-0.124076	1.26965	-1.28188
TSPAN8	0.375863	0.0533281	0.684143	0.580838	-1.22561	0.226068	0.146548	-0.241849	0.218775	-1.54918	-0.383682	-0.29989	-0.944842	-2.51855	-0.804889	0.892021	-0.960813	-1.29923	-2.37166	0.874567	-0.158008	0.368862	0.40121	0.8368	0.493641	0.498879	1.39581	0.638564	0.995748	0.668884	0.3227	1.12381	1.8608	0.731801	1.18786	0.875282	0.228978	0.675731	0.783555	0.609457	0.53805	0.0256899	-0.0402298	-0.030384	0.810478	-0.500315	0.888547	0.128618	0.395655
TESC	1.1041	-0.22252	1.22511	0.738259	0.21546	0.516433	0.757561	-0.743329	-0.252425	-1.99429	-1.34811	-1.26456	-1.50856	-2.57348	-0.97894	0.83106	-0.47796	-1.95991	-0.0422134	1.21773	0.369744	-0.0904035	1.11047	1.00274	0.392009	1.10748	0.831088	-0.180197	1.40877	0.332495	-0.135403	-0.717368	-2.99928	0.385937	1.951	1.38369	0.424988	0.943105	-0.0607756	0.098017	1.02536	0.790546	0.0482753	-0.308139	0.532789	0.898812	0.60513	0.0154811	0.703173
ATP7B	-0.641578	0.459618	-0.090607	-0.378972	-0.237748	1.04081	-0.302444	-0.731681	-0.0636749	-0.953003	-0.611495	-0.333967	-1.15677	-2.00034	-1.04446	-1.00449	-0.572204	-2.45753	-1.73356	-0.39085	1.4874	-0.00783596	1.27044	-0.17217	0.327592	-0.196821	-0.0555034	0.338116	1.06863	1.4934	0.792527	0.253883	1.52911	0.324359	0.878794	1.48635	0.956435	1.16967	-0.159051	1.17398	1.32843	0.149678	-0.568344	-0.60087	-0.637117	1.54069	-0.907988	0.053215	-0.60621
GPX2	0.681354	0.25473	-0.528763	0.0268871	-0.638818	0.513534	-0.289509	-0.954048	-0.385141	-0.420042	-0.852695	-0.34478	-1.07273	-2.71164	-1.52776	0.468508	-1.73711	-2.48932	-0.858527	1.29556	0.99242	1.09343	1.06641	1.03003	1.07921	0.626249	1.00918	0.8136	0.529375	0.705539	0.437745	0.0917757	0.520939	0.80127	1.28909	1.2238	0.815767	0.746032	0.585003	0.611432	0.718359	0.948381	0.545514	0.185674	0.559205	0.796765	0.608633	-0.412034	0.866483
CKMT1A	0.73184	-0.00809952	-1.22903	0.327002	0.87432	-1.22824	0.106192	-1.07944	-0.638896	0.248047	-0.0737283	-1.09344	-0.668322	-0.6959	0.561479	-2.31577	-1.31935	-2.3158	-0.7879	0.293199	1.01166	0.967017	2.13061	0.337086	-0.301055	0.473295	0.886918	0.585719	0.872758	0.657897	0.671313	-0.010884	1.97952	1.34782	-0.140856	1.06694	0.482112	0.555158	0.0149343	-0.313703	2.06074	0.714348	-0.857447	0.555975	0.901913	-0.201524	0.2354	-1.08643	-0.277314
GCNT3	0.820017	1.35919	0.0746055	0.634002	0.508162	0.252971	0.794982	-0.254069	0.133522	-1.08835	0.0224305	-0.888524	-1.32435	-2.90829	0.531406	-2.72927	-0.425898	0.692676	0.621058	-0.431371	0.131224	1.51114	1.45559	0.389924	1.29632	0.690784	0.974188	0.639777	0.779654	0.97502	0.740863	0.574234	1.11691	0.570706	0.891132	0.444522	0.171181	0.412344	0.411633	0.575908	1.21198	-1.22024	-0.496036	-0.3439	0.751281	-0.0897306	0.81351	-0.749569	0.88798
CALML4	0.361533	0.36481	-0.604339	0.27944	0.489823	-0.128913	0.362421	-0.117146	0.379734	-1.92963	-0.178741	-0.157803	-0.382937	-1.02039	-1.18934	-2.42795	0.0973864	0.0730367	-0.400518	0.659843	0.132417	0.784944	2.2569	0.897035	1.40515	1.47571	1.28468	0.519205	1.02551	0.687775	-0.428427	0.201295	1.78559	0.553889	0.871283	0.580728	0.62435	-0.0295084	0.340106	0.73662	1.68336	-0.0468499	0.117625	0.0659935	1.06583	-0.46382	0.906773	0.43112	0.155065
TMC5	0.867346	0.323741	1.41501	0.00159789	-0.467847	1.57294	0.640105	-0.289384	-0.0893626	-1.51812	-0.175572	-0.991188	-2.0751	-1.69873	-0.48168	-0.369284	-0.807844	-0.198448	-0.112126	1.12041	1.10942	1.24048	1.56157	0.630624	0.887889	0.655993	0.525852	0.631089	0.314132	0.264124	0.618414	0.630965	0.375356	-0.502791	1.26413	0.955838	-0.211186	0.0462745	0.247032	0.0877298	0.420546	0.266103	-0.00289154	-0.101559	0.880785	0.215241	0.517167	-0.562012	0.489883
TOX3	0.376067	-0.351033	0.421124	-0.371211	0.104204	1.29133	0.375769	-0.430729	0.368819	-1.49836	-0.544335	-1.32675	-1.61374	-2.69307	-0.530342	-2.39893	-1.1026	-2.70163	-0.885335	0.121276	0.563631	0.123779	0.905173	0.732529	0.814945	1.1802	0.799649	0.324852	0.665418	0.4394	1.56843	1.06425	0.477044	1.41669	1.01475	0.416493	-0.731943	0.53534	1.18528	0.521374	-0.012495	-0.121635	0.180672	0.0580313	0.446602	0.663593	-0.275639	-0.415801	-0.0157795
DOK4	-0.15797	0.502552	0.0273661	0.231151	-0.109078	-0.0533432	0.408936	0.751306	0.0124023	0.446571	-0.407281	0.00965219	-0.875441	-0.394502	-0.761967	-0.733853	-0.547826	0.983249	-0.143354	-1.20335	0.745982	0.7397	1.76436	0.0565619	0.647612	-0.118738	-0.776985	0.548148	0.578936	0.597169	0.71707	1.10854	2.39332	1.08582	0.997728	0.547558	0.5474	1.13133	0.034315	0.248336	0.310328	1.27942	-0.404664	0.0857455	0.701043	0.120407	1.86459	-0.355339	-0.00374129
HSD17B2	0.648877	0.443162	0.262692	0.268415	-1.80636	0.800302	0.358087	-0.767375	-0.501899	-2.74182	-1.06424	-0.767673	-0.578835	-0.760078	-0.377438	-0.0763073	-2.88623	-1.49437	-0.682791	0.326624	-0.140091	0.32785	0.162057	0.472562	1.05773	-0.458444	0.635763	1.22012	1.09016	1.01063	0.475369	1.16224	1.25158	0.673456	1.38839	1.4839	0.400974	0.13963	0.802047	0.950208	0.910198	0.715615	0.297796	-0.193659	0.205456	0.947212	1.09835	0.867159	0.362165
ST6GALNAC1	0.725168	0.301812	1.07026	-0.204623	-0.648314	-1.17811	0.0270385	-1.02836	0.344573	-0.591254	-0.126101	-1.80781	-0.314438	-2.18579	-0.886607	0.924377	-0.544632	-3.18079	-0.0360132	1.58407	0.59252	0.765736	1.18648	1.10993	0.74437	1.36802	0.939676	0.693844	1.11128	0.57689	2.12056	-0.598463	0.457037	1.78948	0.44313	0.832837	0.914889	0.782352	0.517517	0.0580913	0.633793	0.0870424	-0.0285972	0.762947	0.772117	-0.837804	0.107805	-0.287772	-0.376178
GATA6	-0.543657	-0.390877	0.523959	-0.161046	-0.254121	0.692896	-0.195481	-0.112632	-1.779	-2.05827	-2.45781	-0.37111	-0.638051	-2.02305	-3.36677	-1.47187	-0.513129	-1.65162	-1.59027	1.96629	0.889834	-0.230245	0.413247	1.39231	0.267748	-0.807236	1.52385	0.0264359	1.55979	0.210233	1.45514	0.773398	0.908162	0.460136	0.581465	1.29957	-0.119571	-0.0467968	1.08455	0.280069	0.901624	0.402867	0.684885	0.764697	0.347771	0.744012	-0.0368022	0.374739	-1.09068
TNFRSF11A	0.478605	0.505182	0.540672	0.00954789	0.141837	0.402016	0.391078	-0.270109	-0.506563	-0.853441	-0.314351	-0.631176	-0.627614	-0.780983	-2.08752	1.30636	-1.31164	-0.244387	-1.20428	0.856124	1.0662	0.966504	2.35663	0.377742	0.644858	1.69653	1.02477	0.00766158	-0.00176145	1.01306	-3.51722	0.160656	-2.12983	1.40759	0.944229	0.5184	1.25755	0.72842	-0.0804194	0.819862	0.842307	0.42915	0.289491	1.04358	0.643573	0.816823	-0.55852	0.144796	-0.570763
LGALS4	1.55152	0.150144	0.0131584	0.411377	-0.562096	-0.00999555	0.29762	-0.505618	0.359988	-0.597529	-0.811112	-0.864035	-0.698102	-2.53477	-0.442973	-2.79007	-1.12402	-2.72953	-2.55229	0.118821	0.28156	0.614337	0.940592	0.424685	0.423874	0.351278	0.745693	0.568611	0.98254	0.711829	1.49576	0.511055	1.30637	1.25885	1.21723	1.34816	0.343627	0.502398	0.803153	0.621461	0.531528	0.598294	0.129055	0.0753775	0.360219	1.16119	0.843774	0.067817	1.35831
CYP2S1	0.816672	0.48812	-0.685685	-0.337315	0.611976	0.272956	0.599765	-0.467295	-0.767831	-1.53793	-1.33997	-1.78488	-1.66306	-1.27959	-0.629981	-1.07756	-1.41054	-2.37698	-0.225728	0.124597	0.824451	0.918544	0.868921	0.366486	-0.379464	1.10462	0.40312	0.48287	1.67341	1.1248	2.14414	0.912075	1.57289	1.02209	1.1121	0.399157	0.761632	0.141699	0.624996	-0.481313	1.28725	0.122955	-0.387795	1.0136	-1.22968	0.826299	-0.268286	-1.52287	0.283385
FOXA3	1.12895	-0.466355	0.520852	0.351866	-0.725477	0.44294	0.738665	0.439762	0.897179	-0.82523	-1.13823	-1.84474	-1.56774	-1.7733	-1.13085	-1.09671	-2.02222	-1.77872	0.883276	0.788892	0.420937	0.414795	1.05318	0.830484	0.436415	0.883543	0.933682	0.333576	1.51986	0.363971	1.41926	1.33135	0.71189	1.67487	1.12512	0.522687	0.767508	0.513479	0.717571	0.26582	1.02379	0.844624	0.174394	1.12384	0.635699	-0.440028	0.106175	-0.390883	-1.68815
FAM83E	0.425914	-0.089124	-0.302875	0.11734	0.754529	0.765748	-0.0481465	-0.346866	0.726678	-0.459453	-0.670429	-2.16717	-1.93139	0.0094383	-0.830003	-1.23599	-0.773491	-3.15552	-0.580141	-0.0795867	0.792703	1.41302	1.54194	0.713557	0.76656	1.07855	-0.346066	0.343581	-0.274636	0.846446	1.43195	0.841121	-0.292716	0.792211	0.874007	-0.0299269	0.168173	0.132301	0.323028	0.158004	0.149733	0.756954	-0.986242	0.876025	0.405058	0.0698159	1.33229	-1.2212	-0.656153
BACE2	-0.0767759	0.197736	1.1088	0.379797	-0.606389	0.430972	0.174361	0.335202	-0.821113	-1.78356	-0.155976	-0.670003	-0.0990297	-0.596775	-1.06025	-0.429483	-0.137621	-0.0891411	-0.177754	1.33148	0.967818	1.05273	1.30561	0.607522	-0.165373	0.373943	0.545504	1.51	0.935047	0.19634	-1.70611	-0.0326501	0.795745	1.84725	1.89916	2.32777	-0.776242	-0.0409728	1.30638	-0.0558468	0.368734	0.512254	0.500265	0.316251	0.764693	0.273448	2.22308	0.112886	-0.232859
GAL3ST1	0.345323	0.189818	-0.303801	0.43542	0.88837	0.105984	-0.860096	-0.69198	1.52782	-1.46927	-1.0645	-1.03597	-1.24338	-2.25722	0.356373	0.142068	-3.31565	-0.769341	-1.08029	-0.839026	-0.344309	-0.0651409	1.14137	0.750427	1.13322	1.28629	-0.234353	0.145058	0.465049	0.866263	-0.836941	0.209522	1.67276	0.051278	1.06076	1.30858	0.279658	1.02567	0.369813	0.487666	0.514663	1.45443	-0.206425	-0.438929	-0.0255073	0.522889	1.2544	-0.104102	-0.00363248
SLC5A1	0.567323	0.749512	-0.953428	-0.0513803	0.423696	0.481806	-0.11285	-0.71802	-0.282796	-1.38356	0.0973822	-1.50716	-0.529027	-2.51554	-1.43483	-1.80743	-1.29282	-2.4327	-2.32611	0.77837	1.30337	0.671553	0.462783	0.997928	0.766907	1.18087	0.878128	0.945404	-0.0377672	0.668876	0.487226	0.193221	-0.865894	0.472225	0.981723	1.09593	0.368759	0.677084	0.759476	1.63965	0.589518	0.342188	0.830802	0.651966	0.410473	-0.0275769	-0.199065	0.206066	0.0132739
BAIAP2L2	0.518502	0.180127	-0.916364	-0.338183	1.40917	-0.51406	0.139605	-1.15717	0.00208235	-1.01326	-1.12365	-0.665703	-1.8278	-2.5318	-0.551739	-0.401226	-1.85799	-1.84868	-1.13718	-0.752432	1.47747	0.746651	0.837344	0.156008	0.777651	-0.159113	-0.688688	-0.0825485	-0.121399	1.08572	1.2083	0.151169	0.74294	-0.0724661	1.56024	1.15385	-0.550092	0.793719	0.273859	-0.2967	1.38084	0.363257	-0.873295	-0.364525	-0.346015	1.78826	0.915757	-1.63529	-0.853826
HEPH	-1.16205	-0.135274	-0.568136	0.527278	-0.329903	-0.738935	-2.56909	0.564582	0.282407	-1.60153	-1.51013	0.48351	0.802266	0.00796429	-1.43203	-1.46468	0.248308	-1.50501	0.546224	1.8237	0.0340225	0.209505	0.523572	0.951401	-1.91836	2.00454	1.13024	0.995464	0.928385	0.429697	2.29976	1.7916	2.09266	-0.103769	0.925808	0.585299	0.245462	-0.769785	0.0512293	-0.170734	0.0428768	-0.566766	-0.583222	-0.0375866	0.138522	-0.836981	1.17811	0.184566	-0.177493
POF1B	0.726954	0.196777	0.379226	0.0295993	-0.649957	0.585804	0.157953	-0.0446791	0.398065	-0.401464	-1.04988	-0.996633	-0.934939	-2.45312	-0.377768	-0.288088	-0.755313	-0.510383	-1.04063	1.8392	0.404173	0.285868	1.2129	1.62229	0.209067	1.08634	1.76669	0.989236	1.31537	-0.324993	1.20131	1.25913	0.849445	0.962377	0.289101	0.437738	0.0592215	0.276438	0.821148	0.295216	0.095625	0.0422722	-0.169531	0.430123	0.644501	-0.0657552	0.345842	0.119912	0.319712
BCAR3	-0.344059	0.372827	1.13448	0.0820197	0.809685	0.680805	1.39617	-0.793339	1.14684	1.81914	2.102	-0.294875	0.641106	0.360913	1.6259	2.09623	0.46579	0.831163	2.18213	-1.21564	-0.706143	0.00677482	-0.465141	-0.583271	-1.51209	-0.226745	-0.999857	0.0233825	0.422609	0.0564926	0.681673	0.65413	-0.665288	-0.546776	-0.780336	-0.418111	1.26785	0.955212	-0.691996	-0.626571	-0.497894	-0.291882	-1.36429	-0.331577	-0.791462	-0.576298	0.843809	-0.389004	-0.179908
IVL	0.453341	0.158025	-0.734138	-0.540778	1.5227	-0.986332	0.486454	-0.745683	1.81	2.2196	2.27161	-0.74554	-0.0348194	0.653184	1.8489	0.606938	1.97087	-0.986332	-0.787297	-0.986332	-0.986332	-0.224206	-0.986332	-0.0856875	-0.23251	-0.146847	-0.310698	0.319838	0.736766	0.137767	-0.986332	0.878537	-0.250345	-0.986332	-0.986332	-0.986332	-0.0122885	0.0978596	-0.80689	0.0465258	-0.213826	-0.986332	-0.734483	-0.986332	-0.760784	-0.986332	0.072251	1.58885	-0.986332
SPRR1B	2.47493	2.21331	-0.825149	-1.12997	1.13573	-1.05249	0.0683229	-1.11681	1.60177	1.05417	-0.0881426	-1.1167	-0.394546	2.08274	1.56651	-0.715813	-0.926961	-1.30632	1.56791	-0.0400191	-0.400294	0.920313	-0.592712	-0.167412	0.316271	2.03835	0.452002	0.725808	0.499388	-0.383107	-0.365666	0.10814	0.908592	-1.30632	-0.269034	-1.30632	-0.341435	-0.292969	-0.90976	0.118557	-0.067617	-0.476119	-1.108	-0.323465	-1.12871	-1.04587	0.315816	-0.865305	-1.30632
S100A2	1.50154	-1.39493	1.21549	0.302632	-1.44978	-0.693124	0.805044	-1.67586	0.910666	1.0185	1.48078	0.678586	1.53609	1.96196	1.88923	-0.0196378	0.194124	-1.79925	1.46521	0.274758	-0.396324	0.317124	0.114375	0.203012	0.152608	0.0215642	0.588016	1.10602	0.732875	0.234413	0.237205	-0.0550699	0.980625	0.560548	0.0189479	-0.0526416	1.28032	0.737817	0.12385	-0.153386	0.793482	0.865246	-0.932445	-1.2081	-1.80873	-1.80255	0.395887	-1.68767	0.697602
IKZF2	0.392163	0.380691	1.45458	0.815544	0.415522	1.23319	0.738773	0.0408819	2.67506	1.82788	0.55849	-0.677626	1.31538	0.984267	0.0741113	1.69519	0.203899	-0.361958	-1.63378	-1.06045	0.21635	-0.58088	-1.26994	0.558997	-1.08548	2.17032	1.61112	-0.109962	-0.850746	-0.895651	-1.02514	1.29789	-1.48183	0.138854	-1.15762	-0.993237	-0.177212	1.34898	0.991874	0.091064	-1.91562	-0.937732	-0.126523	0.0508567	0.0407778	0.0041343	-0.264179	0.260978	0.755806
DCBLD2	0.951734	0.802809	0.541846	1.20944	-1.00386	0.385054	1.24876	-0.636586	0.796146	1.30789	0.587374	0.0674329	0.82519	2.09583	1.88705	-1.35015	0.516786	-2.46073	1.90891	-2.01456	-0.765257	-0.633798	-0.808435	-0.451557	-0.191258	1.36745	-0.155683	-0.403994	0.979386	-0.259248	-1.12103	1.03981	0.652772	-0.604182	-0.805743	-0.313309	-0.203323	-0.16416	-0.1005	-0.369409	-0.879632	-0.53427	-0.580992	-0.627928	-0.73087	-1.61122	-0.140391	0.00510751	0.683527
GPR87	1.06316	1.05361	-0.110035	1.82365	-0.406032	0.0577698	0.329706	-0.543731	0.962384	1.75031	1.63996	-1.29888	2.27036	1.90506	1.34843	2.10468	1.16914	1.13336	0.810151	-0.724128	-0.491684	-0.0940976	-0.882207	-0.632416	-0.689919	0.15716	0.833099	0.622078	1.04604	0.0675714	-0.670263	0.422114	0.0266702	-0.764238	-0.0822585	0.105606	0.977033	1.57632	-0.0356783	0.180761	-0.544471	0.403731	-1.27181	-0.57375	-1.38122	-1.67613	0.588878	0.547463	1.9333
EREG	0.63785	0.323989	2.01363	-0.101052	-0.764531	1.22274	0.858171	-1.54593	1.3191	1.78107	1.33805	-0.0530807	1.27988	2.82516	1.69451	-1.05519	-0.88474	0.245879	1.94612	-2.29748	-0.309382	-0.568005	-0.351295	-0.357849	0.441513	-0.0231349	0.404621	0.807189	0.46015	0.393117	-0.81948	0.109847	0.573075	-0.516273	0.16345	0.638862	0.730383	0.641238	-0.592479	-0.27089	-0.310529	1.16863	-0.638754	0.0926168	-2.13423	-0.492853	-0.112654	0.442686	-0.0658694
CSF2	-0.388621	2.22471	-0.349671	-0.30602	-0.113787	-0.821613	0.911304	-1.25468	0.84388	-0.0589335	1.69521	-1.43531	0.450951	-0.646697	0.0397362	-1.21388	-0.229083	-0.290497	1.65246	-1.03461	-0.676627	0.66785	-0.226886	-0.484773	-1.15059	-0.362305	-0.440091	0.885734	0.952886	0.204402	-1.53517	-0.187264	-0.465181	-1.1086	0.641004	0.135374	1.51743	-0.302182	-0.874144	-1.13701	0.335742	0.369062	-0.735307	-0.281764	-1.58922	0.463073	-0.23476	-0.847334	-0.362092
RGS20	1.90413	0.24195	0.491886	-0.821443	-0.743172	-0.126504	0.130655	-0.63663	0.303658	3.30812	2.05248	-0.389055	1.05773	-0.112013	1.0438	-0.957252	0.0382791	3.58928	-1.19356	-1.35737	-1.16144	-0.599993	-0.708674	-1.36016	-0.393434	-0.615645	-0.108542	0.214509	-0.474147	-0.407003	-0.765288	-0.713261	-0.484934	-1.01696	0.122496	1.26935	0.264429	-0.372356	-0.0581091	-0.844429	-0.563773	-0.886948	-0.89881	-1.16668	-0.323449	0.355358	0.307592	-0.000503015	0.285223
ANXA1	0.744136	0.520703	0.194079	0.533451	0.250137	0.125135	1.23062	0.34484	0.933652	1.37323	2.39094	0.743072	1.26818	2.63014	2.0804	1.97344	0.635085	1.74898	0.91541	-1.77493	-1.85821	0.44033	-1.15068	-1.44862	-1.11126	0.443189	0.878992	0.894165	0.514941	-0.538698	-3.48855	-1.28422	1.00936	-2.12093	0.170481	0.323297	0.423123	0.972506	-0.166688	-0.320414	-0.814035	-0.704335	-0.137541	0.394886	0.416141	-0.283012	0.765838	0.471197	0.379918
PTGES	0.906889	0.343124	1.09499	0.770236	1.81588	0.752179	-0.0388338	1.81399	1.13294	1.58688	2.23923	-0.301222	1.56712	2.04058	1.32567	5.12224	1.1246	-1.64376	0.621122	-1.14469	0.291796	0.196583	-0.804644	-0.40135	-0.274036	0.392912	-0.625219	0.296994	-0.608193	-0.130677	-0.276193	-0.240621	0.519912	-0.188297	-0.457186	-0.805678	0.0699973	1.22938	-0.799217	-0.626704	-0.417103	-0.55193	-1.3154	-0.519258	-1.10072	-0.647384	0.284232	-1.07442	1.68008
REEP3	0.741221	0.474833	0.871943	0.884112	-1.0214	0.269042	1.462	0.800464	1.85069	2.15178	1.36676	0.100904	1.21511	1.59013	-0.49012	0.246537	-0.376882	1.21318	1.23599	-1.08999	-0.761232	-0.786492	-2.04854	0.270793	0.486242	2.20911	1.81508	-0.18401	1.38793	-0.882775	-1.56771	1.05765	1.29908	-0.166875	0.620326	-0.438083	0.0476727	0.848987	1.01775	-1.34709	0.358329	-0.912535	0.0934055	0.298322	0.546619	-0.307423	-0.0477464	0.0925337	0.103742
CST6	1.2755	0.633397	0.618915	1.58671	-0.49189	0.238397	0.642648	0.836131	1.43585	1.17974	1.48329	0.609284	-0.0976728	2.42465	2.14754	1.55606	0.518131	-1.62134	1.04708	-1.59982	-0.423379	0.385965	-1.22322	-0.767087	-0.625232	-0.587112	-0.224089	0.548549	1.03069	-0.115243	-0.695889	0.994926	1.085	0.233738	0.107074	-0.38031	1.52396	0.906824	0.408707	0.0179618	0.125927	0.475962	-0.542936	-0.99682	-1.84072	-1.27722	0.560307	0.572397	1.2182
CATSPER1	0.133112	0.356724	1.16111	-0.00581227	-0.281912	-0.604816	0.493103	1.48417	0.230565	2.18035	2.67432	0.142868	-0.353303	2.64877	0.884466	0.659337	-0.72842	-0.0646596	1.72371	-0.828554	-1.3494	-0.540335	-0.808284	0.535553	-0.714564	1.25064	-0.451493	0.351916	0.964154	0.229793	-0.348581	0.229839	1.69521	1.33603	-0.0597354	-1.03084	0.0213671	2.20418	-0.622246	-0.980321	0.00489199	0.674806	-1.33776	-1.25425	-0.364977	-1.00443	-0.788414	-0.654229	0.513781
ANO1	0.383669	0.809841	-0.17107	0.287811	1.49143	0.459674	1.21203	0.520972	1.16208	0.527398	0.971092	-0.458407	-0.156369	-0.379704	1.73603	1.89359	0.185615	-0.554212	0.525097	-1.51943	0.328916	-0.0119177	0.164678	-1.45573	-2.89449	1.61155	0.134662	0.345902	1.19898	-0.337544	0.411342	0.0417803	0.751307	0.353469	-1.54893	-1.33121	0.853357	0.190364	-0.199713	-0.648231	0.737938	-0.536977	-0.302157	0.212709	0.0258268	-2.05859	-0.83829	-0.0570348	-1.14011
PTHLH	-0.432479	-0.618261	1.18676	0.932368	-1.23526	-1.29045	0.125078	0.527235	0.0757824	0.647517	2.27078	-0.56774	2.1014	2.37349	-0.19271	-0.358565	-1.26001	0.200498	0.112627	-0.0845512	-1.37029	-0.513513	-0.346869	-0.506291	-0.839686	1.18803	0.281709	-0.18073	0.549753	-0.533705	-0.993042	-0.07052	-0.382284	-0.630406	0.0816273	-0.965848	0.279982	0.861019	-0.737029	-0.307005	-0.0173423	1.26929	-1.47149	-1.52959	-0.281949	-0.819942	-0.298364	-0.709113	-0.758689
AMIGO2	-0.44078	0.278734	1.35798	1.28418	-0.722176	-0.0610114	0.428621	-0.180386	1.53144	2.8721	-0.189761	0.357092	2.20492	1.98968	1.3568	0.429501	-0.242604	0.489283	1.05739	-0.471744	-0.994995	-0.200711	-2.05105	0.335021	-0.824185	0.487431	0.820593	0.419494	0.758066	0.506382	-0.0494551	0.923449	1.84212	0.442361	-0.296313	-0.962041	1.57228	0.79256	0.519697	-0.678689	-1.40183	-0.176337	-1.0882	-0.32603	-0.522859	-0.818833	-0.0881915	0.135137	2.18652
TTC9	0.333427	0.302856	0.656853	1.45491	0.186465	1.22379	0.418243	1.00971	1.73905	2.1742	0.517771	-0.694895	0.918212	0.299186	1.65217	1.55975	-0.673357	-2.47929	0.910389	0.182614	0.227819	1.1702	0.198346	-0.443912	-1.87666	1.47454	-0.0843716	0.176779	0.862205	0.553539	-0.855314	0.522811	2.27016	0.662999	-0.944164	-1.06002	0.716046	0.949824	-0.587815	-0.440103	-1.2035	-0.353363	-0.237997	0.784737	-0.0788536	-0.69806	-0.294985	0.235451	0.734777
NMB	0.769213	0.763844	-0.0263127	1.79693	-0.43357	-0.68814	0.237302	1.40133	0.336098	4.17284	1.2751	0.804644	0.820778	2.16641	0.529281	1.13619	-0.721871	0.200027	1.01651	0.0380577	-1.09175	-0.0527718	0.130533	0.539447	1.20929	-0.214136	-0.29099	-0.232944	0.31986	1.02604	-0.778293	-1.11389	2.36934	-0.486605	0.420269	-0.342681	0.268311	-0.716781	-0.400937	-0.150815	0.714916	1.11245	0.0905774	-0.437342	0.246448	-0.364733	1.12398	-0.168726	-1.0484
ADORA2B	0.17524	0.346602	0.803284	0.867311	0.722195	0.529589	0.0802959	-0.26868	0.0640597	1.94041	1.62971	-0.299129	1.5469	2.51386	1.80446	0.772707	0.277218	1.58108	0.933163	1.34898	-0.114437	0.143823	0.740805	0.728533	0.16226	0.384816	2.15319	0.673993	0.180864	-0.10989	-0.633827	-0.173746	2.07455	-0.256086	-0.452243	0.266319	0.372201	0.626636	-1.43701	-0.827677	0.366498	0.0946517	-0.543806	-0.0172117	-0.967845	-1.21474	0.697307	-0.382022	0.595955
MUC16	0.844876	1.39641	0.481476	0.574459	2.05881	1.69793	1.29186	0.435134	1.604	0.932732	0.921722	0.170709	-0.305251	-1.91241	1.22727	1.09728	0.912051	-1.39822	-0.0138297	-0.751752	-0.393656	-0.182405	-0.5488	0.597621	0.75682	0.206117	0.352388	0.641145	0.301717	0.610858	-0.349555	0.750559	-2.01311	-0.825247	0.365295	-0.505135	0.460091	-1.94146	0.343365	0.286366	0.2258	0.0827774	-1.64614	-1.91869	-1.79749	-0.42023	0.678403	-1.8596	1.30427
TGM2	1.82894	0.984794	0.324312	-0.206374	0.665097	-0.524651	0.971987	-0.0991288	0.620995	2.40918	1.48264	0.161158	-0.0527625	1.46936	0.426977	2.96872	0.991184	1.77242	0.830812	-0.869381	0.431774	1.06981	-2.34754	-0.865879	0.872237	-0.345918	-1.42623	0.286706	-1.12932	0.780475	-0.818736	1.35502	-2.07175	-1.64519	-1.00829	-0.669101	0.552701	-1.27642	-0.471287	-0.577781	-0.782482	0.405157	0.327407	0.331329	-0.694985	0.664382	0.385264	-0.54624	1.37969
WNT7B	1.24167	0.723175	0.188123	0.115777	1.16424	1.10871	0.450587	0.425118	0.947571	1.11102	1.28449	-0.216976	-0.03518	0.0135164	0.925162	1.59777	1.17983	-0.865392	1.88178	-2.1953	0.875409	1.0017	-0.500753	-0.0939693	0.658568	1.04097	-0.807113	0.35384	-0.547324	0.708548	-0.846566	0.160374	-0.767914	-1.82631	0.578033	-0.00579861	0.58219	0.183217	0.0318406	0.500408	0.312403	1.53122	-1.15045	-2.11404	-1.80184	-1.64946	1.83396	-1.72172	0.366421
CELSR1	-0.283274	0.600847	0.70227	0.498611	0.719076	-0.294562	-0.674785	-0.0558553	0.848198	2.49238	3.10362	-1.06667	0.187846	-0.0823025	0.941471	-0.490596	1.02833	1.1029	0.0239954	0.699285	-0.437316	0.0541141	-0.699374	0.660767	0.70392	1.20817	-1.53844	0.014499	-0.67404	-0.254994	0.387186	-0.217261	-1.34508	-1.78015	-1.08141	-0.740558	0.556351	0.341008	-0.893948	-1.05458	-0.189486	0.597553	-0.875711	-0.369442	-1.08141	-0.68783	-0.443529	-0.210097	-0.132996
Heatmap annotations
Sample_ids	Moffitt	Bailey	Collisson	Notta	Treatment	LCM	CTX	Purist
ESPAC_17_108	Basal	Immunogenic	Classical	Basal-like B	Adjuvant	Y	GEM	0.00550269
L54A	Basal	Immunogenic	Classical	Basal-like B	Adjuvant	N	GEM	0.850433
IY16	Basal	Progenitor	Classical	Basal-like B	Adjuvant	N	GEM	0.0615719
IYEE	Basal	Progenitor	Classical	Basal-like B	Adjuvant	N	GEM	0.0222481
YEC6	Basal	Progenitor	Classical	Basal-like B	Adjuvant	N	GEM	0.42727
Z9HV	Basal	Progenitor	Classical	Hybrid	Adjuvant	N	GEM	0.0555668
ESPAC_17_061	Basal	Squamous	Classical	Basal-like B	Adjuvant	Y	GEM	0.164929
H5EL	Basal	Squamous	Classical	Hybrid	Adjuvant	N	GEM	0.00789186
ESPAC_17_076	Basal	Squamous	Exocrine-like	Basal-like B	Adjuvant	Y	GEM	0.333366
ESPAC_17_075	Basal	Squamous	Quasi-mesenchymal	Basal-like A	Adjuvant	Y	GEM	0.991233
ESPAC_17_105	Basal	Squamous	Quasi-mesenchymal	Basal-like A	Adjuvant	Y	GEM	0.991233
KW9X	Basal	Squamous	Quasi-mesenchymal	Basal-like A	Adjuvant	N	NA	0.0922054
SXU3	Basal	Squamous	Quasi-mesenchymal	Basal-like A	Adjuvant	N	NA	0.902296
U3R7	Basal	Squamous	Quasi-mesenchymal	Basal-like A	Adjuvant	N	GEM	0.936849
ESPAC_17_064	Basal	Squamous	Quasi-mesenchymal	Basal-like B	Adjuvant	Y	FFX	0.939003
ESPAC_17_110	Basal	Squamous	Quasi-mesenchymal	Basal-like B	Adjuvant	Y	GEM	0.547853
OT3M	Basal	Squamous	Quasi-mesenchymal	Basal-like B	Adjuvant	N	GEM	0.902296
PZRZ	Basal	Squamous	Quasi-mesenchymal	Basal-like B	Adjuvant	N	NA	0.42727
WBTH	Basal	Squamous	Quasi-mesenchymal	Basal-like B	Adjuvant	N	GEM	0.985839
ESPAC_17_057	Classical	ADEX	Classical	Classical-A	Adjuvant	N	NA	0.00109599
ESPAC_17_058	Classical	ADEX	Classical	Classical-A	Adjuvant	Y	GEM	0.00109599
ESPAC_17_062	Classical	ADEX	Classical	Classical-A	Adjuvant	Y	FFX	0.00890674
ESPAC_17_063	Classical	ADEX	Classical	Classical-A	Adjuvant	Y	GEM	0.00109599
ESPAC_17_072	Classical	ADEX	Classical	Classical-A	Adjuvant	Y	GEM	0.00109599
ESPAC_17_077	Classical	ADEX	Classical	Classical-A	Adjuvant	Y	GEM	0.00277037
ESPAC_17_078	Classical	ADEX	Classical	Classical-A	Adjuvant	Y	GEM	0.0157042
ESPAC_17_088	Classical	ADEX	Classical	Classical-A	Adjuvant	Y	GEM	0.00109599
ESPAC_17_089	Classical	ADEX	Classical	Classical-A	Adjuvant	Y	GEM	0.00177886
ESPAC_17_109	Classical	ADEX	Classical	Classical-A	Adjuvant	Y	FFX	0.00109599
ESPAC_17_045	Classical	ADEX	Classical	Classical-B	Adjuvant	Y	GEM	0.00109599
ESPAC_17_060	Classical	ADEX	Classical	Classical-B	Adjuvant	Y	GEM	0.00109599
ESPAC_17_074	Classical	ADEX	Classical	Classical-B	Adjuvant	Y	GEM	0.00829313
ESPAC_17_091	Classical	ADEX	Classical	Classical-B	Adjuvant	Y	GEM	0.00109599
ESPAC_17_104	Classical	ADEX	Classical	Classical-B	Adjuvant	Y	GEM	0.00109599
ESPAC_17_112	Classical	ADEX	Classical	Classical-B	Adjuvant	Y	FFX	0.00109599
ESPAC_17_113	Classical	ADEX	Classical	Classical-B	Adjuvant	Y	GEM	0.00109599
ESPAC_17_041	Classical	ADEX	Classical	Hybrid	Adjuvant	Y	GEM	0.0252587
ESPAC_17_107	Classical	ADEX	Classical	Hybrid	Adjuvant	Y	GEM	0.0157042
ESPAC_17_090	Classical	ADEX	Exocrine-like	Classical-A	Adjuvant	Y	GEM	0.00109599
ESPAC_17_103	Classical	ADEX	Exocrine-like	Classical-A	Adjuvant	Y	GEM	0.00109599
ESPAC_17_044	Classical	Immunogenic	Classical	Classical-A	Adjuvant	Y	GEM	0.00109599
ESPAC_17_093	Classical	Immunogenic	Classical	Classical-A	Adjuvant	Y	GEM	0.00109599
FLL5	Classical	Immunogenic	Classical	Classical-A	Adjuvant	N	GEM	0.00177886
VVM2	Classical	Immunogenic	Classical	Classical-A	Adjuvant	N	GEM	0.00109599
YMF4	Classical	Immunogenic	Classical	Classical-A	Adjuvant	N	GEM	0.0079943
F5SU	Classical	Immunogenic	Classical	Classical-B	Adjuvant	N	GEM	0.00277037
ESPAC_17_111	Classical	Immunogenic	Classical	Hybrid	Adjuvant	Y	FFX	0.0138162
J9HR	Classical	Immunogenic	Classical	Hybrid	Adjuvant	N	GEM	0.00829313
LHJN	Classical	Progenitor	Classical	Basal-like B	Adjuvant	N	GEM	0.0138162
EGSD	Classical	Progenitor	Classical	Classical-A	Adjuvant	N	GEM	0.00109599
FPZQ	Classical	Progenitor	Classical	Classical-A	Adjuvant	N	GEM	0.00109599
FVKU	Classical	Progenitor	Classical	Classical-A	Adjuvant	N	GEM	0.00109599
N87R	Classical	Progenitor	Classical	Classical-A	Adjuvant	Y	GEM	0.0555668
UGOD	Classical	Progenitor	Classical	Classical-A	Adjuvant	N	GEM	0.0137212
VIF5	Classical	Progenitor	Classical	Classical-A	Adjuvant	N	NA	0.00109599
DIDY	Classical	Progenitor	Classical	Classical-B	Adjuvant	N	GEM	0.0027511
E91X	Classical	Progenitor	Classical	Classical-B	Adjuvant	N	GEM	0.00109599
ECJH	Classical	Progenitor	Classical	Classical-B	Adjuvant	N	GEM	0.00109599
H9SA	Classical	Progenitor	Classical	Classical-B	Adjuvant	N	GEM	0.00109599
LTHM	Classical	Progenitor	Classical	Classical-B	Adjuvant	N	GEM	0.00109599
X7YT	Classical	Progenitor	Classical	Classical-B	Adjuvant	N	GEM	0.00109599
ESPAC_17_059	Classical	Progenitor	Classical	Hybrid	Adjuvant	Y	GEM	0.00109599
A3SZ	Classical	Progenitor	Classical	Hybrid	Adjuvant	N	GEM	0.0958683
FY0U	Classical	Progenitor	Classical	Hybrid	Adjuvant	N	GEM	0.529964
[truncated: 15 more columns]

## Sheet: EDF1c
	HD.ID	collison	notta	bailey	Type	Death	Surv_months
ESPAC_17_041	HD4940	Classical	Hybrid	ADEX	Adjuvant	1	38.9988
ESPAC_17_044	HD5410	Classical	Classical-A	Immunogenic	Adjuvant	1	35.122
ESPAC_17_045	HD5629	Classical	Classical-B	ADEX	Adjuvant	1	45.9641
ESPAC_17_058	HD5163	Classical	Classical-A	ADEX	Adjuvant	1	50.1038
ESPAC_17_059	HD5398	Classical	Hybrid	Progenitor	Adjuvant	1	33.0849
ESPAC_17_060	HD5521	Classical	Classical-B	ADEX	Adjuvant	1	38.8674
ESPAC_17_061	HD5530	Classical	Basal-like B	Squamous	Adjuvant	1	15.179
ESPAC_17_062	HD6209	Classical	Classical-A	ADEX	Adjuvant	0	51.2866
ESPAC_17_063	HD6221	Classical	Classical-A	ADEX	Adjuvant	1	46.5226
ESPAC_17_064	HD8087	Quasi-mesenchymal	Basal-like B	Squamous	Adjuvant	0	5.55249
ESPAC_17_074	HD4954	Classical	Classical-B	ADEX	Adjuvant	1	6.6367
ESPAC_17_076	HD5413	Exocrine-like	Basal-like B	Squamous	Adjuvant	0	2.79267
ESPAC_17_077	HD5457	Classical	Classical-A	ADEX	Adjuvant	0	77.2749
ESPAC_17_078	HD5517	Classical	Classical-A	ADEX	Adjuvant	0	9.69221
ESPAC_17_088	HD5737	Classical	Classical-A	ADEX	Adjuvant	1	12.2878
ESPAC_17_089	HD5919	Classical	Classical-A	ADEX	Adjuvant	1	32.3621
ESPAC_17_091	HD6391	Classical	Classical-B	ADEX	Adjuvant	0	53.8493
ESPAC_17_093	HD6659	Classical	Classical-A	Immunogenic	Adjuvant	0	51.0566
ESPAC_17_103	HD3954	Exocrine-like	Classical-A	ADEX	Adjuvant	0	100.011
ESPAC_17_104	HD6253	Classical	Classical-B	ADEX	Adjuvant	0	20.9286
ESPAC_17_105	HD6726	Quasi-mesenchymal	Basal-like A	Squamous	Adjuvant	0	43.0071
ESPAC_17_107	HD6821	Classical	Hybrid	ADEX	Adjuvant	1	25.9554
ESPAC_17_108	HD6987	Classical	Basal-like B	Immunogenic	Adjuvant	1	17.4788
ESPAC_17_109	HD7057	Classical	Classical-A	ADEX	Adjuvant	1	14.3905
ESPAC_17_110	HD7155	Quasi-mesenchymal	Basal-like B	Squamous	Adjuvant	1	6.24244
ESPAC_17_111	HD7451	Classical	Hybrid	Immunogenic	Adjuvant	0	26.6454
ESPAC_17_112	HD7603	Classical	Classical-B	ADEX	Adjuvant	0	22.5057
ESPAC_17_113	HD7643	Classical	Classical-B	ADEX	Adjuvant	1	17.6103
A3SZ	HD4114	Classical	Hybrid	Progenitor	Adjuvant	1	30.4566
DIDY	HD4488	Classical	Classical-B	Progenitor	Adjuvant	0	50.5309
E91X	HD4680	Classical	Classical-B	Progenitor	Adjuvant	1	9.23225
ECJH	HD4801	Classical	Classical-B	Progenitor	Adjuvant	1	13.8977
EGSD	HD4664	Classical	Classical-A	Progenitor	Adjuvant	1	30.7194
F5SU	HD4209	Classical	Classical-B	Immunogenic	Adjuvant	0	105.432
FLL5	HD4843	Classical	Classical-A	Immunogenic	Adjuvant	1	5.58534
FPZQ	HD4815	Classical	Classical-A	Progenitor	Adjuvant	1	16.6246
FVKU	HD4233	Classical	Classical-A	Progenitor	Adjuvant	1	48.2639
FY0U	HD4148	Classical	Hybrid	Progenitor	Adjuvant	1	27.4996
H5EL	HD4681	Classical	Hybrid	Squamous	Adjuvant	1	11.8278
H9SA	HD4217	Classical	Classical-B	Progenitor	Adjuvant	1	20.8958
IY16	HD4216	Classical	Basal-like B	Progenitor	Adjuvant	1	2.95695
IYEE	HD4528	Classical	Basal-like B	Progenitor	Adjuvant	1	7.62235
J9HR	HD4668	Classical	Hybrid	Immunogenic	Adjuvant	1	23.2285
L54A	HD4728	Classical	Basal-like B	Immunogenic	Adjuvant	1	21.29
LHJN	HD4720	Classical	Basal-like B	Progenitor	Adjuvant	1	6.30815
LTHM	HD4730	Classical	Classical-B	Progenitor	Adjuvant	1	21.1586
N87R	HD4323	Classical	Classical-A	Progenitor	Adjuvant	0	38.3746
OT3M	HD4308	Quasi-mesenchymal	Basal-like B	Squamous	Adjuvant	1	27.4996
U3R7	HD4608	Quasi-mesenchymal	Basal-like A	Squamous	Adjuvant	1	21.4214
UGOD	HD4110	Classical	Classical-A	Progenitor	Adjuvant	1	7.91805
VVM2	HD4974	Classical	Classical-A	Immunogenic	Adjuvant	1	40.9701
WBTH	HD4911	Quasi-mesenchymal	Basal-like B	Squamous	Adjuvant	1	14.0948
X7YT	HD4649	Classical	Classical-B	Progenitor	Adjuvant	1	11.0393
YEC6	HD4691	Classical	Basal-like B	Progenitor	Adjuvant	0	19.6801
YMF4	HD4640	Classical	Classical-A	Immunogenic	Adjuvant	1	42.9743
Z9HV	HD4112	Classical	Hybrid	Progenitor	Adjuvant	0	16.3289

## Sheet: EDF1f
Heatmap
	A3SZ	DIDY	E91X	ECJH	EGSD	F5SU	FLL5	FPZQ	FVKU	FY0U	H5EL	H9SA	IY16	IYEE	J9HR	L54A	LHJN	LTHM	OT3M	U3R7	UGOD	VVM2	WBTH	X7YT	YEC6	YMF4	Z9HV	ESPAC_17_057	KW9X	PZRZ	SXU3	VIF5	ESPAC_17_011	ESPAC_17_012	ESPAC_17_018	ESPAC_17_019	ESPAC_17_021	ESPAC_17_022	ESPAC_17_023	ESPAC_17_025	ESPAC_17_026	ESPAC_17_027	ESPAC_17_028	ESPAC_17_029	ESPAC_17_030	ESPAC_17_031	ESPAC_17_032	ESPAC_17_033	ESPAC_17_034
MEblue	-0.0700497	-0.0847448	0.02704	-0.0267176	-0.0462679	-0.115793	0.11588	-0.14294	-0.0118457	0.0376003	-0.103761	-0.046975	-0.093363	-0.0368372	0.0434645	0.00923902	-0.070295	-0.0530686	-0.0666199	-0.151344	-0.0679635	0.0404225	-0.139962	-0.049784	-0.0856957	-0.0888231	-0.0329023	-0.0732482	-0.104516	-0.176399	-0.0911305	-0.0635358	0.110668	-0.0106373	0.131836	0.155605	-0.00802527	0.171198	0.102744	0.194302	0.280319	0.00956896	-0.0063702	0.203559	-0.0171987	0.0388047	0.197476	0.169008	0.337783
MEmidnightblue	-0.175803	-0.0474194	-0.0354708	-0.0613488	-0.0832456	0.0371845	0.0310273	-0.0904622	-0.12623	-0.0413235	-0.0374945	-0.101815	-0.0908823	0.00629022	0.00434978	0.0850009	-0.00765528	-0.00830904	-0.0280779	-0.0829471	-0.155395	0.0356524	0.0711227	-0.0532186	-0.0704507	-0.0635801	-0.143347	-0.240351	-0.00761313	0.0449678	0.00429852	-0.0205013	0.0870051	0.147905	0.10023	-0.00185252	0.0974498	0.161679	0.0698639	0.133623	0.142853	0.136889	0.154326	0.0424565	0.0354241	0.0984533	0.0149276	0.0753864	-0.0124699
MEred	0.0588458	-0.0712077	-0.0329499	-0.128313	-0.13296	-0.0291559	-0.0668276	0.0816605	-0.0151296	-0.00439707	-0.0693309	-0.107484	-0.0767735	-0.0867302	-0.0777111	-0.0235684	-0.0636578	-0.0490115	0.0388034	-0.131309	0.116147	-0.0944486	-0.0334626	-0.0558234	0.107458	-0.113071	0.0182361	-0.0332442	-0.00960751	-0.164299	-0.171599	-0.140716	0.0672973	-0.0174867	0.102955	0.106986	0.0682994	-0.101624	0.112753	0.135181	0.141175	0.137573	0.12567	0.0794137	0.120165	0.0638463	0.140529	0.0710325	0.141439
MEturquoise	-0.00691504	-0.0767245	-0.038051	-0.130091	-0.100246	-0.0251974	-0.0903341	-0.0287057	-0.0322854	-0.031632	-0.0821437	-0.0380123	-0.0467368	-0.0885458	-0.0568875	-0.060765	-0.0312334	-0.081508	-0.000185084	-0.124107	0.0186865	-0.101538	-0.101183	-0.0671429	0.0529008	-0.101178	-0.013596	-0.0177083	-0.0500484	-0.133014	-0.127728	-0.125872	0.118898	0.093405	0.125891	0.103071	0.0762906	0.0840361	0.143163	0.175541	0.175679	0.139606	0.11693	0.158186	0.1716	0.102787	0.154079	0.109377	0.154928
MEblack	-0.0621968	0.0104614	-0.0990172	-0.0405945	-0.0910994	-0.0763746	-0.0363901	-0.00574023	-0.137988	-0.0780945	0.0505946	-0.194022	-0.0986456	-0.0102934	-0.0357137	-0.0461417	-0.0849991	-0.119456	-0.00991899	-0.00256615	-0.0798309	-0.043693	0.0196983	-0.0019217	-0.0220735	-0.00177515	-0.139688	-0.117949	0.0534339	-0.161418	0.003894	-0.041296	0.0149595	0.107485	0.0694473	0.0323957	0.169277	0.0457461	0.0802199	0.0773076	0.216178	0.27473	0.151685	0.174648	0.163248	0.148128	0.0922803	0.26804	0.0649644
MEsalmon	-0.0200547	-0.0653428	-0.046359	-0.09714	-0.0866835	-0.0934065	-0.0316217	0.00442031	-0.0787902	-0.0454382	-0.00313904	-0.160041	-0.108583	-0.0650314	-0.0690817	-0.0366175	-0.0988777	-0.0773655	0.0130036	-0.11122	-0.0011567	-0.0491226	-0.0370314	-0.0536392	0.0640601	-0.0658533	-0.0808361	-0.117675	0.0187868	-0.177221	-0.112573	-0.0886013	0.0281734	0.0307413	0.112893	0.0888733	0.140618	0.0964869	0.115525	0.166978	0.194407	0.224851	0.17122	0.178858	0.153071	0.134733	0.157447	0.185986	0.14352
MEyellow	-0.0985436	-0.086349	-0.0398817	-0.10411	-0.115585	0.0244595	0.0228383	-0.0716176	-0.0738401	-0.0268163	-0.110578	0.0134279	-0.122616	-0.0951112	-0.0487132	-0.000919898	-0.048129	-0.0787615	0.0121023	-0.129452	-0.128698	0.0212537	-0.0467604	-0.0820023	0.0406206	-0.0637561	-0.124547	-0.155343	-0.0114397	-0.114278	-0.0931245	-0.0762564	0.112356	0.0630763	0.0867854	0.0529764	0.0579298	0.191929	0.0933307	0.1348	0.16915	0.103787	0.210554	0.124096	0.165547	0.0681796	0.124429	0.00620813	0.111085
MEgreenyellow	-0.0886151	-0.0468237	-0.0288515	-0.0405408	-0.00498646	-0.109701	0.025377	-0.105137	-0.0787173	-0.0585592	-0.00470212	-0.136642	-0.105451	-0.0403949	-0.0158059	-0.0525897	-0.107135	-0.0451032	-0.0343136	-0.0964549	-0.113834	0.0030231	-0.0896921	-0.0318064	0.00625023	-0.00118579	-0.115584	-0.0708831	0.0205903	-0.165176	-0.0532677	-0.0418672	0.0824016	0.0940264	0.12062	0.094823	0.092619	0.159157	0.134341	0.168128	0.21695	0.273187	0.170886	0.144801	0.108249	0.13977	0.195898	0.180297	0.208053
MEtan	-0.06443	-0.0771067	-0.028678	-0.0781905	-0.051015	-0.0969587	0.00274568	-0.0707631	-0.0786432	-0.0481991	-0.0289774	-0.0767402	-0.105954	-0.0847354	-0.0522657	-0.0563123	-0.097545	-0.0571374	0.00455085	-0.12203	-0.08723	-0.0320329	-0.0896622	-0.0845965	0.0569653	-0.0478426	-0.0816483	-0.100395	0.0435273	-0.121363	-0.0933109	-0.100663	0.0863798	0.00342164	0.0924972	0.128949	0.111208	0.170907	0.120233	0.213536	0.219521	0.171187	0.20598	0.147873	0.132538	0.100128	0.220092	0.0934611	0.231222
MEmagenta	0.0947425	0.0876232	0.0533174	0.112385	0.122207	0.0279314	-0.0296503	0.128764	0.149906	0.0207285	-0.0257997	0.0244516	0.0231481	0.0378592	-0.0147747	0.0337629	0.0436913	0.134338	-0.0676813	-0.069081	0.0325307	0.0414866	-0.0383884	0.0903311	-0.0227384	0.0626225	0.0642827	0.105133	-0.0884829	-0.102484	-0.0528975	0.107923	-0.020098	-0.0559202	-0.0484659	-0.104897	-0.0281252	-0.0936094	-0.0554619	-0.168566	-0.105116	-0.243748	-0.126773	-0.172506	-0.146038	-0.152165	-0.078267	-0.151719	-0.201944
MEpurple	0.0473636	0.0725346	-0.0508594	0.0847907	0.0647528	0.0498863	-0.0395833	-0.0573359	0.0507699	0.0679123	-0.0167584	0.12435	0.0848193	0.0431044	-0.0489905	0.104534	0.0751361	-0.0175047	0.0368587	0.154547	0.00404677	0.0340296	0.140156	0.0335497	-0.0882048	-0.0203694	0.0422222	-0.031121	-0.00963171	0.18432	0.118225	0.130458	-0.0751528	-0.0832774	-0.108974	-0.0220872	-0.0303941	-0.149491	-0.0622806	-0.207497	-0.174321	-0.24226	-0.116019	-0.213995	-0.0456966	-0.0525952	-0.158235	-0.00260836	-0.208039
MEbrown	0.00482088	0.0672663	0.0407254	0.11712	0.142994	0.00637673	0.0406356	0.0127111	0.0489811	0.0147537	0.0603507	0.0648589	0.0687295	0.0653203	0.0460884	0.0385547	0.0386944	0.0767856	-0.0190654	0.119253	-0.0125989	0.0559435	0.0407266	0.0718601	-0.0962436	0.084992	0.0166033	0.0969989	0.00579787	0.147205	0.120101	0.121512	-0.0508665	0.000721582	-0.0736906	-0.0491469	-0.107617	-0.11947	-0.0963292	-0.178656	-0.199469	-0.126103	-0.123072	-0.222224	-0.163816	-0.16527	-0.139472	-0.0870352	-0.104922
MEgreen	-0.00995982	0.0658809	0.0320376	0.139728	0.121333	0.0107389	0.038929	-0.00917759	0.0176949	0.00740254	0.0650568	0.0634931	0.0590471	0.069792	0.0438702	0.0455241	0.0425067	0.0557362	-0.0162409	0.139792	-0.0292135	0.0622323	0.0632647	0.0542187	-0.0851219	0.0818802	-0.00113114	0.0209968	0.0265985	0.180956	0.131466	0.116711	-0.0921055	0.0189306	-0.109108	-0.108472	-0.0890647	0.0712925	-0.150454	-0.158648	-0.19999	-0.145586	-0.122003	-0.112807	-0.139171	-0.0920135	-0.160859	-0.0673494	-0.150912
MEcyan	-0.0540204	0.0439371	0.0174058	0.163079	0.0533119	0.00892653	0.0508039	0.00504564	0.00763822	-0.00237048	0.130273	0.0737302	0.0532626	0.0581329	0.00427525	0.0369482	-0.00990478	0.0593578	-0.0357444	0.15157	-0.0347851	0.0496766	0.0789871	0.011632	-0.043032	0.0538463	-0.0472336	0.0693807	0.058248	0.175597	0.123195	0.109164	-0.136483	-0.0358754	-0.149544	-0.158068	-0.0817945	0.244185	-0.210238	-0.137504	-0.0113215	-0.0515693	-0.0615214	-0.0490657	-0.0464183	-0.0745048	-0.0621625	-0.0892674	-0.164064
MEpink	-0.0117568	0.0530076	0.0229861	0.14578	0.0684204	0.0229703	0.0331699	0.0075247	0.0120863	0.0146874	0.0795844	0.0733048	0.0467005	0.068896	0.0188653	0.054232	0.0420261	0.051848	-0.00867028	0.132417	-0.017769	0.0561033	0.0891964	0.0258512	-0.0528859	0.0615888	-0.011318	-0.0314764	0.0457676	0.156544	0.106409	0.105959	-0.118168	-0.0390905	-0.155107	-0.155732	-0.045998	0.179327	-0.187592	-0.13822	-0.166044	-0.178028	-0.119523	-0.0165071	-0.0911678	-0.0600121	-0.155999	-0.0793692	-0.190674
Annotation
sample_ids	Treatment	LCM	CTX
A3SZ	Adjuvant	N	GEM
DIDY	Adjuvant	N	GEM
E91X	Adjuvant	N	GEM
ECJH	Adjuvant	N	GEM
EGSD	Adjuvant	N	GEM
F5SU	Adjuvant	N	GEM
FLL5	Adjuvant	N	GEM
FPZQ	Adjuvant	N	GEM
FVKU	Adjuvant	N	GEM
FY0U	Adjuvant	N	GEM
H5EL	Adjuvant	N	GEM
H9SA	Adjuvant	N	GEM
IY16	Adjuvant	N	GEM
IYEE	Adjuvant	N	GEM
J9HR	Adjuvant	N	GEM
L54A	Adjuvant	N	GEM
LHJN	Adjuvant	N	GEM
LTHM	Adjuvant	N	GEM
OT3M	Adjuvant	N	GEM
U3R7	Adjuvant	N	GEM
UGOD	Adjuvant	N	GEM
VVM2	Adjuvant	N	GEM
WBTH	Adjuvant	N	GEM
X7YT	Adjuvant	N	GEM
YEC6	Adjuvant	N	GEM
YMF4	Adjuvant	N	GEM
Z9HV	Adjuvant	N	GEM
ESPAC_17_057	Adjuvant	N	NA
KW9X	Adjuvant	N	NA
PZRZ	Adjuvant	N	NA
SXU3	Adjuvant	N	NA
VIF5	Adjuvant	N	NA
ESPAC_17_011	Neoadjuvant	N	FFX
ESPAC_17_012	Neoadjuvant	N	FFX
ESPAC_17_018	Neoadjuvant	N	FFX
ESPAC_17_019	Neoadjuvant	N	FFX
ESPAC_17_021	Neoadjuvant	N	FFX
ESPAC_17_022	Neoadjuvant	N	FFX
ESPAC_17_023	Neoadjuvant	N	FFX
ESPAC_17_025	Neoadjuvant	N	FFX
ESPAC_17_026	Neoadjuvant	N	FFX
ESPAC_17_027	Neoadjuvant	N	FFX
ESPAC_17_028	Neoadjuvant	N	FFX
ESPAC_17_029	Neoadjuvant	N	FFX
ESPAC_17_030	Neoadjuvant	N	FFX
ESPAC_17_031	Neoadjuvant	N	FFX
ESPAC_17_032	Neoadjuvant	N	FFX
ESPAC_17_033	Neoadjuvant	N	FFX
ESPAC_17_034	Neoadjuvant	N	FFX
ESPAC_17_035	Neoadjuvant	N	FFX
ESPAC_17_036	Neoadjuvant	N	FFX
ESPAC_17_037	Neoadjuvant	N	FFX
ESPAC_17_038	Neoadjuvant	N	FFX
ESPAC_17_039	Neoadjuvant	N	FFX
ESPAC_17_087	Neoadjuvant	N	FFX
ESPAC_17_010	Neoadjuvant	N	GEM
ESPAC_17_013	Neoadjuvant	N	GEM
ESPAC_17_020	Neoadjuvant	N	GEM
ESPAC_17_024	Neoadjuvant	N	GEM
ESPAC_17_040	Neoadjuvant	N	GEM
ESPAC_17_079	Neoadjuvant	N	GEM
ESPAC_17_080	Neoadjuvant	N	GEM
ESPAC_17_081	Neoadjuvant	N	GEM
ESPAC_17_084	Neoadjuvant	N	GEM
ESPAC_17_086	Neoadjuvant	N	GEM
[truncated: 16 more columns]
