# Supplementary material for: Persister cell phenotypes contribute to poor patient outcomes after neoadjuvant chemotherapy in PDAC
Source: Nat Cancer. 2023 Sep 7;4(9):1362–81. doi: 10.1038/s43018-023-00628-6 (PMC10518256; doi:10.1038/s43018-023-00628-6)
Supplement: Supplementary file 12 — Statistical source data. [file 43018_2023_628_MOESM12_ESM.xlsx]

## Sheet: EDF2ab
EDF2a
	adjuvant	neoadjuvant	pval	logPval	padj
GP1	0.476415	-1.00465	1.37092e-07	6.86299	5.56686e-07
GP2	0.06055	-0.245236	0.156699	0.804934	0.156699
GP6	-0.332768	0.496999	0.000665048	3.17715	0.0013301
GP10	-0.379474	0.460474	6.82559e-05	4.16586	0.000204768
GP7	-0.394049	0.997539	8.65744e-08	7.06261	5.19447e-07
GP3	-0.393652	0.896754	5.99984e-10	9.22186	5.39985e-09
GP4	0.391221	-0.837341	9.24624e-10	9.03403	7.39699e-09
GP5	0.424668	-0.971452	3.29225e-09	8.48251	2.30457e-08
GP8	-0.482632	1.00806	4.06921e-10	9.39049	4.06921e-09
GP9	-0.257701	0.568154	1.11337e-07	6.95336	5.56686e-07
EDF2b
	ESPAC_17_041	ESPAC_17_044	ESPAC_17_045	ESPAC_17_057	ESPAC_17_058	ESPAC_17_059	ESPAC_17_060	ESPAC_17_061	ESPAC_17_062	ESPAC_17_063	ESPAC_17_064	ESPAC_17_072	ESPAC_17_074	ESPAC_17_075	ESPAC_17_076	ESPAC_17_077	ESPAC_17_078	ESPAC_17_088	ESPAC_17_089	ESPAC_17_090	ESPAC_17_091	ESPAC_17_093	ESPAC_17_103	ESPAC_17_104	ESPAC_17_105	ESPAC_17_107	ESPAC_17_108	ESPAC_17_109	ESPAC_17_110	ESPAC_17_111	ESPAC_17_112	ESPAC_17_113	A3SZ	DIDY	E91X	ECJH	EGSD	F5SU	FLL5	FPZQ	FVKU	FY0U	H5EL	H9SA	IY16	IYEE	J9HR	KW9X	L54A
GP1	0.493081	0.788448	0.947613	1.05742	1.45372	0.473516	1.37456	0.104013	0.765588	1.57415	-0.861488	1.06784	0.654551	-1.2586	-0.0172825	0.391006	1.04636	0.458023	0.584895	0.479314	0.762514	0.39414	0.595268	1.01484	-0.843615	0.62221	0.436158	0.637241	-0.611292	0.472282	1.39221	1.12554	0.894827	0.830844	0.713852	0.797009	1.01767	0.20632	-0.0200074	1.19613	1.78809	0.299314	-0.637447	0.364301	0.129927	0.205624	0.210502	-0.926024	0.182769
GP2	0.454847	-0.535212	0.0864035	-1.1251	-1.57739	0.44814	-1.51784	0.708087	-0.163564	-1.54073	1.61232	-0.753393	0.204432	2.53465	1.61365	0.374905	-0.142232	-0.387734	0.0134858	-0.648501	0.331955	0.437059	-1.51686	-1.29501	2.20036	0.457463	0.817613	0.29893	0.870204	0.611224	-1.43826	-0.911229	0.182571	-0.35249	-0.410432	-0.30747	-0.647653	0.0346965	-0.646414	-0.0125529	-0.820936	0.124728	0.546154	-0.826493	0.835586	0.710296	-0.251434	0.358869	0.675335
GP6	0.0565509	1.43022	-0.900684	0.109863	0.00776688	-1.28671	0.61075	-1.02723	-0.0275363	-0.981777	-2.40546	-0.112348	0.482526	-1.42211	-0.312503	-0.0357339	-0.504692	0.630074	0.211484	0.663277	-0.972132	0.294439	1.56952	0.0497847	0.421342	0.149939	1.50396	-0.160219	-0.652292	-0.497994	-0.353032	0.460757	-0.417793	-0.89341	-0.490262	-0.853058	-0.613504	2.31383	2.13021	0.130162	-0.803544	-0.119831	-0.125552	-0.567864	-1.14927	-1.17791	0.296291	-0.637691	0.319694
GP10	1.20253	-0.761552	-0.331607	-0.398141	-0.430517	-1.21881	0.00664845	-1.29697	0.486721	-0.0914677	-0.517539	0.636309	-0.438602	-1.02132	0.207005	-1.05491	0.881111	0.841302	-0.449346	0.333177	-1.17192	0.623358	1.3012	-0.0390586	-1.16782	0.427482	-0.642982	-0.163628	-1.30062	-0.306767	0.296553	-0.512075	-1.02466	-0.7024	0.443395	0.0756731	0.0786148	-0.826331	1.60543	-1.68815	0.0541187	0.664447	-1.063	-0.199029	-0.74255	0.00969787	0.879042	-1.16918	0.398533
GP7	0.487756	-0.930507	0.393527	-1.94542	-0.669156	-0.174761	-0.519056	-0.507411	0.420447	-2.23703	-1.88254	-0.677114	-0.446463	-0.422591	1.48271	-0.421941	-0.211445	-0.0379811	1.04267	0.59976	-0.536722	0.0162948	-0.222491	-1.27664	0.257803	-0.487081	0.13273	-0.180247	-0.803118	-0.789302	0.219286	-1.19072	-1.78242	-0.577395	-0.321919	-0.715139	-0.904548	0.285232	0.280578	-0.895918	-1.18383	-0.366157	-0.481043	-0.886055	-1.00028	-0.112202	-0.0211946	-0.0522658	0.649225
GP3	-0.0798426	-0.344544	-1.05919	-1.19324	-0.909116	0.404188	-1.58683	-0.965487	-0.467102	-1.97457	-0.224244	-1.02992	-0.634947	0.513889	0.63384	-0.967156	0.0115862	-0.395063	-0.177306	-0.197174	-0.917551	-0.038295	-0.303186	-1.86256	-0.0275019	0.16353	-0.506665	0.0388679	-0.392241	0.563178	-0.348689	-1.58617	-0.692181	-0.168785	-0.780524	-0.538842	-0.797626	-0.910859	-0.147273	-0.327991	-1.38789	-0.582498	0.528524	-1.78542	-0.827434	-0.137031	-0.318165	0.678658	-0.462618
GP4	-0.419005	1.21157	0.636912	-0.0263695	-0.7801	0.190225	0.798964	1.29824	-0.336675	1.27367	2.55061	-0.219698	0.138249	0.653177	-0.0376713	1.71749	-0.933362	0.794716	0.361773	-0.1847	1.52426	0.0976654	-1.41278	1.05453	2.00193	0.181635	1.17576	0.0433372	0.18045	-0.507965	0.197206	0.394661	0.457376	0.671052	-0.348234	0.747333	0.519418	0.610546	-0.298294	-0.366494	0.387782	0.704096	0.0832828	1.36599	0.886316	0.411446	-0.392484	0.128113	0.966779
GP5	-0.159779	0.709605	0.479714	0.310819	-0.83712	0.0647404	0.494872	0.575563	-0.206095	0.432727	1.48419	-0.170321	0.2068	-0.093084	-1.07916	0.932998	-1.18741	1.14832	0.224407	-0.0401173	1.58115	0.0486002	-0.552309	1.34588	0.559498	0.126077	1.10272	0.319076	0.922686	0.148417	0.401607	1.38991	0.0279776	0.632427	0.212412	1.33478	0.922926	0.456295	0.351495	-0.054154	0.295353	0.284448	0.745444	1.12636	0.77105	0.684275	0.313735	0.564237	0.620604
GP8	-0.284863	-0.884706	-0.09872	-1.09749	0.109192	-1.02054	-0.453644	-0.630168	0.115801	-1.44185	-1.2632	-0.880504	0.0893188	-1.21573	-0.175068	-0.305407	-0.806835	-0.0971787	0.451987	0.578993	-0.885895	-0.565121	0.262531	-0.914186	-0.0636108	-0.732606	0.162457	-0.675667	-0.243144	-0.957306	-0.111359	-0.147807	-1.41076	-0.558077	-0.349789	-0.792834	-0.716488	-0.0174277	0.367126	-1.17637	-0.826916	-0.412153	-0.970382	0.495737	-1.20084	-0.850998	-0.511621	-0.0155227	-0.268626
GP9	0.635212	0.0357037	0.320795	0.644738	0.389561	-0.207417	0.219193	-0.674378	0.726572	0.101022	1.12314	0.749126	0.278975	-0.504281	1.01884	0.642931	-0.036183	0.451684	0.915391	1.42261	0.12893	0.178325	1.67133	0.139831	-0.114589	0.278306	-0.0680377	0.0221115	-0.522019	-0.307986	0.598331	0.893336	-1.64738	-1.20904	0.644789	-1.28198	-1.38565	-1.37652	-0.104181	-1.51125	-1.31433	-1.11968	-1.44002	-1.09336	-1.39082	-0.374447	0.188195	-1.5512	-1.25741
[truncated: 48 more columns]

## Sheet: EDF2c
Hwang et al Malignant lineage scores
	ESPAC_17_057	A3SZ	DIDY	E91X	ECJH	EGSD	F5SU	FLL5	FPZQ	FVKU	FY0U	H5EL	H9SA	IY16	IYEE	J9HR	KW9X	L54A	LHJN	LTHM	OT3M	PZRZ	SXU3	U3R7	UGOD	VIF5	VVM2	WBTH	X7YT	YEC6	YMF4	Z9HV	ESPAC_17_010	ESPAC_17_011	ESPAC_17_012	ESPAC_17_013	ESPAC_17_018	ESPAC_17_019	ESPAC_17_020	ESPAC_17_021	ESPAC_17_022	ESPAC_17_023	ESPAC_17_024	ESPAC_17_025	ESPAC_17_026	ESPAC_17_027	ESPAC_17_028	ESPAC_17_029	ESPAC_17_030
Acinar.like	0.345061	0.281348	0.295874	0.367553	0.311175	0.29012	0.30318	0.332591	0.289376	0.294524	0.303237	0.308094	0.300402	0.292637	0.325445	0.336732	0.309414	0.311282	0.300122	0.297491	0.296827	0.286577	0.29905	0.286487	0.277855	0.297979	0.301957	0.289645	0.294688	0.303534	0.307993	0.30951	0.356127	0.377577	0.366333	0.346141	0.396103	0.409173	0.331269	0.343067	0.459267	0.395113	0.312205	0.436551	0.511674	0.339598	0.319356	0.394664	0.350352
Classical.like	0.346833	0.296238	0.357421	0.340567	0.341423	0.424846	0.271446	0.301882	0.317466	0.422626	0.282017	0.198208	0.269383	0.297805	0.296209	0.302389	0.162281	0.263092	0.312712	0.38876	0.172168	0.126965	0.185164	0.127927	0.309414	0.331454	0.297754	0.13484	0.370728	0.209414	0.306545	0.347335	0.227316	0.286565	0.216305	0.321532	0.2879	0.207602	0.282747	0.244072	0.198825	0.271592	0.0591825	0.18621	0.256944	0.132602	0.174145	0.105239	0.10125
Basaloid	0.296774	0.412124	0.399319	0.400735	0.435496	0.377669	0.437996	0.402937	0.415503	0.366939	0.415927	0.455993	0.400608	0.419622	0.44051	0.381507	0.446658	0.439601	0.42567	0.406668	0.420996	0.452351	0.44402	0.451626	0.405188	0.420358	0.411933	0.464697	0.402619	0.397339	0.406598	0.393103	0.437657	0.309074	0.3635	0.342483	0.336876	0.346982	0.331829	0.402269	0.485343	0.306733	0.40704	0.333533	0.35874	0.321888	0.364829	0.439906	0.416587
Squamoid	0.228436	0.359984	0.216353	0.235448	0.196118	0.22527	0.236124	0.173106	0.330907	0.291313	0.283643	0.253601	0.164274	0.301016	0.283158	0.19755	0.230232	0.319078	0.269143	0.285756	0.31185	0.19747	0.203898	0.214876	0.349727	0.245669	0.228854	0.265436	0.247589	0.397616	0.197764	0.317659	0.314201	0.22538	0.254947	0.253068	0.295028	0.275947	0.295957	0.288389	0.259181	0.299014	0.348283	0.223073	0.24153	0.20813	0.2801	0.285427	0.340209
Mesenchymal	0.284539	0.352134	0.383641	0.352018	0.358804	0.325545	0.345492	0.414026	0.403844	0.292945	0.381089	0.448031	0.174346	0.304525	0.389599	0.38391	0.446589	0.400325	0.331793	0.322439	0.433061	0.22868	0.365939	0.34038	0.328094	0.361661	0.398027	0.400119	0.37922	0.440406	0.387071	0.264853	0.405799	0.471413	0.486618	0.492274	0.520554	0.489971	0.53625	0.546063	0.544888	0.518896	0.449808	0.550416	0.578802	0.556531	0.570035	0.590838	0.55714
Neuroendocrine.like	-0.300931	-0.338306	-0.274117	-0.212456	-0.21678	-0.242357	-0.389231	-0.0219541	-0.370584	-0.225237	-0.168691	-0.28711	-0.254735	-0.368978	-0.252789	-0.167548	-0.293451	-0.192532	-0.314092	-0.2679	-0.287727	-0.409162	-0.303255	-0.347949	-0.313068	-0.254435	-0.125845	-0.369615	-0.256928	-0.260001	-0.301107	-0.318073	-0.194867	-0.0610157	-0.203092	-0.0615364	-0.0413035	-0.00782459	-0.0667873	-0.187622	0.0138345	-0.0733615	-0.206012	0.0491437	0.155882	-0.0843076	-0.14608	0.0682272	-0.198272
Neural.like.progenitor	0.0195206	-0.0593829	0.0464045	0.170382	0.0387962	0.0955897	0.0669514	0.158529	-0.072024	0.0274665	0.128209	-0.0123931	-0.0551342	0.0388146	0.118105	0.229571	0.0114146	0.0658562	-0.0301435	0.0495595	-0.0102712	-0.045867	0.0189717	-0.0394556	-0.0302867	-0.0062132	0.0589644	-0.0835748	0.0752774	0.0297102	0.0540538	0.170244	0.0852538	0.128821	0.0287629	0.0792782	0.214071	0.258145	0.153909	0.0736455	0.24265	0.181432	-0.0287871	0.310406	0.35199	0.190093	0.107118	0.236352	0.0751839
Malignant lineage scores - comparing chemo-naïve and post-CTX samples
	pval	stat	padj	log
Acinar.like	7.71805e-12	-0.0529305	5.40263e-11	10.2674
Classical.like	0.00268355	0.0701341	0.0031308	-2.50434
Basaloid	0.000195025	0.0458395	0.000273036	-3.56378
Squamoid	0.0420816	-0.0295536	0.0420816	1.37591
Mesenchymal	1.22591e-10	-0.156107	4.29067e-10	9.36748
Neuroendocrine.like	3.34741e-10	-0.175632	7.81062e-10	9.10731
Neural.like.progenitor	5.4959e-06	-0.115104	9.61783e-06	5.01692
Malignant lineage scores comparing mFFX and GEM treatments in post-CTX samples
	pval	stat	padj	log
Acinar.like	0.0422562	0.0326641	0.0591587	1.22798
Classical.like	0.11368	-0.0672527	0.11368	-0.944317
Basaloid	0.0743722	-0.0378636	0.0867675	-1.06164
Squamoid	0.0110797	-0.048859	0.0258526	-1.5875
Mesenchymal	0.000162703	0.0960253	0.00113892	2.94351
Neuroendocrine.like	0.0279416	0.0993931	0.0488978	1.31071
Neural.like.progenitor	0.00177167	0.106075	0.00620086	2.20755
Hwang et al Malignant lineage program scores
	ESPAC_17_057	A3SZ	DIDY	E91X	ECJH	EGSD	F5SU	FLL5	FPZQ	FVKU	FY0U	H5EL	H9SA	IY16	IYEE	J9HR	KW9X	L54A	LHJN	LTHM	OT3M	PZRZ	SXU3	U3R7	UGOD	VIF5	VVM2	WBTH	X7YT	YEC6	YMF4	Z9HV	ESPAC_17_010	ESPAC_17_011	ESPAC_17_012	ESPAC_17_013	ESPAC_17_018	ESPAC_17_019	ESPAC_17_020	ESPAC_17_021	ESPAC_17_022	ESPAC_17_023	ESPAC_17_024	ESPAC_17_025	ESPAC_17_026	ESPAC_17_027	ESPAC_17_028	ESPAC_17_029	ESPAC_17_030
Cycling..S.	-0.0124287	0.0442379	0.054871	-0.0772978	0.02302	0.0587884	0.044138	-0.0632184	-0.101315	0.0365463	0.0653791	-0.0435096	0.138465	0.0860669	0.00619506	-0.0599327	-0.0233202	0.0868052	0.0758618	-0.0592406	0.0626116	0.169247	0.109485	0.121675	0.00579441	0.0883914	0.00325648	0.12734	0.00796705	-0.0756552	-0.0450424	0.0480678	0.0825941	-0.0504412	-0.0883568	-0.0403696	-0.120199	-0.00939528	0.00703271	-0.0570008	-0.24541	-0.047816	0.0106068	-0.227652	-0.221661	-0.19179	-0.119547	-0.265327	-0.0230282
Cycling..G2.M.	0.0280477	0.0980394	0.101221	-0.0529263	0.0923402	0.102099	0.0701421	-0.0388481	-0.0669326	0.102918	0.115134	-0.00404704	0.22792	0.148724	0.0675664	-0.0402561	0.00368958	0.141374	0.140514	-0.0147323	0.0773081	0.244897	0.176455	0.217782	0.037137	0.20041	0.0581581	0.178993	0.0448934	-0.0795466	-0.0107727	0.0816728	0.152308	-0.0465758	-0.0880169	-0.0255923	-0.107667	0.0130767	0.00203184	-0.0166616	-0.257274	-0.0205336	0.00622896	-0.221457	-0.212778	-0.216572	-0.108983	-0.265077	-0.0241689
MYC.signaling	0.494442	0.398796	0.417235	0.408116	0.434075	0.438787	0.415035	0.403593	0.392642	0.42345	0.38869	0.391287	0.475042	0.448012	0.406514	0.416131	0.414513	0.400668	0.430679	0.374214	0.435822	0.48001	0.458064	0.442725	0.409819	0.445681	0.404117	0.388997	0.407522	0.41423	0.41475	0.430329	0.334313	0.411576	0.41448	0.423458	0.361629	0.389703	0.390921	0.375382	0.302926	0.409221	0.442475	0.304242	0.20858	0.314176	0.294912	0.257294	0.341145
Adhesive	0.471649	0.529555	0.469315	0.495712	0.440021	0.459852	0.463196	0.428821	0.537299	0.492852	0.478542	0.452748	0.406582	0.489362	0.492195	0.456761	0.445604	0.491746	0.475507	0.494795	0.45812	0.37937	0.41316	0.408959	0.502859	0.476665	0.447019	0.496943	0.491512	0.524568	0.42877	0.526474	0.506423	0.464857	0.467033	0.455004	0.517108	0.479924	0.443762	0.434138	0.402242	0.516228	0.482564	0.366534	0.46822	0.414873	0.498152	0.403812	0.478641
Ribosomal	0.624458	0.665318	0.678956	0.672948	0.709579	0.672158	0.687009	0.678665	0.679316	0.665255	0.678665	0.710818	0.695959	0.704559	0.697738	0.667806	0.703964	0.702111	0.696013	0.692112	0.668104	0.723339	0.706522	0.712263	0.676292	0.697196	0.689158	0.716529	0.667636	0.661363	0.6819	0.661022	0.698392	0.591122	0.640028	0.647543	0.577697	0.572899	0.597669	0.637176	0.731996	0.543377	0.627353	0.586841	0.603475	0.576948	0.607719	0.66309	0.641538
Interferon.signaling	0.268307	0.387354	0.336328	0.368663	0.290948	0.35219	0.304238	0.312318	0.286246	0.316796	0.352577	0.296065	0.260689	0.320615	0.338231	0.340239	0.286916	0.362893	0.396071	0.325471	0.364122	0.249872	0.323735	0.265175	0.318631	0.346269	0.326123	0.277661	0.374272	0.374269	0.308827	0.356664	0.347566	0.344397	0.343891	0.337247	0.352538	0.347191	0.304065	0.279786	0.217518	0.364211	0.267652	0.258934	0.330177	0.294809	0.324981	0.2473	0.258826
TNF.NFkB.signaling	0.35053	0.486264	0.439708	0.474697	0.428587	0.393093	0.434025	0.453145	0.448082	0.404463	0.486564	0.470428	0.360631	0.447785	0.495617	0.47213	0.47273	0.470057	0.48306	0.410915	0.488265	0.431016	0.485475	0.451745	0.442403	0.453811	0.428859	0.495888	0.468673	0.467812	0.426808	0.457127	0.511536	0.432152	0.439501	0.413663	0.490899	0.502221	0.463446	0.473029	0.342015	0.500052	0.502037	0.463397	0.526261	0.508378	0.573291	0.468388	0.599057
Malignant lineage programme scores - comparing chemo-naïve and post-CTX samples
	pval	stat	padj	log
Cycling..S.	4.09315e-06	0.109532	7.16301e-06	-5.1449
Cycling..G2.M.	1.77057e-06	0.139259	4.13133e-06	-5.38391
MYC.signaling	3.7597e-07	0.0718895	1.3159e-06	-5.88078
Adhesive	0.88088	0.00206249	0.88088	-0.0550831
Ribosomal	1.19353e-08	0.0694856	8.35468e-08	-7.07807
Interferon.signaling	0.0689637	0.0187246	0.0804577	-1.09443
TNF.NFkB.signaling	0.00965523	-0.0323104	0.0135173	1.86911
Malignant lineage program scores comparing mFFX and GEM treatments in post-CTX samples
	pval	stat	padj	log
Cycling..S.	0.00108158	-0.10879	0.00378552	-2.42187
Cycling..G2.M.	0.00108158	-0.142263	0.00378552	-2.42187
MYC.signaling	0.00177167	-0.0693263	0.00413391	-2.38364
Adhesive	0.10477	-0.027002	0.146677	-0.833637
Ribosomal	0.00242232	-0.0548104	0.00423905	-2.37273
Interferon.signaling	0.428325	-0.0168564	0.428325	-0.368226
TNF.NFkB.signaling	0.179591	0.0298978	0.209523	0.678768
[truncated: 16 more columns]

## Sheet: EDF2d
Differential gene expression analysis between Post-CTX patient treated with either mFFX or GEM
	baseMean	log2FoldChange	lfcSE	stat	pvalue	padj
EVC2	764.582	-2.24019	0.194464	-11.5198	1.04867e-30	1.91645e-26
FGFR1	8347.35	-2.15694	0.191646	-11.2548	2.19332e-29	2.00415e-25
FILIP1L	7614.19	-1.85235	0.166686	-11.1128	1.08747e-28	6.17769e-25
DLC1	6969.02	-2.45622	0.221415	-11.0933	1.35216e-28	6.17769e-25
DZIP1	2746.62	-1.88114	0.170679	-11.0215	3.0111e-28	1.10056e-24
PDE3A	3574.8	-2.16009	0.199784	-10.8121	3.0157e-27	9.18532e-24
ZNF154	1033.09	-2.3164	0.217028	-10.6733	1.35782e-26	3.54487e-23
MFAP4	11880.9	-2.8732	0.270598	-10.618	2.45869e-26	5.61657e-23
DAAM2	2080.56	-2.73095	0.257582	-10.6023	2.90873e-26	5.90634e-23
TRO	1265.25	-2.13051	0.20258	-10.5169	7.22044e-26	1.31954e-22
RFTN2	693.944	-1.50674	0.143885	-10.4719	1.16302e-25	1.9322e-22
PDZRN3	2395.95	-2.10092	0.201783	-10.4118	2.19106e-25	3.11616e-22
RECK	2001.26	-2.13175	0.204766	-10.4107	2.21669e-25	3.11616e-22
MPDZ	4494.44	-2.32455	0.224135	-10.3712	3.35297e-25	4.37682e-22
DCLK2	1057.6	-2.11971	0.205106	-10.3347	4.90834e-25	5.97999e-22
NT5C3A	2983.25	1.64896	0.159931	10.3105	6.32027e-25	7.21893e-22
PDGFRA	11770.6	-2.22553	0.216705	-10.2699	9.63483e-25	1.03574e-21
NPM1P27	229.397	1.82102	0.178236	10.2169	1.66599e-24	1.69144e-21
CLPS	12338.3	-7.16158	0.701657	-10.2067	1.85118e-24	1.78055e-21
NEXN	2222.87	-2.38333	0.233644	-10.2007	1.96828e-24	1.79851e-21
TWF1	6682.58	1.58322	0.155406	10.1877	2.25086e-24	1.95879e-21
SCUBE2	3757.95	-2.81452	0.277391	-10.1464	3.43812e-24	2.85598e-21
EVC	4129.58	-2.3026	0.227036	-10.142	3.59577e-24	2.85707e-21
IL1R1	16417.6	-1.82116	0.179802	-10.1287	4.12296e-24	3.13946e-21
FBXL7	1385.64	-2.09991	0.208059	-10.0929	5.94044e-24	4.34246e-21
ADAMTSL3	2637.05	-3.26213	0.32456	-10.0509	9.10248e-24	6.39799e-21
CCDC8	1255.31	-2.0096	0.200952	-10.0004	1.51834e-23	1.02769e-20
AKT3	4751.23	-1.61245	0.161347	-9.99368	1.62445e-23	1.05217e-20
SYNE1	13651.1	-2.26424	0.226629	-9.99095	1.66965e-23	1.05217e-20
HEG1	12536.7	-2.18946	0.220401	-9.934	2.96143e-23	1.804e-20
SVIL	10567.3	-1.39739	0.141017	-9.90941	3.78872e-23	2.23351e-20
RP11-276H19.1	117.841	-2.76783	0.280114	-9.8811	5.02777e-23	2.87133e-20
MAP3K3	2824.39	-1.64025	0.166061	-9.87741	5.21613e-23	2.88863e-20
GYPC	1986.3	-1.63812	0.166188	-9.85702	6.39198e-23	3.43569e-20
GAS7	6510.03	-2.26364	0.230087	-9.83817	7.70971e-23	4.0113e-20
ZNF521	2776.82	-2.27146	0.230941	-9.8357	7.90187e-23	4.0113e-20
TRPC1	1046.84	-1.51872	0.154679	-9.81855	9.36844e-23	4.62725e-20
ADAMTS10	1878.19	-2.54367	0.25928	-9.81054	1.01426e-22	4.8778e-20
RGL1	3582.06	-1.81783	0.185454	-9.80208	1.10292e-22	5.16818e-20
LSAMP	4573.27	-2.0958	0.214141	-9.78704	1.27991e-22	5.70498e-20
ACSS3	1094.38	-1.67732	0.171369	-9.78779	1.27045e-22	5.70498e-20
GADD45B	6615.83	-2.05486	0.210049	-9.7828	1.33471e-22	5.80757e-20
ANKRD6	1439.47	-1.48127	0.151895	-9.75196	1.80943e-22	7.6901e-20
CPA1	58685.9	-7.16416	0.735667	-9.73831	2.06968e-22	8.59622e-20
CELA2A	7228.41	-6.84182	0.70354	-9.72485	2.36257e-22	9.36372e-20
ATP8B2	5248.56	-2.25646	0.232076	-9.7229	2.40818e-22	9.36372e-20
TCF4	11435.8	-1.72055	0.176904	-9.72589	2.3386e-22	9.36372e-20
TSSC1	1607.33	1.22403	0.126287	9.69249	3.24528e-22	1.21036e-19
PRR16	416.721	-1.6574	0.170965	-9.69434	3.187e-22	1.21036e-19
TXLNB	260.68	-2.48182	0.256246	-9.68531	3.48142e-22	1.27246e-19
ZCCHC24	5015.25	-1.96189	0.202638	-9.68176	3.60447e-22	1.2916e-19
C1orf213	218.499	-1.57751	0.163009	-9.67744	3.76024e-22	1.32151e-19
ZFHX4	2026.61	-2.34908	0.24291	-9.67059	4.02056e-22	1.38634e-19
ZNF135	525.436	-1.82097	0.188747	-9.64765	5.02951e-22	1.70212e-19
BACH2	716.28	-2.03809	0.211389	-9.64138	5.34655e-22	1.77651e-19
SNED1	3320.15	-2.17007	0.225175	-9.63727	5.56506e-22	1.8161e-19
FRMD4A	1711.91	-1.63366	0.169642	-9.63006	5.96941e-22	1.91388e-19
CXCL12	9409.44	-2.81817	0.292954	-9.61983	6.59431e-22	2.07778e-19
HSPA12B	621.94	-2.1827	0.228168	-9.56621	1.10902e-21	3.43513e-19
KCNJ5	825.326	-2.85349	0.298597	-9.55631	1.22026e-21	3.65856e-19
PRKD1	1724.12	-2.01123	0.210463	-9.55623	1.22119e-21	3.65856e-19
STARD8	1040.12	-2.03654	0.213584	-9.53506	1.49794e-21	4.4153e-19
CELA3B	8532.03	-6.42008	0.673768	-9.52863	1.59379e-21	4.62325e-19
ZSCAN23	132.523	-2.38992	0.250964	-9.52296	1.68321e-21	4.80636e-19
SLIT2	5582.71	-2.48557	0.261114	-9.51909	1.74702e-21	4.91181e-19
IL16	3055.98	-2.33811	0.24598	-9.50527	1.99538e-21	5.52509e-19
TMEM19	1997.96	1.06256	0.112002	9.48692	2.37959e-21	6.49059e-19
CTD-2547H18.1	75.2611	3.58637	0.378105	9.48512	2.42105e-21	6.50657e-19
C11orf95	1708.16	-1.38214	0.145931	-9.47117	2.76722e-21	7.32912e-19
ZBTB47	2170.84	-1.49993	0.158438	-9.46703	2.87918e-21	7.51672e-19
ALG10B	366.957	1.35011	0.1427	9.4612	3.04432e-21	7.83591e-19
RADIL	120.546	-2.52392	0.267416	-9.43817	3.79333e-21	9.6282e-19
TNRC6C	1810.96	-1.90601	0.20218	-9.42726	4.20932e-21	1.05377e-18
BNC2	2901.56	-2.14732	0.227936	-9.42072	4.4802e-21	1.10643e-18
POU6F1	730.498	-1.55747	0.165756	-9.39619	5.65767e-21	1.37859e-18
PCYT1B	171.12	-2.58537	0.275243	-9.39302	5.83047e-21	1.402e-18
ZNF853	732.808	-1.62487	0.173394	-9.37099	7.1856e-21	1.70541e-18
HIC1	1181.31	-2.19814	0.234863	-9.35924	8.03157e-21	1.88176e-18
PHLDB1	10067.8	-1.89482	0.203269	-9.32177	1.14417e-20	2.6468e-18
PHC1	1120.66	-1.38183	0.148263	-9.3201	1.16232e-20	2.65517e-18
LHFP	6108.26	-2.04982	0.220094	-9.31336	1.23855e-20	2.79438e-18
TMED2	18315.3	1.34171	0.14421	9.30382	1.35489e-20	3.01959e-18
SYDE1	1501.52	-1.74561	0.187863	-9.29194	1.51506e-20	3.33586e-18
MRVI1	4930.97	-1.92153	0.206879	-9.28819	1.56935e-20	3.41428e-18
DOCK10	3946.56	-2.10203	0.226456	-9.28228	1.65884e-20	3.56651e-18
CTGF	56959.5	-2.70327	0.2916	-9.27049	1.85301e-20	3.93765e-18
ARL6IP1	16598.5	1.87707	0.202725	9.25917	2.06023e-20	4.32767e-18
AMY2A	72408.7	-7.33798	0.79265	-9.25752	2.09228e-20	4.34505e-18
FAM180A	547.686	-2.73769	0.295896	-9.25221	2.19895e-20	4.51526e-18
SLIT3	7253.62	-3.38646	0.366183	-9.24801	2.28718e-20	4.64425e-18
CHRD	974.289	-2.26771	0.245696	-9.22974	2.71302e-20	5.4484e-18
OLFML1	1743.79	-1.91278	0.207325	-9.22599	2.80944e-20	5.5807e-18
KCNT2	466.669	-2.04256	0.221555	-9.2192	2.9933e-20	5.88199e-18
MAGI2-AS3	2456.44	-1.78933	0.194376	-9.20551	3.40051e-20	6.6111e-18
ARHGEF25	1199.73	-1.85332	0.201413	-9.20155	3.52825e-20	6.78724e-18
FBLN1	25745.8	-2.33056	0.253404	-9.19699	3.68105e-20	7.00741e-18
DDR2	9991.38	-1.99714	0.217245	-9.19302	3.8198e-20	7.19659e-18
GSTM5	806.607	-2.12221	0.230941	-9.18941	3.94995e-20	7.29145e-18
GRASP	1505.04	-2.1138	0.230012	-9.18994	3.93052e-20	7.29145e-18
AASS	1228.4	-1.81195	0.197206	-9.18812	3.99769e-20	7.30577e-18
PPIEL	68.4292	-2.23083	0.242916	-9.18353	4.17169e-20	7.36424e-18
PTGER3	1203.97	-2.5493	0.277556	-9.18481	4.12237e-20	7.36424e-18
CNIH4	3168.19	1.4454	0.157374	9.18449	4.13477e-20	7.36424e-18
RP11-1260E13.4	126.858	-2.05625	0.223918	-9.18304	4.19087e-20	7.36424e-18
BOC	5041.15	-2.83192	0.308499	-9.17965	4.32487e-20	7.52733e-18
ARHGAP31	3666.9	-1.48749	0.16216	-9.17298	4.60116e-20	7.93266e-18
ARHGEF6	3016.58	-1.76807	0.192832	-9.16895	4.77647e-20	8.15794e-18
DCHS1	3333.44	-2.5542	0.278864	-9.1593	5.22329e-20	8.83849e-18
BCL2	1878.35	-1.94823	0.212806	-9.15499	5.43646e-20	9.11481e-18
GPR124	5226.31	-2.24944	0.245816	-9.15091	5.64579e-20	9.37971e-18
CEP112	1261.1	-1.42572	0.155836	-9.14886	5.75351e-20	9.47256e-18
EML1	1824.27	-1.74787	0.191094	-9.14662	5.87434e-20	9.58513e-18
TMED7	5656.33	1.52651	0.166967	9.14258	6.09811e-20	9.86221e-18
NRK	1845.54	-3.33544	0.365234	-9.13234	6.70326e-20	1.07458e-17
2004-09-01	1526.3	-1.85785	0.203599	-9.12504	7.17125e-20	1.13961e-17
BZRAP1	1084	-1.99501	0.21883	-9.1167	7.74443e-20	1.22008e-17
FAM13C	591.064	-2.44001	0.267829	-9.11032	8.21385e-20	1.28298e-17
ORMDL2	1463.17	1.62099	0.177955	9.10899	8.31491e-20	1.28775e-17
PPFIA2	704.229	-1.86394	0.204836	-9.09966	9.06169e-20	1.39162e-17
HMCN1	8969.74	-2.50788	0.27584	-9.0918	9.74109e-20	1.47123e-17
MSRB3	6749.01	-1.97406	0.217108	-9.09253	9.67583e-20	1.47123e-17
NDC1	2371.88	1.34704	0.148396	9.07731	1.11288e-19	1.66704e-17
CTRB1	21397	-6.93697	0.764411	-9.07492	1.13758e-19	1.69019e-17
ZNF333	1069.85	-1.07165	0.118168	-9.06886	1.20273e-19	1.77258e-17
ZNF471	677.78	-1.90134	0.209866	-9.05978	1.30716e-19	1.91107e-17
PODN	4249.7	-2.25193	0.248642	-9.05691	1.34194e-19	1.93103e-17
LDB2	2267.3	-1.83379	0.202458	-9.05762	1.33327e-19	1.93103e-17
RP11-61I13.3	162.56	-2.67097	0.295182	-9.04856	1.44869e-19	2.06835e-17
TUB	1053.53	-2.21017	0.244527	-9.03852	1.588e-19	2.24967e-17
TXN	10858	1.65151	0.182849	9.03213	1.68364e-19	2.36085e-17
SAAL1	711.056	1.04974	0.11623	9.03157	1.69232e-19	2.36085e-17
SMOC2	6661.64	-2.37731	0.263364	-9.02671	1.76908e-19	2.44924e-17
SVEP1	9179.99	-2.68887	0.297982	-9.02359	1.82028e-19	2.50117e-17
MYCBP	1311.76	1.57006	0.174227	9.01159	2.03091e-19	2.75862e-17
MYH10	10415.8	-2.28855	0.253967	-9.01122	2.03783e-19	2.75862e-17
LMOD1	3490.16	-2.43253	0.270111	-9.00568	2.14327e-19	2.88001e-17
FLI1	2318.47	-1.92233	0.213502	-9.00383	2.17978e-19	2.90771e-17
GLT8D2	2668.09	-1.9392	0.215501	-8.99855	2.28728e-19	3.02899e-17
KANK2	7003.72	-1.63431	0.181664	-8.99632	2.3342e-19	3.06888e-17
PLCG1	5297.9	-1.39799	0.155518	-8.98921	2.49013e-19	3.25051e-17
SERPINF1	22758	-1.9154	0.213413	-8.97507	2.83173e-19	3.67021e-17
NANS	2526.01	1.30542	0.145495	8.97231	2.90351e-19	3.73674e-17
ZEB2	6919.94	-1.86423	0.208472	-8.94234	3.81001e-19	4.86908e-17
KIAA1462	6548.58	-1.89625	0.212307	-8.93165	4.19718e-19	5.32663e-17
PRSS3P2	772.988	-6.7969	0.761179	-8.92943	4.28193e-19	5.3967e-17
RP11-295M18.2	68.5547	-2.4245	0.271609	-8.92646	4.39861e-19	5.5058e-17
ANXA6	13579.4	-1.44369	0.161888	-8.91782	4.7557e-19	5.8759e-17
LATS2	3610.48	-1.33378	0.149565	-8.91775	4.75859e-19	5.8759e-17
SMAGP	2030.09	1.64312	0.184482	8.90663	5.2607e-19	6.4523e-17
ZDHHC15	287.156	-1.61378	0.181224	-8.90491	5.34286e-19	6.50938e-17
ACP1	4785.75	1.24023	0.139374	8.89853	5.65909e-19	6.84899e-17
FAT4	4137.83	-2.17669	0.244702	-8.89525	5.82869e-19	6.96519e-17
ZFPM2	1297.3	-1.85346	0.208366	-8.8952	5.83132e-19	6.96519e-17
RASGRF2	2716.7	-1.9871	0.223549	-8.88888	6.17299e-19	7.32541e-17
HN1	6725.09	1.805	0.203131	8.88591	6.34016e-19	7.47526e-17
FMNL3	4784.59	-1.62392	0.182776	-8.88479	6.40443e-19	7.50262e-17
ANKRD53	71.0312	-2.21676	0.24971	-8.87731	6.84937e-19	7.97275e-17
SHROOM4	1753.06	-1.76609	0.198993	-8.87513	6.98522e-19	8.07943e-17
TMX2	4396.43	1.16975	0.131836	8.87279	7.13337e-19	8.19888e-17
GALNT15	1192.55	-2.84437	0.321074	-8.85893	8.07881e-19	9.22752e-17
TNS1	19765.1	-2.10904	0.238368	-8.84782	8.92464e-19	1.01303e-16
TENC1	5704.07	-1.88692	0.213289	-8.84678	9.00833e-19	1.01622e-16
CCDC80	45592.4	-2.72648	0.308401	-8.84068	9.51382e-19	1.06666e-16
PABPC4L	226.321	-1.75862	0.19914	-8.83105	1.03698e-18	1.15554e-16
PYGO1	728.521	-1.4077	0.159436	-8.82928	1.0535e-18	1.16684e-16
TMEM150C	746.835	-1.61011	0.182393	-8.82771	1.06837e-18	1.17617e-16
SETBP1	2895.41	-2.13348	0.241699	-8.827	1.07519e-18	1.17659e-16
ALG10	206.717	1.4519	0.164512	8.82545	1.09022e-18	1.18594e-16
FBL	6843.88	1.46312	0.165815	8.82378	1.10656e-18	1.19659e-16
GNB4	2419.8	-1.8182	0.206374	-8.81021	1.24916e-18	1.34285e-16
CILP2	1968.83	-3.75758	0.426635	-8.80747	1.28002e-18	1.36798e-16
PPAP2B	5900.52	-1.60797	0.182628	-8.8046	1.31317e-18	1.39524e-16
GOLGA8N	58.7501	-2.16985	0.246816	-8.79139	1.47715e-18	1.5604e-16
TXNDC9	1894.14	1.47868	0.168287	8.78666	1.54067e-18	1.61814e-16
MRPS35	4544.17	1.60481	0.182677	8.78496	1.56424e-18	1.63352e-16
CMYA5	811.895	-2.08134	0.237216	-8.77402	1.72402e-18	1.79014e-16
RP11-253M7.1	79.3193	-2.09286	0.238757	-8.76566	1.85681e-18	1.91713e-16
IFFO1	1350.45	-1.87275	0.213666	-8.76487	1.86995e-18	1.91985e-16
SGCD	3001.48	-2.23423	0.254936	-8.76387	1.8866e-18	1.92612e-16
CROCC	1100.66	-1.41961	0.16211	-8.75708	2.00373e-18	2.03434e-16
ID4	1449.19	-1.90916	0.218292	-8.74589	2.21257e-18	2.23396e-16
ASAP3	1908.46	-1.27861	0.146219	-8.74446	2.24089e-18	2.25013e-16
SRP9	9537.19	1.56997	0.17959	8.74194	2.29133e-18	2.2882e-16
SEMA6C	414.554	-1.65075	0.189168	-8.72639	2.62937e-18	2.61151e-16
LAMB1	33934.7	-1.66561	0.191062	-8.71765	2.84027e-18	2.80573e-16
ZNF835	85.4922	-1.73302	0.19892	-8.71215	2.98163e-18	2.92953e-16
MT-TP	3452.66	1.93113	0.221755	8.7084	3.08194e-18	3.01189e-16
TTC7B	1175.5	-1.44574	0.166081	-8.70505	3.17448e-18	3.08583e-16
SHE	1007.74	-2.26941	0.260751	-8.70335	3.22242e-18	3.11586e-16
PLXDC2	18774	-1.68207	0.193296	-8.70208	3.25869e-18	3.13435e-16
ZNF660	298.291	-1.48568	0.170767	-8.70006	3.3171e-18	3.17382e-16
ANGPTL1	1248.38	-1.92869	0.221942	-8.69007	3.62205e-18	3.44755e-16
SYNE3	523.691	-2.24832	0.258869	-8.68518	3.7813e-18	3.58048e-16
ADAMTS1	13177.9	-2.66665	0.307172	-8.68127	3.91379e-18	3.68683e-16
ITPR1	4376.95	-1.76131	0.202933	-8.6793	3.9821e-18	3.73194e-16
CTRC	25893.2	-6.44103	0.742668	-8.67284	4.21486e-18	3.85595e-16
RAB10	10217	1.18245	0.13632	8.67406	4.16963e-18	3.85595e-16
FIGN	562.666	-1.77748	0.204933	-8.67344	4.19255e-18	3.85595e-16
MOB4	1577.85	1.51683	0.17492	8.67157	4.26211e-18	3.85595e-16
GDF6	357.858	-2.53157	0.291836	-8.67462	4.14939e-18	3.85595e-16
TRIM16	1635.26	1.47715	0.170331	8.67219	4.23871e-18	3.85595e-16
RASIP1	632.076	-2.05284	0.236729	-8.67171	4.25685e-18	3.85595e-16
CUBN	432.599	-1.91802	0.221259	-8.66868	4.37146e-18	3.92461e-16
HPRT1	1814.15	1.45051	0.167333	8.66844	4.38096e-18	3.92461e-16
ECM2	2609.72	-1.90726	0.220122	-8.66459	4.53124e-18	4.03943e-16
FBLN2	8522.21	-2.31684	0.267459	-8.6624	4.61945e-18	4.09808e-16
TMEM182	411.197	1.46345	0.169007	8.65914	4.75357e-18	4.19669e-16
MAP1A	4143.98	-1.95105	0.225515	-8.65153	5.08116e-18	4.44447e-16
NCAM2	371.851	-2.08373	0.240851	-8.6515	5.08287e-18	4.44447e-16
THBS1	118468	-2.46721	0.285363	-8.64584	5.34104e-18	4.64798e-16
SH3RF3	1348.51	-1.75822	0.203427	-8.64297	5.47701e-18	4.74372e-16
EFS	741.058	-2.12876	0.24632	-8.64226	5.51123e-18	4.75083e-16
TGFB3	6832.68	-1.99505	0.231111	-8.63244	6.00586e-18	5.15292e-16
CALD1	44462	-1.58491	0.18386	-8.62024	6.68162e-18	5.70592e-16
PCTP	1420.08	1.18226	0.137157	8.6197	6.71298e-18	5.70603e-16
CECR7	122.902	-2.44227	0.283488	-8.61507	6.98982e-18	5.91384e-16
ENOX1	706.632	-1.76302	0.204681	-8.61349	7.08705e-18	5.96847e-16
LCLAT1	1733.98	1.24519	0.144605	8.61095	7.24556e-18	6.07144e-16
SYCN	3964.95	-8.15913	0.947582	-8.61048	7.27576e-18	6.07144e-16
MICU3	387.532	-1.45845	0.169527	-8.60306	7.76216e-18	6.44788e-16
MOCS1	1026.18	-1.5133	0.175962	-8.60019	7.95818e-18	6.5808e-16
RPA3	1422.77	1.62233	0.188766	8.59436	8.37271e-18	6.8924e-16
TPRKB	957.04	1.49221	0.17378	8.58678	8.94441e-18	7.33001e-16
HSPA12A	1179.23	-1.90698	0.222102	-8.58603	9.00238e-18	7.34457e-16
ANXA2P2	235.505	1.71875	0.200374	8.57769	9.67942e-18	7.83302e-16
CRISPLD2	18282.7	-2.10439	0.245335	-8.57761	9.6868e-18	7.83302e-16
DNM3OS	270.341	-1.77518	0.207029	-8.57452	9.94966e-18	8.01014e-16
NEGR1	1522.63	-1.74805	0.204129	-8.56346	1.09528e-17	8.77909e-16
SASH1	3308.15	-1.6568	0.193488	-8.5628	1.1016e-17	8.79116e-16
SYNPO2	7446.1	-2.58216	0.301972	-8.55102	1.2201e-17	9.6945e-16
KCNE4	4109.85	-2.0926	0.244749	-8.54997	1.23125e-17	9.74076e-16
S1PR2	145.17	-1.84455	0.216091	-8.53601	1.38934e-17	1.09441e-15
SH3BP5	888.963	-2.01426	0.236074	-8.53234	1.43413e-17	1.12003e-15
KIAA0226L	193.717	-1.98089	0.232159	-8.53248	1.43239e-17	1.12003e-15
PLBD1	9360.29	1.73461	0.203388	8.52859	1.48146e-17	1.15207e-15
ADC	797.281	-1.46823	0.172191	-8.52677	1.50493e-17	1.16537e-15
PDGFRL	1786.29	-2.27725	0.267292	-8.51971	1.5995e-17	1.23018e-15
GEM	8769.35	-2.01978	0.237077	-8.51952	1.60209e-17	1.23018e-15
ARHGEF26	858.059	-1.92264	0.225804	-8.51467	1.67066e-17	1.27746e-15
REV3L	3657.25	-1.53761	0.18073	-8.50776	1.77328e-17	1.35028e-15
FLT4	1083.06	-2.25474	0.265095	-8.50541	1.80949e-17	1.37214e-15
MAGOHB	895.861	1.32916	0.156354	8.50095	1.88039e-17	1.42e-15
SNRPD1	2999.97	1.52151	0.179091	8.49572	1.96716e-17	1.47942e-15
C1S	60919.8	-1.68663	0.198557	-8.49444	1.98893e-17	1.48966e-15
THPO	46.0502	-2.1352	0.251524	-8.48903	2.08376e-17	1.55052e-15
YPEL4	210.9	-1.73038	0.203841	-8.48884	2.08715e-17	1.55052e-15
ZNF667	419.573	-1.62613	0.191633	-8.48563	2.14547e-17	1.58739e-15
GLI3	1841.46	-2.10838	0.248663	-8.47888	2.27377e-17	1.67553e-15
RP11-332H18.4	111.128	-2.00372	0.236354	-8.47759	2.29903e-17	1.68734e-15
RP11-572C15.6	10176.7	-2.71354	0.320183	-8.47497	2.35138e-17	1.70522e-15
CMAHP	2432.38	-2.31376	0.272995	-8.47546	2.34145e-17	1.70522e-15
DLL1	726.927	-1.75208	0.206731	-8.47516	2.3475e-17	1.70522e-15
MMP19	3356.81	-2.63979	0.311524	-8.47379	2.37528e-17	1.71574e-15
GDNF	91.3427	-2.56468	0.302713	-8.47233	2.40524e-17	1.73054e-15
NHSL2	799.652	-2.79623	0.330061	-8.47186	2.41507e-17	1.7308e-15
WISP1	3788.27	-2.37343	0.280216	-8.47001	2.45367e-17	1.7516e-15
CDCA8	578.105	1.76337	0.208268	8.46685	2.52115e-17	1.77007e-15
LIMS2	1111.25	-1.70139	0.200951	-8.4667	2.52439e-17	1.77007e-15
VDAC1	15875.5	1.40061	0.16541	8.46754	2.50623e-17	1.77007e-15
ELN	11165.2	-2.60741	0.307906	-8.46818	2.49255e-17	1.77007e-15
CA5B	988.763	-1.25719	0.14849	-8.46654	2.52799e-17	1.77007e-15
PAPLN	2350.08	-2.13602	0.252456	-8.46094	2.65235e-17	1.84438e-15
TMEM200C	275.271	-1.80182	0.212959	-8.46085	2.65429e-17	1.84438e-15
ELFN1	128.47	-1.8087	0.213846	-8.45799	2.72028e-17	1.88307e-15
NPR2	1181.78	-1.70445	0.201594	-8.45488	2.79369e-17	1.92659e-15
MCU	4878.04	1.75771	0.207973	8.45164	2.87233e-17	1.97338e-15
PA2G4	4494.35	1.08467	0.128392	8.44807	2.96155e-17	2.02705e-15
ZNF423	916.51	-1.93414	0.228983	-8.44665	2.99772e-17	2.04415e-15
WASF3	836.208	-1.76792	0.209364	-8.44425	3.05997e-17	2.07885e-15
NSDHL	1382.7	1.38743	0.164347	8.44204	3.11849e-17	2.11076e-15
NUP37	1074.6	1.28818	0.152638	8.43946	3.18813e-17	2.14993e-15
PRICKLE2	2143.4	-1.46804	0.173975	-8.4382	3.22271e-17	2.16526e-15
VWF	15684.9	-2.24634	0.266278	-8.43605	3.28237e-17	2.19726e-15
ANGPT1	755.072	-1.85468	0.219913	-8.43369	3.34944e-17	2.23398e-15
ZNF208	297.534	-1.66337	0.197261	-8.43231	3.38898e-17	2.25213e-15
TBX2	1380.46	-1.78307	0.211501	-8.43056	3.44015e-17	2.27786e-15
MPP1	2011.85	-1.38295	0.164077	-8.4287	3.49532e-17	2.30603e-15
ADAMTS3	289.982	-1.91068	0.226816	-8.4239	3.64167e-17	2.39394e-15
WIPF1	7285.19	-1.50475	0.178647	-8.42305	3.66797e-17	2.40258e-15
ZSCAN18	1149.13	-1.36736	0.162372	-8.42118	3.72705e-17	2.43257e-15
GXYLT2	2412.05	-2.27593	0.270352	-8.41839	3.817e-17	2.47361e-15
POP4	1873.3	1.22838	0.145913	8.41858	3.8109e-17	2.47361e-15
STARD9	2499.42	-2.53774	0.301495	-8.4172	3.85599e-17	2.4838e-15
MIS18A	420.237	1.24197	0.147553	8.41708	3.85992e-17	2.4838e-15
LINC00968	110.044	-2.96076	0.351793	-8.41619	3.88926e-17	2.4939e-15
DENND2C	385.421	-1.2891	0.153218	-8.41349	3.98004e-17	2.54319e-15
RGMA	492.843	-2.33025	0.276989	-8.41279	4.0036e-17	2.54933e-15
KIAA0101	410.106	1.93014	0.229475	8.41112	4.0613e-17	2.57709e-15
SH2D3C	803.606	-1.99455	0.237279	-8.40595	4.24404e-17	2.68373e-15
KIF26A	260.945	-2.30075	0.274022	-8.39623	4.61039e-17	2.90534e-15
ZNF671	654.629	-1.25	0.148906	-8.39455	4.67699e-17	2.93718e-15
FEN1	1245.09	1.3424	0.159957	8.39227	4.76828e-17	2.98426e-15
FNBP1	3961.55	-1.57539	0.187749	-8.39093	4.82291e-17	3.00815e-15
PNLIP	151836	-7.31236	0.871592	-8.38967	4.87512e-17	3.03037e-15
SCOC	5202.8	1.59085	0.189643	8.38866	4.91694e-17	3.046e-15
GAB3	774.005	-1.68374	0.200968	-8.37812	5.37794e-17	3.32033e-15
LLPH	847.663	1.21996	0.145623	8.37757	5.4033e-17	3.32476e-15
ZDHHC12	716.227	1.3227	0.157926	8.37543	5.50229e-17	3.37431e-15
ADAMTSL1	1528.96	-2.71129	0.323763	-8.3743	5.5554e-17	3.39548e-15
DOCK2	3543.99	-1.72011	0.205716	-8.36155	6.18971e-17	3.77056e-15
SPARCL1	41139.3	-2.15041	0.257221	-8.36017	6.26256e-17	3.80227e-15
CGNL1	3388.82	-1.85197	0.221685	-8.35408	6.59465e-17	3.99064e-15
AC007620.3	377.629	-1.53374	0.183801	-8.34455	7.14829e-17	4.31139e-15
SFMBT2	1723.48	-1.82515	0.218844	-8.33996	7.43154e-17	4.46748e-15
PNMAL2	177.193	-1.58557	0.190229	-8.33502	7.74845e-17	4.64272e-15
C12orf5	611.894	1.05875	0.127031	8.33455	7.77911e-17	4.64586e-15
RAB3IL1	1043.97	-1.70355	0.204477	-8.33126	7.99895e-17	4.74613e-15
MRPL42	2509.62	1.26985	0.152414	8.33163	7.97362e-17	4.74613e-15
BORA	503.604	1.3694	0.16443	8.32812	8.21391e-17	4.85791e-15
NBPF16	412.817	-1.64512	0.197548	-8.32768	8.24415e-17	4.86006e-15
ZDHHC3	6588.52	1.35779	0.163188	8.32042	8.76506e-17	5.13402e-15
NUDT15	1298.31	1.4468	0.17388	8.32065	8.74808e-17	5.13402e-15
RFTN1	4321.45	-1.3809	0.165994	-8.31898	8.87202e-17	5.18007e-15
ANKRD35	267.728	-1.46258	0.175833	-8.31799	8.94689e-17	5.19062e-15
TEK	2154.33	-2.13104	0.256191	-8.31818	8.93277e-17	5.19062e-15
FAM173B	703.14	1.20028	0.144328	8.31634	9.07222e-17	5.23012e-15
DCLK1	1184.78	-1.86996	0.224852	-8.31639	9.06842e-17	5.23012e-15
FGF10	521.477	-3.17332	0.381736	-8.31285	9.34306e-17	5.35261e-15
CXorf36	1682.77	-2.00385	0.241055	-8.31285	9.34327e-17	5.35261e-15
UNC5C	968.167	-1.9544	0.235189	-8.30991	9.57762e-17	5.46972e-15
KIAA0355	3755.63	-1.4053	0.169123	-8.30934	9.62349e-17	5.47879e-15
IQCA1	395.31	-1.95993	0.236055	-8.30286	1.01633e-16	5.75988e-15
FERMT2	6827.42	-1.69109	0.203681	-8.30266	1.01803e-16	5.75988e-15
PREX1	4318.87	-1.86932	0.225429	-8.29228	1.11094e-16	6.26616e-15
FAM136A	2528.19	1.30472	0.157365	8.29108	1.12224e-16	6.31045e-15
RGCC	2317.13	-1.74033	0.209963	-8.28874	1.14453e-16	6.41602e-15
METTL24	238.002	-1.76757	0.213264	-8.28817	1.15004e-16	6.42719e-15
ADARB1	2190.99	-1.93089	0.233076	-8.28438	1.18729e-16	6.61517e-15
PHACTR1	457.641	-1.80245	0.217607	-8.28307	1.20044e-16	6.66811e-15
PLCL1	584.58	-1.6328	0.197203	-8.27981	1.23371e-16	6.81152e-15
PKMP3	54.287	-1.60414	0.193738	-8.27994	1.23242e-16	6.81152e-15
TMCO1	7324.41	1.46355	0.176893	8.27364	1.29925e-16	7.13874e-15
LOXL1	3462.76	-1.90055	0.229715	-8.2735	1.30079e-16	7.13874e-15
CSDC2	268.27	-2.27826	0.275499	-8.26957	1.34438e-16	7.35586e-15
IL11RA	628.006	-1.45311	0.175745	-8.26829	1.35892e-16	7.41322e-15
CLEC11A	1341.33	-1.78406	0.215928	-8.26231	1.42876e-16	7.77101e-15
AOC3	4575.63	-2.10019	0.254267	-8.25976	1.45969e-16	7.91569e-15
KDELR2	21322.4	1.3939	0.168907	8.2525	1.55113e-16	8.38667e-15
GAS6	9091.67	-1.59255	0.193028	-8.25036	1.57923e-16	8.51338e-15
MEF2C-AS1	86.2269	-1.81942	0.2206	-8.24759	1.61622e-16	8.6872e-15
GFPT2	3905.85	-2.0694	0.251159	-8.23942	1.73046e-16	9.27395e-15
SSC5D	2128.11	-2.29305	0.278407	-8.23631	1.77603e-16	9.49035e-15
BX322557.10	306.627	-1.68144	0.204298	-8.23037	1.86638e-16	9.94404e-15
TMEM106B	5932.47	1.15709	0.140629	8.228	1.9037e-16	1.00841e-14
SCARF2	1147.03	-2.16184	0.262734	-8.22823	1.89997e-16	1.00841e-14
TMBIM6	56267.1	1.21702	0.148028	8.22154	2.00907e-16	1.06115e-14
KIAA0922	1887.86	-1.63934	0.199439	-8.21976	2.03911e-16	1.07391e-14
ZNF25	1660.78	-1.16908	0.142313	-8.21486	2.12404e-16	1.11543e-14
INPP5B	1759.86	-1.23403	0.150255	-8.21289	2.1592e-16	1.13064e-14
CISD2	1906.91	1.49246	0.181837	8.20771	2.25444e-16	1.17433e-14
PALM	1210.89	-1.97209	0.240274	-8.20766	2.25548e-16	1.17433e-14
NXF1	4071.4	-1.12196	0.136718	-8.20642	2.27885e-16	1.18313e-14
RAC1	22737.8	1.29643	0.158069	8.20169	2.37038e-16	1.22716e-14
PDZRN4	508.74	-3.48901	0.425507	-8.19967	2.41043e-16	1.24437e-14
CLSTN2	2759.44	-2.43392	0.296885	-8.19818	2.44051e-16	1.25635e-14
MYLK	13481.8	-1.81078	0.220957	-8.19519	2.50194e-16	1.28435e-14
PKD2	5302.37	-1.25885	0.153635	-8.19373	2.53243e-16	1.29636e-14
COL16A1	13590	-1.90752	0.232842	-8.19235	2.56167e-16	1.30451e-14
PPA1	13128.5	1.52369	0.18599	8.19231	2.56263e-16	1.30451e-14
ACVRL1	2386.33	-1.34268	0.16392	-8.1911	2.58843e-16	1.31399e-14
ERG	2004.68	-1.96804	0.240337	-8.18866	2.64161e-16	1.33727e-14
ABCC9	3986.66	-2.17859	0.266083	-8.18764	2.6639e-16	1.34483e-14
LDHA	54048.8	1.4671	0.179211	8.18645	2.6905e-16	1.35079e-14
PGRMC1	7340.93	1.35035	0.164945	8.18662	2.68673e-16	1.35079e-14
COL14A1	32571.6	-2.76869	0.338255	-8.18522	2.71815e-16	1.36094e-14
KRAS	4616.45	1.29138	0.157787	8.18434	2.73793e-16	1.36709e-14
PEAK1	7172.74	-1.25416	0.153375	-8.1771	2.90758e-16	1.44785e-14
CDH5	3875.48	-1.96335	0.240134	-8.17608	2.93225e-16	1.45617e-14
NXPH3	375.375	-2.18159	0.266921	-8.17316	3.00407e-16	1.48779e-14
VSTM4	2415.24	-1.60978	0.19706	-8.16899	3.10983e-16	1.536e-14
ADAM33	1500.9	-2.63316	0.32267	-8.16052	3.33579e-16	1.64317e-14
CEL	47529.3	-6.3209	0.774702	-8.15914	3.37418e-16	1.65761e-14
OLFML3	5133.64	-1.79586	0.220116	-8.1587	3.38644e-16	1.65917e-14
CELA2B	4077.04	-5.89381	0.72269	-8.15537	3.48102e-16	1.70095e-14
GPR155	1248.25	-1.5315	0.187872	-8.15183	3.58471e-16	1.74695e-14
TMEM33	5468.86	1.33961	0.164391	8.14888	3.67305e-16	1.78524e-14
SNRPA1	2088.83	1.04189	0.127865	8.14838	3.68818e-16	1.78784e-14
PRDM2	3614.41	-1.12115	0.137621	-8.1466	3.74286e-16	1.80955e-14
RAD51AP1	437.034	1.62313	0.199277	8.14509	3.78989e-16	1.82745e-14
TTC28	2389.67	-1.48066	0.181974	-8.13665	4.06372e-16	1.95433e-14
HIVEP2	6294.33	-1.21771	0.149671	-8.13595	4.08711e-16	1.96042e-14
MCTS1	2201.57	1.42936	0.175765	8.13221	4.21523e-16	2.01658e-14
FAM110D	228.933	-2.34359	0.28828	-8.12959	4.30756e-16	2.05537e-14
CHAC2	146.254	1.58753	0.195304	8.12852	4.34562e-16	2.06813e-14
PCOLCE	4405.49	-1.87826	0.231189	-8.12434	4.49796e-16	2.13507e-14
TBK1	2773.08	0.78313	0.0964687	8.11797	4.74053e-16	2.24438e-14
ZNF236	1130.33	-1.06987	0.131833	-8.11536	4.8436e-16	2.28725e-14
TENM3	3839.59	-2.06107	0.254001	-8.11442	4.88115e-16	2.29314e-14
CPXM1	2753.92	-2.48457	0.306186	-8.11457	4.8752e-16	2.29314e-14
PALD1	1195.32	-1.6297	0.200964	-8.10945	5.08507e-16	2.38281e-14
PTH1R	223.817	-1.80572	0.222696	-8.10845	5.12682e-16	2.39623e-14
C11orf1	967.488	1.50326	0.185532	8.1024	5.38835e-16	2.51204e-14
SOD3	1252.68	-1.86379	0.230092	-8.10018	5.48776e-16	2.5454e-14
PRDM6	633.88	-1.57833	0.194848	-8.10032	5.48154e-16	2.5454e-14
TXNDC12	4328.42	1.13238	0.139817	8.09901	5.54061e-16	2.56341e-14
SRP9P1	68.7673	1.87922	0.23232	8.08895	6.01832e-16	2.7774e-14
EMILIN1	7216.97	-1.97499	0.244226	-8.08674	6.12815e-16	2.82096e-14
FBN1	50824.9	-2.06435	0.255396	-8.08293	6.32308e-16	2.90337e-14
CITED2	2029.13	-1.38773	0.171746	-8.08013	6.46977e-16	2.96328e-14
FAT3	464.499	-2.23194	0.276348	-8.07655	6.66224e-16	3.04381e-14
ZEB1	7897.01	-1.66248	0.205871	-8.07539	6.72625e-16	3.05777e-14
FIBIN	3092.48	-2.49155	0.30853	-8.07556	6.71695e-16	3.05777e-14
CTRB2	13805.8	-6.15446	0.762368	-8.07282	6.86956e-16	3.11517e-14
TMEM204	2217.39	-1.41331	0.175114	-8.07081	6.98344e-16	3.15812e-14
COLEC12	3958.98	-2.43922	0.302238	-8.07054	6.99885e-16	3.15812e-14
CELA3A	44771.9	-6.3343	0.784918	-8.07002	7.02885e-16	3.16385e-14
PCDH19	159.734	-2.38306	0.295559	-8.06289	7.45094e-16	3.3456e-14
DCN	113395	-2.05785	0.255278	-8.0612	7.55499e-16	3.384e-14
HLX	658.745	-1.83577	0.227835	-8.05743	7.79144e-16	3.46444e-14
BACE1	5554.72	-1.93255	0.239839	-8.05768	7.7756e-16	3.46444e-14
CDCA3	421.771	1.66301	0.206393	8.05749	7.7876e-16	3.46444e-14
WHAMMP2	252.1	-1.93178	0.239826	-8.05494	7.95173e-16	3.52713e-14
PNLIPRP2	31535.9	-6.83033	0.848082	-8.05386	8.02246e-16	3.54719e-14
MPDU1	2492.65	1.17973	0.146484	8.05365	8.03578e-16	3.54719e-14
PRR13	4126.96	1.50248	0.186696	8.04774	8.43371e-16	3.71388e-14
RBMS3	2771.22	-1.49591	0.18591	-8.04644	8.52389e-16	3.74004e-14
MRPS30	2800.64	1.14248	0.141988	8.04629	8.53405e-16	3.74004e-14
FAM228B	411.905	-1.25677	0.156204	-8.04567	8.57742e-16	3.74111e-14
CCNB2	816.57	1.86504	0.231806	8.04569	8.57628e-16	3.74111e-14
HECW1	426.117	-2.45115	0.304789	-8.04213	8.82918e-16	3.84174e-14
CYTH3	4297.4	-1.46397	0.182066	-8.04088	8.91978e-16	3.87195e-14
BEST1	418.556	-1.62815	0.202503	-8.04014	8.97335e-16	3.88597e-14
RHNO1	1550.93	1.17128	0.145694	8.03935	9.03161e-16	3.90196e-14
NID2	4350.47	-1.88053	0.234078	-8.03376	9.45316e-16	4.07445e-14
SLC25A45	491.429	-1.81138	0.225533	-8.03155	9.6245e-16	4.13853e-14
SPRY1	5911.26	-1.54771	0.192766	-8.02893	9.83224e-16	4.21794e-14
FAM198A	1032.69	-1.97334	0.245853	-8.02647	1.00317e-15	4.29343e-14
SCARF1	866.821	-1.98783	0.247681	-8.02576	1.009e-15	4.30828e-14
RP1-78O14.1	147.122	-2.70225	0.336727	-8.02504	1.01489e-15	4.32333e-14
KRBA1	422.169	-1.30262	0.162506	-8.01583	1.09397e-15	4.64939e-14
PSMD12	3364.79	0.948875	0.118407	8.0137	1.11308e-15	4.71961e-14
SLC35B1	2616.75	1.09297	0.136418	8.01193	1.12926e-15	4.77713e-14
SPSB4	123.645	-2.6037	0.325102	-8.00886	1.15778e-15	4.88646e-14
AOX1	2594.99	-2.75609	0.344262	-8.00578	1.18715e-15	4.99889e-14
RNF144A	4050.09	-1.58062	0.197451	-8.00515	1.19318e-15	5.01273e-14
GOT2	4422.07	1.06677	0.133309	8.00218	1.22235e-15	5.12348e-14
GAS1	3463.02	-2.66947	0.333907	-7.99463	1.2996e-15	5.43482e-14
RASSF8	3153.72	-1.14544	0.143304	-7.99305	1.31644e-15	5.49268e-14
TM9SF2	19721.3	1.25036	0.156586	7.98517	1.40331e-15	5.8418e-14
BROX	4698.75	1.28848	0.161406	7.98286	1.42984e-15	5.93873e-14
RNF112	155.982	-1.81571	0.227616	-7.97706	1.49855e-15	6.20996e-14
ZNF382	249.598	-1.54321	0.193626	-7.97007	1.58589e-15	6.55704e-14
CCR4	658.915	-2.87555	0.361088	-7.96356	1.67163e-15	6.8936e-14
COL8A1	22507.3	-2.38643	0.299688	-7.96304	1.67861e-15	6.8936e-14
RP11-51O6.1	113.432	1.54999	0.194644	7.96324	1.67594e-15	6.8936e-14
ELOVL6	1619.83	1.521	0.191095	7.95937	1.72918e-15	7.08537e-14
P2RY8	815.757	-2.17477	0.273328	-7.95662	1.76803e-15	7.22835e-14
NRROS	235.058	-1.74803	0.219925	-7.94831	1.89076e-15	7.71286e-14
SH3RF3-AS1	111.579	-2.0327	0.255787	-7.94684	1.91324e-15	7.78441e-14
GSTP1	18656.8	1.44183	0.18144	7.94661	1.91682e-15	7.78441e-14
RP11-425L10.1	232.061	1.34871	0.169754	7.94509	1.94052e-15	7.86319e-14
RP11-397A16.2	47.1806	-1.86065	0.234221	-7.94397	1.95812e-15	7.91411e-14
NUDT10	159.809	-2.36054	0.297157	-7.94374	1.96175e-15	7.91411e-14
ISM1	2016.9	-2.2614	0.284934	-7.93659	2.07814e-15	8.36519e-14
S100A10	26990	1.58039	0.199169	7.9349	2.10659e-15	8.44253e-14
RAB11A	12845.7	1.30885	0.164946	7.93502	2.10469e-15	8.44253e-14
ARHGAP22	523.814	-1.58758	0.200085	-7.93452	2.11307e-15	8.44996e-14
CELF2	2937.66	-1.85204	0.233468	-7.93274	2.14356e-15	8.55317e-14
MRGPRF	529.043	-2.11713	0.266904	-7.93218	2.15334e-15	8.57347e-14
SLC39A11	3601.96	1.47994	0.186591	7.93144	2.16622e-15	8.60602e-14
TLL1	695.294	-2.49558	0.314674	-7.93069	2.17936e-15	8.63944e-14
EGFLAM	646.548	-1.86927	0.235731	-7.92969	2.19699e-15	8.69049e-14
SPCS2	3171.81	1.15197	0.145289	7.9288	2.21268e-15	8.73365e-14
RP11-720L2.4	103.558	-2.45718	0.309954	-7.92756	2.23497e-15	8.80262e-14
ARHGEF17	4829.56	-1.63398	0.206178	-7.92508	2.27996e-15	8.96049e-14
TCF7L1	471.989	-1.63885	0.206803	-7.92469	2.28724e-15	8.96979e-14
KARS	9170.53	1.04962	0.132501	7.92164	2.344e-15	9.17272e-14
MRPL19	2493.62	1.02099	0.128995	7.91491	2.47428e-15	9.66187e-14
POC1B	2230.93	1.19966	0.151689	7.9087	2.60083e-15	1.01344e-13
WDFY4	2095.51	-2.10909	0.26684	-7.90393	2.70236e-15	1.05076e-13
TIE1	2001.77	-1.99349	0.252264	-7.90239	2.73605e-15	1.05951e-13
SF3B14	4161.69	1.39884	0.177015	7.90237	2.73646e-15	1.05951e-13
CDK1	1698.34	1.93809	0.245291	7.90117	2.763e-15	1.06752e-13
SNRPF	1549.93	1.29862	0.164625	7.88838	3.06139e-15	1.18031e-13
PCDHGA3	105.704	-2.01156	0.255057	-7.88671	3.10268e-15	1.19372e-13
BIRC5	432.825	1.9907	0.252437	7.88595	3.12152e-15	1.19844e-13
GPRASP1	2674.58	-2.09834	0.266096	-7.88567	3.12851e-15	1.19861e-13
CRISPLD1	1400.88	-1.94791	0.247054	-7.88458	3.15583e-15	1.20654e-13
PPAPDC3	170.176	-1.58917	0.201608	-7.88248	3.20948e-15	1.22449e-13
MAN1C1	2204.86	-1.8812	0.238675	-7.88184	3.22583e-15	1.22561e-13
UNG	1840.26	1.06684	0.13535	7.88204	3.22086e-15	1.22561e-13
PCDHGA12	383.976	-2.34759	0.297903	-7.88036	3.2643e-15	1.23766e-13
LRCH2	493.848	-1.44299	0.183225	-7.87553	3.39304e-15	1.2838e-13
OLA1	5038.23	1.29789	0.164874	7.87198	3.49068e-15	1.31802e-13
PTBP3	13465.6	1.13904	0.144725	7.87033	3.53696e-15	1.33274e-13
EBPL	1415.81	1.47941	0.187999	7.86923	3.56821e-15	1.34144e-13
CD93	12225.2	-1.8822	0.239191	-7.86901	3.57473e-15	1.34144e-13
OCIAD2	6726.63	1.69303	0.215187	7.86773	3.61143e-15	1.35243e-13
RP4-639F20.1	309.479	-1.29319	0.164396	-7.86628	3.65338e-15	1.36535e-13
SMO	1185.78	-1.50621	0.191571	-7.86242	3.76769e-15	1.4052e-13
BTBD19	1005.4	-2.11466	0.268967	-7.86214	3.77617e-15	1.40549e-13
YARS2	1114.9	1.05482	0.134202	7.85996	3.84243e-15	1.42725e-13
MIR143HG	970.999	-2.13785	0.272351	-7.84961	4.17319e-15	1.54696e-13
JAM3	3617.53	-1.33274	0.169923	-7.8432	4.39215e-15	1.62483e-13
OBSL1	3040.88	-1.09813	0.140032	-7.84197	4.4352e-15	1.63744e-13
AKR1C3	6319.81	2.01478	0.256973	7.84044	4.48967e-15	1.65421e-13
PDLIM3	6733.87	-1.62136	0.206855	-7.83814	4.57271e-15	1.68141e-13
AKAP2	150.233	-2.84884	0.363709	-7.83273	4.77405e-15	1.75192e-13
CYCS	6545.55	1.55789	0.199072	7.82576	5.04591e-15	1.84798e-13
CNRIP1	1176.34	-1.47277	0.188208	-7.82522	5.06764e-15	1.85222e-13
PDCD2L	270.901	1.39343	0.178088	7.82438	5.10157e-15	1.8609e-13
ARHGAP20	538.927	-1.94566	0.248748	-7.82181	5.20671e-15	1.89547e-13
RAB1A	10730	1.08382	0.138705	7.81382	5.5479e-15	2.01566e-13
S100A6	116543	1.79561	0.229853	7.81197	5.62992e-15	2.0414e-13
RP11-545I5.3	188.5	-1.19924	0.153536	-7.8108	5.68272e-15	2.05647e-13
STARD13	2622.2	-1.29547	0.16588	-7.8097	5.73247e-15	2.06629e-13
NALCN	1584.82	-1.95126	0.249846	-7.80988	5.72426e-15	2.06629e-13
TMED5	3600.35	1.08213	0.13857	7.80922	5.75415e-15	2.07002e-13
GNMT	326.623	-4.34523	0.556492	-7.80826	5.79834e-15	2.08182e-13
EBF3	476.942	-2.02002	0.25874	-7.80716	5.84914e-15	2.09594e-13
DAB2	8150.11	-1.14277	0.146412	-7.80516	5.94263e-15	2.12527e-13
AC092835.2	116.927	-1.50569	0.192947	-7.80366	6.0138e-15	2.14653e-13
RP11-213G2.3	414.869	-1.48143	0.189877	-7.80203	6.09203e-15	2.16937e-13
KANK3	335.177	-2.32438	0.297928	-7.80183	6.10153e-15	2.16937e-13
ZNF366	333.237	-2.4194	0.310173	-7.80017	6.18249e-15	2.19388e-13
LINC00578	272.313	-2.07322	0.265995	-7.79421	6.48146e-15	2.29552e-13
PABPC1P4	189.862	-1.81142	0.232434	-7.79326	6.53024e-15	2.30832e-13
TSSC2	234.862	-1.50792	0.193518	-7.79216	6.58712e-15	2.32393e-13
RP3-523K23.2	663.411	2.07778	0.266707	7.79051	6.67394e-15	2.35002e-13
CDKN3	514.475	1.99359	0.255925	7.78974	6.71466e-15	2.35819e-13
LTBP2	19145.4	-1.93797	0.24879	-7.78959	6.72294e-15	2.35819e-13
BHLHE22	348.58	-2.24175	0.287952	-7.78516	6.96276e-15	2.43318e-13
MCAM	8257.72	-1.76012	0.226087	-7.78514	6.96334e-15	2.43318e-13
RAN	14716.8	1.18391	0.152095	7.78403	7.02475e-15	2.44995e-13
MAD2L1	816.452	1.77132	0.227614	7.78209	7.13349e-15	2.47941e-13
LINC00341	430.3	-1.95529	0.251257	-7.78204	7.13637e-15	2.47941e-13
TMX1	3148.65	1.08268	0.139179	7.77904	7.30779e-15	2.53415e-13
SLC25A5	11280.5	1.32187	0.170002	7.77565	7.50605e-15	2.59797e-13
PDE1A	2092.44	-1.71994	0.221287	-7.77246	7.69766e-15	2.65926e-13
EPB41L2	9309.89	-1.26448	0.162723	-7.77075	7.80208e-15	2.69024e-13
COPZ1	10487.4	1.20913	0.155714	7.76507	8.16033e-15	2.80848e-13
USHBP1	200.13	-2.12105	0.273215	-7.7633	8.27446e-15	2.8424e-13
CTIF	3024.89	-1.48982	0.191927	-7.76244	8.331e-15	2.8511e-13
SMS	6496.41	1.3162	0.169556	7.76261	8.3197e-15	2.8511e-13
SULT1C4	340.834	-1.52371	0.196366	-7.75956	8.52229e-15	2.90638e-13
GPM6B	804.11	-1.94037	0.250062	-7.75953	8.52432e-15	2.90638e-13
FREM1	1873.18	-2.44512	0.315136	-7.75895	8.56331e-15	2.91424e-13
ESR1	669.419	-2.0801	0.268222	-7.75512	8.82572e-15	2.99796e-13
COL18A1	12163.1	-1.99933	0.257972	-7.75021	9.17441e-15	3.11062e-13
ATIC	3418.86	1.20388	0.155346	7.74963	9.21596e-15	3.11892e-13
CCDC102A	402.698	-1.34267	0.173271	-7.74893	9.26686e-15	3.13035e-13
C1R	23862.8	-1.52044	0.196255	-7.74726	9.38941e-15	3.16589e-13
HIGD1A	6595.58	1.50222	0.193911	7.74693	9.41438e-15	3.16684e-13
EVL	4543.48	-1.6096	0.207777	-7.74676	9.42686e-15	3.16684e-13
SYT15	307.49	-2.25675	0.291595	-7.73934	9.99336e-15	3.35098e-13
LRRN4CL	525.995	-2.22263	0.287303	-7.73617	1.02454e-14	3.4292e-13
H2AFZ	6074.66	1.41925	0.183466	7.73575	1.02798e-14	3.43444e-13
C6orf3	115.936	-1.52294	0.196969	-7.73187	1.05978e-14	3.5342e-13
SLC9A9	1128.29	-1.69948	0.219818	-7.73133	1.06432e-14	3.54288e-13
SOX17	377.687	-2.33035	0.301477	-7.72978	1.07733e-14	3.57967e-13
TBC1D2B	6387.9	-1.21474	0.157172	-7.72876	1.08596e-14	3.60181e-13
FAM96A	2314.46	1.21887	0.157753	7.72641	1.10621e-14	3.65861e-13
TSHZ2	4265.47	-1.45662	0.188527	-7.72631	1.10709e-14	3.65861e-13
UTRN	15801.6	-1.47011	0.190307	-7.72494	1.1191e-14	3.69161e-13
CPB2	84.2024	4.58405	0.593568	7.72288	1.13733e-14	3.745e-13
DPYSL3	23365	-1.62002	0.209862	-7.71946	1.16825e-14	3.83988e-13
ARPC3	12775.4	1.34404	0.174208	7.71514	1.20849e-14	3.96501e-13
LRRK2	2165.18	-1.58875	0.205959	-7.7139	1.22028e-14	3.99653e-13
CYP1B1-AS1	192.706	-2.16147	0.280232	-7.71314	1.22755e-14	4.01313e-13
MYRIP	414.317	-2.45515	0.318358	-7.71194	1.23918e-14	4.01527e-13
SOX5	544.938	-1.8104	0.23475	-7.71204	1.23821e-14	4.01527e-13
NLRC3	703.455	-1.72805	0.224051	-7.71278	1.2311e-14	4.01527e-13
ASF1B	592.719	1.62274	0.210402	7.71255	1.23324e-14	4.01527e-13
HCCS	1420.72	1.21946	0.158116	7.71239	1.23479e-14	4.01527e-13
ZWINT	1101.2	1.63161	0.211658	7.70871	1.271e-14	4.11105e-13
FOXO3B	84.2042	-1.45666	0.188977	-7.70812	1.27684e-14	4.12265e-13
PSMC4	5441.21	1.35085	0.175311	7.70548	1.30355e-14	4.20148e-13
PIGF	678.469	1.23903	0.160999	7.69592	1.40484e-14	4.51998e-13
NES	4178.86	-1.5581	0.20247	-7.69545	1.41001e-14	4.52515e-13
CACNA1H	1951.83	-1.89252	0.245932	-7.69532	1.4114e-14	4.52515e-13
LRRC48	306.075	-1.39343	0.181092	-7.69459	1.41948e-14	4.54309e-13
A1BG-AS1	94.4719	-1.78164	0.23157	-7.69373	1.42903e-14	4.56566e-13
LSM5	1807.75	1.49254	0.194024	7.69255	1.44227e-14	4.59992e-13
UCHL3	309.229	1.69946	0.220955	7.69144	1.45486e-14	4.63199e-13
PTGES3	13922.6	1.1888	0.15459	7.68999	1.47142e-14	4.66844e-13
C20orf194	2744	-1.15127	0.149706	-7.69021	1.46897e-14	4.66844e-13
SORCS2	875.764	-2.05208	0.26691	-7.68829	1.4911e-14	4.72269e-13
CLEC14A	1646.66	-1.51162	0.196628	-7.68771	1.49794e-14	4.73612e-13
CDO1	585.366	-1.99785	0.259946	-7.68564	1.52231e-14	4.79658e-13
CTA-445C9.15	510.061	-2.14294	0.27882	-7.68574	1.52112e-14	4.79658e-13
SAMD11	515.431	-2.09199	0.272296	-7.68279	1.55663e-14	4.89628e-13
SMIM15	3779.57	1.35921	0.176958	7.68095	1.57909e-14	4.95839e-13
SSBP1	4006.34	1.2608	0.164212	7.67785	1.61776e-14	5.0645e-13
VBP1	2426.57	1.25649	0.163652	7.6778	1.61842e-14	5.0645e-13
TAL1	355.553	-2.14792	0.279801	-7.6766	1.63367e-14	5.10349e-13
SQRDL	3257.33	1.37323	0.178976	7.67273	1.68376e-14	5.25096e-13
FAM129A	4814.15	-1.71162	0.223182	-7.66917	1.73111e-14	5.38943e-13
MEF2C	3191.29	-1.31199	0.1711	-7.66796	1.74748e-14	5.43116e-13
NAALAD2	278.804	-1.6787	0.218993	-7.66552	1.7811e-14	5.52625e-13
RNF150	1218.75	-1.8237	0.237934	-7.66475	1.79185e-14	5.55018e-13
SRPX	2516.6	-2.01322	0.262713	-7.66319	1.81366e-14	5.60823e-13
FAM78B	294.989	-1.45344	0.189695	-7.66196	1.83112e-14	5.65264e-13
COL8A2	5591.01	-2.23118	0.291402	-7.65672	1.90744e-14	5.87831e-13
PROX2	117.828	-1.48352	0.193778	-7.6558	1.92116e-14	5.91065e-13
TRAF3IP2-AS1	285.823	-1.29628	0.169345	-7.6547	1.93768e-14	5.94146e-13
FBLN5	4709.58	-1.7976	0.234836	-7.6547	1.93763e-14	5.94146e-13
SYNGR2	9725.69	1.2695	0.165856	7.65424	1.94454e-14	5.95251e-13
TSN	5259.47	1.1633	0.152035	7.65158	1.98525e-14	6.06696e-13
HSPB6	486.52	-2.61027	0.341174	-7.65085	1.99652e-14	6.09121e-13
DACT3	856.093	-1.76204	0.230352	-7.64935	2.01996e-14	6.15247e-13
MSMO1	5788.32	1.6922	0.221311	7.64623	2.06961e-14	6.29319e-13
KLHL6	1830.07	-2.09725	0.274384	-7.6435	2.11403e-14	6.41759e-13
LRRN3	376.408	-1.89233	0.247716	-7.63911	2.18727e-14	6.62014e-13
SLMO2	5985.97	1.42169	0.186108	7.63907	2.188e-14	6.62014e-13
MRPL3	4992.99	1.16531	0.152573	7.63772	2.21096e-14	6.66754e-13
PBX3	2120.92	-1.06793	0.13982	-7.63789	2.20816e-14	6.66754e-13
RP11-466H18.1	249.574	1.62594	0.212919	7.63644	2.23309e-14	6.72128e-13
GNG7	595.709	-1.72399	0.225763	-7.63627	2.23614e-14	6.72128e-13
GDF10	86.981	-2.90991	0.381075	-7.63605	2.23985e-14	6.72139e-13
MMP2	55326.5	-2.17763	0.28528	-7.63331	2.28798e-14	6.85457e-13
COQ2	719.091	1.1365	0.1489	7.63263	2.30008e-14	6.87954e-13
CANX	50203.2	0.905026	0.118603	7.63074	2.33415e-14	6.97003e-13
NIPSNAP3B	236.045	-1.47797	0.193696	-7.63036	2.34108e-14	6.97932e-13
ROR2	1873.29	-1.71043	0.224201	-7.62903	2.36521e-14	7.03978e-13
MAP3K12	1620.73	-1.77658	0.232908	-7.62784	2.38722e-14	7.09374e-13
MDN1	5794.39	-1.26757	0.166197	-7.62695	2.40375e-14	7.13126e-13
ZMPSTE24	4817.72	1.11805	0.146606	7.62626	2.41664e-14	7.15788e-13
MYD88	3496.87	1.08691	0.142527	7.62601	2.42124e-14	7.15989e-13
KDR	3687.41	-1.73424	0.227509	-7.62276	2.48312e-14	7.33103e-13
CRIPT	1108.49	1.33887	0.175656	7.62212	2.49537e-14	7.35531e-13
INSRR	89.471	-2.73565	0.35896	-7.62103	2.51664e-14	7.39416e-13
TXNDC17	2136.05	1.52212	0.199724	7.62112	2.51492e-14	7.39416e-13
SLC30A6	2754.26	0.918632	0.120555	7.62004	2.53602e-14	7.41689e-13
CTD-2031P19.4	179.384	1.7505	0.229724	7.62001	2.53656e-14	7.41689e-13
CLIP3	1004.25	-1.67482	0.219784	-7.62028	2.53132e-14	7.41689e-13
SYPL1	8359.44	1.30435	0.171286	7.61501	2.63664e-14	7.69721e-13
DOK6	680.688	-1.44546	0.189969	-7.60889	2.76453e-14	8.05771e-13
FAM110B	668.771	-1.5079	0.198223	-7.60707	2.80376e-14	8.15269e-13
CTC-429P9.2	106.47	-1.85272	0.243555	-7.60697	2.80604e-14	8.15269e-13
FAM107A	988.227	-2.71042	0.356358	-7.60589	2.82944e-14	8.20762e-13
RNF141	3581.99	1.30821	0.172086	7.60209	2.91389e-14	8.43919e-13
TNFAIP3	6435.17	-1.58144	0.208207	-7.59552	3.06566e-14	8.8647e-13
PRCD	123.001	-1.66529	0.219354	-7.59179	3.15526e-14	9.10938e-13
ITGA4	2128.26	-1.7578	0.231579	-7.59052	3.18629e-14	9.18445e-13
PTPLB	4644.14	1.20072	0.158219	7.58901	3.22362e-14	9.27743e-13
CDC25C	233.118	1.84656	0.243378	7.5872	3.26887e-14	9.39286e-13
MGST2	3855.09	1.56707	0.206567	7.58627	3.29246e-14	9.4458e-13
PDGFRB	27351.3	-1.6334	0.215337	-7.58533	3.31651e-14	9.49987e-13
ANK2	3197.04	-2.44205	0.322027	-7.58337	3.36691e-14	9.62916e-13
ZBTB20	748.325	-1.16758	0.154005	-7.58146	3.41676e-14	9.75644e-13
GAPDHP1	31.7443	1.74001	0.22961	7.57809	3.50669e-14	9.99763e-13
ALPK2	860.108	-2.57819	0.340276	-7.57675	3.54324e-14	1.00861e-12
SPCS3	10104.1	1.12455	0.148431	7.57626	3.55647e-14	1.0108e-12
TECTA	100.964	-1.64997	0.217853	-7.57378	3.62517e-14	1.02873e-12
LINC00035	311.549	2.54204	0.335713	7.57207	3.6733e-14	1.04077e-12
C17orf51	409.119	-1.44695	0.191109	-7.57134	3.69397e-14	1.045e-12
RP11-331F4.4	2510.36	-5.35478	0.707442	-7.56921	3.75502e-14	1.06063e-12
AEBP1	59278.9	-2.2323	0.294936	-7.56877	3.7677e-14	1.06257e-12
KCTD7	1349.66	-1.08039	0.142859	-7.56265	3.94945e-14	1.11051e-12
MN1	1674.69	-1.67174	0.221052	-7.56264	3.94983e-14	1.11051e-12
PDSS1	372.285	1.26583	0.167403	7.56161	3.98117e-14	1.1176e-12
HGF	1422.14	-1.79108	0.236926	-7.55967	4.04096e-14	1.13264e-12
RP1-244F24.1	67.5672	-1.75884	0.23275	-7.55677	4.13199e-14	1.15639e-12
DLG2	770.748	-2.24391	0.296954	-7.55642	4.14305e-14	1.15771e-12
ZNF316	719.583	-1.39679	0.184896	-7.55443	4.20702e-14	1.17379e-12
AF127936.7	380.419	1.18564	0.156993	7.55218	4.28043e-14	1.19245e-12
RFC3	693.43	1.0703	0.141741	7.55111	4.31562e-14	1.20042e-12
ITGA9	2579.2	-1.71943	0.227731	-7.55028	4.34326e-14	1.20628e-12
NMI	2093.05	1.29432	0.171463	7.54867	4.39713e-14	1.21939e-12
KIRREL	6151.46	-1.52935	0.202741	-7.54338	4.5794e-14	1.26801e-12
SUMO2	8927.31	1.10096	0.145995	7.54109	4.66054e-14	1.28852e-12
SGIP1	1385.04	-1.63484	0.216888	-7.53769	4.78356e-14	1.32054e-12
TSPAN13	5931.43	1.58186	0.209917	7.53562	4.86009e-14	1.33964e-12
CTD-2554C21.2	112.754	-2.05987	0.273371	-7.5351	4.8797e-14	1.34302e-12
GPR116	4195.04	-1.51859	0.201557	-7.53432	4.90905e-14	1.34907e-12
NCKAP5L	1892.23	-1.4907	0.197869	-7.53379	4.92896e-14	1.3525e-12
CLEC3B	181.492	-2.25654	0.299624	-7.53121	5.02703e-14	1.37735e-12
SORBS1	5216.51	-1.60478	0.213142	-7.52916	5.10658e-14	1.39705e-12
MVB12B	828.762	-1.2316	0.163629	-7.52678	5.2007e-14	1.42067e-12
AHCY	6107.93	1.24925	0.165985	7.52628	5.2208e-14	1.42403e-12
COL24A1	699.986	-2.29649	0.305174	-7.52519	5.26426e-14	1.43375e-12
SLIRP	2037.57	1.4809	0.196814	7.52434	5.29877e-14	1.441e-12
XXbac-BPG299F13.17	149.725	-1.42414	0.189308	-7.52287	5.35883e-14	1.45171e-12
LAMA4	14297	-1.55168	0.206264	-7.52279	5.36199e-14	1.45171e-12
ZNF862	1113.67	-1.04257	0.138585	-7.52299	5.35381e-14	1.45171e-12
NOS1	119.601	-3.15665	0.419814	-7.51918	5.51226e-14	1.49019e-12
TNFSF8	523.032	-2.23887	0.29777	-7.5188	5.52794e-14	1.49222e-12
TNFSF12	800.522	-1.11544	0.148368	-7.51806	5.5594e-14	1.4985e-12
FBXO22	1865.32	1.10604	0.147128	7.51752	5.58239e-14	1.50248e-12
SPSB1	4343.25	-1.16037	0.154381	-7.51629	5.63542e-14	1.51452e-12
RAB11FIP3	1990.43	-1.17969	0.157001	-7.51389	5.73971e-14	1.54028e-12
ADCYAP1R1	167.604	-1.99308	0.265274	-7.51327	5.76684e-14	1.54529e-12
CLNS1A	5516.63	1.20969	0.161012	7.513	5.77853e-14	1.54616e-12
GJC1	1160.12	-1.57907	0.210274	-7.50956	5.9328e-14	1.58511e-12
GPR135	214.4	-1.44168	0.19199	-7.50915	5.95144e-14	1.58778e-12
APBA2	805.075	-1.84141	0.245361	-7.50492	6.14653e-14	1.63743e-12
NTNG2	176.029	-1.58292	0.210954	-7.5036	6.20869e-14	1.65159e-12
RFC5	917.34	0.964734	0.128589	7.50249	6.26176e-14	1.66111e-12
EBP	2536.12	1.57917	0.210486	7.50247	6.26266e-14	1.66111e-12
CPA2	13371.9	-5.60065	0.74684	-7.49913	6.42412e-14	1.70146e-12
PLAC9	562.968	-1.76125	0.234875	-7.49867	6.4467e-14	1.70497e-12
ATP5G3	6681.34	1.35098	0.180168	7.49843	6.45884e-14	1.70571e-12
LDLRAD4	3576.98	-1.22707	0.163653	-7.498	6.47971e-14	1.70845e-12
CLTCL1	754.062	-1.69391	0.22592	-7.49784	6.48789e-14	1.70845e-12
COL21A1	881.302	-2.30143	0.307147	-7.49291	6.73623e-14	1.77129e-12
ZNF843	49.9524	-1.93063	0.257717	-7.49127	6.82108e-14	1.79102e-12
C5orf28	923.402	1.07744	0.143855	7.48978	6.89915e-14	1.80892e-12
SLC38A9	1076.08	0.935807	0.12502	7.48528	7.13925e-14	1.86919e-12
C2orf47	817.09	1.23215	0.164672	7.48246	7.29443e-14	1.90709e-12
KPNA2	3366.61	1.34035	0.179155	7.48147	7.34951e-14	1.91875e-12
C14orf37	1011.12	-1.68221	0.224979	-7.47721	7.59192e-14	1.97921e-12
ITGA6	25591.2	1.32059	0.176621	7.477	7.60356e-14	1.97942e-12
PABPC5	137.257	-1.40939	0.188511	-7.47644	7.63621e-14	1.98509e-12
DENND5A	5901.72	-1.25472	0.167828	-7.47624	7.64783e-14	1.98528e-12
MRPL17	2786.77	1.20545	0.161249	7.47574	7.67703e-14	1.98753e-12
TTYH2	628.28	-1.71325	0.229176	-7.47572	7.67823e-14	1.98753e-12
UQCRFS1	4414.99	1.22286	0.163617	7.4739	7.78545e-14	2.01243e-12
RSPO1	112.711	-2.31309	0.309556	-7.47231	7.8802e-14	2.03405e-12
TDRP	597.153	-1.15155	0.154118	-7.47185	7.90734e-14	2.03818e-12
SPINT2	26784.8	1.90064	0.254403	7.47096	7.9611e-14	2.04914e-12
CKS2	1094.46	1.8209	0.24377	7.46973	8.03618e-14	2.06266e-12
TMPO-AS1	80.2175	1.15517	0.154644	7.46989	8.02598e-14	2.06266e-12
PCDHB18	128.129	-1.50063	0.200949	-7.46769	8.16144e-14	2.09187e-12
RHBDL2	993.241	1.81409	0.24296	7.46662	8.22794e-14	2.10596e-12
CASC8	175.496	2.24007	0.30007	7.46517	8.31913e-14	2.12039e-12
GOLT1B	3175.92	1.24718	0.167065	7.46528	8.31237e-14	2.12039e-12
PIK3R5	1341.56	-1.93149	0.258733	-7.46519	8.31811e-14	2.12039e-12
MAGI2	951.924	-1.36387	0.182722	-7.46418	8.38175e-14	2.13338e-12
C3orf83	241.793	1.92112	0.257558	7.45898	8.71931e-14	2.21621e-12
LYPLA1	4103.18	1.3343	0.178906	7.45812	8.77641e-14	2.22453e-12
FAM19A5	915.612	-1.50081	0.201229	-7.45824	8.76867e-14	2.22453e-12
DST	35950.8	-0.969451	0.129999	-7.45738	8.82616e-14	2.23404e-12
CDH11	19626	-1.94335	0.260614	-7.45679	8.86561e-14	2.24093e-12
CMAS	2504.9	1.21174	0.162508	7.4565	8.88502e-14	2.24273e-12
GAMT	566.867	-2.03856	0.27342	-7.45578	8.93369e-14	2.25191e-12
RP1-34H18.1	79.0146	-2.31494	0.310517	-7.45512	8.97858e-14	2.2601e-12
HTATIP2	4073.4	1.44187	0.193453	7.45334	9.10051e-14	2.28765e-12
BZRAP1-AS1	75.6269	-1.87484	0.251558	-7.45291	9.13066e-14	2.29207e-12
ELOVL1	5356.16	1.21036	0.162429	7.4516	9.22126e-14	2.31164e-12
AKAP12	15102	-1.87794	0.252139	-7.44802	9.47491e-14	2.37197e-12
CCM2L	164.428	-1.58207	0.212451	-7.44676	9.56631e-14	2.39158e-12
RETSAT	6012.24	1.22698	0.164819	7.44437	9.74073e-14	2.43186e-12
DIXDC1	2210.36	-1.24218	0.166909	-7.44227	9.89687e-14	2.46747e-12
PALLD	26973.8	-1.32404	0.177934	-7.4412	9.97728e-14	2.48412e-12
PTPRD	1363.9	-1.69934	0.228378	-7.44089	1.00006e-13	2.48655e-12
C9orf47	68.5045	-1.80326	0.242372	-7.44004	1.00657e-13	2.49933e-12
RP11-398K22.12	155.425	-1.51577	0.203793	-7.43778	1.02389e-13	2.53888e-12
PRPH2	247.501	-1.82358	0.245211	-7.43679	1.0316e-13	2.55453e-12
CYB5B	6305.77	1.26921	0.170673	7.43646	1.03421e-13	2.55754e-12
SMIM10	406.553	-1.21707	0.163677	-7.4358	1.03935e-13	2.56679e-12
RP11-696N14.1	215.231	-1.56541	0.210598	-7.43314	1.06047e-13	2.61538e-12
SNRPE	2731.37	1.34937	0.181557	7.4322	1.06808e-13	2.63061e-12
FXYD6	800.636	-1.27405	0.17145	-7.43104	1.07748e-13	2.65018e-12
VASH2	276.457	-1.4444	0.194414	-7.42949	1.09016e-13	2.67418e-12
CMTM6	11212.8	1.19778	0.161216	7.42966	1.0888e-13	2.67418e-12
AQP8	154.277	-4.49509	0.605142	-7.42815	1.10129e-13	2.69787e-12
SELT	6830.6	1.21138	0.163105	7.42695	1.11133e-13	2.71882e-12
NLGN2	2203.07	-1.77066	0.238455	-7.42555	1.12316e-13	2.74408e-12
ARHGAP30	2408.03	-1.57987	0.212779	-7.42492	1.12846e-13	2.74601e-12
CAPG	11620.1	1.40814	0.18965	7.42494	1.12828e-13	2.74601e-12
PYGM	168.833	-2.07711	0.279746	-7.42497	1.12809e-13	2.74601e-12
MZT1	1056.05	1.33829	0.180268	7.42392	1.137e-13	2.76313e-12
RP11-53B2.3	93.5032	-2.27612	0.30661	-7.42352	1.14051e-13	2.76798e-12
STON1	1394.73	-1.32287	0.178252	-7.42136	1.15923e-13	2.80967e-12
COX16	1430.88	1.49765	0.201865	7.41908	1.17939e-13	2.85476e-12
PDE2A	811.587	-1.96345	0.264689	-7.41795	1.18946e-13	2.87532e-12
TSPAN9	4264.62	-1.21421	0.163888	-7.40877	1.27479e-13	3.0775e-12
TIMM17B	1786.08	1.23946	0.167351	7.40633	1.2984e-13	3.13038e-12
BHMT2	586.716	-1.87077	0.25264	-7.4049	1.31246e-13	3.16011e-12
AKNA	3763.04	-1.82534	0.246588	-7.40238	1.33763e-13	3.21647e-12
ZCCHC11	3094.86	-1.29146	0.174486	-7.40151	1.34649e-13	3.23353e-12
C1GALT1C1	2368.6	1.32316	0.1788	7.40025	1.35933e-13	3.26007e-12
TSEN15	1977.79	1.13844	0.153844	7.39995	1.36235e-13	3.26303e-12
TMEM41B	2541.42	1.24978	0.168899	7.39958	1.36616e-13	3.26787e-12
RCSD1	1926.46	-1.92172	0.259787	-7.39728	1.38998e-13	3.3205e-12
RP11-356I2.4	247.692	-1.79592	0.242807	-7.39647	1.3985e-13	3.33649e-12
FILIP1	911.438	-1.72521	0.233274	-7.39565	1.40713e-13	3.3491e-12
FAR1	5420.66	0.983459	0.132979	7.39563	1.40745e-13	3.3491e-12
LPHN2	4569.93	-1.20532	0.162992	-7.39492	1.41489e-13	3.36242e-12
COL6A3	168260	-2.03297	0.274987	-7.39298	1.43576e-13	3.40319e-12
RNF180	798.995	-1.2807	0.17323	-7.39305	1.43501e-13	3.40319e-12
GSTM2	934.881	-1.66409	0.225143	-7.39129	1.45414e-13	3.44227e-12
MDH2	7147.8	0.980516	0.132679	7.39012	1.46693e-13	3.46807e-12
NBPF14	1573.5	-1.73999	0.235524	-7.38774	1.49342e-13	3.52613e-12
AC004893.11	272.346	-1.34946	0.182773	-7.38325	1.54468e-13	3.64245e-12
PI4K2B	2098.74	1.19745	0.162198	7.38262	1.55206e-13	3.65513e-12
ISOC1	1067.17	1.04157	0.141121	7.38069	1.57471e-13	3.7037e-12
PURG	71.4444	-1.44503	0.195865	-7.37767	1.61079e-13	3.7837e-12
PREX2	2102.11	-1.8113	0.245638	-7.37386	1.65759e-13	3.88864e-12
MT-CO2	140859	1.75061	0.237423	7.37337	1.66363e-13	3.8978e-12
TRAM2	4983.82	-1.30256	0.176699	-7.37163	1.68559e-13	3.9442e-12
DERA	2521.49	1.18925	0.161336	7.37123	1.69066e-13	3.951e-12
BCHE	395.077	-2.21271	0.300203	-7.37071	1.6972e-13	3.96121e-12
CEBPD	3675.11	-1.52039	0.206284	-7.3704	1.70113e-13	3.96531e-12
TP73-AS1	1192.19	-1.05896	0.143693	-7.36962	1.71114e-13	3.98358e-12
RACGAP1	1672.06	1.3267	0.180039	7.36897	1.71952e-13	3.998e-12
NR4A3	3538.81	-2.90378	0.394128	-7.36761	1.7372e-13	4.02923e-12
NUDT21	6626.57	1.00241	0.136056	7.36759	1.73737e-13	4.02923e-12
ACACB	3122.48	-1.71511	0.232854	-7.36558	1.7638e-13	4.08535e-12
WASF1	576.192	-1.23903	0.168229	-7.3651	1.77011e-13	4.09477e-12
CCDC36	103.796	-1.96987	0.267486	-7.36437	1.77989e-13	4.11219e-12
LAMA2	11986.8	-1.87976	0.255317	-7.36245	1.80567e-13	4.16649e-12
PTGDR	134.915	-1.88559	0.256185	-7.36028	1.83525e-13	4.2294e-12
NDUFA9	1109.36	1.32581	0.180137	7.36002	1.83888e-13	4.23244e-12
ASAP1	5129.81	-1.14125	0.15507	-7.35962	1.84439e-13	4.23978e-12
TTBK2	1790.63	-1.11297	0.151253	-7.35834	1.8621e-13	4.27512e-12
EYA4	227.034	-2.28697	0.31088	-7.35645	1.88871e-13	4.33076e-12
PCBD2	721.737	1.01297	0.137704	7.35613	1.89325e-13	4.33574e-12
PDZD11	2270.29	1.35118	0.183738	7.35387	1.92549e-13	4.40405e-12
IL10RA	3007.69	-1.64014	0.22306	-7.35291	1.93931e-13	4.42534e-12
NRXN3	362.102	-1.6687	0.226944	-7.35289	1.93964e-13	4.42534e-12
KLF5	9493.34	1.71072	0.23278	7.3491	1.99553e-13	4.54718e-12
PDE4B	2371.58	-1.67368	0.227752	-7.3487	2.00147e-13	4.55502e-12
C1D	1174.68	1.0958	0.149141	7.34738	2.02128e-13	4.59438e-12
POMP	5271.92	1.38059	0.188042	7.34195	2.10504e-13	4.77884e-12
PIANP	111.327	-1.72849	0.235544	-7.33829	2.16343e-13	4.89921e-12
CNTNAP1	1084.28	-1.93059	0.26308	-7.33842	2.16127e-13	4.89921e-12
CHP1	10597.3	1.37972	0.188031	7.33773	2.17246e-13	4.91357e-12
NDN	1652.65	-1.31028	0.178584	-7.33703	2.18379e-13	4.93309e-12
CD84	2487.97	-1.63326	0.222667	-7.33498	2.21757e-13	5.00323e-12
ACTA2-AS1	358.445	-2.34109	0.319209	-7.33403	2.23333e-13	5.03257e-12
SMARCD3	1560.32	-1.24348	0.169556	-7.33377	2.23767e-13	5.03613e-12
CLIC1	34344	1.36661	0.186351	7.33356	2.24121e-13	5.0379e-12
PSMD14	4780.71	1.22245	0.166706	7.33296	2.25132e-13	5.0482e-12
CD164	25106	1.38825	0.189313	7.33311	2.24869e-13	5.0482e-12
NFATC1	1451.47	-1.8352	0.250302	-7.33195	2.2683e-13	5.08006e-12
PARD6B	1592.99	1.56006	0.212887	7.32811	2.3342e-13	5.22123e-12
RP11-312O7.2	48.5752	-1.98358	0.27076	-7.32599	2.37146e-13	5.29811e-12
CHN1	1618.9	-1.50602	0.205583	-7.3256	2.37827e-13	5.30682e-12
GMFB	3927.36	1.12844	0.154052	7.32509	2.3873e-13	5.31675e-12
PSME3	4533.86	0.912287	0.124544	7.32503	2.38854e-13	5.31675e-12
TCAIM	1803.51	1.15146	0.157206	7.32457	2.39671e-13	5.32746e-12
AMPH	489.209	-1.58063	0.215802	-7.32443	2.39918e-13	5.32746e-12
DYSF	1960.45	-1.62384	0.221749	-7.32286	2.42745e-13	5.3837e-12
TM4SF1	36805.7	1.39705	0.190802	7.32203	2.44254e-13	5.4106e-12
PTGFR	328.508	-1.83808	0.251194	-7.31737	2.52885e-13	5.59501e-12
CTD-2666L21.1	48.36	-2.13289	0.291496	-7.31704	2.53492e-13	5.60164e-12
AGR2	46889.3	2.60103	0.355494	7.31665	2.54233e-13	5.60613e-12
PSMD10	2410.55	1.16138	0.158731	7.31661	2.54308e-13	5.60613e-12
MIAT	2091.84	-2.78213	0.380305	-7.31551	2.56401e-13	5.64546e-12
RUNX1T1	1574.25	-1.65174	0.225801	-7.31502	2.57336e-13	5.65922e-12
PLA2G1B	13099.5	-5.71518	0.781369	-7.31431	2.58706e-13	5.68251e-12
GSKIP	2971.93	1.70131	0.232611	7.31401	2.59295e-13	5.68861e-12
ABCA6	2434.48	-1.92791	0.263618	-7.31327	2.6071e-13	5.70795e-12
RAB22A	5155.63	0.987787	0.135069	7.31323	2.60801e-13	5.70795e-12
KCNN3	681.15	-1.6334	0.223386	-7.31201	2.63179e-13	5.75311e-12
PEG3	880.76	-1.72641	0.236191	-7.30937	2.68404e-13	5.86031e-12
RAB2A	8543.32	1.12606	0.154086	7.30802	2.71108e-13	5.91229e-12
FBLN7	388.103	-1.64	0.224484	-7.30564	2.75951e-13	6.01072e-12
GHR	751.623	-1.92428	0.263421	-7.30498	2.77306e-13	6.03305e-12
MDC1	1812.59	-0.991041	0.13572	-7.30209	2.83322e-13	6.15661e-12
NUTF2	3813.2	1.13371	0.15527	7.30156	2.84451e-13	6.17381e-12
CYR61	36697.4	-2.9836	0.408722	-7.29984	2.881e-13	6.24558e-12
COX6A1	3732.14	1.50462	0.206131	7.29933	2.89212e-13	6.26227e-12
SOBP	680.437	-1.39525	0.191167	-7.2986	2.90774e-13	6.28863e-12
PTPRM	6323.19	-1.21209	0.166079	-7.29831	2.91405e-13	6.29157e-12
EIF6	4858.39	1.34094	0.183735	7.29822	2.91598e-13	6.29157e-12
RPL12P4	42.9051	1.58091	0.216639	7.29744	2.93301e-13	6.31341e-12
NXT2	727.319	1.25323	0.171733	7.29753	2.93094e-13	6.31341e-12
OSR1	523.565	-2.57041	0.352251	-7.29711	2.94017e-13	6.32136e-12
SERPINI2	307.138	-4.91815	0.674035	-7.29658	2.95174e-13	6.33878e-12
ALDH1L2	2676.89	-1.9798	0.271418	-7.29429	3.00235e-13	6.43991e-12
TDRD10	147.99	-2.45274	0.336269	-7.29398	3.00926e-13	6.44714e-12
S1PR1	3105.29	-2.09849	0.287711	-7.29372	3.01513e-13	6.45217e-12
VAMP8	7127.56	1.458	0.199929	7.29258	3.04085e-13	6.49959e-12
ANKRD44	1245.91	-1.36775	0.187568	-7.29202	3.05337e-13	6.51872e-12
RAB23	1412.12	-1.5346	0.210489	-7.29063	3.08498e-13	6.57852e-12
MGST3	7547.55	1.39311	0.19113	7.28881	3.12697e-13	6.66031e-12
EIF2S2	8542.46	1.15892	0.159015	7.28813	3.14291e-13	6.68646e-12
HAND2	1058.77	-1.75468	0.240838	-7.28573	3.19926e-13	6.79843e-12
ZNF98	71.4162	-2.85802	0.392411	-7.28323	3.25911e-13	6.91757e-12
GIMAP8	1351.73	-1.78161	0.244707	-7.28058	3.32385e-13	7.04679e-12
LINGO3	90.6422	-3.17378	0.435992	-7.27944	3.35201e-13	7.09826e-12
JAM2	1797.58	-1.81684	0.249663	-7.27718	3.40875e-13	7.21006e-12
FOXF1	604.979	-1.28456	0.176527	-7.27684	3.41724e-13	7.21966e-12
CEBPG	4067.93	1.24936	0.171698	7.27647	3.42673e-13	7.23136e-12
SCRG1	588.404	-2.29275	0.31512	-7.27582	3.4432e-13	7.2502e-12
TRAF1	1714.83	-1.58927	0.218433	-7.27581	3.4436e-13	7.2502e-12
TRIO	11516.7	-1.07817	0.148197	-7.27529	3.45667e-13	7.26934e-12
IDH1	10927.3	1.54458	0.212337	7.27419	3.48512e-13	7.32076e-12
HMGB1	19663.5	1.2183	0.167533	7.272	3.54201e-13	7.42318e-12
ABCA8	3202.97	-2.56187	0.352285	-7.27214	3.53846e-13	7.42318e-12
ETHE1	1837.74	1.3636	0.187592	7.26895	3.62281e-13	7.58382e-12
LIPT2	101.435	1.54398	0.212436	7.26801	3.64822e-13	7.62829e-12
STARD4-AS1	471.882	-1.841	0.25332	-7.26749	3.66229e-13	7.64895e-12
EFHD1	457.417	-1.81789	0.250175	-7.26646	3.69029e-13	7.69001e-12
NPHP3	2390.18	-1.48734	0.204685	-7.26646	3.69036e-13	7.69001e-12
ATP10A	1618.11	-1.5556	0.214136	-7.26453	3.74345e-13	7.79175e-12
ROBO4	805.091	-1.61954	0.222991	-7.26281	3.7912e-13	7.88217e-12
TPI1	30024.3	1.35926	0.187167	7.26228	3.80627e-13	7.9045e-12
MAGEE1	261.695	-1.42552	0.196435	-7.25695	3.95922e-13	8.2128e-12
SCD	9916.11	1.55665	0.214584	7.25426	4.03875e-13	8.36827e-12
ACSL3	6942.56	1.09084	0.150377	7.25403	4.04551e-13	8.37279e-12
TIMP2	31504.2	-1.27794	0.176184	-7.25344	4.06306e-13	8.39011e-12
PRRG3	151.131	-2.42313	0.334064	-7.2535	4.06144e-13	8.39011e-12
PPP1CC	8832.9	0.827073	0.11403	7.25314	4.07211e-13	8.39929e-12
EBF1	1191.63	-1.58415	0.218472	-7.25104	4.13576e-13	8.52014e-12
MYO1G	1037.29	-1.71763	0.236885	-7.2509	4.14002e-13	8.52014e-12
VPS26A	4653.4	1.12993	0.155851	7.25005	4.16603e-13	8.56403e-12
COX6B1	10111.4	1.38523	0.191078	7.24959	4.18029e-13	8.58369e-12
ANXA2	130916	1.30056	0.179416	7.24886	4.20297e-13	8.62057e-12
METTL5	1740.68	1.22655	0.169227	7.24797	4.23056e-13	8.66744e-12
ZNF542	566.353	-1.17948	0.162839	-7.24323	4.38128e-13	8.96617e-12
ZBED6	1788.58	-1.7686	0.244221	-7.24177	4.42872e-13	9.05311e-12
EXOSC5	530.056	1.2261	0.169319	7.2414	4.44074e-13	9.06754e-12
C12orf73	371.648	1.0971	0.151519	7.24072	4.46294e-13	9.1027e-12
GAPDH	67299.4	1.40304	0.193869	7.23705	4.58539e-13	9.33163e-12
RP11-524D16__A.3	280.043	-1.64634	0.227486	-7.23714	4.58248e-13	9.33163e-12
REEP5	9555.9	0.980313	0.13547	7.2364	4.6074e-13	9.36598e-12
HMGB1P5	138.432	1.17866	0.16289	7.23595	4.62286e-13	9.38698e-12
GPR162	316.235	-1.59359	0.220418	-7.22985	4.83521e-13	9.80727e-12
LRRC55	382.476	-2.5532	0.35323	-7.22817	4.89554e-13	9.91862e-12
TMEM87B	5815.15	1.1722	0.162194	7.22717	4.93172e-13	9.98086e-12
C1QTNF7	1099.05	-2.15034	0.297609	-7.22538	4.99695e-13	1.01017e-11
SATB1	2874.92	-1.21531	0.168229	-7.22414	5.04275e-13	1.0183e-11
CCDC58	790.372	1.38767	0.192098	7.22374	5.05757e-13	1.0192e-11
NLGN4X	538.919	-2.26596	0.313683	-7.22372	5.05837e-13	1.0192e-11
RP11-101E13.5	403.972	1.48212	0.205189	7.22317	5.0789e-13	1.02024e-11
TAF10	2507.48	1.11017	0.153698	7.22308	5.08236e-13	1.02024e-11
C15orf27	129.407	-1.79385	0.248353	-7.22299	5.08583e-13	1.02024e-11
DKC1	3301.28	0.818662	0.11334	7.22304	5.08387e-13	1.02024e-11
TUBA4A	3515.85	1.35627	0.187838	7.22044	5.18195e-13	1.03497e-11
RAB18	5036.14	0.968109	0.134071	7.22085	5.16637e-13	1.03497e-11
CKLF	1182.69	1.51583	0.209934	7.22052	5.17907e-13	1.03497e-11
MRPS12	1393.91	1.49945	0.207663	7.22061	5.1756e-13	1.03497e-11
RPL27	29276.7	1.28559	0.178083	7.21904	5.23561e-13	1.04455e-11
RP11-486A14.1	87.3012	2.162	0.299511	7.21844	5.25888e-13	1.04805e-11
NAALADL1	304.507	-1.36071	0.188634	-7.21352	5.45254e-13	1.08546e-11
TMEM200B	466.606	-1.57507	0.218387	-7.21229	5.50171e-13	1.09406e-11
MRPS36	1267.06	1.21814	0.168908	7.21185	5.51954e-13	1.09641e-11
MERTK	1630.88	-1.64296	0.2279	-7.20911	5.63179e-13	1.11749e-11
C11orf96	3679.2	-2.29858	0.318872	-7.20848	5.65799e-13	1.12147e-11
WI2-3658N16.1	316.19	-1.73554	0.240793	-7.20759	5.69489e-13	1.12756e-11
NQO1	16732.2	1.96425	0.272599	7.20563	5.77761e-13	1.1427e-11
ZBTB40	2645.48	-1.17819	0.163545	-7.20409	5.84325e-13	1.15444e-11
MRPL35	2393.22	1.09241	0.151649	7.20355	5.86644e-13	1.15777e-11
ALAS1	3449.99	0.973843	0.135195	7.20323	5.88023e-13	1.15924e-11
PKNOX2	418.568	-2.02016	0.280606	-7.19929	6.05247e-13	1.19191e-11
FYN	4205.76	-1.18845	0.165133	-7.19693	6.15826e-13	1.21143e-11
SCN2B	244.389	-2.63551	0.366214	-7.19663	6.17203e-13	1.21284e-11
GOLPH3L	3716.08	1.31066	0.182156	7.19527	6.23396e-13	1.22369e-11
SARDH	334.93	-1.89208	0.26297	-7.19507	6.2428e-13	1.22411e-11
MYH3	283.827	-2.0416	0.283792	-7.194	6.29224e-13	1.23248e-11
ZDHHC9	3736.86	1.1261	0.156574	7.19213	6.37879e-13	1.2481e-11
MANSC1	2910.97	1.40451	0.195377	7.18871	6.54067e-13	1.2784e-11
CHMP2B	4621.19	1.24318	0.172977	7.18697	6.62441e-13	1.29339e-11
KIAA1024	337.425	-1.46214	0.203461	-7.18635	6.65482e-13	1.29794e-11
PKD1	3577.86	-1.69275	0.23561	-7.18451	6.74504e-13	1.31413e-11
CTSG	176.306	-2.93745	0.408888	-7.18401	6.76952e-13	1.3175e-11
RP11-640M9.2	1191	-1.49288	0.20781	-7.18385	6.7773e-13	1.31761e-11
YWHAZ	62249.3	1.20662	0.167968	7.18366	6.78686e-13	1.31806e-11
DPY30	2008.31	1.27339	0.177282	7.18281	6.82946e-13	1.32493e-11
NRAS	4456.23	0.962925	0.134103	7.18048	6.94673e-13	1.34625e-11
DTX3	1785.8	-1.16435	0.16217	-7.17985	6.9786e-13	1.351e-11
DAD1	7441.09	1.38167	0.192477	7.17837	7.05473e-13	1.36429e-11
ZNF582-AS1	84.0179	-1.35649	0.189	-7.17719	7.11607e-13	1.37469e-11
RASAL3	915.758	-2.10086	0.29277	-7.17581	7.18822e-13	1.38717e-11
ADAM22	2624.2	-1.76527	0.246037	-7.17479	7.24196e-13	1.39606e-11
GPR21	87.2802	-2.54589	0.354847	-7.17461	7.25118e-13	1.39637e-11
HOXD8	345.249	-1.51722	0.211493	-7.17383	7.29287e-13	1.40292e-11
EMC8	1404.86	1.01344	0.14132	7.17127	7.43047e-13	1.42788e-11
RHOJ	1550.26	-1.52553	0.2128	-7.16883	7.56403e-13	1.45202e-11
A2M	67032	-1.4536	0.202795	-7.16783	7.61971e-13	1.46118e-11
PTGIR	632.703	-1.5948	0.222501	-7.16763	7.63083e-13	1.46177e-11
EFEMP2	3817.47	-1.35318	0.188834	-7.16599	7.72282e-13	1.47785e-11
SYNC	346.221	-1.98407	0.277021	-7.16218	7.9405e-13	1.5164e-11
MPZ	250.863	-2.41028	0.33653	-7.16217	7.94086e-13	1.5164e-11
PLXNC1	4821.85	-1.36469	0.19055	-7.16182	7.96105e-13	1.51708e-11
TUFM	6605.05	0.914555	0.127697	7.16189	7.95746e-13	1.51708e-11
AMOTL2	3360.96	-1.31919	0.184269	-7.15903	8.12519e-13	1.54675e-11
FCHSD2	3553.9	-0.949732	0.132673	-7.15842	8.16112e-13	1.55197e-11
COX7A2L	5932.77	1.13396	0.158429	7.15756	8.21258e-13	1.56013e-11
VASH1	1798.74	-1.51162	0.211265	-7.15508	8.36238e-13	1.58694e-11
WDR81	1839.29	-1.44793	0.202454	-7.1519	8.55837e-13	1.62245e-11
TVP23B	2727.14	1.27637	0.178476	7.15146	8.58567e-13	1.62594e-11
SIAH1	823.402	1.11938	0.156554	7.15009	8.67186e-13	1.64056e-11
WDR19	1796.15	-0.811769	0.113548	-7.14911	8.73421e-13	1.65065e-11
TMEM255B	350.228	-1.57623	0.220528	-7.14751	8.83652e-13	1.66826e-11
EXOC3L2	242.116	-1.54345	0.216051	-7.1439	9.07214e-13	1.71097e-11
CSF1	3044.3	-1.34982	0.188967	-7.14316	9.12064e-13	1.71835e-11
LZTS1	1551.69	-1.65717	0.232052	-7.14135	9.24175e-13	1.73758e-11
LRR1	466.403	1.30022	0.182066	7.14148	9.23315e-13	1.73758e-11
ARFIP1	3862.19	1.1409	0.15977	7.14088	9.27356e-13	1.74177e-11
PRTG	258.659	-1.34173	0.187953	-7.13862	9.42705e-13	1.76878e-11
ELMO1	2459.03	-1.53986	0.215845	-7.13409	9.74327e-13	1.82624e-11
CTA-204B4.2	152.765	-1.40689	0.197251	-7.1325	9.85629e-13	1.84553e-11
CDH23	682.447	-1.77965	0.249524	-7.13216	9.88087e-13	1.84824e-11
DOCK11	3326.27	-1.58262	0.221929	-7.1312	9.94994e-13	1.85925e-11
FBXO10	279.503	-1.3787	0.193353	-7.1305	1.00007e-12	1.86683e-11
TMOD2	2215.64	-1.29628	0.181807	-7.12999	1.00377e-12	1.87183e-11
COX6C	6640.18	1.40762	0.197501	7.12716	1.02461e-12	1.90874e-11
OMD	1733.81	-2.44334	0.342853	-7.12649	1.02958e-12	1.91605e-11
CILP	4637.61	-3.00268	0.421378	-7.12587	1.03427e-12	1.92281e-11
CNIH1	3963.62	1.26551	0.177606	7.12538	1.03798e-12	1.92775e-11
SFRP2	47758.9	-2.15493	0.302443	-7.12507	1.04029e-12	1.93008e-11
KCNQ5	249.929	-2.32404	0.326207	-7.12444	1.04508e-12	1.93701e-11
SAMD4A	2856.96	-1.31529	0.184621	-7.12424	1.04656e-12	1.93779e-11
COX5A	4215.94	1.27009	0.178305	7.12311	1.05519e-12	1.95178e-11
CPSF3	2516.34	1.00302	0.140868	7.1203	1.07696e-12	1.99003e-11
SEMA3D	1005.28	-3.235	0.454509	-7.11756	1.09858e-12	2.02794e-11
KIF17	75.9939	-1.43802	0.202103	-7.11529	1.11677e-12	2.05943e-11
NDFIP2	4101.56	1.29803	0.182506	7.11227	1.14149e-12	2.1029e-11
RP3-402G11.25	49.7046	-1.69705	0.238633	-7.11153	1.14764e-12	2.1121e-11
PLD4	269.008	-1.80616	0.253982	-7.11138	1.1489e-12	2.11228e-11
SEMA6D	828.151	-1.85989	0.261577	-7.11028	1.15806e-12	2.127e-11
SCP2	9425.97	1.08289	0.152323	7.1092	1.16716e-12	2.13941e-11
GIPC3	268.266	-1.6	0.225057	-7.10929	1.16643e-12	2.13941e-11
KLF9	8496.01	-1.44796	0.203693	-7.10855	1.17264e-12	2.1473e-11
DTNA	803.093	-1.63532	0.230062	-7.10818	1.17587e-12	2.15105e-11
SSPN	1197.36	-1.39173	0.195814	-7.10741	1.18241e-12	2.16085e-11
EMC3	3756.05	1.13252	0.15937	7.10623	1.19255e-12	2.1772e-11
KSR1	2030.7	-1.49383	0.210231	-7.10567	1.1974e-12	2.18387e-11
PTTG1	1153.65	1.75267	0.246673	7.10523	1.20119e-12	2.18861e-11
SRSF9	7486.49	1.00218	0.141052	7.10504	1.20283e-12	2.18942e-11
GPR133	1837.59	-2.21811	0.312229	-7.10411	1.21098e-12	2.20206e-11
LINC00607	108.146	-1.96124	0.276078	-7.10393	1.2126e-12	2.2028e-11
FTLP14	68.8257	2.00462	0.282251	7.10226	1.22729e-12	2.22729e-11
SAMD13	246.846	2.01766	0.284095	7.10207	1.22902e-12	2.22821e-11
MAP7D3	961.413	-1.26662	0.17836	-7.10149	1.23417e-12	2.23532e-11
NAT1	443.859	1.32678	0.186993	7.09534	1.29032e-12	2.33387e-11
SKA3	316.578	1.73532	0.244575	7.09525	1.29113e-12	2.33387e-11
PPP2CA	7665.79	1.02748	0.14485	7.09343	1.30824e-12	2.36246e-11
POLR3K	499.256	1.22701	0.173009	7.09218	1.32017e-12	2.38165e-11
TMEM177	425.231	1.13871	0.160585	7.09102	1.33123e-12	2.39924e-11
NPR1	909.322	-2.03263	0.286678	-7.09028	1.33838e-12	2.40974e-11
SASH3	1223.43	-1.64278	0.231702	-7.09004	1.34074e-12	2.41161e-11
NACAD	255.975	-1.71932	0.242583	-7.08754	1.36515e-12	2.45263e-11
GINS2	429.674	1.58927	0.224238	7.08743	1.36622e-12	2.45263e-11
CLDN12	4642.59	1.34081	0.189272	7.08405	1.40003e-12	2.51086e-11
CSF2RB	1573.31	-1.78424	0.251923	-7.0825	1.4158e-12	2.53664e-11
MRPL22	1182.2	1.12821	0.159302	7.08221	1.41877e-12	2.53947e-11
RP11-252A24.2	518.77	-1.59647	0.225435	-7.08176	1.42331e-12	2.54511e-11
UBE2T	639.557	1.62078	0.228876	7.08147	1.42634e-12	2.54554e-11
ARID5A	1847.83	-1.70537	0.240819	-7.08155	1.42548e-12	2.54554e-11
CKS1B	1921.47	1.54601	0.218367	7.07987	1.44293e-12	2.57013e-11
DDX52	2266.61	0.686712	0.0969941	7.07993	1.44226e-12	2.57013e-11
USP51	289.263	-1.31048	0.185143	-7.07819	1.46054e-12	2.59896e-11
AC006126.4	78.8901	-2.04819	0.289374	-7.078	1.46253e-12	2.59997e-11
AP1S1	3077.22	1.3637	0.192721	7.07601	1.4836e-12	2.63487e-11
NOD1	1230.25	-1.12268	0.158714	-7.0736	1.50965e-12	2.67594e-11
GPR4	503.05	-1.62422	0.229617	-7.07362	1.50941e-12	2.67594e-11
FAM43B	123.645	-1.79716	0.254142	-7.07146	1.53308e-12	2.71482e-11
TSPAN15	5436.05	1.50951	0.213519	7.06968	1.5529e-12	2.74672e-11
EEF1B2P3	86.2274	1.62479	0.229829	7.06957	1.5541e-12	2.74672e-11
KCMF1	4286.44	1.06293	0.150371	7.06875	1.56332e-12	2.76036e-11
KIAA1614	414.148	-1.67006	0.236263	-7.06862	1.56487e-12	2.76043e-11
FAM78A	607.455	-1.55637	0.22021	-7.06768	1.5755e-12	2.7765e-11
SKI	4785.63	-1.23516	0.17477	-7.06737	1.57892e-12	2.77657e-11
EHD3	1202.64	-1.28993	0.182526	-7.06714	1.58162e-12	2.77657e-11
RP11-342K6.1	536.052	1.11967	0.158429	7.06729	1.57985e-12	2.77657e-11
SMUG1	1729.77	1.23334	0.174514	7.06727	1.58015e-12	2.77657e-11
RASSF2	4604.57	-1.61955	0.229187	-7.06653	1.58859e-12	2.78614e-11
ZNF532	6929.52	-1.12776	0.159618	-7.06541	1.60142e-12	2.80593e-11
CROCCP3	553.62	-2.256	0.319318	-7.06505	1.60555e-12	2.81048e-11
TMEM14A	1507.66	1.3054	0.184775	7.06482	1.60819e-12	2.81242e-11
GREM2	367.787	-2.52168	0.356966	-7.0642	1.61544e-12	2.82238e-11
SERPINB1	15569.7	1.53159	0.216837	7.06332	1.62571e-12	2.83582e-11
NFIX	4247.67	-1.25709	0.177975	-7.06328	1.62623e-12	2.83582e-11
MYO5A	4267.08	-1.33468	0.189051	-7.05987	1.66662e-12	2.90286e-11
ITGAL	1395.91	-1.75904	0.249164	-7.05976	1.66785e-12	2.90286e-11
TSPYL2	3011.72	-1.56716	0.222097	-7.0562	1.71117e-12	2.97541e-11
VRK1	885.523	1.11968	0.158686	7.05596	1.71416e-12	2.97779e-11
CNKSR2	462.558	-2.02319	0.286749	-7.0556	1.71854e-12	2.98255e-11
GJA5	952.299	-1.47755	0.209427	-7.05519	1.72367e-12	2.98862e-11
ROBO1	3943.52	-1.39053	0.197103	-7.05486	1.72769e-12	2.99275e-11
ALG8	2116.05	1.16583	0.165262	7.05444	1.73297e-12	2.99906e-11
SYPL2	118.394	-1.6404	0.232594	-7.05263	1.75569e-12	3.03551e-11
MED13L	7906.16	-1.21408	0.172222	-7.04953	1.79528e-12	3.10102e-11
RP11-10C24.3	109.06	1.26044	0.178833	7.04812	1.81351e-12	3.12955e-11
GREB1	766.119	-1.90866	0.270817	-7.04777	1.8181e-12	3.1345e-11
ZNF445	2327.9	-0.979107	0.13893	-7.04749	1.82169e-12	3.13478e-11
AC004538.3	168.835	-2.31862	0.328997	-7.04754	1.82108e-12	3.13478e-11
PDCD5	2589.96	1.13105	0.160496	7.04722	1.82533e-12	3.13809e-11
TIMM23	2139.08	1.27915	0.181537	7.04623	1.83828e-12	3.15738e-11
TMEM9B	3837.51	1.0583	0.150214	7.04528	1.85085e-12	3.17598e-11
CECR2	142.794	-2.46115	0.34938	-7.04434	1.86343e-12	3.19457e-11
NUAK1	4659.17	-1.68563	0.239305	-7.04384	1.87019e-12	3.20315e-11
AC007318.5	57.4167	1.35103	0.191816	7.04339	1.87617e-12	3.20739e-11
PERP	20627.9	1.54365	0.219162	7.04343	1.87571e-12	3.20739e-11
AC097658.1	56.4296	-2.03062	0.288476	-7.03913	1.93442e-12	3.30388e-11
LEF1	2301.2	-1.37699	0.195658	-7.03776	1.95348e-12	3.33185e-11
RNASEH2A	701.612	1.19475	0.169764	7.0377	1.95444e-12	3.33185e-11
MRAS	2281.77	-1.27444	0.181128	-7.03613	1.97653e-12	3.36637e-11
UMPS	1697.16	1.01043	0.143618	7.03552	1.98515e-12	3.3779e-11
CASKIN2	1238.05	-1.20895	0.171861	-7.03444	2.00069e-12	3.40118e-11
PSMA3	4638.12	1.19979	0.170578	7.03366	2.01184e-12	3.41695e-11
MAP1B	9843.23	-1.6671	0.237022	-7.03352	2.01389e-12	3.41726e-11
GLIS2	2127.7	-1.57489	0.223921	-7.03325	2.01783e-12	3.42076e-11
TMEM119	5536.38	-1.95147	0.277498	-7.03237	2.03053e-12	3.43911e-11
REEP3	7441.63	1.14728	0.163148	7.03216	2.03359e-12	3.4411e-11
ASB7	1348.61	0.786727	0.111883	7.03166	2.04087e-12	3.45022e-11
ALG6	775.518	1.07797	0.153345	7.02971	2.06966e-12	3.49566e-11
CD200	1739.06	-1.64945	0.234645	-7.02954	2.07209e-12	3.49653e-11
PLXNA4	640.644	-1.7935	0.255163	-7.02884	2.08256e-12	3.51096e-11
NR2F1	2184.32	-1.80895	0.25737	-7.02858	2.08645e-12	3.51427e-11
RARS	5391.4	1.08423	0.154274	7.02793	2.09621e-12	3.52745e-11
FHL1	4491.53	-1.98081	0.281888	-7.02694	2.11117e-12	3.54937e-11
THSD7A	1300.37	-1.56346	0.222528	-7.0259	2.12688e-12	3.5725e-11
KDELR1	8990.93	0.970961	0.138215	7.025	2.14059e-12	3.59223e-11
RORB	325.055	-2.11479	0.30112	-7.02308	2.17035e-12	3.63881e-11
GIMAP6	1865.65	-1.6423	0.233894	-7.02153	2.19449e-12	3.67593e-11
2001-03-01	518.036	1.37756	0.196215	7.02067	2.20808e-12	3.6953e-11
PRDX1	21411.1	1.20038	0.171022	7.01889	2.23642e-12	3.73809e-11
UBE2D1	1324.16	1.07535	0.15321	7.01881	2.23774e-12	3.73809e-11
SNRPGP10	224.991	1.50512	0.21447	7.01787	2.25279e-12	3.75979e-11
MRC2	10460.9	-1.85917	0.264934	-7.01747	2.25914e-12	3.76695e-11
PCDHB15	336.165	-1.20757	0.172124	-7.01574	2.28738e-12	3.81056e-11
MKI67IP	2126.07	1.13026	0.161152	7.01366	2.3217e-12	3.86421e-11
AAK1	1261	-1.29226	0.184295	-7.01188	2.35132e-12	3.90996e-11
UCP3	76.8062	-1.47636	0.210579	-7.01097	2.36666e-12	3.93188e-11
KLF15	498.305	-2.44703	0.349055	-7.01042	2.37602e-12	3.94384e-11
ACTA2	24442.1	-1.63635	0.233534	-7.00691	2.43639e-12	4.04038e-11
APOLD1	5499.61	-2.01831	0.28814	-7.0046	2.47697e-12	4.10396e-11
RAB5A	4450.4	1.02303	0.146099	7.00228	2.51831e-12	4.1652e-11
ETFA	5286.09	1.12555	0.160741	7.00227	2.51849e-12	4.1652e-11
HERC1	8804.03	-1.25249	0.178901	-7.00101	2.54118e-12	4.19892e-11
RP11-849F2.5	63.9331	-1.32649	0.189483	-7.00056	2.54944e-12	4.20656e-11
MRPL10	2097.88	0.988847	0.141254	7.00051	2.55041e-12	4.20656e-11
EPT1	3439.48	1.03954	0.148503	7.0001	2.55778e-12	4.21491e-11
RGS7BP	297.057	-2.15182	0.30741	-6.99983	2.56278e-12	4.21935e-11
TMCC2	201.81	-1.55432	0.222069	-6.99925	2.57345e-12	4.2331e-11
PRELID2	1081.87	1.44609	0.20663	6.99843	2.58843e-12	4.25392e-11
MYH11	19913.4	-2.63779	0.376993	-6.99691	2.61677e-12	4.29662e-11
RP11-561C5.5	52.9639	-1.60888	0.229981	-6.99571	2.63923e-12	4.32961e-11
PXK	1375.87	-0.964757	0.137963	-6.99288	2.69309e-12	4.41401e-11
LHX6	309.016	-2.03182	0.29069	-6.98966	2.75555e-12	4.51234e-11
LRRC4B	81.518	-2.00759	0.287291	-6.98802	2.78785e-12	4.56114e-11
PPM1F	2197.2	-1.23575	0.176845	-6.98774	2.79343e-12	4.56618e-11
ZHX3	2787.24	-1.28711	0.184217	-6.98694	2.80948e-12	4.58832e-11
RP11-43F13.3	78.2144	-1.60539	0.229819	-6.98547	2.83909e-12	4.63253e-11
CTC-786C10.1	55.4695	-2.51653	0.360448	-6.98167	2.91698e-12	4.75538e-11
GALNT12	2066.45	1.43815	0.206095	6.9781	2.99197e-12	4.87328e-11
RP11-378J18.3	82.9124	1.4124	0.20242	6.97754	3.00396e-12	4.88846e-11
XXbac-B476C20.9	71.0913	1.38293	0.19822	6.97677	3.02042e-12	4.91087e-11
PCDH9	537.478	-1.75484	0.251592	-6.97493	3.0602e-12	4.97113e-11
PSMD8	8271.26	1.22869	0.176207	6.97302	3.10215e-12	5.03479e-11
PTRF	20507.2	-1.3253	0.190158	-6.96947	3.18128e-12	5.15864e-11
CD34	3374.52	-1.55384	0.222991	-6.96814	3.21158e-12	5.20229e-11
AAGAB	3893.77	1.04251	0.149612	6.96804	3.21389e-12	5.20229e-11
DKKL1	34.4397	3.71989	0.534006	6.96601	3.26048e-12	5.27303e-11
OTUD7A	83.5446	-1.66947	0.239744	-6.96353	3.3186e-12	5.36226e-11
MT-ND3	38181.5	1.7769	0.255178	6.9634	3.32152e-12	5.36226e-11
AC073343.1	87.5087	-1.3947	0.200323	-6.96222	3.34953e-12	5.4027e-11
CNOT11	3492.55	1.17984	0.169469	6.96199	3.35506e-12	5.40686e-11
C5orf22	1468.94	0.97739	0.140427	6.9601	3.40021e-12	5.46996e-11
RBM7	1748.05	1.05686	0.151844	6.96017	3.39865e-12	5.46996e-11
PAFAH1B3	586.438	1.3272	0.190695	6.95983	3.40692e-12	5.47594e-11
VPS29	3975.13	1.09994	0.158064	6.95884	3.43097e-12	5.50976e-11
BASP1	2864.19	-1.58367	0.227632	-6.95713	3.47266e-12	5.5718e-11
PDE1B	652.195	-1.39085	0.199951	-6.95594	3.50209e-12	5.61409e-11
MBNL1-AS1	374.209	-1.6883	0.242744	-6.95507	3.52399e-12	5.64426e-11
BET1	1390.04	1.03507	0.148852	6.95371	3.55801e-12	5.69375e-11
PKD1P6	529.363	-2.37128	0.341027	-6.95334	3.56727e-12	5.70357e-11
SAR1B	4988.51	1.11801	0.160824	6.95175	3.60781e-12	5.76336e-11
SYNGAP1	1451.39	-1.59884	0.230012	-6.95111	3.62424e-12	5.78453e-11
LPCAT3	2172.05	1.02381	0.147307	6.95017	3.64855e-12	5.81827e-11
AMOTL1	5644.86	-1.28115	0.184353	-6.94944	3.66735e-12	5.84314e-11
DNAJB5	1008.17	-1.2512	0.180074	-6.94823	3.69885e-12	5.8882e-11
SOX18	272.331	-1.73162	0.249316	-6.94548	3.7717e-12	5.99893e-11
ABHD3	2252.85	1.53071	0.220403	6.94506	3.78304e-12	6.01174e-11
CEACAM1	4764.44	1.74077	0.250697	6.94372	3.81918e-12	6.0639e-11
ITGBL1	13066.7	-1.94179	0.279693	-6.94258	3.85001e-12	6.10755e-11
TSPAN1	14890.9	1.89582	0.273079	6.94237	3.85573e-12	6.11014e-11
ARID5B	6842.11	-1.21213	0.174602	-6.94225	3.85908e-12	6.11014e-11
PAK1	6019.31	1.20321	0.173319	6.94215	3.86167e-12	6.11014e-11
TKT	9569.32	0.925725	0.133352	6.94196	3.86686e-12	6.11306e-11
HIP1	4784.62	-1.09261	0.157405	-6.94139	3.88253e-12	6.12722e-11
ETNK1	7149.34	1.28247	0.184757	6.94142	3.88182e-12	6.12722e-11
LMAN2	7644.9	1.00223	0.144392	6.94105	3.89201e-12	6.13688e-11
PRKG1	2307.98	-1.25474	0.180845	-6.93825	3.96996e-12	6.25439e-11
COA6	862.301	1.27744	0.184185	6.93563	4.04417e-12	6.36035e-11
COX7C	11724	1.19262	0.171953	6.93574	4.04106e-12	6.36035e-11
AP001056.1	61.1658	-1.94673	0.280784	-6.9332	4.11437e-12	6.46519e-11
PPP1R12B	7050.14	-1.40813	0.203196	-6.92989	4.21159e-12	6.61227e-11
TALDO1	6704.82	1.08013	0.15587	6.92969	4.21769e-12	6.61579e-11
RGAG4	897.736	-1.69841	0.245096	-6.92957	4.22107e-12	6.61579e-11
NFATC4	2798.71	-1.4895	0.214954	-6.92937	4.22712e-12	6.61958e-11
TBXA2R	152.053	-1.61664	0.233421	-6.92585	4.33368e-12	6.78065e-11
HYDIN	539.019	-1.59613	0.230494	-6.92482	4.36524e-12	6.82419e-11
ZNF34	508.216	-0.840554	0.121385	-6.92469	4.36938e-12	6.82482e-11
PODNL1	661.78	-1.8504	0.267223	-6.92456	4.37345e-12	6.82535e-11
LRRN2	459.23	-1.7419	0.251576	-6.92398	4.39143e-12	6.84756e-11
NLGN3	302.566	-1.70405	0.246126	-6.92349	4.40655e-12	6.86528e-11
PPIAP22	454.106	1.2118	0.175038	6.92307	4.4196e-12	6.87974e-11
LOXHD1	100.06	-2.43493	0.351736	-6.92261	4.43409e-12	6.89642e-11
HSD17B11	6715.13	1.55227	0.224329	6.91963	4.52838e-12	7.03709e-11
TMEM126A	1124.06	1.22587	0.177183	6.91868	4.55885e-12	7.07842e-11
SNX25P1	39.4636	1.63235	0.235986	6.91715	4.60815e-12	7.14889e-11
PFDN4	1408.39	1.39499	0.201751	6.9144	4.69847e-12	7.28282e-11
S100A11	23221.1	1.45568	0.210564	6.91326	4.7365e-12	7.33556e-11
CAPZA1	11840.7	1.0625	0.153702	6.91273	4.75423e-12	7.35678e-11
SH2B3	3780.81	-1.25909	0.18215	-6.91238	4.76586e-12	7.36853e-11
DCUN1D1	2995.52	1.01795	0.147278	6.91178	4.78624e-12	7.3938e-11
DMPK	1174.17	-1.50519	0.217794	-6.91109	4.8093e-12	7.42313e-11
ADAMTS4	5271.23	-2.29147	0.331579	-6.91077	4.82019e-12	7.4274e-11
NDUFB4	3894.83	1.16302	0.168288	6.91089	4.81628e-12	7.4274e-11
HDAC1	8548.99	0.997686	0.144381	6.91008	4.8438e-12	7.45749e-11
TGFA	4208.25	1.49663	0.216609	6.90936	4.86839e-12	7.48275e-11
ZNF354C	552.544	-1.05185	0.152234	-6.90943	4.86621e-12	7.48275e-11
LINC00882	130.512	-1.47503	0.213493	-6.90905	4.87897e-12	7.4927e-11
CASS4	290.188	-1.86887	0.270627	-6.9057	4.99563e-12	7.66542e-11
FAM84B	5093.51	1.58356	0.229376	6.90376	5.06452e-12	7.7646e-11
LUM	120934	-1.67635	0.242857	-6.90263	5.10502e-12	7.82014e-11
NOTCH4	2279.18	-1.68479	0.244141	-6.9009	5.16748e-12	7.90918e-11
C1GALT1	4709.91	1.36553	0.197882	6.90075	5.17287e-12	7.91082e-11
RP11-543P15.1	279.771	1.68777	0.244693	6.89748	5.29313e-12	8.08795e-11
CPB1	83009.7	-5.66658	0.821755	-6.89571	5.35976e-12	8.18292e-11
HIST1H2BD	1505.76	1.66128	0.240924	6.89543	5.37015e-12	8.19195e-11
CDK15	133.167	-1.51503	0.219723	-6.89517	5.38004e-12	8.20018e-11
HAND2-AS1	1155.9	-1.7601	0.255345	-6.89303	5.46168e-12	8.31768e-11
ZFAND6	4645.98	0.989314	0.143548	6.89186	5.50681e-12	8.37944e-11
HSD17B12	6119.28	1.25629	0.18229	6.89168	5.51383e-12	8.38313e-11
PSMA5	6213.2	1.17937	0.171134	6.8915	5.52078e-12	8.38673e-11
ELMOD2	2171.41	1.04443	0.151583	6.89012	5.5746e-12	8.46145e-11
GALNT7	4119.2	1.31534	0.190905	6.88999	5.57944e-12	8.46176e-11
PNLIPRP1	8291.09	-5.92725	0.860359	-6.88927	5.60784e-12	8.49778e-11
SMAD7	2362.47	-1.09397	0.158804	-6.88882	5.62554e-12	8.51754e-11
HECW2	1659.76	-1.43195	0.20792	-6.887	5.69807e-12	8.62022e-11
RUNX2	2368.29	-1.37279	0.199395	-6.88475	5.78873e-12	8.75013e-11
MAP3K14	1167.95	-1.23328	0.179141	-6.8844	5.8032e-12	8.76475e-11
RP5-855F14.1	60.3721	-2.07535	0.301504	-6.88333	5.84689e-12	8.82345e-11
PARPBP	312.261	1.22081	0.17737	6.88281	5.86817e-12	8.84512e-11
VPS25	2916.01	1.08217	0.15723	6.88275	5.87093e-12	8.84512e-11
LMCD1	4205.08	-1.37642	0.199991	-6.88242	5.88449e-12	8.85825e-11
TCEAL3	1219.33	-0.952077	0.138355	-6.8814	5.92674e-12	8.9145e-11
SHANK3	1916.82	-2.04501	0.297256	-6.87962	6.00136e-12	9.01931e-11
PMP22	8504.63	-1.32591	0.192772	-6.8781	6.06542e-12	9.1081e-11
SHFM1	4253.1	1.26068	0.183352	6.87575	6.16664e-12	9.25249e-11
RBX1	1305.81	1.30114	0.189258	6.87493	6.20202e-12	9.29794e-11
ST6GALNAC5	769.067	-1.91331	0.278317	-6.87459	6.21676e-12	9.3124e-11
SNRPG	2956.92	1.47085	0.213982	6.87372	6.25498e-12	9.35431e-11
PSMB7	5929.22	0.8135	0.118349	6.87374	6.25411e-12	9.35431e-11
ARHGAP28	691.984	-1.89061	0.27506	-6.87344	6.26731e-12	9.36509e-11
C19orf44	373.727	-0.892367	0.129835	-6.87307	6.28332e-12	9.3754e-11
ZNF781	149.231	-1.60154	0.233018	-6.87305	6.28447e-12	9.3754e-11
MYL3	52.9769	-1.89684	0.276083	-6.87053	6.39619e-12	9.53429e-11
SRI	6064.77	1.22676	0.178649	6.86686	6.56296e-12	9.7749e-11
LINC00861	366.538	-2.72859	0.397514	-6.86414	6.68947e-12	9.95521e-11
P2RX7	542.693	-1.82717	0.266216	-6.86348	6.72044e-12	9.99034e-11
SORD	1871.65	1.52027	0.221504	6.8634	6.724e-12	9.99034e-11
CASP3	2836.58	1.0497	0.152987	6.86136	6.82067e-12	1.01257e-10
EPCAM	24404.4	1.78686	0.260499	6.85938	6.91607e-12	1.0259e-10
MYCBP2	9623.89	-1.13062	0.164865	-6.85783	6.99126e-12	1.03621e-10
MND1	142.55	1.41826	0.206824	6.85731	7.01686e-12	1.03917e-10
PLXDC1	2312.49	-1.37141	0.200005	-6.85689	7.03781e-12	1.04143e-10
SERPING1	19902.4	-1.20819	0.17621	-6.85653	7.05546e-12	1.04319e-10
PARVG	1699.75	-1.66934	0.24353	-6.85474	7.14412e-12	1.05545e-10
POC1A	410.835	1.44932	0.211441	6.8545	7.15611e-12	1.05636e-10
TMEM50A	7535.46	1.01572	0.148189	6.85427	7.16797e-12	1.05726e-10
ARHGEF15	874.024	-1.93819	0.282827	-6.8529	7.23679e-12	1.06655e-10
RP11-175B9.3	48.2469	1.65719	0.241838	6.85248	7.2581e-12	1.06883e-10
NUDT5	2557.99	1.03643	0.151267	6.85167	7.29917e-12	1.07401e-10
NDST2	61.011	-1.74318	0.254489	-6.84973	7.3989e-12	1.08781e-10
NRIP2	418.034	-1.36851	0.199931	-6.84488	7.6538e-12	1.12438e-10
RPLP0P6	270.961	1.35377	0.19781	6.84379	7.71243e-12	1.13209e-10
VN1R83P	49.6561	-1.79511	0.262328	-6.84299	7.75561e-12	1.13751e-10
TK1	964.552	1.57277	0.229885	6.84153	7.83521e-12	1.14826e-10
C3orf18	479.984	-1.15521	0.168857	-6.84134	7.84537e-12	1.14883e-10
PIGW	472.724	1.01976	0.14909	6.83993	7.92323e-12	1.1593e-10
CA14	152.091	1.95695	0.286148	6.83896	7.97723e-12	1.16627e-10
KRT19	58469.8	1.66372	0.243314	6.83776	8.04409e-12	1.17511e-10
RRM2	2054.42	1.7068	0.249627	6.83739	8.06468e-12	1.17717e-10
KIAA1328	626.056	-0.816166	0.119375	-6.837	8.08667e-12	1.17944e-10
PTPN7	869.947	-1.68322	0.246231	-6.83592	8.1478e-12	1.18741e-10
LINC00857	363.361	1.32916	0.194445	6.83563	8.16426e-12	1.18886e-10
CALCOCO1	6232.3	-0.831562	0.121672	-6.83444	8.23288e-12	1.1979e-10
CCNA2	859.559	1.60277	0.234535	6.83383	8.26756e-12	1.20199e-10
RP11-16E18.3	45.4097	1.41072	0.206517	6.831	8.43251e-12	1.22499e-10
PLA2G5	196.49	-1.91136	0.27991	-6.82848	8.5821e-12	1.24573e-10
PSMB4	10670.4	1.04832	0.153549	6.82726	8.65496e-12	1.25531e-10
FBXO45	1431.37	0.960557	0.140717	6.82615	8.72232e-12	1.26308e-10
EMID1	475.546	-1.54824	0.226809	-6.82619	8.72024e-12	1.26308e-10
ADD2	511.23	-2.20714	0.323424	-6.8243	8.83565e-12	1.27848e-10
KCNMB1	571.703	-1.81007	0.265279	-6.82328	8.89832e-12	1.28653e-10
BRD2	11067.4	-0.726531	0.106481	-6.82313	8.90775e-12	1.28687e-10
GEMIN6	832.129	1.13605	0.166527	6.82202	8.97718e-12	1.29588e-10
UBE2K	5407.25	1.11441	0.163374	6.82122	9.02713e-12	1.30065e-10
ATP1B2	186.754	-2.03759	0.298717	-6.82115	9.03161e-12	1.30065e-10
COL6A2	35537.4	-1.9003	0.278583	-6.82129	9.02237e-12	1.30065e-10
CKAP2	1381.73	1.16307	0.170521	6.82071	9.0592e-12	1.3036e-10
ENG	6454	-1.42547	0.209008	-6.82016	9.09407e-12	1.30759e-10
LPAR4	63.5803	-1.7668	0.259088	-6.81929	9.1489e-12	1.31443e-10
ADCY2	384.759	-1.34103	0.196659	-6.81906	9.16401e-12	1.31557e-10
RPE	3181.72	1.09111	0.160107	6.81491	9.43212e-12	1.353e-10
RP11-54O7.3	308.293	-2.16819	0.318297	-6.81186	9.63424e-12	1.38091e-10
BUB3	5394.15	1.00247	0.147175	6.81141	9.66435e-12	1.38414e-10
ZNF785	449.894	-0.790156	0.116014	-6.81087	9.70073e-12	1.38821e-10
CENPN	515.091	1.2323	0.180934	6.81077	9.70794e-12	1.38821e-10
ATP2B2	57.0597	-2.45092	0.359906	-6.8099	9.76652e-12	1.39549e-10
PTPLAD1	7219.04	1.08612	0.159495	6.80971	9.77974e-12	1.39629e-10
FNDC1	8268.63	-2.32118	0.340887	-6.80924	9.81169e-12	1.39976e-10
CYP1B1	8529.78	-1.9988	0.293558	-6.80888	9.83616e-12	1.40215e-10
DENND2A	702.441	-1.40681	0.206618	-6.80877	9.84386e-12	1.40216e-10
ADAMTSL2	1701.15	-1.63389	0.239976	-6.80856	9.85829e-12	1.40224e-10
POLDIP2	4568.75	0.767366	0.112707	6.80853	9.85982e-12	1.40224e-10
ITPKB	2488.91	-1.22331	0.179676	-6.80842	9.86799e-12	1.40231e-10
RALB	6048.8	0.998955	0.146742	6.80758	9.92555e-12	1.4094e-10
CCL2	3712.58	-2.16938	0.3188	-6.80483	1.01169e-11	1.43545e-10
CELP	166.867	-5.17673	0.760795	-6.80437	1.01492e-11	1.43892e-10
HECTD2	1086.07	-0.897402	0.131892	-6.80408	1.01697e-11	1.44071e-10
MRPS6	1642.12	1.34603	0.197882	6.80217	1.03052e-11	1.45877e-10
SLC22A18AS	150.635	1.66629	0.244969	6.80204	1.03147e-11	1.45899e-10
A2M-AS1	137.803	-1.32093	0.19436	-6.79633	1.07314e-11	1.51676e-10
STAB1	7236.92	-2.15475	0.317057	-6.79609	1.07495e-11	1.51696e-10
SLC6A16	195.398	-1.83191	0.269554	-6.79609	1.07493e-11	1.51696e-10
CTD-2536I1.1	138.323	-2.10616	0.30995	-6.79516	1.08189e-11	1.52558e-10
COL4A2	51379.8	-1.73231	0.254969	-6.79421	1.08906e-11	1.53332e-10
RP11-1055B8.7	903.025	-1.36985	0.201618	-6.7943	1.08841e-11	1.53332e-10
ZNF362	649.53	-1.05926	0.155925	-6.79336	1.0955e-11	1.5412e-10
CEP164	2258.36	-1.00213	0.147533	-6.79263	1.10107e-11	1.54785e-10
LRFN5	186.645	-1.71936	0.253139	-6.79214	1.10482e-11	1.55193e-10
DPT	6186.42	-2.92613	0.430915	-6.79049	1.11751e-11	1.56734e-10
CHCHD1	1600.23	1.3065	0.1924	6.79056	1.117e-11	1.56734e-10
BX119917.1	63.0748	-1.69155	0.249122	-6.79005	1.12094e-11	1.57094e-10
RP11-641D5.1	56.4694	1.43061	0.210706	6.78961	1.12433e-11	1.5745e-10
SLC35D2	2512.28	1.17664	0.173306	6.78941	1.12596e-11	1.57556e-10
CAPNS1	13552.4	1.05279	0.155074	6.78897	1.1294e-11	1.57917e-10
RSPO3	697.585	-2.36025	0.347728	-6.78762	1.13995e-11	1.59271e-10
TLR4	2283.57	-1.30774	0.192673	-6.78733	1.14225e-11	1.5947e-10
PARD3B	3163.45	-1.14563	0.168812	-6.78645	1.14928e-11	1.60328e-10
RP11-632K20.2	77.904	-2.28451	0.33666	-6.78579	1.15452e-11	1.60937e-10
DGKI	413.784	-1.66564	0.245469	-6.78556	1.15634e-11	1.61068e-10
ESCO2	312.947	1.63566	0.241091	6.78439	1.1658e-11	1.62262e-10
ABL2	6499.89	-1.2625	0.186099	-6.78402	1.16875e-11	1.62548e-10
C22orf23	377.303	-1.32711	0.195635	-6.78362	1.17202e-11	1.62879e-10
EGR2	2776.31	-1.95075	0.287612	-6.78256	1.18065e-11	1.63954e-10
GTF2A2	2080.76	1.00308	0.147905	6.78192	1.18586e-11	1.64552e-10
GSDMB	3311.3	1.6731	0.246717	6.78145	1.18973e-11	1.64964e-10
PLXND1	6937.61	-1.41688	0.208977	-6.78008	1.2011e-11	1.66414e-10
TMEM101	1708.01	0.995181	0.146785	6.77983	1.20314e-11	1.66571e-10
WBSCR17	290.649	-1.72836	0.254998	-6.77794	1.21901e-11	1.6864e-10
ST3GAL3	683.075	-0.923378	0.136248	-6.77721	1.22518e-11	1.69238e-10
FEZ1	1090.12	-1.42519	0.210289	-6.7773	1.22446e-11	1.69238e-10
RPS7P1	170.795	1.56279	0.230685	6.77456	1.24789e-11	1.72245e-10
DENR	3782.57	0.922915	0.136243	6.77402	1.25249e-11	1.72749e-10
VAPA	12437	1.08639	0.160398	6.7731	1.26056e-11	1.73731e-10
RP11-456K23.1	119.165	-1.73012	0.255539	-6.77047	1.28363e-11	1.76777e-10
ITGA8	1378.17	-2.0984	0.309948	-6.77016	1.28636e-11	1.7702e-10
CPED1	3198.77	-1.48828	0.219848	-6.76958	1.29153e-11	1.77597e-10
LINC00702	360.003	-1.62193	0.239603	-6.76925	1.29453e-11	1.77876e-10
CNN3	15346.9	-1.15886	0.171225	-6.76806	1.3052e-11	1.79207e-10
H3F3AP4	2507.93	1.44	0.212843	6.76557	1.32786e-11	1.82182e-10
CPEB1	116.021	-2.03406	0.300672	-6.76502	1.33287e-11	1.82732e-10
PSMD11	5045.14	0.74058	0.109479	6.76461	1.3367e-11	1.8312e-10
GPRC5A	35625.7	1.69594	0.250731	6.76399	1.34244e-11	1.83631e-10
RP11-632K20.7	446.917	-1.46514	0.216608	-6.76401	1.34223e-11	1.83631e-10
SEMA3G	975.825	-2.09911	0.310377	-6.7631	1.35069e-11	1.84622e-10
MT-CO3	215886	1.49577	0.221178	6.76274	1.3541e-11	1.84949e-10
TEX26-AS1	77.7223	-2.96902	0.439128	-6.76118	1.36873e-11	1.86807e-10
MGST1	3064.76	1.70433	0.252089	6.76084	1.37197e-11	1.8711e-10
AC005355.2	182.631	2.063	0.305146	6.7607	1.37324e-11	1.87144e-10
TPI1P1	32.6269	1.68936	0.249952	6.75876	1.39181e-11	1.89533e-10
LAPTM4B	8993.49	1.3369	0.197841	6.75743	1.40463e-11	1.90994e-10
PRKAB1	3144.84	0.976315	0.144479	6.75747	1.40423e-11	1.90994e-10
C3	104068	-1.65383	0.244796	-6.75597	1.41882e-11	1.9278e-10
OGN	3048.29	-2.55901	0.378894	-6.75389	1.43933e-11	1.95422e-10
CCDC30	377.704	-1.08752	0.161034	-6.75334	1.44478e-11	1.96016e-10
C3orf38	1579.71	1.02609	0.151948	6.75291	1.44906e-11	1.96451e-10
NDUFA12	2364.6	1.22265	0.181069	6.75243	1.4539e-11	1.96961e-10
TM6SF1	684.433	-0.955729	0.141542	-6.75225	1.45566e-11	1.97053e-10
CORO2B	402.197	-1.60307	0.237417	-6.75213	1.4569e-11	1.97075e-10
TSPAN3	27203.4	1.31164	0.194331	6.74951	1.48349e-11	2.00523e-10
RASGRP2	1117.68	-2.57063	0.380877	-6.74925	1.48608e-11	2.00724e-10
EFEMP1	12736.7	-1.69653	0.25141	-6.74808	1.49811e-11	2.02188e-10
ARHGAP25	1349.3	-1.261	0.18687	-6.74798	1.49912e-11	2.02188e-10
DRAXIN	109.903	-2.20458	0.326823	-6.74549	1.52513e-11	2.05392e-10
CD302	555.151	-1.24203	0.184127	-6.74552	1.52482e-11	2.05392e-10
ZNF676	153.8	-1.84728	0.273896	-6.74447	1.53589e-11	2.06689e-10
FZD1	4066.01	-1.52684	0.2264	-6.744	1.54081e-11	2.07187e-10
ABCA9	1863.94	-2.24016	0.332175	-6.7439	1.54186e-11	2.07187e-10
SYT6	69.7939	-2.97821	0.441715	-6.74238	1.55816e-11	2.09224e-10
BOD1L1	6536.02	-0.874387	0.129718	-6.74069	1.57634e-11	2.1151e-10
TET1	338.884	-1.15434	0.171264	-6.7401	1.58279e-11	2.12219e-10
EMG1	2158.23	1.07619	0.159697	6.73892	1.5957e-11	2.13794e-10
MZT2A	1176.38	0.971773	0.144235	6.73744	1.61204e-11	2.15824e-10
RP11-47A8.5	185.24	-1.19373	0.177212	-6.73617	1.62615e-11	2.17554e-10
COX7B	6215.3	1.43756	0.2135	6.73328	1.65877e-11	2.21755e-10
HSPG2	33911.9	-1.97941	0.293999	-6.7327	1.66539e-11	2.22478e-10
LRRC4C	285.695	-1.47532	0.219141	-6.73229	1.67015e-11	2.22951e-10
STAMBP	3416.32	1.00196	0.148857	6.73101	1.68493e-11	2.2476e-10
COIL	1301.69	0.727218	0.108056	6.72998	1.69682e-11	2.2618e-10
MTCH2	4454.09	1.07106	0.159174	6.72884	1.71021e-11	2.278e-10
SLC10A6	155.789	-2.53306	0.376462	-6.72859	1.71314e-11	2.28023e-10
ATP5SL	1491.29	0.948201	0.140962	6.72662	1.73648e-11	2.30961e-10
MMP16	915.776	-1.40115	0.208312	-6.72618	1.74174e-11	2.31493e-10
TMEM240	43.9227	-2.05858	0.306066	-6.72592	1.74486e-11	2.31603e-10
ERCC6L	233.625	1.4285	0.212388	6.7259	1.7451e-11	2.31603e-10
PRRT2	369.672	-2.22472	0.330953	-6.72217	1.79039e-11	2.37441e-10
C12orf68	140.857	-1.40028	0.208315	-6.72192	1.7935e-11	2.37681e-10
OIP5	111.602	1.67015	0.248547	6.71965	1.82159e-11	2.41055e-10
PTPRS	3042.68	-1.32872	0.197736	-6.71966	1.82147e-11	2.41055e-10
IFI27	16886.9	1.75197	0.260749	6.71898	1.82998e-11	2.41989e-10
CSMD2	739.316	-1.85674	0.276383	-6.71801	1.84218e-11	2.43426e-10
CEACAM6	95019.6	2.3297	0.346816	6.71738	1.85026e-11	2.44318e-10
ECT2	3316.34	1.32724	0.197592	6.71706	1.85422e-11	2.44664e-10
DNAJC27	504.001	-0.944931	0.140704	-6.71575	1.87097e-11	2.46695e-10
ARL10	1385.42	-1.37015	0.204036	-6.71524	1.87756e-11	2.47386e-10
CHEK1	814.051	1.20644	0.179666	6.71492	1.88175e-11	2.47759e-10
GUCY1A3	4010.04	-1.20176	0.179009	-6.71344	1.90093e-11	2.50004e-10
TLCD1	436.193	1.47101	0.219117	6.71339	1.90154e-11	2.50004e-10
NPAS3	243.226	-1.43281	0.213488	-6.71144	1.92712e-11	2.5308e-10
SLC27A2	394.961	2.4781	0.369237	6.7114	1.9277e-11	2.5308e-10
SMAD9	758.719	-1.30566	0.194599	-6.70948	1.95321e-11	2.56245e-10
RPL10AP6	94.6385	1.57496	0.23475	6.70907	1.95864e-11	2.56773e-10
ACTN2	148.423	3.09568	0.46144	6.70873	1.96325e-11	2.57193e-10
RPL39P3	205	1.64477	0.245271	6.70594	2.00107e-11	2.6196e-10
DOCK4	2720.69	-1.45978	0.217699	-6.7055	2.00713e-11	2.62565e-10
IGDCC4	584.589	-2.00075	0.298389	-6.70515	2.012e-11	2.63014e-10
EBF2	850.426	-2.31618	0.345451	-6.70479	2.01689e-11	2.63465e-10
GMDS	3375.91	1.67054	0.249185	6.70399	2.02807e-11	2.64736e-10
HRC	87.2937	-1.84835	0.275763	-6.70267	2.04643e-11	2.66942e-10
CMPK1	15780.8	1.26061	0.188109	6.70152	2.06267e-11	2.68677e-10
STK24	11318.7	1.11384	0.166207	6.70156	2.06204e-11	2.68677e-10
GVINP1	1297.06	-2.03646	0.303888	-6.70135	2.06498e-11	2.68785e-10
NDUFB5	3953.87	1.18623	0.177096	6.69825	2.10932e-11	2.74362e-10
TBKBP1	509.181	-1.20628	0.18011	-6.69744	2.121e-11	2.75685e-10
PTPN21	1921.26	-0.816423	0.121918	-6.6965	2.13473e-11	2.77272e-10
AGAP2	341.086	-1.64872	0.246211	-6.69638	2.13639e-11	2.7729e-10
MRRF	1841.11	0.896164	0.133838	6.69591	2.14341e-11	2.78004e-10
JDP2	1519.03	-0.856312	0.127892	-6.6956	2.14795e-11	2.78395e-10
AGAP1-IT1	49.4692	2.34712	0.350556	6.69542	2.15059e-11	2.78541e-10
YIPF6	5147.08	0.982595	0.146762	6.69516	2.1543e-11	2.78823e-10
SLC25A46	3466.32	0.871426	0.130247	6.69055	2.22334e-11	2.87404e-10
HTR2A	137.635	-2.25178	0.336562	-6.69052	2.22374e-11	2.87404e-10
TOMM20	12776	0.90968	0.135981	6.68975	2.23555e-11	2.8856e-10
FLRT3	1977.93	1.85247	0.276912	6.68973	2.23585e-11	2.8856e-10
SNRPD3	4449.41	0.997576	0.149145	6.68863	2.25263e-11	2.90521e-10
WT1	369.733	-2.49431	0.372963	-6.68783	2.26508e-11	2.9192e-10
PCDH12	1441.62	-1.43272	0.214231	-6.6877	2.26703e-11	2.91965e-10
TSPAN11	853.729	-1.50968	0.225769	-6.68685	2.28026e-11	2.93463e-10
PHYHIP	530.947	-1.27808	0.191138	-6.68667	2.28314e-11	2.93626e-10
KCNMA1	2258.86	-1.65022	0.246894	-6.68392	2.32637e-11	2.98977e-10
CRTAC1	379.435	-2.4318	0.363836	-6.68377	2.32866e-11	2.9906e-10
MEX3B	228.274	-1.3852	0.207259	-6.68343	2.33416e-11	2.99346e-10
SMTN	2714.78	-1.39537	0.208777	-6.68353	2.33256e-11	2.99346e-10
PNOC	96.8297	-2.27936	0.341061	-6.68315	2.33866e-11	2.99712e-10
RP11-96K19.2	48.5832	1.3311	0.199183	6.68281	2.34411e-11	3.00201e-10
TNXB	3570.83	-2.80304	0.41946	-6.6825	2.34908e-11	3.00626e-10
ARMCX4	1358.68	-1.33432	0.199679	-6.68231	2.35209e-11	3.00801e-10
UBE2A	3897.78	0.956392	0.143129	6.68204	2.35643e-11	3.01145e-10
SMIM22	1061.75	1.79154	0.268169	6.68065	2.37878e-11	3.0379e-10
ZNF500	693.356	-0.830862	0.12438	-6.68002	2.38913e-11	3.04685e-10
BLVRB	2781.19	1.28423	0.192249	6.68006	2.38837e-11	3.04685e-10
PSMA1	1557.45	1.15173	0.172421	6.67974	2.39374e-11	3.0506e-10
INSIG2	3268.16	0.997995	0.149446	6.67796	2.42297e-11	3.08569e-10
PCBP2	11658.4	1.03372	0.154825	6.67669	2.44405e-11	3.10864e-10
ZFP28	561.485	-1.09815	0.164475	-6.67667	2.44438e-11	3.10864e-10
SLC35F5	5766.07	1.00873	0.151119	6.67505	2.47147e-11	3.1409e-10
ZNF516	1828.37	-0.957077	0.143454	-6.67164	2.52957e-11	3.21249e-10
ALS2CR12	63.818	-1.5919	0.238635	-6.67087	2.54293e-11	3.22722e-10
HMGB3	1568.87	1.19714	0.179486	6.66985	2.56057e-11	3.24736e-10
INHBA-AS1	116.129	-1.91614	0.287296	-6.66957	2.56546e-11	3.2513e-10
RNF219	770.768	1.06171	0.159205	6.66883	2.57856e-11	3.26564e-10
WAS	726.615	-1.71176	0.256715	-6.66793	2.59429e-11	3.28328e-10
H2AFY	11989	0.956287	0.143431	6.66724	2.60657e-11	3.28972e-10
NFIC	5575.03	-1.21382	0.182057	-6.66727	2.60597e-11	3.28972e-10
PSENEN	1599.44	1.30281	0.1954	6.66741	2.60356e-11	3.28972e-10
PLP2	3718.92	1.2008	0.1801	6.66743	2.60327e-11	3.28972e-10
PPA2	3936.37	1.22373	0.183581	6.66587	2.63105e-11	3.31703e-10
KRT18	23042.3	1.61737	0.242637	6.66582	2.63185e-11	3.31703e-10
ABL1	5929.54	-1.13652	0.170537	-6.66438	2.65787e-11	3.34611e-10
CACNB2	493.205	-1.84562	0.27694	-6.66434	2.65858e-11	3.34611e-10
MTX2	1965.41	1.02487	0.153814	6.66308	2.68143e-11	3.37024e-10
GTPBP10	1456	0.933419	0.140087	6.66313	2.68063e-11	3.37024e-10
ITPRIPL1	125.401	-1.61093	0.241799	-6.66225	2.69666e-11	3.38704e-10
ERH	4924.68	1.29563	0.194485	6.66184	2.70421e-11	3.39419e-10
FAM49A	1854.87	-1.37807	0.206869	-6.66156	2.70928e-11	3.39766e-10
NISCH	5929.26	-1.15904	0.173992	-6.66149	2.71069e-11	3.39766e-10
NR4A1	10984.6	-2.7179	0.408033	-6.66097	2.72025e-11	3.4073e-10
B3GNT6	373.31	4.06076	0.609664	6.66065	2.72618e-11	3.41168e-10
INCA1	188.727	-0.98166	0.147384	-6.66058	2.72748e-11	3.41168e-10
CCNB1	1583.55	1.45367	0.218271	6.65992	2.73978e-11	3.42472e-10
BAK1	2168.75	1.25372	0.188259	6.65955	2.74675e-11	3.43109e-10
AP1M2	3516.51	1.59765	0.239942	6.65849	2.76656e-11	3.45303e-10
RPS15AP1	46.2931	1.62509	0.244066	6.65841	2.76809e-11	3.45303e-10
PSMA4	6467.55	1.08774	0.16337	6.65815	2.77303e-11	3.45683e-10
IDI1	3983.82	1.43297	0.215246	6.65738	2.78743e-11	3.47241e-10
CIB1	6701.32	1.2616	0.18959	6.65434	2.84571e-11	3.54259e-10
AC021860.1	64.5852	-2.48286	0.373158	-6.65365	2.85919e-11	3.55695e-10
PRRX1	8518.49	-1.56297	0.234969	-6.65182	2.89488e-11	3.59891e-10
ID3	3624.36	-1.5348	0.230751	-6.65134	2.90432e-11	3.60574e-10
C14orf1	2129.99	1.31282	0.197376	6.65139	2.90337e-11	3.60574e-10
GP2	23274.6	-4.93139	0.741471	-6.65083	2.9145e-11	3.61592e-10
RPN1	21677.3	1.07163	0.161155	6.64967	2.93742e-11	3.64189e-10
PTER	1571.91	1.1203	0.168523	6.64779	2.97521e-11	3.68624e-10
RPP40	236.368	1.16976	0.175973	6.64739	2.98327e-11	3.69371e-10
CD2AP	8779.49	1.21842	0.183302	6.64709	2.98954e-11	3.69898e-10
GSN-AS1	198.379	-1.67332	0.251756	-6.64661	2.99922e-11	3.70844e-10
SEC61G	3082.31	1.36785	0.205814	6.64606	3.01047e-11	3.71732e-10
TOMM22	3513.46	1.13717	0.171102	6.64612	3.00912e-11	3.71732e-10
BCAP31	10192	1.13405	0.170728	6.64245	3.08514e-11	3.80695e-10
TUBB4B	8359.3	1.1986	0.180464	6.64175	3.09974e-11	3.8214e-10
TIGD7	118.884	-0.875776	0.13186	-6.64169	3.10104e-11	3.8214e-10
RP11-750H9.5	88.1769	-1.69433	0.255124	-6.6412	3.11133e-11	3.83151e-10
CRYAB	1540.01	-1.78681	0.269113	-6.63963	3.14463e-11	3.86991e-10
GHITM	9939.38	1.00615	0.151545	6.63929	3.15192e-11	3.87627e-10
WWC3	3578.07	-0.927795	0.139767	-6.63815	3.1764e-11	3.90375e-10
NTRK2	3740.27	-2.21138	0.333161	-6.63757	3.18894e-11	3.91652e-10
GLI1	974.74	-1.57115	0.236712	-6.63739	3.19282e-11	3.91866e-10
FAAH2	877.534	1.23012	0.185373	6.63592	3.22476e-11	3.9552e-10
NEURL4	959.03	-1.1734	0.176835	-6.63559	3.23214e-11	3.9616e-10
GJA4	693.123	-1.51298	0.228016	-6.63543	3.23563e-11	3.96321e-10
EDNRB	1851.64	-1.82346	0.27487	-6.6339	3.26934e-11	4.00182e-10
SHANK1	122.587	-2.08201	0.313852	-6.63374	3.27296e-11	4.00357e-10
TIMP3	66143.2	-1.82455	0.275079	-6.63282	3.29333e-11	4.0258e-10
SALL2	492.28	-1.47596	0.222554	-6.6319	3.31389e-11	4.04822e-10
CCDC51	655.469	0.995564	0.150136	6.6311	3.33189e-11	4.06477e-10
ALDOA	34279	1.2703	0.191566	6.63111	3.33178e-11	4.06477e-10
LINC00663	184.148	-1.08622	0.163823	-6.6304	3.3477e-11	4.08134e-10
RANBP1	2678.56	0.892333	0.134599	6.62954	3.36727e-11	4.10246e-10
SLC35A1	1236.05	1.36519	0.205936	6.62919	3.37541e-11	4.10964e-10
PLAC8	3507.03	1.85726	0.280192	6.62853	3.39045e-11	4.12491e-10
PIK3R1	7715.16	-1.15251	0.173873	-6.62844	3.39247e-11	4.12491e-10
RP11-122C9.1	265.659	1.46344	0.220812	6.62751	3.41404e-11	4.14838e-10
OSBPL6	390.599	-1.24081	0.187243	-6.6267	3.43271e-11	4.16829e-10
REM1	104.801	-1.42485	0.215032	-6.62622	3.44399e-11	4.17921e-10
LGI2	526.59	-1.47104	0.222028	-6.62546	3.46164e-11	4.19784e-10
MIR145	1375.55	-2.28335	0.344641	-6.6253	3.46532e-11	4.19952e-10
LAMB2	12860.6	-1.19241	0.179989	-6.62491	3.47468e-11	4.20807e-10
OLFML2B	5210.62	-1.63782	0.247241	-6.62438	3.48714e-11	4.22036e-10
TMA16	1059.72	0.987218	0.149078	6.62218	3.53946e-11	4.28085e-10
TMEM108	127.282	-1.59289	0.240545	-6.622	3.54372e-11	4.28317e-10
COPZ2	1554.83	-1.51639	0.229026	-6.62101	3.56749e-11	4.30905e-10
SPARC	229821	-1.57467	0.237872	-6.61982	3.59632e-11	4.341e-10
AC093642.5	138.089	-1.07925	0.163045	-6.61935	3.60772e-11	4.35189e-10
CD5	672.935	-2.09656	0.316777	-6.61839	3.63136e-11	4.37752e-10
BRCC3	1827.27	0.926656	0.140015	6.61826	3.63453e-11	4.37844e-10
ANTXR1	30749.4	-1.64616	0.24878	-6.61694	3.66708e-11	4.41474e-10
SLC25A24	4237.07	1.12037	0.169323	6.61676	3.67153e-11	4.4172e-10
CTD-2555O16.2	93.0549	-1.03808	0.156916	-6.61556	3.7015e-11	4.45032e-10
ITGA7	1666.76	-1.88091	0.284359	-6.61455	3.72682e-11	4.47781e-10
DIP2C	3215.36	-0.993974	0.150284	-6.61399	3.74098e-11	4.49038e-10
RP11-166D19.1	3331.43	-1.42815	0.21593	-6.61394	3.74219e-11	4.49038e-10
TECR	3015.42	1.11597	0.168761	6.61273	3.77297e-11	4.52435e-10
NOS3	662.957	-1.57801	0.238693	-6.61105	3.81595e-11	4.57288e-10
SUV39H2	476.249	0.910266	0.137695	6.61075	3.82365e-11	4.57911e-10
LGI4	370.211	-2.1636	0.327306	-6.61035	3.8342e-11	4.58874e-10
MIR497HG	65.4537	-1.7209	0.26038	-6.60918	3.86447e-11	4.62194e-10
FHL5	837.492	-1.95394	0.29568	-6.60829	3.88794e-11	4.64697e-10
TAGLN2	35974.9	1.16352	0.176087	6.60763	3.90521e-11	4.66456e-10
SCARA3	2031.48	-1.37497	0.208092	-6.60748	3.9092e-11	4.66627e-10
IKZF1	2053	-1.72156	0.260553	-6.60734	3.91294e-11	4.66769e-10
EIF2AK1	7784.08	0.793821	0.120148	6.607	3.92185e-11	4.67526e-10
TTC3P1	662.024	-1.36541	0.206691	-6.60605	3.94708e-11	4.70227e-10
TSPAN18	1203.85	-1.42305	0.215448	-6.60508	3.97301e-11	4.73008e-10
CDC20	872.087	1.63044	0.246949	6.60233	4.04739e-11	4.8155e-10
WT1-AS	215.544	-2.62158	0.397088	-6.60202	4.0558e-11	4.82237e-10
IKZF4	566.558	-1.01815	0.154221	-6.60192	4.05867e-11	4.82264e-10
PGGT1B	1440.84	0.894861	0.135553	6.60155	4.06893e-11	4.83169e-10
RAC1P2	56.618	1.63035	0.247026	6.59992	4.11388e-11	4.8819e-10
ACOX1	6656.86	0.915519	0.138729	6.59935	4.12971e-11	4.8975e-10
LRRC37B	693.849	-0.87271	0.132255	-6.59868	4.14834e-11	4.91641e-10
CCT5	10166.9	1.07947	0.163593	6.59854	4.15233e-11	4.91794e-10
HEY2	279.985	-1.29587	0.196409	-6.59782	4.17243e-11	4.93684e-10
ZMAT1	1263.15	-1.83494	0.278115	-6.59778	4.17369e-11	4.93684e-10
BMP8A	131.281	-1.51383	0.229461	-6.59735	4.18565e-11	4.94778e-10
HCLS1	4419.24	-1.46356	0.221985	-6.59306	4.30861e-11	5.08984e-10
PSME2	7995.86	1.24658	0.189084	6.59271	4.31874e-11	5.09852e-10
RP4-798A10.2	102.363	-1.43083	0.217039	-6.59253	4.32387e-11	5.10127e-10
IKZF3	474.81	-2.3103	0.350537	-6.59075	4.37598e-11	5.15942e-10
ADAMTS9-AS1	231.907	-2.66201	0.403966	-6.58969	4.40759e-11	5.19334e-10
MEDAG	3285.79	-2.57861	0.391327	-6.5894	4.41605e-11	5.19995e-10
CD37	1277.71	-1.84311	0.279764	-6.58809	4.45533e-11	5.24283e-10
TSHZ3	1546.72	-1.2879	0.195575	-6.58519	4.54311e-11	5.34269e-10
DMGDH	202.733	-1.6055	0.24384	-6.58422	4.5728e-11	5.37414e-10
SLC25A3	16904.9	0.803645	0.122059	6.58405	4.5779e-11	5.37667e-10
USP49	546.941	-0.994161	0.15102	-6.58296	4.61188e-11	5.41311e-10
PPARG	3623.33	1.77732	0.270048	6.58149	4.65763e-11	5.4633e-10
MRPL47	1968.9	1.22008	0.185401	6.58073	4.68158e-11	5.48787e-10
PRELP	7709.63	-1.94404	0.29544	-6.58015	4.6999e-11	5.50581e-10
RAMP2	987.585	-1.54461	0.234761	-6.5795	4.7203e-11	5.52616e-10
NAPG	3422.25	1.10939	0.168647	6.5782	4.76176e-11	5.57113e-10
RPS20P22	54.5271	-2.62997	0.399833	-6.57768	4.77838e-11	5.58701e-10
RP11-244O19.1	134.26	-1.4469	0.22005	-6.57532	4.85498e-11	5.67294e-10
CLCN6	1428.71	-1.11969	0.170315	-6.57422	4.89102e-11	5.7114e-10
AC026271.5	322.848	1.36813	0.20812	6.57376	4.90606e-11	5.7253e-10
NHP2L1	5210.26	0.928928	0.141331	6.57269	4.94146e-11	5.76294e-10
PLK1	661.138	1.45054	0.220763	6.57055	5.0131e-11	5.84276e-10
WDR86-AS1	62.2454	-1.79569	0.27333	-6.56966	5.04314e-11	5.87402e-10
MTFR2	143.52	1.52809	0.232616	6.56914	5.06078e-11	5.89081e-10
PTPRC	8098.07	-1.64745	0.250908	-6.56595	5.17016e-11	6.01047e-10
THY1	11310.4	-1.46186	0.22264	-6.56601	5.16803e-11	6.01047e-10
PVRL3	2007.58	1.21203	0.184603	6.56561	5.18204e-11	6.01903e-10
ZBTB32	101.538	-1.98596	0.302482	-6.56555	5.1841e-11	6.01903e-10
CENPA	214.318	1.66363	0.253428	6.5645	5.22094e-11	6.05795e-10
VAMP1	549.436	-1.40779	0.214462	-6.5643	5.22766e-11	6.0619e-10
CCT6A	10710.4	1.01054	0.153959	6.56369	5.24907e-11	6.08286e-10
CAND2	278.098	-1.6185	0.246646	-6.56205	5.30746e-11	6.14663e-10
L3HYPDH	647.237	-1.23615	0.188388	-6.56175	5.31807e-11	6.15113e-10
DYNLT3	3459.74	1.18317	0.180312	6.56178	5.31693e-11	6.15113e-10
PLEKHM3	568.477	-1.1955	0.182371	-6.55536	5.55091e-11	6.41637e-10
GIMAP1	771.997	-1.68666	0.257305	-6.55509	5.5608e-11	6.42375e-10
PDZD4	420.232	-1.79254	0.273497	-6.55417	5.59511e-11	6.4593e-10
PRR15	1368.72	1.65252	0.252151	6.55369	5.6131e-11	6.47597e-10
ANKRD22	1895.59	1.8373	0.280421	6.55192	5.68006e-11	6.54909e-10
FAM196A	188.648	-1.35779	0.207308	-6.5496	5.76915e-11	6.64762e-10
LIN9	514.235	1.07586	0.164267	6.54945	5.77493e-11	6.65008e-10
TNFAIP8L3	520.211	-1.60426	0.244981	-6.54849	5.8122e-11	6.68878e-10
PPP1CB	16952.4	1.02007	0.155809	6.54691	5.87394e-11	6.75228e-10
FDFT1	9177.97	1.3173	0.20121	6.54689	5.87476e-11	6.75228e-10
RP11-234A1.1	241.456	1.52248	0.232606	6.54531	5.93711e-11	6.81966e-10
SCN4B	1067.45	-1.70516	0.260557	-6.54428	5.9781e-11	6.86242e-10
ZNF37BP	1531.41	-1.31382	0.200772	-6.54384	5.99581e-11	6.87844e-10
LSM12	829.506	0.858766	0.131248	6.54308	6.02642e-11	6.90921e-10
DNAJB11	4938.51	0.993732	0.151883	6.54276	6.03931e-11	6.91964e-10
FGD1	792.262	-1.05918	0.161897	-6.54228	6.05863e-11	6.93744e-10
MYL9	3923.62	-1.51259	0.231232	-6.54145	6.09263e-11	6.972e-10
PHC1P1	70.3384	-1.42745	0.218234	-6.54092	6.11402e-11	6.9921e-10
S100A16	13166.1	1.42874	0.218446	6.54047	6.13259e-11	7.00895e-10
TMEM68	1313.69	1.10723	0.169294	6.54027	6.14081e-11	7.0098e-10
NUMBL	1560.24	-1.36175	0.20821	-6.54026	6.14101e-11	7.0098e-10
MED21	2172.62	1.05001	0.160553	6.53996	6.15344e-11	7.0196e-10
C12orf36	1634.93	2.48635	0.380216	6.53931	6.18014e-11	7.04567e-10
FZD4	3300.65	-1.37716	0.210625	-6.53844	6.21627e-11	7.07803e-10
TCEAL8	3067.78	1.0098	0.154439	6.53853	6.2127e-11	7.07803e-10
MT-CO1	501646	1.40581	0.215021	6.53798	6.23548e-11	7.09548e-10
HEBP2	6005.46	1.17163	0.179211	6.53773	6.2461e-11	7.10315e-10
AGPS	5037.79	0.95942	0.146756	6.5375	6.25577e-11	7.10585e-10
PSMB5	4823.19	1.1285	0.172619	6.53748	6.25626e-11	7.10585e-10
RLTPR	326.515	-2.29741	0.351432	-6.53727	6.26504e-11	7.1114e-10
TMEM179B	1354.11	1.01846	0.155795	6.53716	6.2696e-11	7.11216e-10
ADAMTS9-AS2	405.324	-1.61078	0.246427	-6.53655	6.2954e-11	7.137e-10
FARSB	2698.23	0.994463	0.152146	6.53626	6.30766e-11	7.14647e-10
IL37	36.7563	3.38458	0.517982	6.53417	6.39635e-11	7.24246e-10
NDUFAF2	893.951	0.795965	0.12183	6.53341	6.42894e-11	7.27485e-10
RRM1	3508.06	0.894298	0.13689	6.53298	6.44752e-11	7.28685e-10
BCL6B	1371.37	-1.59728	0.244493	-6.53303	6.44519e-11	7.28685e-10
URI1	5011.04	0.980946	0.150159	6.53271	6.4592e-11	7.29554e-10
ZDHHC13	2142.8	1.0379	0.158892	6.53213	6.48424e-11	7.3193e-10
PCDHGA5	185.361	-1.62761	0.249194	-6.53149	6.51171e-11	7.34577e-10
HRH2	192.219	-2.39498	0.366822	-6.52898	6.62187e-11	7.46544e-10
CHSY3	725.909	-1.45245	0.22249	-6.52814	6.65897e-11	7.50263e-10
NAP1L3	558.982	-1.51525	0.232216	-6.5252	6.79121e-11	7.64691e-10
CRYBG3	1493.13	-1.6749	0.25669	-6.52499	6.80083e-11	7.65303e-10
QRICH2	255.667	-1.45665	0.223284	-6.52376	6.85671e-11	7.71116e-10
ZNF667-AS1	643.537	-1.20717	0.185053	-6.52341	6.87262e-11	7.7243e-10
RUVBL1	2251.43	0.786341	0.120543	6.5233	6.87751e-11	7.72504e-10
CTC-429P9.5	99.9599	-1.78671	0.273917	-6.52279	6.90101e-11	7.74669e-10
MEGF6	3340.52	-1.5762	0.24166	-6.52236	6.92088e-11	7.76422e-10
NUSAP1	1525.33	1.44827	0.222053	6.52218	6.92907e-11	7.76864e-10
C14orf2	3514.8	1.31227	0.201209	6.52194	6.9406e-11	7.77679e-10
YWHAB	21096.8	1.02749	0.157577	6.52058	7.00382e-11	7.84282e-10
CTD-3010D24.3	79.7673	1.58028	0.242385	6.51972	7.04387e-11	7.88284e-10
MAPKBP1	1532.07	-1.32212	0.202819	-6.51871	7.0914e-11	7.93117e-10
POLN	140.789	-1.47872	0.226888	-6.51737	7.15524e-11	7.99767e-10
SWAP70	5569.75	-0.877565	0.134671	-6.51635	7.20394e-11	8.04719e-10
GINS1	409.273	1.28752	0.197701	6.51247	7.39243e-11	8.25269e-10
HIST1H2AC	3407.88	1.48988	0.228798	6.51178	7.42631e-11	8.28545e-10
NME1	1808.35	1.35493	0.208112	6.5106	7.48503e-11	8.34588e-10
CDCA5	604.312	1.4849	0.228094	6.51005	7.51256e-11	8.37146e-10
NAA50	7431.59	0.958332	0.147218	6.50962	7.53395e-11	8.39018e-10
FGD3	1033.38	-1.41421	0.217262	-6.50924	7.55339e-11	8.4016e-10
BMI1	2290.89	1.08476	0.166649	6.50928	7.55127e-11	8.4016e-10
LTB4R	498.421	-1.20799	0.185604	-6.50843	7.59415e-11	8.4418e-10
NLRP3	683.154	-1.63089	0.250606	-6.5078	7.6261e-11	8.47215e-10
TMBIM1	30215	1.22613	0.188414	6.50764	7.63415e-11	8.47594e-10
RAD54L2	2150.06	-0.824729	0.126746	-6.50696	7.66887e-11	8.50933e-10
RP11-38M8.1	106.859	1.53934	0.236623	6.50545	7.74633e-11	8.59006e-10
CDK2AP2	1321.06	1.18414	0.182091	6.503	7.87322e-11	8.72547e-10
SCN8A	433.3	-1.39993	0.215281	-6.50282	7.88297e-11	8.73098e-10
KLF8	561.735	-1.25851	0.193544	-6.50246	7.90181e-11	8.74655e-10
EFNA5	2076.49	1.16179	0.178676	6.50224	7.91322e-11	8.7508e-10
RP11-320L11.2	55.9625	-1.17075	0.180054	-6.5022	7.91523e-11	8.7508e-10
RTN4IP1	408.736	0.925063	0.142277	6.50185	7.93403e-11	8.76345e-10
TUBA1C	4640.18	1.29433	0.199072	6.5018	7.93625e-11	8.76345e-10
ERVK13-1	955.665	-1.17858	0.181273	-6.50171	7.94114e-11	8.76354e-10
TMED10	25329.8	0.988359	0.152069	6.49941	8.06364e-11	8.89336e-10
NDUFB3	2605.83	1.35855	0.209113	6.4967	8.20996e-11	9.04928e-10
CYBRD1	18948.9	-1.19205	0.183499	-6.49621	8.2367e-11	9.07328e-10
RP11-3P17.3	40.3033	1.61689	0.248934	6.49524	8.29e-11	9.12649e-10
AP000662.4	74.4682	-2.15602	0.331971	-6.4946	8.32568e-11	9.16025e-10
VAT1L	423.209	-1.75399	0.270077	-6.49441	8.33621e-11	9.16632e-10
PLS1	8641.97	1.7841	0.274749	6.49358	8.38176e-11	9.21086e-10
DNAJC1	3443.81	0.99588	0.153369	6.49334	8.39544e-11	9.22035e-10
FBXL22	78.7293	-1.58762	0.244508	-6.49315	8.4062e-11	9.22181e-10
MAP4K1	590.763	-1.90948	0.294077	-6.49313	8.40686e-11	9.22181e-10
GPIHBP1	181.776	-2.11032	0.325074	-6.49182	8.48074e-11	9.29727e-10
RPL24P4	37.3161	1.24043	0.191081	6.49167	8.4891e-11	9.30086e-10
DEPDC1	422.915	1.76565	0.272023	6.4908	8.53833e-11	9.34919e-10
RGN	482.014	-1.78656	0.27525	-6.49068	8.54493e-11	9.35082e-10
ZNF594	635.51	-1.12699	0.173645	-6.49017	8.57412e-11	9.37714e-10
LURAP1	82.234	-1.29165	0.199026	-6.48984	8.5926e-11	9.39173e-10
EIF3EP1	93.8894	-1.45647	0.224436	-6.48947	8.61392e-11	9.4083e-10
WBSCR22	3478.58	1.01527	0.156451	6.4894	8.61806e-11	9.4083e-10
PPP1R7	2780.98	0.949571	0.146346	6.48855	8.66646e-11	9.4555e-10
APBB1IP	1150.52	-1.30005	0.20037	-6.48824	8.68439e-11	9.46941e-10
RP11-258C19.5	129.792	-1.53182	0.23611	-6.48775	8.71296e-11	9.49489e-10
RP11-23J9.5	70.4746	-1.46803	0.226316	-6.48662	8.77844e-11	9.56055e-10
ARPC1A	6697.75	1.10839	0.170881	6.48635	8.79404e-11	9.57183e-10
POPDC2	289.175	-1.41327	0.21791	-6.48555	8.84069e-11	9.61304e-10
ITIH5	4101.46	-1.64263	0.253276	-6.48552	8.84242e-11	9.61304e-10
ACP6	1688.55	1.22221	0.188465	6.48508	8.86845e-11	9.63561e-10
STRAP	5571	0.855755	0.131959	6.48499	8.87384e-11	9.63573e-10
APOM	145.733	1.25051	0.192843	6.48462	8.89534e-11	9.65334e-10
ARHGEF40	5441.57	-1.08396	0.167166	-6.48435	8.91149e-11	9.66513e-10
TAGAP	1070.79	-1.4685	0.226539	-6.48234	9.03081e-11	9.78874e-10
HMGA1	8240.84	1.57994	0.24378	6.48101	9.1112e-11	9.87001e-10
DPY19L1	4129.45	1.08922	0.168117	6.47897	9.23503e-11	9.99824e-10
GOLGA8R	77.8721	-2.11257	0.3261	-6.47828	9.27715e-11	1.00379e-09
STAB2	315.121	-2.93518	0.453131	-6.47754	9.32277e-11	1.00813e-09
SLA	3777.81	-1.6317	0.252048	-6.47375	9.55989e-11	1.03316e-09
SPR	2213.36	1.33885	0.206915	6.47056	9.76422e-11	1.05462e-09
MRPS5	2894.99	0.950376	0.146888	6.47007	9.7955e-11	1.05733e-09
C14orf166	6613.8	1.13128	0.17485	6.46999	9.80089e-11	1.05733e-09
AP002954.3	188.001	-2.79304	0.431701	-6.46985	9.80994e-11	1.05768e-09
TMEM164	3407.15	1.03003	0.159224	6.46907	9.86075e-11	1.06253e-09
MTR	5865.1	-0.843885	0.130472	-6.46794	9.93456e-11	1.06985e-09
USMG5	3817.04	1.39928	0.216381	6.46675	1.00132e-10	1.07769e-09
SOGA1	3558.33	-1.19342	0.18457	-6.46597	1.00654e-10	1.08266e-09
RAMP2-AS1	85.7625	-2.01123	0.311194	-6.46295	1.02683e-10	1.10384e-09
APLP2	44944.9	0.922036	0.142693	6.46166	1.03558e-10	1.11259e-09
RGS22	211.67	-1.92232	0.297503	-6.46151	1.03664e-10	1.11308e-09
SPATA12	86.6863	1.72854	0.267591	6.45965	1.04942e-10	1.12614e-09
MMGT1	2445.67	0.90317	0.139844	6.45839	1.05823e-10	1.13493e-09
C18orf32	79.9543	-1.36766	0.211783	-6.45784	1.06206e-10	1.13836e-09
PPP1CA	5702.99	1.03319	0.160002	6.45737	1.0654e-10	1.14127e-09
ENTPD1	6484.94	-1.00388	0.155474	-6.45689	1.06874e-10	1.14418e-09
PER1	6199.14	-1.79021	0.277293	-6.45603	1.07482e-10	1.1499e-09
TYMS	645.862	1.28578	0.199161	6.45596	1.07533e-10	1.1499e-09
ACSM5	95.5164	-1.73141	0.268222	-6.45515	1.08114e-10	1.15543e-09
C7orf73	2546.08	1.02818	0.159345	6.45252	1.10005e-10	1.17495e-09
LRRC17	1050.68	-1.83987	0.285186	-6.45146	1.10776e-10	1.18199e-09
HTRA1	16390.4	-1.54956	0.240189	-6.45144	1.10793e-10	1.18199e-09
FLT1	5608.74	-1.52124	0.235805	-6.45128	1.1091e-10	1.18254e-09
SAMM50	2114.08	0.946995	0.146794	6.45118	1.10981e-10	1.18261e-09
CTSK	20744.8	-1.62234	0.251484	-6.45106	1.11071e-10	1.18288e-09
VENTX	178.918	-2.158	0.33456	-6.45026	1.11657e-10	1.18843e-09
ALG3	1268.55	1.11883	0.173479	6.44938	1.1231e-10	1.19469e-09
PLAGL1	1885.46	-1.3785	0.213746	-6.44927	1.12392e-10	1.19486e-09
TBL1XR1	11821.9	0.980677	0.15208	6.44844	1.13004e-10	1.20067e-09
CREBBP	6185.89	-0.947681	0.146979	-6.44772	1.13543e-10	1.20569e-09
GAR1	599.469	1.05139	0.163097	6.44641	1.14534e-10	1.21551e-09
BHLHA15	87.9041	-3.19946	0.496407	-6.44523	1.15427e-10	1.22427e-09
CSGALNACT2	3919.1	-1.00831	0.156518	-6.44211	1.1782e-10	1.24894e-09
CBFB	4091.69	0.8108	0.125866	6.44175	1.18107e-10	1.25124e-09
SPOCK2	3281.44	-2.17788	0.338098	-6.44158	1.18232e-10	1.25185e-09
SPAST	1862.89	0.784353	0.121781	6.4407	1.18926e-10	1.25847e-09
PYHIN1	302.059	-2.04537	0.317642	-6.43922	1.20086e-10	1.26927e-09
SLC25A42	401.566	-0.933387	0.144953	-6.43923	1.20077e-10	1.26927e-09
C19orf26	109.547	-2.24838	0.349188	-6.43888	1.2036e-10	1.27143e-09
COL3A1	559666	-1.84012	0.285792	-6.43868	1.20516e-10	1.2718e-09
CRLS1	3431.56	1.12413	0.174591	6.43866	1.20534e-10	1.2718e-09
BRSK1	281.869	-1.41417	0.219659	-6.438	1.21059e-10	1.27661e-09
C15orf48	2403.63	1.96514	0.30527	6.43739	1.21541e-10	1.28095e-09
GLO1	5943.71	1.03366	0.160583	6.43689	1.2195e-10	1.28452e-09
PRICKLE1	986.783	-1.43436	0.222859	-6.43617	1.22526e-10	1.28984e-09
FOPNL	2096.13	0.916312	0.142393	6.43508	1.23404e-10	1.29834e-09
BTF3	19308.9	1.05882	0.164543	6.43492	1.23542e-10	1.29904e-09
RP11-359E3.4	115.863	-1.30661	0.203061	-6.43455	1.23838e-10	1.3014e-09
ZBTB4	6448.49	-0.889873	0.138311	-6.43388	1.2439e-10	1.30645e-09
APEH	4194.83	0.802814	0.124786	6.4335	1.24698e-10	1.30894e-09
CCDC43	1219.54	0.915538	0.142338	6.43212	1.25832e-10	1.32009e-09
SLC22A18	849.63	1.37114	0.213201	6.43122	1.26583e-10	1.3269e-09
MPHOSPH6	1026.7	1.08937	0.16939	6.43117	1.26627e-10	1.3269e-09
AP001189.4	170.742	-2.11368	0.328673	-6.43094	1.26816e-10	1.32812e-09
KIAA1755	1279.22	-1.54101	0.239631	-6.43076	1.26963e-10	1.3289e-09
PCDHGA6	270.229	-1.73992	0.270645	-6.4288	1.28616e-10	1.34542e-09
RP11-500C11.3	93.9231	-1.13446	0.176499	-6.42758	1.29653e-10	1.3555e-09
RFX1	610.113	-0.988021	0.153782	-6.42482	1.32027e-10	1.37952e-09
TCF21	684.73	-1.81822	0.283027	-6.4242	1.32569e-10	1.3844e-09
RP11-254F7.2	230.513	-0.865395	0.134747	-6.42236	1.34175e-10	1.40037e-09
PPP1R16B	1595.55	-1.79915	0.280163	-6.4218	1.34674e-10	1.40477e-09
SHMT2	3555.98	1.04298	0.162431	6.42106	1.35326e-10	1.41078e-09
PAFAH1B2	9418.42	0.973835	0.151666	6.42092	1.35454e-10	1.4113e-09
HINT1	10809.8	1.1905	0.185416	6.4207	1.35653e-10	1.41257e-09
TMEM208	1870.9	1.16898	0.18208	6.42016	1.36134e-10	1.41677e-09
P2RX1	392.417	-2.32896	0.362777	-6.41981	1.3644e-10	1.41915e-09
DLEU2	221.567	1.20889	0.188324	6.41924	1.3696e-10	1.42375e-09
BRI3BP	2828.77	1.2001	0.186983	6.41824	1.37859e-10	1.43221e-09
PLVAP	5492.66	-1.50576	0.23461	-6.41816	1.37931e-10	1.43221e-09
CFL1	31709.9	1.05156	0.16386	6.41745	1.38577e-10	1.4381e-09
CTB-113P19.1	75.8147	-2.51503	0.392081	-6.41458	1.41212e-10	1.46461e-09
RAMP3	1034.37	-1.5861	0.247313	-6.41334	1.4237e-10	1.47579e-09
SIN3B	2879.79	-1.03762	0.161799	-6.41298	1.42704e-10	1.47841e-09
DHCR24	10726.2	1.36564	0.212961	6.41265	1.43016e-10	1.48005e-09
GGTA1P	742.777	-1.5072	0.23504	-6.41255	1.43106e-10	1.48005e-09
RAD51	309.38	1.32274	0.206272	6.41256	1.43093e-10	1.48005e-09
CYP46A1	112.642	-1.92069	0.299595	-6.41096	1.44609e-10	1.49476e-09
CNTN4	1067.5	-1.48023	0.230914	-6.41032	1.45214e-10	1.50017e-09
NDUFS5	6620.36	1.20473	0.188009	6.40782	1.47612e-10	1.52251e-09
F11R	10946.3	1.40888	0.219866	6.40793	1.47513e-10	1.52251e-09
SERPINB6	8985.6	1.14008	0.17792	6.40781	1.47627e-10	1.52251e-09
KRT8	68507.9	1.51921	0.237116	6.40704	1.48369e-10	1.5293e-09
MTPAP	1631.17	0.923608	0.144219	6.40422	1.51143e-10	1.55701e-09
GRPEL1	1982.08	0.966581	0.150935	6.40395	1.51403e-10	1.55881e-09
MDH1	7393.34	1.09975	0.171735	6.40378	1.51578e-10	1.55973e-09
C14orf132	2065.65	-1.48157	0.231384	-6.40309	1.52265e-10	1.56592e-09
RP6-109B7.3	300.953	1.30027	0.203107	6.40188	1.53478e-10	1.57751e-09
ETFB	1165.72	1.24141	0.193934	6.40119	1.54166e-10	1.58368e-09
CHST12	578.789	-0.804575	0.125705	-6.40052	1.54846e-10	1.58978e-09
APBB2	5861.93	-0.939496	0.146792	-6.40018	1.55194e-10	1.59246e-09
CALM2	36783.4	1.15203	0.180009	6.39984	1.5554e-10	1.59512e-09
C7	85897	-2.96205	0.462847	-6.39963	1.5575e-10	1.59637e-09
XK	547.399	1.80377	0.281893	6.39878	1.5662e-10	1.60439e-09
SPN	1001.16	-1.53248	0.239513	-6.39834	1.57078e-10	1.60818e-09
PLSCR4	3459.13	-1.14251	0.178567	-6.39823	1.57186e-10	1.60839e-09
DMTF1	4833.46	-1.03469	0.161751	-6.39682	1.58647e-10	1.62242e-09
SUMO1	7481.77	1.17301	0.183402	6.39585	1.59658e-10	1.63185e-09
MAT2B	5162.34	0.898113	0.140426	6.39565	1.59863e-10	1.63267e-09
FLT3	436.486	-2.38029	0.372176	-6.3956	1.59917e-10	1.63267e-09
TPTEP1	378.454	-1.29442	0.202442	-6.39401	1.61595e-10	1.64888e-09
CSF1R	4189.9	-1.34598	0.210519	-6.39366	1.61964e-10	1.65172e-09
UBE2L3	4580.17	0.853848	0.133554	6.39328	1.6237e-10	1.65494e-09
NID1	8884.54	-1.32191	0.206812	-6.39187	1.63869e-10	1.66929e-09
CPZ	121.085	-2.39803	0.375432	-6.38737	1.6876e-10	1.71807e-09
ZNF418	520.722	-1.41705	0.221854	-6.3873	1.68846e-10	1.71807e-09
BID	2239.84	1.05416	0.16507	6.38612	1.70142e-10	1.7303e-09
MIR214	88.2531	-1.4844	0.232462	-6.38559	1.70741e-10	1.73446e-09
ANXA3	8584.21	1.36345	0.213518	6.38562	1.70707e-10	1.73446e-09
EXOSC1	1515.44	0.925464	0.14496	6.38427	1.72216e-10	1.74847e-09
GLRX2	548.821	1.17812	0.18456	6.38339	1.73212e-10	1.7576e-09
EEF1E1	379.53	1.24429	0.194947	6.38272	1.73968e-10	1.7643e-09
CENPW	463.043	1.40588	0.220306	6.3815	1.75359e-10	1.77742e-09
MMADHC	5737.36	1.07923	0.169127	6.38118	1.75734e-10	1.78023e-09
TTN	3248.58	-1.41414	0.221659	-6.3798	1.77322e-10	1.79533e-09
ATP5B	26320.1	0.911159	0.142883	6.37694	1.80656e-10	1.82807e-09
TM9SF3	26437.8	1.1802	0.185084	6.37655	1.81127e-10	1.83182e-09
FAM20A	1523.77	-1.48959	0.233633	-6.37578	1.82034e-10	1.83997e-09
FNDC5	130.483	-1.58829	0.24913	-6.37535	1.82547e-10	1.84414e-09
CTB-133G6.1	154.848	-2.60978	0.409385	-6.37488	1.83107e-10	1.84877e-09
C1QTNF1	2913.01	-1.36436	0.214051	-6.374	1.84165e-10	1.85843e-09
BIK	781.241	1.58238	0.248259	6.3739	1.84285e-10	1.85862e-09
RP11-274B21.1	1425.72	-1.84315	0.289182	-6.37368	1.84544e-10	1.8602e-09
UQCRH	7253.88	1.20957	0.189911	6.36915	1.90084e-10	1.91389e-09
COL15A1	15623.2	-1.70654	0.267941	-6.3691	1.90144e-10	1.91389e-09
ADAMTS7	782.097	-1.66513	0.261441	-6.36906	1.90185e-10	1.91389e-09
PSMG2	3381.43	1.04622	0.164268	6.36897	1.90307e-10	1.91407e-09
S1PR5	115.938	-1.51325	0.237622	-6.36833	1.91098e-10	1.92097e-09
LPPR4	706.91	-1.77264	0.278359	-6.36817	1.91294e-10	1.92188e-09
SUCLG2	5358.38	1.17637	0.184731	6.36803	1.91466e-10	1.92255e-09
COL4A1	64979.9	-1.54777	0.243096	-6.3669	1.92888e-10	1.93461e-09
SLC26A11	644.789	-1.25847	0.197658	-6.36694	1.92839e-10	1.93461e-09
SUGP2	3209.93	-1.01586	0.159555	-6.36682	1.92985e-10	1.93461e-09
SV2A	776.924	-1.38893	0.218156	-6.36668	1.93169e-10	1.9354e-09
COL5A2	65892.1	-1.75535	0.275715	-6.36653	1.93356e-10	1.93621e-09
HMGN1	9599.96	1.02772	0.161432	6.36625	1.937e-10	1.93859e-09
TENM4	2170.39	-1.52624	0.239759	-6.36574	1.9435e-10	1.94326e-09
MFSD5	1439.04	0.993646	0.156093	6.36572	1.94379e-10	1.94326e-09
TMEM123	21569.9	1.11639	0.175401	6.3648	1.95543e-10	1.95382e-09
CCDC3	2053.4	-1.6224	0.254905	-6.36472	1.95651e-10	1.95384e-09
MT-ND2	53982.1	1.60409	0.252039	6.36443	1.96021e-10	1.95647e-09
UBE2N	4643.27	0.969285	0.152361	6.36176	1.99454e-10	1.98964e-09
CCNC	3560.26	1.08059	0.169887	6.36064	2.00911e-10	2.00308e-09
CXCR4	10742.3	-1.5404	0.242255	-6.35858	2.03631e-10	2.02909e-09
AC092653.5	29.5061	2.31207	0.36362	6.35847	2.03772e-10	2.02939e-09
FSTL1	47784.7	-1.22435	0.192563	-6.35817	2.04171e-10	2.03226e-09
CCDC53	1898.15	0.933961	0.146918	6.35701	2.05723e-10	2.04659e-09
SOD1	10736.5	1.21776	0.191581	6.35634	2.06613e-10	2.05433e-09
F12	212.779	1.58062	0.248746	6.35436	2.09298e-10	2.07989e-09
HYLS1	352.663	1.07937	0.169955	6.35093	2.14017e-10	2.12563e-09
ZAP70	686.606	-2.34094	0.368681	-6.34948	2.16041e-10	2.14457e-09
LACTB2	1192.12	1.47801	0.232788	6.34915	2.16504e-10	2.148e-09
TUBG1	1052.17	0.979973	0.154382	6.34771	2.18537e-10	2.16699e-09
TMEM54	1587.08	1.40241	0.22098	6.3463	2.20548e-10	2.18491e-09
RP5-965F6.2	66.5675	-2.37385	0.374053	-6.34628	2.20583e-10	2.18491e-09
IFT172	2634.36	1.03464	0.163034	6.34619	2.2072e-10	2.18508e-09
PGR	1015.86	-1.74358	0.274881	-6.34304	2.25272e-10	2.22894e-09
BCL10	2849.14	1.14608	0.180695	6.34264	2.25856e-10	2.23351e-09
TRMT10C	1188.36	1.03622	0.163386	6.34218	2.26543e-10	2.23909e-09
SKP2	900.354	0.845357	0.133295	6.34199	2.26813e-10	2.23934e-09
GPSM1	817.166	-1.51786	0.239333	-6.34202	2.26774e-10	2.23934e-09
MRPL48	1462.06	1.17702	0.185702	6.33824	2.32399e-10	2.29325e-09
GAP43	351.223	-1.772	0.27962	-6.33715	2.34056e-10	2.30835e-09
ACAP1	1229.08	-1.78201	0.281316	-6.33454	2.38052e-10	2.34649e-09
JAKMIP2	438.32	-1.42389	0.224792	-6.33428	2.38457e-10	2.34855e-09
LINC00365	51.9717	2.2726	0.35878	6.33424	2.38518e-10	2.34855e-09
ARMC10	2917.14	0.997926	0.157567	6.33334	2.39915e-10	2.36104e-09
RP11-156E6.1	727.666	1.11824	0.17657	6.33313	2.40234e-10	2.3629e-09
MTIF2	2475.76	0.835553	0.131954	6.33214	2.41777e-10	2.3768e-09
MRPS33	1753.76	1.20715	0.190761	6.32808	2.48238e-10	2.439e-09
PCNA	3575.8	1.05258	0.166423	6.32475	2.53637e-10	2.48993e-09
RPS23P8	93.7462	1.30509	0.206347	6.32472	2.53694e-10	2.48993e-09
RP11-61L19.3	52.879	1.62538	0.25702	6.32396	2.54939e-10	2.50081e-09
MAL2	15494.3	1.74182	0.275509	6.32219	2.57886e-10	2.52836e-09
PSTPIP1	473.833	-1.65614	0.261989	-6.3214	2.592e-10	2.53988e-09
ZNF331	2790.6	-1.30979	0.207208	-6.32114	2.59636e-10	2.5428e-09
TRNT1	1328.42	0.892583	0.141219	6.32058	2.60587e-10	2.55074e-09
RP11-57H12.3	52.4156	-1.42945	0.226168	-6.32028	2.61087e-10	2.5529e-09
ZCCHC18	135.99	-1.7771	0.281173	-6.32029	2.61065e-10	2.5529e-09
BGN	39623.9	-1.52219	0.240853	-6.31997	2.6161e-10	2.55664e-09
GALNT3	6752.98	1.54174	0.244063	6.31698	2.66716e-10	2.60375e-09
SLC16A10	923.177	-1.91204	0.30268	-6.31701	2.66673e-10	2.60375e-09
HIVEP1	3172.13	-0.946045	0.149809	-6.315	2.7017e-10	2.63607e-09
MOXD1	5498.33	-1.6101	0.254982	-6.31455	2.70945e-10	2.64222e-09
RP11-24B19.3	234.428	1.30776	0.207121	6.314	2.71912e-10	2.65024e-09
NUDT19	952.466	1.02145	0.161795	6.31325	2.73242e-10	2.66178e-09
MESDC2	4156.06	0.721446	0.114292	6.31232	2.74875e-10	2.67627e-09
RNF149	6682.44	1.03832	0.164507	6.31173	2.75937e-10	2.68517e-09
GID8	3129.75	1.03953	0.164717	6.31099	2.77265e-10	2.69665e-09
CDC6	845.993	1.51357	0.239908	6.30894	2.80955e-10	2.73109e-09
SLC35A3	3218.85	1.10864	0.175738	6.30847	2.81801e-10	2.73748e-09
CLEC1A	404.524	-1.6363	0.259383	-6.30841	2.81912e-10	2.73748e-09
PRPS2	2775.92	0.922123	0.146186	6.30789	2.82861e-10	2.74524e-09
LTBP3	7264.23	-1.25371	0.198768	-6.3074	2.8376e-10	2.7525e-09
PLA2G10	349.205	2.44401	0.387529	6.30665	2.8514e-10	2.76442e-09
HM13	6793.37	0.92507	0.146686	6.30647	2.85463e-10	2.76608e-09
ZNF385D	507.385	-2.02512	0.321179	-6.30528	2.87678e-10	2.78512e-09
RFK	2444.43	1.25541	0.19911	6.30512	2.87968e-10	2.78512e-09
OR7E14P	223.674	1.64862	0.261474	6.30508	2.88037e-10	2.78512e-09
EMC7	3046.58	0.989448	0.156926	6.30518	2.8786e-10	2.78512e-09
CCDC81	77.7211	-1.16707	0.18511	-6.30473	2.88694e-10	2.78999e-09
TMEM92	854.252	1.67843	0.266255	6.30385	2.90335e-10	2.80437e-09
CLMP	1550.96	-1.79897	0.285407	-6.30318	2.91601e-10	2.81512e-09
OXSM	610.746	1.01454	0.160996	6.30169	2.94422e-10	2.83785e-09
APBB1	1569.19	-1.06244	0.168594	-6.30174	2.94315e-10	2.83785e-09
DYNLL1	10990.8	1.17074	0.185782	6.3017	2.94395e-10	2.83785e-09
TNFRSF4	167.215	-1.72049	0.273029	-6.30149	2.94806e-10	2.84005e-09
CLDN7	5769.82	1.48711	0.236072	6.29938	2.98845e-10	2.87745e-09
CSNK1G3	2914.68	0.821257	0.130384	6.29876	3.00039e-10	2.88742e-09
TMEM258	3773.86	1.14256	0.181408	6.29831	3.00903e-10	2.89421e-09
SEPT7P2	676.557	-0.864968	0.137363	-6.29696	3.03532e-10	2.91796e-09
TBC1D10C	807.609	-2.07443	0.329528	-6.29515	3.07108e-10	2.95079e-09
PKM	76028	1.12314	0.178435	6.29441	3.08571e-10	2.96329e-09
CNPY2	683.774	1.08085	0.171745	6.29333	3.10734e-10	2.98249e-09
TSFM	1047.47	0.969373	0.154038	6.29307	3.11247e-10	2.98585e-09
EIF3J	3765.58	0.866945	0.13778	6.29223	3.12939e-10	3.0005e-09
PDIA3	33761.4	1.03589	0.16464	6.29183	3.13736e-10	3.00656e-09
CTB-55O6.12	112.767	-1.10187	0.175137	-6.29147	3.14473e-10	3.01205e-09
WISP2	1306.06	-3.11373	0.495016	-6.29017	3.17116e-10	3.03578e-09
PGK1	36725.8	1.3832	0.219929	6.2893	3.18892e-10	3.05118e-09
CLDN5	807.457	-1.68179	0.267498	-6.28711	3.23438e-10	3.09305e-09
PDCD6	5230.99	0.980759	0.156008	6.28657	3.24549e-10	3.10206e-09
PIGCP1	282.546	-1.16201	0.184846	-6.28635	3.25015e-10	3.10488e-09
VILL	4723.52	1.59977	0.254498	6.28599	3.25764e-10	3.11041e-09
MTFR1	1726.75	0.999014	0.158987	6.28363	3.30767e-10	3.15653e-09
ARHGAP33	417.804	-1.7482	0.278226	-6.28339	3.31264e-10	3.15963e-09
TFRC	9855.83	1.11652	0.177716	6.28263	3.329e-10	3.17358e-09
RP11-350J20.12	84.0874	1.6982	0.270318	6.28222	3.33778e-10	3.18029e-09
ZNF454	169.672	-1.45357	0.231412	-6.28129	3.35785e-10	3.19727e-09
PRDX5	9918.51	1.1342	0.180569	6.28123	3.35911e-10	3.19727e-09
RP5-966M1.6	85.0354	-2.14646	0.341736	-6.28104	3.3631e-10	3.19941e-09
RP11-613D13.8	93.9911	-2.26203	0.360197	-6.27998	3.38623e-10	3.21974e-09
MYCT1	886.37	-1.51271	0.240891	-6.27966	3.39312e-10	3.22461e-09
CBWD1	960.015	1.06072	0.16892	6.27941	3.3985e-10	3.22805e-09
KDM6B	3165.43	-1.67902	0.267473	-6.27737	3.44348e-10	3.26907e-09
VIMP	4782.33	0.970438	0.154617	6.27639	3.46523e-10	3.28801e-09
CSTF2	958.866	0.888309	0.141542	6.27595	3.47516e-10	3.29572e-09
GPD2	4569.42	1.04281	0.166191	6.27477	3.50161e-10	3.31908e-09
ZNF92	714.721	1.00596	0.160344	6.27375	3.52456e-10	3.3391e-09
CALCRL	4199.97	-1.39825	0.222915	-6.27258	3.55121e-10	3.36261e-09
KCNK1	3625.33	1.48325	0.236528	6.27093	3.58888e-10	3.39651e-09
UBE2W	2412.53	0.892525	0.142387	6.26832	3.64964e-10	3.45223e-09
SC5D	2678.32	1.24317	0.198349	6.26762	3.66618e-10	3.46609e-09
RARRES2	7200.76	-1.70877	0.272651	-6.26723	3.67531e-10	3.47292e-09
HHIPL1	565.817	-1.48084	0.236289	-6.26706	3.67929e-10	3.47489e-09
TSC22D3	20971.4	-1.4898	0.237768	-6.26577	3.70982e-10	3.50191e-09
SRP19	675.286	1.02525	0.163648	6.26501	3.72809e-10	3.51733e-09
ATP5E	14888.9	1.26431	0.20181	6.26485	3.73196e-10	3.51918e-09
MLF1IP	732.914	1.38601	0.221255	6.2643	3.74502e-10	3.52603e-09
ZNF511	903.788	1.06899	0.170649	6.2643	3.74494e-10	3.52603e-09
HDAC8	1300.69	0.739088	0.117981	6.26446	3.74131e-10	3.52603e-09
CDK7	1852.47	1.10395	0.176237	6.26401	3.75198e-10	3.53077e-09
NIPA1	2361.61	1.04926	0.167511	6.26381	3.75676e-10	3.53344e-09
FANCF	1032.78	1.12995	0.18041	6.26326	3.77005e-10	3.54412e-09
CHMP3	6189.18	0.980767	0.156598	6.26296	3.7774e-10	3.5492e-09
FOSB	11375.2	-3.11917	0.498055	-6.2627	3.78369e-10	3.55329e-09
VDAC2	5902.18	1.09597	0.17501	6.2623	3.79337e-10	3.56055e-09
RP5-1172A22.1	60.2884	-1.73492	0.277058	-6.26193	3.80239e-10	3.56718e-09
PPIA	51881.7	1.11638	0.178363	6.25906	3.8731e-10	3.63165e-09
NAE1	2521.31	0.882495	0.141015	6.25815	3.89579e-10	3.65105e-09
TMEM141	1977.83	1.44367	0.230761	6.25612	3.94685e-10	3.69701e-09
RP11-301L8.2	103.802	-1.81359	0.289923	-6.25543	3.96414e-10	3.7113e-09
PTPRCAP	730.8	-2.03004	0.324622	-6.25356	4.01207e-10	3.75426e-09
ARL5A	3542.71	0.818075	0.130821	6.25337	4.01677e-10	3.75673e-09
ZFHX3	3826.59	-1.07397	0.171747	-6.25324	4.02019e-10	3.758e-09
DOLPP1	871.295	0.902258	0.144303	6.25254	4.03833e-10	3.77303e-09
FOXO1	5487.01	-0.986166	0.157741	-6.2518	4.05737e-10	3.78889e-09
RP11-672A2.4	119.685	-2.02415	0.323789	-6.25144	4.06692e-10	3.79553e-09
RPLP0	93704	1.11823	0.178881	6.25125	4.07173e-10	3.79553e-09
KRBA2	48.6108	-1.73966	0.278286	-6.25133	4.06979e-10	3.79553e-09
RAB31	17145.6	-1.30503	0.208765	-6.25121	4.07279e-10	3.79553e-09
DHCR7	1864.86	1.34402	0.215017	6.25074	4.08504e-10	3.805e-09
MRPL21	1618.33	1.15931	0.185478	6.25039	4.09426e-10	3.81165e-09
MDGA1	708.098	-1.62138	0.259468	-6.24885	4.13481e-10	3.84744e-09
CD163	7115.61	-1.78341	0.285503	-6.24655	4.19612e-10	3.9025e-09
RP11-307E17.8	59.2665	-1.50334	0.240683	-6.24613	4.20739e-10	3.91099e-09
CHST1	436.204	-1.41674	0.226844	-6.24543	4.22625e-10	3.92653e-09
RAB25	4504.73	1.60763	0.257438	6.24473	4.24527e-10	3.94219e-09
AFF1	8794.9	-0.861816	0.138016	-6.24432	4.25636e-10	3.95048e-09
ZNF491	131.714	-1.16193	0.186106	-6.24339	4.28185e-10	3.97212e-09
CDH1	24220.9	1.43183	0.229381	6.24215	4.31602e-10	4.00179e-09
FAM184A	279.948	-1.68661	0.270238	-6.24119	4.3425e-10	4.0243e-09
DSTYK	2326.08	-0.98305	0.15755	-6.23961	4.3865e-10	4.06301e-09
EI24	7175.78	1.02868	0.164878	6.23908	4.40156e-10	4.0749e-09
COL1A2	362152	-1.82181	0.292019	-6.23865	4.41369e-10	4.08406e-09
ARMCX5	904.629	0.82491	0.132236	6.23819	4.42677e-10	4.09409e-09
TPM3	23936.8	1.00597	0.161266	6.23793	4.43388e-10	4.09652e-09
MST4	1569.55	1.23472	0.197937	6.23795	4.43328e-10	4.09652e-09
BTBD10	3242.03	0.944733	0.151461	6.23746	4.44742e-10	4.10696e-09
GRPEL2	1262.86	0.844991	0.135483	6.23689	4.46355e-10	4.11977e-09
IQSEC1	4046.17	-1.0061	0.161322	-6.23656	4.47295e-10	4.12428e-09
C15orf59	185.871	-1.72808	0.277088	-6.23657	4.47258e-10	4.12428e-09
CAMK1D	2064.78	-1.2072	0.193581	-6.23614	4.48494e-10	4.13324e-09
RNF175	131.831	-1.41184	0.226434	-6.23511	4.51447e-10	4.15836e-09
KCNJ8	1393.04	-1.47943	0.237284	-6.23483	4.52281e-10	4.16395e-09
AF186192.5	51.3709	-2.04208	0.32756	-6.23422	4.54027e-10	4.17792e-09
PRSS1	84628.5	-5.31199	0.852275	-6.23271	4.58421e-10	4.21622e-09
ANP32A	6144.3	0.837203	0.134326	6.23263	4.58669e-10	4.21638e-09
DNM3	667.086	-1.17585	0.188669	-6.23237	4.59444e-10	4.22139e-09
TTC22	1305.9	1.19727	0.19212	6.23188	4.60883e-10	4.22868e-09
MAPK8IP1	555.697	-1.46659	0.235337	-6.23187	4.60902e-10	4.22868e-09
OLFM4	115552	3.62358	0.581461	6.23186	4.60932e-10	4.22868e-09
CXorf21	343.314	-1.38656	0.222529	-6.23092	4.63716e-10	4.25209e-09
TARS	6784.37	0.908236	0.145789	6.22979	4.67062e-10	4.27847e-09
MRPS16	3608.36	1.05432	0.169237	6.22986	4.66867e-10	4.27847e-09
KCNK2	478.632	-2.34122	0.375881	-6.22863	4.70523e-10	4.30802e-09
JPH3	84.3471	-1.54959	0.248809	-6.22802	4.72352e-10	4.3226e-09
AC004453.8	64.1573	1.43198	0.229938	6.22768	4.73386e-10	4.3299e-09
[truncated: 16,277 more rows]
