# Supplementary material for: Persister cell phenotypes contribute to poor patient outcomes after neoadjuvant chemotherapy in PDAC
Source: Nat Cancer. 2023 Sep 7;4(9):1362–81. doi: 10.1038/s43018-023-00628-6 (PMC10518256; doi:10.1038/s43018-023-00628-6)
Supplement: Supplementary file 13 — Statistical source data. [file 43018_2023_628_MOESM13_ESM.xlsx]

## Sheet: EDF3b (panel1)
	CYP3A5	GATA6	KRT17	Level 1 Annotation	new_treatment	X_umap-0	X_umap-1
AGAACCTTCTGGGCAC-1-0	2.49672	0	0	Epithelial (non-malignant)	Other	-4.79609	-2.51415
AAAGGTATCTCTCTAA-1-0	1.39643	0	0	Epithelial (malignant)	Other	-2.24665	-4.88592
TGAATGCGTCGCTCGA-1-0	1.11103	0.702476	0	Epithelial (malignant)	Other	-1.57455	-4.91213
CGTGCTTTCACTGATG-1-0	2.09849	0	0	Epithelial (malignant)	Other	-1.3423	-5.09322
TTGGGCGAGTTGCTCA-1-0	0.705886	0	0	Epithelial (malignant)	Other	-0.540745	-3.8411
CTGCCTAGTTCCTAAG-1-0	2.86181	0	0	Epithelial (non-malignant)	Other	-3.41767	-7.40306
ACCTGAATCGCTTACC-1-0	0	2.23583	0	Pericyte	Other	7.41373	0.222425
GCGTTTCAGCATTTGC-1-0	0	0	0	Endothelial	Other	7.49567	7.73808
CAGCAATAGTAATTGG-1-0	0	0	0	Cancer-associated fibroblast	Other	10.8691	-3.68222
GCATCTCTCAAACGTC-1-0	2.23994	0.7174	0	Epithelial (non-malignant)	Other	-5.08038	-4.07763
AGCGTATTCGTACCTC-1-0	1.1413	0.725332	0	Epithelial (non-malignant)	Other	-4.32681	-3.00015
CTCCGATTCGGCTCTT-1-0	2.25394	0.725442	0	Epithelial (non-malignant)	Other	-4.2404	-2.24331
TGCACGGCATGACTGT-1-0	0	0	0	Cancer-associated fibroblast	Other	11.0657	-4.45962
AACAACCAGCTCGCAC-1-0	2.14057	0	0	Epithelial (non-malignant)	Other	-3.2067	-7.91874
CCACGTTAGTCTCTGA-1-0	0	0	0	Cancer-associated fibroblast	Other	10.0883	-4.66665
CACAGGCTCCTGTACC-1-0	2.00564	0	0	Epithelial (non-malignant)	Other	-5.28248	-3.00234
TCCTCCCTCCTCGCAT-1-0	0.732214	0	0	Epithelial (malignant)	Other	-1.73247	-5.39617
CACAGATTCGTGCAGC-1-0	0	0	0	Cancer-associated fibroblast	Other	10.0245	-5.00325
CTTCTAACAAATGATG-1-0	2.63702	1.15118	0	Epithelial (non-malignant)	Other	-2.25958	-3.86925
AACCAACTCAGACCGC-1-0	2.97012	0	0	Epithelial (malignant)	Other	-0.85296	-3.95386
TCTTGCGTCTTCTGTA-1-0	3.58926	0.742047	0	Epithelial (malignant)	Other	-1.57105	-7.33187
GTCAGCGAGGCATGCA-1-0	4.20317	0	0	Epithelial (malignant)	Other	-1.56179	-6.73353
GGGTATTGTGATCGTT-1-0	1.69053	0	0	Epithelial (non-malignant)	Other	-4.62193	-2.13542
ACTGTCCTCTTAAGGC-1-0	0	0	0	Endothelial	Other	7.55196	8.49296
CTATCCGAGCCTATTG-1-0	1.8759	0	0	Epithelial (malignant)	Other	-2.42332	-5.05519
CTGCTCAGTGACACAG-1-0	0.748445	0.748445	0	Epithelial (malignant)	Other	-1.50982	-4.41837
TCGATTTCACTAACCA-1-0	2.87493	1.69741	0	Epithelial (non-malignant)	Other	-3.14257	-7.28049
GGGTTATGTTCCGCGA-1-0	1.46822	0	0	Epithelial (non-malignant)	Other	-5.14719	-3.26928
CTACCCACATAGATGA-1-0	1.89237	0	0	Epithelial (non-malignant)	Other	-3.01473	-7.26342
CTTCTAAGTCGGTACC-1-0	1.47468	0	0	Epithelial (non-malignant)	Other	-4.97554	-2.85535
TCCAGAATCCATACTT-1-0	2.88509	0	0	Epithelial (non-malignant)	Other	-4.30267	-2.51317
TCTCAGCGTTCAACGT-1-0	3.25135	0	0	Epithelial (malignant)	Other	-1.76377	-5.88243
GACCTTCTCCGCTGTT-1-0	0	0	0	Cancer-associated fibroblast	Other	10.075	-3.35054
AGGATAATCACTCGAA-1-0	1.89968	0	0	Epithelial (non-malignant)	Other	-3.09661	-7.63955
TTTCACAGTTATTCCT-1-0	0	0	0	Cancer-associated fibroblast	Other	10.4576	-4.41822
AGCTACAAGCTTCATG-1-0	2.18914	0	0	Epithelial (malignant)	Other	-1.86754	-5.38891
GATAGCTGTGTACAGG-1-0	0	0	0	Pericyte	Other	7.69456	0.255303
CATGGATGTGTAGCAG-1-0	2.70636	0	0	Epithelial (malignant)	Other	-1.68569	-5.71373
CCCGAAGGTGACAACG-1-0	1.73359	0	0	Epithelial (non-malignant)	Other	-2.4504	-3.00915
ATTACTCAGGCTCCCA-1-0	0	0	0	Cancer-associated fibroblast	Other	10.6263	-4.57247
TGCACGGAGCAACTCT-1-0	0	0.773028	0	Endothelial	Other	7.70568	8.73661
TTATTGCAGTTGCCTA-1-0	0	0.776815	0	Cancer-associated fibroblast	Other	10.3627	-4.79175
ACCATTTAGCGGCTCT-1-0	1.75344	0	0	Epithelial (non-malignant)	Other	-4.51199	-2.86144
GCAGCCATCCGTATAG-1-0	3.82384	0	0	Epithelial (malignant)	Other	-1.68333	-5.74206
AGAACCTTCCAACTGA-1-0	0.780898	0	0	Epithelial (non-malignant)	Other	-4.31061	-2.35924
GACAGCCCAGACAAGC-1-0	0	0.780321	0	Epithelial (non-malignant)	Other	-4.96879	-2.43361
CGACAGCTCTATCACT-1-0	1.7566	0	0	Epithelial (non-malignant)	Other	-5.2687	-1.17689
AACCCAACAGCCTTCT-1-0	2.10691	0	0	Epithelial (malignant)	Other	-1.87523	-4.94165
TTTCATGCATGACTTG-1-0	1.52844	0	0	Epithelial (malignant)	Other	-2.18007	-5.38729
TTACGTTTCCCATTTA-1-0	0	0	0	Cancer-associated fibroblast	Other	10.8099	-4.22634
GAAATGATCAATCGGT-1-0	1.76148	0	0	Epithelial (malignant)	Other	-1.12495	-3.5057
CATTCCGTCTTGTTAC-1-0	0.789922	1.52816	0.789922	Epithelial (malignant)	Other	-3.32252	-5.08213
TGCGGCAAGTATAGGT-1-0	2.11467	0	0	Epithelial (malignant)	Other	-1.16189	-4.01739
TACCTGCCAAACTGCT-1-0	1.23131	0	0	Epithelial (malignant)	Other	-1.93876	-5.63212
GGAAGTGAGATAGCTA-1-0	3.02056	0	0	Epithelial (malignant)	Other	-2.27302	-5.22322
CATTGAGTCAAGTGGG-1-0	2.9632	0	0	Epithelial (non-malignant)	Other	-1.86498	-5.81985
CCTACGTAGAGCATTA-1-0	3.31859	0	0	Epithelial (malignant)	Other	-1.676	-6.3935
GTTGAACGTTCGATTG-1-0	0	0	0	Cancer-associated fibroblast	Other	10.2729	-4.71221
AGGAATAGTGCGAACA-1-0	0	0.804731	0	Cancer-associated fibroblast	Other	10.0657	-4.43439
CCGGGTAAGATTGCGG-1-0	0	0	0	Cancer-associated fibroblast	Other	10.8278	-4.46745
CATCCGTCAATATCCG-1-0	3.24913	1.24611	0	Epithelial (non-malignant)	Other	-3.40327	-7.68711
CCTCAACCAGATGCGA-1-0	0	0	0	Cancer-associated fibroblast	Other	10.6209	-3.4518
AGTTCCCTCCAGGACC-1-0	0.80289	0	0	Epithelial (malignant)	Other	-1.91851	-5.49652
TGTAAGCAGTCCGTCG-1-0	2.76199	0	0	Epithelial (malignant)	Other	-0.0825381	-3.40696
TGAATGCTCTGCAGCG-1-0	1.9767	0	0	Epithelial (malignant)	Other	-3.44639	-4.42978
GAGACCCCAACCGCCA-1-0	0.808162	0.808162	0	Epithelial (non-malignant)	Other	-5.30526	-2.3641
CTACCCAGTTTACTTC-1-0	2.13611	0	0	Epithelial (non-malignant)	Other	-5.66336	-4.41609
GAGGCAAAGACCGCCT-1-0	0	0	0	Endothelial	Other	8.60982	8.41245
GGCTTTCAGTGATTCC-1-0	2.69288	0	0	Epithelial (non-malignant)	Other	-5.53343	-1.57549
CTCCCTCAGCACTCAT-1-0	0	1.25205	0	Cancer-associated fibroblast	Other	8.75284	-2.81385
CATTGAGTCATTTGCT-1-0	0	0	0	Cancer-associated fibroblast	Other	10.8229	-4.63298
GAGACTTAGCAGCCCT-1-0	1.98847	0	0	Epithelial (non-malignant)	Other	-3.6701	-6.85213
CTCTCGACACTACCCT-1-0	0	0	0	Cancer-associated fibroblast	Other	10.8135	-4.17055
TCGATTTAGCATCCCG-1-0	0	0.824715	0	Cancer-associated fibroblast	Other	10.5327	-4.63469
TAGGTTGGTAACAGTA-1-0	0	0	0	Endothelial	Other	8.46191	8.93926
TGTAACGAGTCTGCGC-1-0	0	0	0	Endothelial	Other	7.93863	9.36645
TGACGCGGTCGAGATG-1-0	2.29484	0	0	Epithelial (non-malignant)	Other	-3.96309	-3.53913
AACGGGATCGTGGAAG-1-0	0.819568	0	0	Epithelial (malignant)	Other	-1.75466	-5.83952
CTCAGTCAGCACTCGC-1-0	1.81387	1.81387	0	Epithelial (non-malignant)	Other	-4.32197	-2.33886
CTCAACCAGTCTCGTA-1-0	1.8157	0	0	Epithelial (malignant)	Other	-2.62241	-5.48557
CCGCAAGCAGCGGTCT-1-0	2.71642	0	0	Epithelial (non-malignant)	Other	-4.77402	-1.93372
AGAAATGGTAGCGTTT-1-0	1.27406	0	0	Epithelial (non-malignant)	Other	-3.58778	-6.67801
GAGAAATCATCCCGTT-1-0	2.82075	0	0	Epithelial (malignant)	Other	-1.97514	-5.93352
GGGACAACACCGAATT-1-0	0.831831	0.831831	0	Epithelial (non-malignant)	Other	-3.05873	-6.79039
CAGCACGCATGGGTTT-1-0	2.01179	0	0	Epithelial (non-malignant)	Other	-3.96907	-3.94757
TTTACTGTCACCATAG-1-0	0	0	0	Endothelial	Other	7.42547	9.08239
AGTGCCGGTTGGCCTG-1-0	2.63837	0	0	Epithelial (non-malignant)	Other	-6.82189	-3.43988
ATCCACCAGGCATCGA-1-0	0	0	0	Cancer-associated fibroblast	Other	10.8055	-4.32655
CACCAAAGTACGTAGG-1-0	1.82688	0	0.834478	Epithelial (malignant)	Other	0.19415	-3.73369
GAGGGATGTTGCATAC-1-0	2.019	0	0	Epithelial (malignant)	Other	-2.12522	-5.77564
TAGACCACAGTCACGC-1-0	0	0	0	Cancer-associated fibroblast	Other	10.196	-4.71202
TTTGACTTCCCAACTC-1-0	0	0	0	Cancer-associated fibroblast	Other	10.8067	-4.01359
CATACTTAGCAGCGAT-1-0	3.21186	0	0	Epithelial (malignant)	Other	-2.05169	-6.27128
CATAAGCCACTACCCT-1-0	1.60614	0.844943	0	Epithelial (non-malignant)	Other	-5.22468	-3.26283
TGAGCATCAACTGCCG-1-0	2.02412	0	0	Epithelial (malignant)	Other	-2.05065	-5.35523
CAGTTAGCAAGTGGAC-1-0	3.15265	0	0	Epithelial (malignant)	Other	-2.07569	-6.04173
TGCTCCAGTTCGAAGG-1-0	0	0	0	Cancer-associated fibroblast	Other	10.4335	-4.84815
GAAGGACTCAGTGATC-1-0	3.74272	0	0	Epithelial (malignant)	Other	-1.88763	-6.05276
CCCGAAGCATTATGCG-1-0	0	0	0	Cancer-associated fibroblast	Other	10.1697	-4.48632
GTAATCGAGACAAGCC-1-0	0	0	0	Cancer-associated fibroblast	Other	10.9589	-3.75826
ATTCACTTCAATGCAC-1-0	0	0	0	Cancer-associated fibroblast	Other	10.3449	-4.69606
AAATGGACACTCAGAT-1-0	0	0	0	Cancer-associated fibroblast	Other	10.4854	-4.65416
TGCGGGTGTCCTGGTG-1-0	1.30759	0	0	Epithelial (malignant)	Other	-2.03932	-5.57119
TCCTCTTGTGTCTTCC-1-0	0	0	0	Cancer-associated fibroblast	Other	10.8205	-3.50532
CCACCATAGATTAGAC-1-0	1.30161	0	0	Endocrine	Other	-0.651371	14.0837
CAGGGCTAGAGTCAAT-1-0	3.37713	0	0	Epithelial (malignant)	Other	-2.08302	-5.64871
GTGCTGGTCCGCTGTT-1-0	2.05959	0	0	Epithelial (malignant)	Other	-1.7358	-5.65934
TTCGATTTCTGCACCT-1-0	0	0	0	Cancer-associated fibroblast	Other	10.2721	-4.94998
CTCAATTTCGACGTCG-1-0	3.66058	0	2.57847	Epithelial (malignant)	Other	-1.82451	-7.38983
ACCTGAAGTTGACTGT-1-0	1.85806	0.855612	0	Epithelial (non-malignant)	Other	-1.07687	-4.19464
TTTCGATAGTTGGGAC-1-0	3.06533	0	0	Epithelial (malignant)	Other	-3.40704	-5.7542
TCATGAGTCAGATTGC-1-0	0	0	0	Endothelial	Other	7.32344	8.77205
CAGCAGCCACACACTA-1-0	0	0	0	Endothelial	Other	7.00749	7.81197
ACATCCCTCTACTGCC-1-0	2.23062	0	0	Epithelial (non-malignant)	Other	-3.8277	-7.61256
GATTGGTTCAAACGTC-1-0	2.23446	1.64301	0	Epithelial (non-malignant)	Other	-3.20786	-7.25834
CCACCATAGACGGATC-1-0	1.3354	0	0	Epithelial (malignant)	Other	-2.45784	-4.90765
CTCAGAAGTTCATCGA-1-0	0.874397	0	0	Epithelial (malignant)	Other	-4.47299	2.52752
TAACACGGTAAGACCG-1-0	2.24659	0.879313	0	Epithelial (non-malignant)	Other	-4.80093	-2.72517
TCCACCACAACGGCTC-1-0	2.07393	0	0	Epithelial (malignant)	Other	-2.02865	-5.5223
CCTCAACGTACGATTC-1-0	0	1.89122	0	Cancer-associated fibroblast	Other	10.803	-3.87308
GTGAGTTTCGAGTCCG-1-0	2.3877	0	0	Epithelial (non-malignant)	Other	-5.03444	-2.46332
ACCCAAAGTGTCACAT-1-0	2.08619	0.879973	0	Epithelial (non-malignant)	Other	-3.13504	-6.93389
TGATTCTCACCTAAAC-1-0	0	0	0	Pericyte	Other	6.95832	5.03314
AAAGTCCTCGAGTCCG-1-0	2.08817	0.881296	0	Epithelial (malignant)	Other	-4.49149	-5.38699
CTCCACACATGGAAGC-1-0	0	0	0	Endothelial	Other	6.48693	8.01306
TGCGATATCCCTCTCC-1-0	0	0.878325	0	Cancer-associated fibroblast	Other	9.76944	-5.05828
CTCCTTTCACGTTGGC-1-0	1.89758	0	0	Epithelial (malignant)	Other	-2.1306	-4.89088
GTTTGGAAGCCTATCA-1-0	0	0	0	Endothelial	Other	7.35413	9.53098
CCTCAACGTCAAAGAT-1-0	2.62194	0	0	Epithelial (malignant)	Other	-1.67602	-5.6159
TTACCGCAGGATGTTA-1-0	2.09314	0.884623	0	Epithelial (non-malignant)	Other	-5.35749	-2.20697
GTTAGACTCCACAGCG-1-0	0	0	0	Cancer-associated fibroblast	Other	10.6311	-4.45544
TCAGGTACAGGTTTAC-1-0	0.88806	0	0	Epithelial (malignant)	Other	-1.78644	-5.59243
GTGGCGTTCATCACAG-1-0	1.3513	0	0	Epithelial (malignant)	Other	-2.39098	-5.17356
GCATCGGCAAATAGCA-1-0	0	0	0	Cancer-associated fibroblast	Other	10.3268	-4.38624
CTCCTCCCAAGTCCCG-1-0	1.35931	0.894764	0	Epithelial (non-malignant)	Other	-5.09437	-1.98534
AGTGCCGGTCTGTGTA-1-0	0	0	0	Cancer-associated fibroblast	Other	10.787	-4.34753
GTGCACGAGTATGAGT-1-0	2.99325	0	0	Epithelial (non-malignant)	Other	-3.67664	-6.54716
GTACAGTCACCTCGTT-1-0	2.40324	0	0	Epithelial (non-malignant)	Other	-5.74368	-4.46701
TTTGACTCACCTCTAC-1-0	0	0	0	Cancer-associated fibroblast	Other	10.6151	-4.05543
TAGCACAAGTCTCCTC-1-0	1.6869	0.903232	0	Epithelial (non-malignant)	Other	-4.17897	-3.39968
ACTTCGCTCGTTAGTG-1-0	2.28425	0	0	Epithelial (non-malignant)	Other	-3.01117	-7.43586
AAAGTCCGTGTCTCCT-1-0	2.12326	1.68918	0	Epithelial (non-malignant)	Other	-2.98082	-7.71962
ACAAGCTCAAAGCACG-1-0	1.93667	1.37821	0	Epithelial (malignant)	Other	-2.56525	-5.00618
CTAAGTGAGAAACCAT-1-0	0	0	0	Cancer-associated fibroblast	Other	10.7016	-3.94741
CGCCAGAAGCTGACCC-1-0	0	0.904106	0	Cancer-associated fibroblast	Other	8.6944	-6.41773
GAGTTACTCAGAGTTC-1-0	0	0	0	Myeloid	Other	-8.73314	8.36383
GGTTAACTCAAGGAGC-1-0	2.12599	0	0	Epithelial (non-malignant)	Other	-3.10571	-7.40438
ACCCAAAGTGGTAACG-1-0	2.66286	0	0	Epithelial (non-malignant)	Other	-3.06969	-7.44528
GATTCGAAGGCCCAAA-1-0	0	0	0	Epithelial (non-malignant)	Other	-3.58051	-1.55689
AGGATCTCAAATGATG-1-0	3.09057	0	0	Epithelial (malignant)	Other	0.135741	-3.89009
CGAAGGAAGTCTGGTT-1-0	3.20738	0	0	Epithelial (malignant)	Other	-3.00223	-4.75999
CCAATTTCAGGATTCT-1-0	1.6929	0	0	Epithelial (malignant)	Other	-3.69064	-4.36108
CCTCTAGCATGTGCTA-1-0	2.43047	0	0	Epithelial (non-malignant)	Other	-5.46077	-3.69014
AGTACTGAGGTCCCGT-1-0	0	0.904894	0	Pericyte	Other	7.4749	1.99536
CATGCAAAGAGCAGCT-1-0	2.29341	0	0	Epithelial (non-malignant)	Other	-4.71091	-3.61288
GTGTTCCCAGAACGCA-1-0	0	0.914285	0	Cancer-associated fibroblast	Other	10.2095	-4.95704
TGCACGGTCAAGCGTT-1-0	0	0	0	Cancer-associated fibroblast	Other	10.6778	-3.58096
ATGACCACACATTCTT-1-0	0	0	0	Endothelial	Other	7.09646	8.37159
GCACATACACGGTGTC-1-0	2.93929	0	0	Epithelial (non-malignant)	Other	-3.20155	-7.92622
GTTCATTAGGTGGGTT-1-0	2.66715	1.38066	1.38066	Epithelial (non-malignant)	Other	-1.37247	-4.39098
GCCTGTTCAATCGAAA-1-0	1.94061	0	0	Epithelial (non-malignant)	Other	-1.45242	-3.08914
CCACACTCAACGGCCT-1-0	0.916261	0	0	Epithelial (non-malignant)	Other	-4.97354	-3.41645
TGGAGGAAGAAGCCAC-1-0	1.94638	0	1.94638	Epithelial (non-malignant)	Other	-4.71387	-2.66474
CTAGGTACATGACTAC-1-0	3.33216	0	0	Epithelial (malignant)	Other	-1.64318	-6.0209
GATCGTAAGTAAATGC-1-0	1.39009	0	0	Epithelial (malignant)	Other	-1.67592	-5.57099
GTACAACTCATCACCC-1-0	0.918516	0	0	Epithelial (malignant)	Other	-2.06657	-5.42895
CATACCCTCCATTCAT-1-0	0	0	0	Cancer-associated fibroblast	Other	9.64753	-5.21868
ATTTCTGCACAAGCCC-1-0	3.02941	0	0	Epithelial (non-malignant)	Other	-3.10925	-3.54029
CTAACCCTCCGCGGAT-1-0	0	0	0	Cancer-associated fibroblast	Other	10.4159	-4.20763
CAAGACTGTCATCCCT-1-0	0	0	0	Cancer-associated fibroblast	Other	10.8902	-3.67897
GTGCTGGCATTGCCTC-1-0	0	0	0	Cancer-associated fibroblast	Other	10.8691	-3.81399
GACGTTACATTCCTCG-1-0	0	0	0	Cancer-associated fibroblast	Other	10.1342	-3.48383
AGAGAGCTCACTTGTT-1-0	2.77918	0	0	Epithelial (malignant)	Other	-2.27719	-6.41505
GCTGGGTGTATATGGA-1-0	1.97256	0	0	Epithelial (non-malignant)	Other	-3.39386	-7.11566
ATTCACTCAGTAACCT-1-0	1.39327	0	0	Epithelial (non-malignant)	Other	-4.74067	-2.19999
AAACGCTGTCTGTGTA-1-0	0	0.922424	0.922424	Epithelial (non-malignant)	Other	-3.45406	-4.35456
GTGCGTGAGGTAGTAT-1-0	2.87641	1.39761	0.925356	Epithelial (non-malignant)	Other	-3.00447	-7.72348
ACGTTCCTCAGATTGC-1-0	0	0	0	Cancer-associated fibroblast	Other	10.4164	-4.63746
ATCACGACATTAGGCT-1-0	3.4016	0	0	Epithelial (non-malignant)	Other	-5.20375	-1.67466
CCTCAGTTCGAGGCAA-1-0	3.5043	0.930627	0	Epithelial (non-malignant)	Other	-2.88651	-7.89598
TGCTGAATCATTTCCA-1-0	0	0	0	Cancer-associated fibroblast	Other	10.1846	-4.43629
TTGCATTCAGCTTTCC-1-0	2.79044	0	0	Epithelial (non-malignant)	Other	-4.40131	-4.34716
AGTACCAAGTGATCGG-1-0	2.46324	0	0	Epithelial (non-malignant)	Other	-1.65663	-4.10932
GAGGGTACATGAATCC-1-0	0.932118	0	0	Epithelial (malignant)	Other	-2.16973	-5.1415
AGGATCTCATTCCTCG-1-0	0	0	0	Cancer-associated fibroblast	Other	10.4471	-4.97553
TCATTTGGTTCAAGTC-1-0	0	0	0	Cancer-associated fibroblast	Other	10.4353	-4.34588
GTTGTCCAGTACTGTC-1-0	2.974	0	0	Epithelial (non-malignant)	Other	-3.06573	-7.59317
TACATTCTCTTCTGGC-1-0	0	0	0	Cancer-associated fibroblast	Other	10.6008	-3.17213
CAGCGTGTCCGTAGGC-1-0	0	0	0	Pericyte	Other	7.15314	4.56223
ATACCGATCTGAGATC-1-0	2.98911	0	0.944811	Epithelial (malignant)	Other	-1.72354	-6.09241
CTCCACAGTTCAAGGG-1-0	0.939557	0	0	Epithelial (non-malignant)	Other	-0.312571	0.96422
TCATTACAGCGCTGCT-1-0	2.60544	0	0	Epithelial (non-malignant)	Other	-3.94725	-7.74379
GTTACCCTCGTTACCC-1-0	1.98994	0	0	Epithelial (non-malignant)	Other	-3.2498	-6.66965
ATGCCTCAGAGCATAT-1-0	1.73801	0.940793	0	Schwann	Other	1.61669	3.05369
GAGTCTAAGCATCAGG-1-0	0.944811	0.944811	0	Epithelial (non-malignant)	Other	-3.36847	-7.19848
TACTGCCTCCATTTGT-1-0	1.99144	0	0	Epithelial (malignant)	Other	-1.8846	-5.42955
GGAGATGCAACGGTAG-1-0	0.945484	0	0	Pericyte	Other	6.85639	4.96045
GTTTGGAGTCCTTGTC-1-0	0	0	0	Endothelial	Other	7.86863	8.71226
CTCCCTCCAGAATTCC-1-0	0.944331	0	0	Epithelial (non-malignant)	Other	0.274598	-3.67541
AACCATGGTATCTTCT-1-0	1.74513	0	0	Epithelial (malignant)	Other	-1.71784	-5.5096
TTGGGCGGTCGATGCC-1-0	0	0	0	Cancer-associated fibroblast	Other	10.4343	-4.37966
CATGCAAAGTAATCCC-1-0	1.42457	0	0	Epithelial (malignant)	Other	-1.8394	-5.40568
GGAATCTCAACCCTCT-1-0	2.35695	0	0	Epithelial (non-malignant)	Other	-3.43015	-7.35872
CGGAACCAGTTGGAAT-1-0	0	0	0	Cancer-associated fibroblast	Other	10.362	-3.98719
TGAGCATTCACAATGC-1-0	0	0	0	Epithelial (non-malignant)	Other	-3.17753	-0.25747
GATGTTGCATTAGGAA-1-0	2.36419	1.43789	0	Epithelial (non-malignant)	Other	-3.37455	-7.566
CAAGACTCATGTAACC-1-0	0	0	0	Endothelial	Other	6.75589	9.87588
CAGATACGTCCTTAAG-1-0	0	0	0	Cancer-associated fibroblast	Other	10.5948	-4.10837
CCTTTGGCACAGCTGC-1-0	0	0	0	Cancer-associated fibroblast	Other	10.5103	-3.63351
GAACGTTAGCACACCC-1-0	2.50012	0	0	Epithelial (malignant)	Other	-1.49916	-5.76701
TACACCCTCTACTATC-1-0	2.5191	0	0	Epithelial (non-malignant)	Other	-5.59443	-1.39621
CTCAAGATCTTGATTC-1-0	1.43851	0	0	Epithelial (malignant)	Other	-2.08247	-5.74485
ATCGATGTCTACCAGA-1-0	0	0	0	Cancer-associated fibroblast	Other	10.0718	-4.71655
TTACCATGTAGCGAGT-1-0	2.00899	0	0	Epithelial (non-malignant)	Other	-4.81449	-3.63652
ACGGTTAAGTGCACTT-1-0	0	0	0	Cancer-associated fibroblast	Other	9.58603	-5.06739
TAGACTGAGCACACCC-1-0	0.964764	0	0	Epithelial (non-malignant)	Other	-4.88544	-2.46884
CATCGCTAGCACCCAC-1-0	0.961758	0.961758	0	Epithelial (non-malignant)	Other	-5.22178	-3.97815
ACTGTCCTCCACCTCA-1-0	1.77393	0	0	Epithelial (non-malignant)	Other	-6.25976	-1.13467
GTGCGTGGTTGTCTAG-1-0	0	1.46994	0	Cancer-associated fibroblast	Other	10.1847	-4.35596
ATGGGAGGTATTCCTT-1-0	2.01686	0	0	Epithelial (non-malignant)	Other	-3.41667	-7.46855
CTGATCCGTGATATAG-1-0	2.21389	1.77339	0	Epithelial (non-malignant)	Other	-3.16547	-6.81206
CAAGAGGAGGATTTCC-1-0	0	0	0	Cancer-associated fibroblast	Other	10.8596	-4.52332
TTGAGTGCACGTACAT-1-0	0	0	0	Cancer-associated fibroblast	Other	10.6585	-4.14724
CTATCTAAGGTGCTGA-1-0	2.21841	0	0	Epithelial (non-malignant)	Other	-3.0936	-7.91036
TGGTAGTCAAGTGCTT-1-0	0	0	0	Endothelial	Other	4.44302	5.69257
TTGACCCTCCCACAGG-1-0	0	0	0	Cancer-associated fibroblast	Other	10.5085	-4.24104
GACCAATGTGTACATC-1-0	3.10463	0	0	Epithelial (non-malignant)	Other	-3.4098	-7.9891
GAAGGACTCACCCATC-1-0	2.51985	0	0	Epithelial (non-malignant)	Other	-3.56896	-6.59917
AGGTGTTGTTCGGACC-1-0	2.85332	0.968701	0	Epithelial (non-malignant)	Other	-3.09501	-7.77911
ATTCCTATCTTACGGA-1-0	0	0	0	Epithelial (malignant)	Other	0.888567	-3.92447
AGAAGCGCAACCGCTG-1-0	0	0	0	Endothelial	Other	7.11217	8.76993
CAACGATAGATGACCG-1-0	2.22442	1.45844	0	Epithelial (malignant)	Other	-1.81791	-5.5649
CTGGCAGGTCAGATTC-1-0	2.0337	0	0	Epithelial (malignant)	Other	-1.61813	-5.78135
ACCAAACGTGACTCTA-1-0	0	0	0	Cancer-associated fibroblast	Other	10.2681	-4.09299
CAAAGAATCCTATTTG-1-0	2.65073	0	0	Epithelial (non-malignant)	Other	-2.60394	-3.827
GATCACACACTGGAAG-1-0	0.972367	0	0	Epithelial (malignant)	Other	-4.73001	2.27925
TCACTCGAGACCTCAT-1-0	2.23018	0	0	Epithelial (non-malignant)	Other	-5.91725	-2.13499
GACCAATCAAGGTACG-1-0	2.76543	0.976063	0	Epithelial (non-malignant)	Other	-3.34593	-7.53969
CACTGTCGTTTACGAC-1-0	0	0	0	Cancer-associated fibroblast	Other	10.1829	-4.93846
ATTTCTGTCTGCTGAA-1-0	1.78471	0.975548	0	Epithelial (non-malignant)	Other	-6.45647	-3.76646
TATTTCGAGTCGAGGT-1-0	2.65903	0	0	Epithelial (malignant)	Other	-1.67145	-6.03263
TGGGAAGCAACACAGG-1-0	1.79245	0	0	Epithelial (non-malignant)	Other	-4.46287	-3.97864
ACCCTCAAGTCTCCTC-1-0	0	0	0	Cancer-associated fibroblast	Other	9.93871	-4.83487
CATTCCGTCTTCCCAG-1-0	1.8007	0.987545	0	Epithelial (non-malignant)	Other	-5.09171	-2.39403
CCTCTCCGTAGTCTGT-1-0	2.8791	0	0	Epithelial (malignant)	Other	-1.8246	-6.03116
AATTCCTTCTTGGAAC-1-0	0	0	0	Cancer-associated fibroblast	Other	10.8146	-3.85107
CATGCGGCATGTCTAG-1-0	0	0	0	Cancer-associated fibroblast	Other	10.3462	-4.04214
TAGATCGCAGCATTGT-1-0	0	0	0	Cancer-associated fibroblast	Other	10.7309	-4.5295
TAGACTGGTAATCAAG-1-0	2.66912	0	0	Epithelial (non-malignant)	Other	-5.68206	-1.70879
GTAAGTCTCGACCAAT-1-0	2.54699	0.986278	0	Epithelial (non-malignant)	Other	-3.38413	-7.86333
TCGCAGGTCGATCCAA-1-0	2.79988	0	0	Epithelial (malignant)	Other	-1.12994	-3.62798
GCATCTCGTTACTCAG-1-0	0	0	0	Cancer-associated fibroblast	Other	9.62787	-4.6159
CACAACAGTACCTAGT-1-0	0	0	0	Cancer-associated fibroblast	Other	10.7845	-4.30657
ATTCCTAAGCGCCCAT-1-0	0	0	0	Cancer-associated fibroblast	Other	10.6398	-4.2852
CCCTGATGTCTTCCGT-1-0	3.33676	0	0	Epithelial (malignant)	Other	-1.69712	-6.11383
GGACGTCCAGAATTCC-1-0	0	0	0	Epithelial (non-malignant)	Other	-6.32056	-1.67953
TACACCCCACAGAGCA-1-0	0	0	0	Cancer-associated fibroblast	Other	8.78104	-5.84693
TACGTCCAGAATTGTG-1-0	2.05938	0	0	Epithelial (non-malignant)	Other	-4.92808	-1.90398
TTATTGCAGCACGTCC-1-0	0	0	0	Cancer-associated fibroblast	Other	10.3368	-4.28088
TTCGCTGGTATGCGGA-1-0	2.42172	0	0	Epithelial (malignant)	Other	-1.75303	-5.86561
GTCAAACGTAACTGCT-1-0	3.06686	0	0	Epithelial (non-malignant)	Other	-3.53837	-7.83681
TACAGGTAGCTCAGAG-1-0	0	0	0	Cancer-associated fibroblast	Other	10.0601	-4.4636
TCATGCCCAACGTAAA-1-0	1.49896	0	0	Epithelial (malignant)	Other	-2.35585	-5.2261
AGCTTCCCAAGTCATC-1-0	0	0	0	Cancer-associated fibroblast	Other	10.7648	-4.25653
CTCCAACGTGGACTAG-1-0	0	1.00709	0	Cancer-associated fibroblast	Other	10.7355	-4.18485
AGACCATGTTGGCCTG-1-0	1.81966	0	0	Epithelial (non-malignant)	Other	-5.70485	-1.53741
TTTCACATCACTCTTA-1-0	0	0	0	Cancer-associated fibroblast	Other	10.7281	-4.11805
GTAGCTAAGCTGCCTG-1-0	3.07159	0.998673	0	Epithelial (malignant)	Other	-3.39122	-6.6968
CTACCCACAAATAAGC-1-0	0.997916	0	0	Epithelial (malignant)	Other	-2.14283	-5.41106
TACATTCAGAGGTTTA-1-0	2.26176	1.00063	0	Epithelial (non-malignant)	Other	-5.12542	-2.61485
GCGGAAACATTGACCA-1-0	1.82502	0	0	Epithelial (malignant)	Other	-1.13271	-4.10115
TGAGCGCTCTTCTCAA-1-0	2.57519	0	0	Epithelial (non-malignant)	Other	-5.51158	-1.9142
CATAAGCTCCTCTAGC-1-0	2.26484	0	0	Epithelial (malignant)	Other	-4.62032	2.19002
GACATCATCGCTGACG-1-0	2.43857	0	0	Epithelial (non-malignant)	Other	-3.27217	-6.31782
GAATCGTTCATAGGCT-1-0	2.4327	0	0	Epithelial (malignant)	Other	-1.54534	-5.99947
CCACGAGCACCAGACC-1-0	3.08046	0	0	Epithelial (non-malignant)	Other	-3.63516	-2.98199
ATTCCCGGTAACACCT-1-0	2.58421	0	0	Epithelial (non-malignant)	Other	-5.7761	-1.02615
ACCCTCAAGCAATTCC-1-0	0	0	0	Epithelial (non-malignant)	Other	-5.54371	-1.73215
TCTGCCAGTCCGGACT-1-0	0	0	0	Cancer-associated fibroblast	Other	10.3513	-4.06137
ATCCTATCACCAGTAT-1-0	2.91204	0	0	Epithelial (malignant)	Other	0.051047	-3.6324
CGGGCATCAGCAGTTT-1-0	2.44239	1.83262	0	Epithelial (malignant)	Other	-2.09546	-5.63006
CTCCTTTAGTTCGGTT-1-0	2.26253	0	0	Epithelial (non-malignant)	Other	-3.20427	-0.188786
GTTGAACTCATTTACC-1-0	1.49964	0	0	Epithelial (non-malignant)	Other	-5.304	-2.64881
AAACCCATCCAGTGCG-1-0	2.81532	1.00952	0	Epithelial (non-malignant)	Other	-3.07748	-7.84101
AACCACAAGAGGCCAT-1-0	0	0	0	Epithelial (non-malignant)	Other	-5.30399	-1.68837
AATGAAGAGAGTCAAT-1-0	1.50384	0	0	Epithelial (malignant)	Other	-0.256108	-4.19575
AACAACCCAGCGTATT-1-0	0	0	0	Lymphoid	Other	-6.87252	8.97531
AGGGCCTCACTCCTTG-1-0	0	0	0	Cancer-associated fibroblast	Other	9.79781	-4.09878
GAGGGTATCCTTCAGC-1-0	0	0	0	Epithelial (malignant)	Other	-1.67369	-6.04299
TCAAGTGGTTCTAAGC-1-0	2.58388	0	0	Epithelial (non-malignant)	Other	-2.93244	-8.1781
TGACCCTAGACGGTTG-1-0	2.27606	0	0	Epithelial (non-malignant)	Other	-4.7562	-2.40304
CCTGCATTCTCGGGAC-1-0	0	0	0	Endothelial	Other	6.60655	9.14417
TTCACGCAGCTCCATA-1-0	1.50412	1.50412	0	Epithelial (non-malignant)	Other	-6.04298	-2.75225
GGTAATCGTTATCCAG-1-0	0	0	0	Endothelial	Other	7.64203	8.2179
TCATTCATCTTTGGAG-1-0	2.27418	1.00941	0	Epithelial (non-malignant)	Other	-4.87595	-6.01208
GTCGTTCAGAGCAGAA-1-0	1.51385	0	0	Epithelial (malignant)	Other	-2.21874	-5.1684
GCCCAGACAAATACAG-1-0	0	1.02818	0	Cancer-associated fibroblast	Other	9.32295	-4.57117
AGGATCTAGTCCCGAC-1-0	0	0	0	Cancer-associated fibroblast	Other	9.59546	-5.12158
CCACTTGTCCCAAGCG-1-0	1.01915	0	0	Epithelial (non-malignant)	Other	-5.67387	-1.7607
TCAATTCAGATGGCGT-1-0	2.0895	0	0	Epithelial (malignant)	Other	-1.77302	-6.0308
AACCAACTCACGGAGA-1-0	1.01499	0	0	Endothelial	Other	7.60903	8.22566
CCCTGATTCAAAGGTA-1-0	2.45901	0	0	Epithelial (non-malignant)	Other	-3.3074	-6.8805
GTATTGGGTAGTTACC-1-0	2.45187	0	0	Epithelial (malignant)	Other	-1.82827	-6.10904
ATTACCTTCACCATAG-1-0	0	0	0	Endothelial	Other	7.4689	8.2804
TCAGTCCTCCATCACC-1-0	2.08857	0	0	Epithelial (malignant)	Other	-1.87085	-5.70716
TAGAGTCTCCGATTAG-1-0	1.02017	0	0	Epithelial (malignant)	Other	-4.34011	2.47614
TACAACGCACATGGTT-1-0	0	2.10771	0	Cancer-associated fibroblast	Other	10.6093	-3.86348
AGTACTGGTCGCTTGG-1-0	0	0	0	Cancer-associated fibroblast	Other	9.83227	-5.01991
AGGGTTTAGTCCCGAC-1-0	0	0	0	Cancer-associated fibroblast	Other	10.492	-4.74826
TTGACCCTCTGTAAGC-1-0	0	0	0	Cancer-associated fibroblast	Other	10.2687	-5.03344
TATTTCGGTTGCATAC-1-0	0	0	0	Pericyte	Other	7.3056	1.93139
ACAACCAAGGTCTGGA-1-0	2.1085	0	0	Epithelial (non-malignant)	Other	-4.54915	-2.53489
GAGGGATGTTGCGAAG-1-0	0	0	0	Cancer-associated fibroblast	Other	9.40824	-4.69249
GACTCAATCGCTGTTC-1-0	0	1.03809	0	Cancer-associated fibroblast	Other	7.35596	-6.27462
GTTACCCTCAGTCAGT-1-0	1.52825	0	0	Epithelial (malignant)	Other	-1.67234	-5.47331
TGACTCCGTACCGTCG-1-0	1.03003	1.03003	0	Epithelial (malignant)	Other	-1.71048	-5.71902
TTGTTGTAGACCCGCT-1-0	2.30365	0	0	Epithelial (non-malignant)	Other	-3.52826	-7.71822
GAAACCTAGTGACACG-1-0	2.10977	0	0	Epithelial (non-malignant)	Other	-5.02941	-2.95998
CATACAGAGGACTTCT-1-0	1.87406	0	0	Epithelial (non-malignant)	Other	-3.88066	-4.80545
GTATTGGTCGCGTGCA-1-0	0	1.04521	0	Cancer-associated fibroblast	Other	11.072	-4.18594
GAAGCCCCAGAGTCTT-1-0	0	0	0	Cancer-associated fibroblast	Other	10.2873	-4.09537
CCCTCTCAGTGGCAGT-1-0	0	0	0	Cancer-associated fibroblast	Other	9.2417	-4.82429
ATAGACCGTAGAGTTA-1-0	1.53222	0	0	Epithelial (non-malignant)	Other	-4.95075	-5.08647
TCACATTGTGGTACAG-1-0	1.54182	1.87328	0	Epithelial (non-malignant)	Other	-5.7563	-1.88453
TTTGTTGAGCTGACCC-1-0	0	0	0	Cancer-associated fibroblast	Other	10.7178	-4.36745
CAGCACGGTCCGTACG-1-0	0	0	0	Endothelial	Other	7.60781	9.11004
ATTCCTAAGTCAGCCC-1-0	3.04904	0	0	Epithelial (non-malignant)	Other	-3.34208	-7.92123
GTGCTGGAGTTAACAG-1-0	1.0375	0	0	Epithelial (malignant)	Other	-1.99469	-5.45238
CACGGGTCACTATGTG-1-0	1.53894	0	0	Epithelial (malignant)	Other	-1.73473	-5.44681
TTTGTTGCAAACTGCT-1-0	1.54718	0	0	Epithelial (non-malignant)	Other	-4.59814	-3.95706
TAGGGTTTCTCCCTAG-1-0	2.86022	0	0	Epithelial (non-malignant)	Other	-4.22375	-3.46873
CGTTAGATCACCCTGT-1-0	2.96262	0	0	Epithelial (malignant)	Other	-1.73627	-5.9306
CGGGACTAGAGTATAC-1-0	1.87671	0	0	Epithelial (non-malignant)	Other	-3.09599	-7.59895
TTCCACGTCGCTAAAC-1-0	2.485	0	0	Epithelial (malignant)	Other	-2.26251	-5.70594
TGCTTCGAGCGAATGC-1-0	2.12472	0	0	Epithelial (malignant)	Other	-2.19288	-5.09837
CGCATGGCACCTGAAT-1-0	1.87515	0	0	Epithelial (malignant)	Other	-2.17984	-5.72685
CCACCATAGGCCTTGC-1-0	1.04893	0	0	Epithelial (non-malignant)	Other	-4.47721	-2.9659
ACATCCCAGCGAGTCA-1-0	0	0	0	Cancer-associated fibroblast	Other	9.30695	-5.24548
GTGTAACCAATCCTTT-1-0	1.88377	0	0	Epithelial (malignant)	Other	-2.45896	-4.80296
TTCTAGTTCGCATAGT-1-0	0	0	0	Endothelial	Other	7.75299	9.46662
TCCTAATGTGGCTCTG-1-0	2.77741	0	0	Epithelial (malignant)	Other	-2.62492	-4.66429
CATCCACGTACGCGTC-1-0	2.12732	0	0	Epithelial (non-malignant)	Other	-5.53201	-1.50048
GGCTTTCAGTGTACCT-1-0	1.54864	0	0	Epithelial (malignant)	Other	-2.02116	-6.27858
TATATCCTCGAACTCA-1-0	2.12879	0	0	Epithelial (malignant)	Other	-1.77867	-6.45057
GACCCAGCATTGACTG-1-0	1.05707	1.55938	0	Epithelial (non-malignant)	Other	-5.68382	-1.07568
GAACGTTTCCCGTGTT-1-0	2.34098	0	0	Epithelial (non-malignant)	Other	-3.15354	-7.68231
TGCGGGTGTCCTGAAT-1-0	1.55612	0	0	Epithelial (non-malignant)	Other	-3.15963	-7.48957
CCCGGAAGTCTTGAGT-1-0	1.05207	0	0	Epithelial (non-malignant)	Other	-2.55437	-3.97235
CACACAAGTTGGAGAC-1-0	0	0	0	Cancer-associated fibroblast	Other	10.5015	-4.86546
TGGAGAGCAAGACCGA-1-0	0	1.0739	0	Cancer-associated fibroblast	Other	10.4471	-3.59585
GGAACCCTCATACGAC-1-0	0	0	0	Cancer-associated fibroblast	Other	9.83841	-4.17161
TTCCGGTCACGTCTCT-1-0	0	0	0	Cancer-associated fibroblast	Other	9.57993	-4.1706
TAGGAGGTCGGACGTC-1-0	0	0	0	Pericyte	Other	7.71769	1.8501
AGGTGTTTCTCGAGTA-1-0	0	0	0	Epithelial (non-malignant)	Other	-2.60455	-3.50646
GATGATCAGGGCTTCC-1-0	0	0	0	Cancer-associated fibroblast	Other	10.5708	-3.76225
GGTTCTCAGCCTCGTG-1-0	3.31675	0	0	Epithelial (malignant)	Other	-1.8516	-5.56485
TCGAAGTAGACGACTG-1-0	0	0	0	Endothelial	Other	6.6254	8.46328
GTCCCATTCCATCCGT-1-0	2.51807	0	0	Epithelial (non-malignant)	Other	-5.98838	-2.45396
TCTCACGTCCGTCCTA-1-0	0	0	0	Endothelial	Other	7.55069	7.99252
CATCGGGTCCAATCCC-1-0	0	0	0	Endothelial	Other	7.76551	8.92187
GATCCCTAGTTGGAAT-1-0	3.17172	1.0661	0	Epithelial (non-malignant)	Other	-3.25533	-6.26597
TAACACGCACACGGTC-1-0	0	0	0	Cancer-associated fibroblast	Other	10.245	-4.04979
CCGGTGAAGTCACTCA-1-0	2.35364	0	0	Epithelial (malignant)	Other	-1.73022	-5.6013
GGATGTTGTCGACTTA-1-0	0	0	0	Cancer-associated fibroblast	Other	10.0687	-4.78234
GTCCCATCATTACGGT-1-0	0	0	0	Endothelial	Other	8.50015	8.0879
AAACCCACAGTGAGCA-1-0	1.07024	1.07024	0	Epithelial (malignant)	Other	-1.54274	-5.9778
GGGTCACGTACGGATG-1-0	1.91075	1.07137	0	Epithelial (non-malignant)	Other	-5.03563	-3.80983
TATTCCAGTTACGCCG-1-0	3.00192	0	0	Epithelial (non-malignant)	Other	-2.5149	-4.35269
TGATGGTGTACTGCCG-1-0	0	0	0	Epithelial (malignant)	Other	-1.90189	-5.36822
CGGCAGTAGCTTCGTA-1-0	2.36545	0	0	Epithelial (non-malignant)	Other	-3.57204	-6.79899
GGTTGTAGTCTACGAT-1-0	0	0	0	Cancer-associated fibroblast	Other	9.46183	-5.08801
TGAGTCAAGACGCATG-1-0	0	0	0	Cancer-associated fibroblast	Other	10.5808	-3.70743
AGTGCCGTCCTATGGA-1-0	0	0	0	Epithelial (malignant)	Other	-0.789804	-3.03789
TAGCACAGTTGTGTAC-1-0	1.91617	1.07556	0	Epithelial (non-malignant)	Other	-3.3644	-7.70486
TTCGATTTCTCCGAAA-1-0	0	0	0	Cancer-associated fibroblast	Other	10.4893	-3.32269
CAGATTGGTTTCCAAG-1-0	3.26032	0	0	Epithelial (malignant)	Other	-1.39721	-6.71177
CGGAATTAGCCTCATA-1-0	0	0	0	Cancer-associated fibroblast	Other	9.746	-4.39689
GCCTGTTTCCTAAACG-1-0	1.91815	0	0	Epithelial (malignant)	Other	-1.78749	-5.52854
GCCAGGTAGCAATAAC-1-0	0	0	0	Cancer-associated fibroblast	Other	9.04756	-5.80942
CTCCCTCAGGGCAGGA-1-0	2.55085	0	0	Epithelial (non-malignant)	Other	-4.89428	-2.87756
ATGACCAGTCTTACTT-1-0	0	0	0	Cancer-associated fibroblast	Other	10.1785	-4.85365
AAGGTAAAGTGTTCAC-1-0	1.92013	1.07862	1.5854	Epithelial (malignant)	Other	-3.22598	-5.33013
TCATACTGTCTCTCTG-1-0	0	0	0	Cancer-associated fibroblast	Other	10.3894	-4.13257
TCACACCTCCATCACC-1-0	0	1.08273	0	Endocrine	Other	-2.24335	13.9588
CAGCAGCAGAAGAGCA-1-0	2.54164	0	0	Epithelial (malignant)	Other	-1.85458	-6.03626
ATATCCTGTAATCAGA-1-0	0	0	0	Epithelial (malignant)	Other	-1.18706	-2.85578
TGTAACGAGTCAGCGA-1-0	0	1.09331	0	Cancer-associated fibroblast	Other	10.4122	-4.41649
TCGGGTGTCCACACAA-1-0	3.02325	0	0	Epithelial (malignant)	Other	-1.44634	-6.59257
AGCGATTCACGAGGTA-1-0	3.73557	0	0	Epithelial (malignant)	Other	-1.47226	-6.5066
CCGCAAGCAAACTCGT-1-0	2.68885	0	0	Epithelial (malignant)	Other	-1.88956	-5.50252
AGGACGACACTGAGTT-1-0	2.68139	1.07964	0	Epithelial (non-malignant)	Other	-5.8715	-4.2701
AGGTTGTGTCACCGAC-1-0	1.92328	1.08106	0	Epithelial (non-malignant)	Other	-4.63843	-4.67845
TCACAAGGTCTAGGCC-1-0	0	0	0	Cancer-associated fibroblast	Other	10.2076	-4.4358
ACTCTCGAGAATTTGG-1-0	0	0	0	Endothelial	Other	7.24933	6.91873
ATTGTTCAGCCAGTAG-1-0	1.59441	1.0861	0	Epithelial (non-malignant)	Other	-3.09808	-7.80387
ACGATGTTCCGATGCG-1-0	0	0	0	Pericyte	Other	7.71613	1.50698
TAACGACAGGTATTGA-1-0	0	0	0	Cancer-associated fibroblast	Other	10.9386	-3.29871
TAACCAGCAGTGGCTC-1-0	0	1.09995	0	Cancer-associated fibroblast	Other	9.63287	-4.39408
TCCCACATCCGTATGA-1-0	2.38957	0	0	Epithelial (non-malignant)	Other	-3.07424	-7.67393
CATAAGCCACATACGT-1-0	1.93569	0	0	Epithelial (malignant)	Other	-1.92811	-5.38361
CCGGTAGGTGGTCTGC-1-0	0	1.08884	0	Epithelial (malignant)	Other	-3.01539	-3.86002
AGCCAATCAATAACCC-1-0	1.09186	0	0	Epithelial (malignant)	Other	-2.53182	-4.88334
GCAGCCAAGGGTTTCT-1-0	1.93993	1.09397	0	Epithelial (malignant)	Other	-1.7554	-6.01168
CTCAGAAAGAGGCTGT-1-0	1.09252	0	0	Epithelial (malignant)	Other	-2.05435	-5.44523
TTTACGTCAGGGTCTC-1-0	1.93468	0	0	Epithelial (malignant)	Other	-2.2209	-5.28141
CCGATCTGTCGACTTA-1-0	0	0	0	Endocrine	Other	1.77233	11.9706
TGTTCTATCGCTGACG-1-0	1.94368	0	0	Epithelial (non-malignant)	Other	-4.48269	-2.50551
CCCGGAAAGGTCGTCC-1-0	0	0	0	Endothelial	Other	8.2969	8.69855
TGCATCCTCGGCCTTT-1-0	3.4969	0	0	Epithelial (non-malignant)	Other	-3.33152	-7.22078
CATCGCTGTTCTTAGG-1-0	0	0	0	Cancer-associated fibroblast	Other	9.78123	-4.28915
ACTGATGAGGTTTGAA-1-0	0	0	0	Cancer-associated fibroblast	Other	10.341	-3.8661
CACATGAAGGTAAACT-1-0	2.40063	0	0	Epithelial (non-malignant)	Other	-5.84692	-1.35034
CCATAAGTCGCTCATC-1-0	2.70043	1.09318	0	Epithelial (non-malignant)	Other	-6.14958	-2.13486
GTTCCGTAGAGTCTGG-1-0	0	0	0	Pericyte	Other	7.40453	7.12244
CTCACTGAGCCTCTGG-1-0	1.9413	0	0	Epithelial (non-malignant)	Other	-4.87596	-2.51807
AGGCATTAGTTTCTTC-1-0	1.9509	0	0	Epithelial (non-malignant)	Other	-5.46974	-2.566
CCTCTAGTCAGATTGC-1-0	1.09635	1.09635	0	Epithelial (malignant)	Other	-2.09639	-5.16844
CACACAACAGCTCATA-1-0	0	1.10236	0	Epithelial (non-malignant)	Other	-6.0838	-2.20607
ACTACGAGTCACAATC-1-0	1.95609	1.10654	0	Epithelial (non-malignant)	Other	-6.2117	-1.40587
CAATTTCGTAATGTGA-1-0	1.61393	0	0	Epithelial (non-malignant)	Other	-5.62125	-1.52218
CAGTTAGTCAGCTGAT-1-0	2.20168	0	0	Epithelial (non-malignant)	Other	-4.56217	-7.55659
GTCTCACTCTGGGTCG-1-0	3.30981	0	0	Epithelial (non-malignant)	Other	-3.95716	-3.97611
AGACCCGTCGTGCTCT-1-0	2.56976	0	0	Epithelial (malignant)	Other	-1.25851	-4.00531
ATTCTTGTCATCGCTC-1-0	0	0	0	Epithelial (non-malignant)	Other	-6.47204	-1.81153
GGGATCCGTGCTGATT-1-0	0	0	0	Cancer-associated fibroblast	Other	9.36863	-5.09605
TTGCCTGGTCTGATCA-1-0	0	1.10303	0	Epithelial (malignant)	Other	-4.21332	3.02114
GGATGTTAGCACCAGA-1-0	3.50176	0	0	Epithelial (malignant)	Other	-3.04492	-5.82107
GGTAGAGAGCACGTCC-1-0	0	0	0	Cancer-associated fibroblast	Other	10.884	-4.12471
AGATGCTGTTTGCCGG-1-0	2.58098	0	0	Epithelial (non-malignant)	Other	-3.65525	-6.6491
GACCCAGAGGTAGATT-1-0	1.62057	0	0	Epithelial (non-malignant)	Other	-4.6987	-7.35713
CTGAATGAGCAGTCTT-1-0	0	1.1037	0	Epithelial (non-malignant)	Other	-3.83305	-4.68856
CAGCCAGTCGGAGTGA-1-0	0	0	0	Endothelial	Other	7.81793	9.10637
GAGACTTGTGTCCGGT-1-0	0	0	0	Cancer-associated fibroblast	Other	9.8497	-4.66316
ATCTTCACATCCGAAT-1-0	0	0	0	Cancer-associated fibroblast	Other	10.0019	-4.32576
TAAGCCACAACACTAC-1-0	0	0	0	Cancer-associated fibroblast	Other	9.41943	-3.88065
CCCGAAGCACGACCTG-1-0	2.20923	0	0	Epithelial (non-malignant)	Other	-3.86804	-7.63203
ACCTACCGTTCAGGTT-1-0	2.96204	0	0	Epithelial (non-malignant)	Other	-5.30891	-4.62921
AGGTTACCACAGACGA-1-0	1.95958	0	0	Epithelial (malignant)	Other	-2.53891	-5.29915
AGATCGTGTTAAGGAT-1-0	0	0	0	Cancer-associated fibroblast	Other	10.1461	-4.34625
TGCAGTAAGGGTACAC-1-0	0	0	0	Cancer-associated fibroblast	Other	10.0846	-4.59433
TTCTCTCTCCCAAGCG-1-0	2.21702	0	0	Epithelial (non-malignant)	Other	-4.94276	-2.86822
ACTTATCGTAAGACCG-1-0	2.96378	0	0	Epithelial (malignant)	Other	-1.59245	-5.89847
TGAATCGCACTCCACT-1-0	1.11418	1.6281	0	Epithelial (non-malignant)	Other	-4.98188	-3.05201
TGGTGATAGCCAGTAG-1-0	0	0	0	Cancer-associated fibroblast	Other	8.98078	-6.31382
TCACGGGTCTGAGAGG-1-0	2.21502	0	0	Epithelial (non-malignant)	Other	-3.82641	-3.50412
ACATCGACAACCGCCA-1-0	1.6281	0	0	Epithelial (malignant)	Other	-4.39561	2.55771
CTAACTTCACACGCCA-1-0	0	0	0	Epithelial (non-malignant)	Other	-5.71014	-1.65596
GTTCCGTGTCTACAAC-1-0	2.73535	0	0	Epithelial (malignant)	Other	-1.62174	-5.60036
GTTGTGACATGTGACT-1-0	0	0	0	Cancer-associated fibroblast	Other	10.5659	-4.3502
TCACTATCACCCTGTT-1-0	0	0	0	Cancer-associated fibroblast	Other	10.2561	-3.8587
TTTCCTCCACAAATAG-1-0	0	0	0	Cancer-associated fibroblast	Other	9.68838	-4.71122
ATGAAAGTCGTTCTGC-1-0	0	0	0	Epithelial (non-malignant)	Other	-6.01518	-4.67166
TGTCCTGGTGGAGAAA-1-0	2.2183	1.62843	0	Epithelial (malignant)	Other	-1.64391	-5.78993
GATAGCTTCGAAGAAT-1-0	2.22692	1.12097	0	Epithelial (non-malignant)	Other	-4.97035	-2.52689
ATCACGATCTACTTCA-1-0	0	0	0	Epithelial (malignant)	Other	-1.01143	-3.40667
CTGTATTAGGCCTTGC-1-0	2.42318	0	0	Epithelial (non-malignant)	Other	-3.81816	-2.82547
CGATGCGGTGCCAAGA-1-0	2.42468	0	0	Epithelial (malignant)	Other	-1.87443	-5.70912
CAACCAACAGATGCGA-1-0	2.73902	0	0	Epithelial (non-malignant)	Other	-4.17503	-7.48798
ACGATGTGTTCTTGTT-1-0	1.97261	0	0	Epithelial (malignant)	Other	-2.15406	-5.37187
AGGACTTGTGGCCTCA-1-0	0	0	0	Cancer-associated fibroblast	Other	9.38511	-5.03601
CTGTACCAGCAGATAT-1-0	0	0	0	Epithelial (non-malignant)	Other	-6.16817	-1.63465
CCGTAGGAGCGACAGT-1-0	2.43793	1.12813	0	Epithelial (non-malignant)	Other	-3.30179	-5.68436
TCATCATTCATGGCCG-1-0	3.45909	0	0	Epithelial (non-malignant)	Other	-7.49378	-3.89301
TCAGTCCTCGAACCAT-1-0	1.11958	2.22508	0	Epithelial (non-malignant)	Other	-6.09753	-2.14059
AGTGCCGCAAGGCGTA-1-0	0	0	0	Cancer-associated fibroblast	Other	10.5573	-3.21356
GTCACGGCATGTGGTT-1-0	2.97488	0	0	Epithelial (malignant)	Other	-1.56958	-6.1196
TCACTCGTCGCAGTGC-1-0	0	0	0	Cancer-associated fibroblast	Other	8.31447	-4.4577
AAGATAGCACCAGCCA-1-0	0	0	0	Cancer-associated fibroblast	Other	9.96629	-4.92005
GTCCCATTCTCTGCCA-1-0	0	1.13167	0	Cancer-associated fibroblast	Other	10.1161	-4.07543
AGTTCCCAGTAGCCAG-1-0	1.13239	0	0	Epithelial (non-malignant)	Other	-5.6138	-2.82934
CATTTCATCATCCTGC-1-0	1.98749	0	0	Epithelial (non-malignant)	Other	-5.82737	-1.14051
ACCAACATCTATACTC-1-0	0	0	0	Epithelial (non-malignant)	Other	-2.18831	-4.45174
ATGCCTCGTGAACCGA-1-0	0	0	0	Cancer-associated fibroblast	Other	9.23069	-4.3697
TGACAGTCAGGTGTTT-1-0	1.64796	1.13082	0	Epithelial (non-malignant)	Other	-6.61142	-1.10283
CATTCATCAAATACGA-1-0	2.44425	0	0	Epithelial (non-malignant)	Other	-3.4815	-5.6707
ATCCATTAGGTGCATG-1-0	0	0	0	Cancer-associated fibroblast	Other	10.31	-3.33569
ATGCCTCGTTGCCATA-1-0	0	0	0	Epithelial (malignant)	Other	-2.5487	-4.58814
GACATCATCCGCATAA-1-0	1.13196	0	0	Epithelial (malignant)	Other	-2.34426	-5.16561
GATTCTTAGGAAAGAC-1-0	0	1.64763	0	Epithelial (malignant)	Other	-3.45659	2.95281
AGAAGTAGTCGGAACA-1-0	1.64915	0	0	Epithelial (non-malignant)	Other	-3.45494	-7.52796
CTAAGTGTCACCGACG-1-0	3.40956	0	0	Epithelial (malignant)	Other	-1.53659	-6.2325
CGGAATTCAAGGCAAC-1-0	1.13783	0	0	Epithelial (non-malignant)	Other	-5.79077	-2.36015
TGCGACGTCCACGTGG-1-0	0	1.13596	0	Epithelial (non-malignant)	Other	-4.96665	-2.96398
CATAAGCGTGCTTATG-1-0	0	0	0	Endothelial	Other	7.66703	9.66398
TGATTTCGTCCTCCTA-1-0	0	0	0	Cancer-associated fibroblast	Other	9.54394	-5.19401
CGTTCTGAGTGCACAG-1-0	2.24804	0	0	Epithelial (malignant)	Other	-1.77426	-5.90463
CAGCAATAGAGAGGTA-1-0	0	0	0	Cancer-associated fibroblast	Other	8.94772	-5.31155
TTACGTTAGCCTATTG-1-0	1.65136	0	0	Epithelial (non-malignant)	Other	-6.29542	-2.64488
ACTGTCCAGCCTCTTC-1-0	2.24842	0	0	Epithelial (non-malignant)	Other	-5.95785	-2.42742
GCCAACGGTATTTCCT-1-0	2.88216	0	0	Epithelial (malignant)	Other	-1.65178	-5.77968
CCGGTAGTCGCTAATG-1-0	0	0	0	Cancer-associated fibroblast	Other	10.5097	-3.6099
AGGGTTTCACTATCCC-1-0	0	0	0	Cancer-associated fibroblast	Other	10.5503	-3.75
TTTCGATTCCGAGATT-1-0	0	0	0	Pericyte	Other	7.00264	5.3687
CTCGAGGTCTGGTGGC-1-0	1.99606	1.13783	0	Epithelial (non-malignant)	Other	-5.3626	-2.71708
CGAGTGCAGCCGTCGT-1-0	2.451	0	1.13783	Epithelial (non-malignant)	Other	-3.00066	-7.75887
CACGTGGTCGAGCCTG-1-0	0	0	0	Epithelial (malignant)	Other	-2.94378	-4.14548
TGCTGAAAGTAGACAT-1-0	3.28286	0	0	Epithelial (malignant)	Other	-2.05825	-5.51025
ACCCTTGTCATATGGC-1-0	0	0	0	Cancer-associated fibroblast	Other	10.476	-4.15244
TACGTCCAGTGGTTAA-1-0	0	0	0	Cancer-associated fibroblast	Other	10.4666	-4.63017
CATCGCTAGTAGACCG-1-0	2.25508	0	0	Epithelial (malignant)	Other	-1.9286	-5.62928
ATTTCACTCGGTCGGT-1-0	2.77212	1.14479	0	Epithelial (non-malignant)	Other	-3.10451	-7.99793
GATCATGAGATGGTAT-1-0	1.14392	0	0	Schwann	Other	-0.121418	1.76639
GGAATCTAGGGTCAAC-1-0	2.26045	0	1.1464	Epithelial (non-malignant)	Other	-5.30007	-3.13626
AGGTCATAGGCTAAAT-1-0	3.10945	0	0	Epithelial (non-malignant)	Other	-3.60339	-7.63634
CATTCATGTCTTACAG-1-0	3.73497	0	0	Epithelial (non-malignant)	Other	-5.82028	-2.57672
ACGCACGCACACAGAG-1-0	0	0	0	Cancer-associated fibroblast	Other	8.74506	-2.53852
AAGCCATAGTCAGCCC-1-0	0	0	0	Endothelial	Other	7.72385	8.95029
GGGTCTGGTGTTAGCT-1-0	0	0	0	Endothelial	Other	5.23445	9.81033
CTCAGAATCCAAGAGG-1-0	2.47239	0	0	Epithelial (malignant)	Other	-3.35398	-4.67257
CACAACAGTAACTTCG-1-0	0	0	0	Cancer-associated fibroblast	Other	8.84699	-2.97787
CAACGATTCACGGGAA-1-0	1.1578	0	0	Epithelial (non-malignant)	Other	-3.59853	-6.31776
TGGTACAAGGAGCAAA-1-0	0	0	0	Cancer-associated fibroblast	Other	9.82218	-4.83852
CGACAGCCATATCTCT-1-0	0	0	0	Epithelial (non-malignant)	Other	-3.74329	-7.69115
CATTGTTAGGCGAAGG-1-0	0	0	0	Cancer-associated fibroblast	Other	9.85239	-4.45972
GTGTGGCGTGAGATAT-1-0	0	0	0	Cancer-associated fibroblast	Other	9.94081	-3.57029
AAACGCTAGAGGTCAC-1-0	1.67899	0	0	Epithelial (non-malignant)	Other	-4.95648	-5.26461
GAAGTAAGTGCAAGAC-1-0	0	0	0	Cancer-associated fibroblast	Other	9.95533	-3.4399
AGTGTTGTCCGTATGA-1-0	1.15571	0	0	Epithelial (malignant)	Other	-1.56694	-5.68302
GAAGGGTGTCGCACAC-1-0	0	1.16625	0	Cancer-associated fibroblast	Other	9.72742	-5.27926
GAAACCTTCGTAGCCG-1-0	0	0	0	Cancer-associated fibroblast	Other	9.49385	-3.48452
GTAGCTACACTGCGAC-1-0	0	0	0	Endothelial	Other	6.44268	8.82486
TAGGGTTAGGATTTCC-1-0	1.1578	0	0	Epithelial (malignant)	Other	-1.82809	-5.78306
GCGTTTCTCGGTCATA-1-0	3.03191	0	0	Epithelial (non-malignant)	Other	-3.47408	-7.38554
TGGAGAGGTGATGTAA-1-0	2.28962	1.16869	0	Epithelial (non-malignant)	Other	-4.59445	-3.06916
TACCTCGGTCACTCGG-1-0	0	0	0	Endothelial	Other	7.91975	7.83884
GAGCTGCGTTGACTGT-1-0	0	0	0	Cancer-associated fibroblast	Other	10.9625	-3.53031
AGGACGACACCCTATC-1-0	0	0	0	Epithelial (non-malignant)	Other	-2.88839	-4.87891
TTCATTGGTCTAGGCC-1-0	0	0	0	Cancer-associated fibroblast	Other	8.50168	-6.2529
CTCATTAGTTGGCCTG-1-0	2.80339	0	0	Epithelial (non-malignant)	Other	-5.55882	-1.25846
CCTCTCCTCCACAGCG-1-0	2.03303	0	0	Epithelial (non-malignant)	Other	-7.03548	-1.2947
TTAGGCAAGAAGGTAG-1-0	0	0	0	Pericyte	Other	6.99993	5.44665
TGTCCACTCACGATCA-1-0	0	0	0	Cancer-associated fibroblast	Other	9.20453	-3.83105
CATACAGAGGTTTGAA-1-0	2.65682	0	0	Epithelial (malignant)	Other	-2.26423	-5.64514
CTAACCCGTCTACAAC-1-0	0	0	0	Cancer-associated fibroblast	Other	10.5335	-4.08587
TAACACGGTGTTACAC-1-0	3.31489	0	0	Epithelial (non-malignant)	Other	-3.48332	-7.74101
GATGCTATCCGGTAGC-1-0	0	0	0	Cancer-associated fibroblast	Other	10.58	-3.39244
CCTTTGGCAATAGGGC-1-0	0	1.17238	0	Cancer-associated fibroblast	Other	10.234	-3.64724
TTCAGGAGTCTGTAGT-1-0	2.8063	0	0	Epithelial (non-malignant)	Other	-4.21643	-6.84374
CTTACCGCATGCCGAC-1-0	1.1733	1.69842	0	Epithelial (non-malignant)	Other	-6.46979	-1.38539
GTGTGGCAGTTGTAGA-1-0	0	0	0	Epithelial (non-malignant)	Other	-5.30891	-2.58726
AGTACTGTCTATCGCC-1-0	0	0	0	Cancer-associated fibroblast	Other	8.86365	-2.76024
GAATCACGTAACAAGT-1-0	0	1.175	0	Cancer-associated fibroblast	Other	10.2303	-4.57843
GTGAGCCCATCAGCAT-1-0	0	0	0	Endothelial	Other	7.62851	8.75936
TTCGGTCAGATGTTAG-1-0	2.03708	0	0	Epithelial (malignant)	Other	-3.22143	-5.9915
GTTAGACGTGGCTAGA-1-0	3.04368	0	0	Epithelial (non-malignant)	Other	-3.60093	-7.01099
CGAGGAAAGGTCACTT-1-0	0	0	0	Epithelial (malignant)	Other	-2.22316	-4.99844
AGGGTTTAGACGGATC-1-0	1.6975	0	0	Epithelial (malignant)	Other	-2.10452	-5.06151
TACTTCACAATACGAA-1-0	2.03669	0	0	Epithelial (non-malignant)	Other	-0.40917	-3.44834
GGAAGTGGTTGGCCGT-1-0	0	0	0	Endothelial	Other	7.09994	9.63345
ACGGAAGCAAGGTCAG-1-0	2.03688	0	0	Epithelial (non-malignant)	Other	-3.50414	-6.22088
ATCGGATAGCGGGTTA-1-0	0	1.1733	0	Epithelial (malignant)	Other	-2.08476	-5.73618
GTTTACTAGCCGATAG-1-0	2.67194	0	0	Epithelial (non-malignant)	Other	-6.0445	-1.4661
CTGCAGGTCTACTCAT-1-0	2.50397	0	0	Epithelial (non-malignant)	Other	-3.25488	-7.71778
TATATCCCAACTACGT-1-0	0	0	0	Cancer-associated fibroblast	Other	9.07456	-5.99904
GGGATGATCAAGTTGC-1-0	0	0	0	Cancer-associated fibroblast	Other	9.80339	-5.23193
TATTCCACAGTGCCTG-1-0	0	0	0	Cancer-associated fibroblast	Other	9.06862	-4.52107
TTACCGCTCGAAACAA-1-0	0	0	0	Cancer-associated fibroblast	Other	10.242	-3.75294
GTTCATTGTCAGCGTC-1-0	0	0	0	Endothelial	Other	7.99207	8.95892
ACCATTTGTCAGACTT-1-0	2.04602	0	0	Epithelial (non-malignant)	Other	-4.80335	-4.07773
GCAGCTGGTCAAGCGA-1-0	0	0	0	Cancer-associated fibroblast	Other	10.0335	-3.58197
ATAGAGATCATGGATC-1-0	0	0	0	Cancer-associated fibroblast	Other	9.50273	-3.50886
TTATTGCAGGCGCTTC-1-0	2.50211	1.70171	0	Epithelial (non-malignant)	Other	-4.74052	-6.10942
TTCAATCTCGATTCCC-1-0	0	0	0	Cancer-associated fibroblast	Other	10.2862	-3.60952
GCATTAGTCCTCTAGC-1-0	0	0	0	Cancer-associated fibroblast	Other	9.79307	-2.51922
CTCATTAAGACATGCG-1-0	0	0	0	Cancer-associated fibroblast	Other	9.16468	-4.08983
CTAGGTAAGATTGACA-1-0	0	0	0	Cancer-associated fibroblast	Other	10.4078	-4.1015
CGTAGTAAGGGCAAGG-1-0	2.06063	0	0	Epithelial (non-malignant)	Other	-3.67383	-6.33319
TTTCACATCGACGAGA-1-0	0	0	0	Cancer-associated fibroblast	Other	9.94092	-4.23058
TAGATCGCAGGAAGTC-1-0	1.71298	0	0	Epithelial (non-malignant)	Other	-5.21802	-2.61152
GACCCAGGTCATTCCC-1-0	2.32422	0	0	Epithelial (non-malignant)	Other	-3.76531	-7.31058
GGCAGTCTCAGAGCAG-1-0	2.30775	0	0	Epithelial (non-malignant)	Other	-5.3705	-2.85741
CACGAATAGGCATGGT-1-0	2.52042	1.71803	0	Epithelial (non-malignant)	Other	-4.08432	-5.81881
ATCCTATAGAGTCAAT-1-0	2.06763	0	0	Epithelial (non-malignant)	Other	-5.40794	-2.11581
CAATCGAAGCCGTAAG-1-0	0	0	0	Cancer-associated fibroblast	Other	9.65315	-4.36325
CGTCAAATCATCTATC-1-0	0	0	0	Epithelial (non-malignant)	Other	-5.54299	-2.6828
AAACGAATCTGTCCGT-1-0	2.3141	1.18752	0	Epithelial (malignant)	Other	-1.58276	-5.55096
CGTAGTAAGTACCATC-1-0	0	0	0	Epithelial (non-malignant)	Other	-6.95916	-0.975584
GAGGCCTCATCCTTCG-1-0	0	0	0	Cancer-associated fibroblast	Other	9.47011	-4.9823
GAGGCAATCGTCTACC-1-0	1.72463	0	0	Epithelial (non-malignant)	Other	-5.80029	-2.98645
CTAGACACACAACGCC-1-0	0	0	0	Cancer-associated fibroblast	Other	9.49409	-3.50533
TACTTGTCAAACAGGC-1-0	2.31615	0	0	Epithelial (non-malignant)	Other	-6.67518	-2.38583
AGGTCTACATGTGACT-1-0	1.73339	0	1.73339	Epithelial (malignant)	Other	-2.22146	-4.87339
AATAGAGTCTTACGGA-1-0	2.31925	0	0	Epithelial (malignant)	Other	-1.68074	-6.34017
TCCGAAAGTTATCTTC-1-0	1.19229	0	0	Epithelial (malignant)	Other	-2.51079	-4.85134
GCATCTCCAATAGAGT-1-0	1.19422	0	0	Endothelial	Other	7.81687	8.47706
CAATACGCAGCCTACG-1-0	1.1963	0	0	Epithelial (non-malignant)	Other	-5.86343	-1.65646
CGATGGCCAAGTGTCT-1-0	0	0	0	Pericyte	Other	7.22776	1.5406
CAAGCTAGTGTGTGTT-1-0	2.69867	1.19695	0	Epithelial (non-malignant)	Other	-3.81653	-2.81489
AACCTGAAGGTAGCCA-1-0	0	0	0	Cancer-associated fibroblast	Other	8.27036	-4.42559
TTCGATTCACCCAATA-1-0	1.19727	0	0	Epithelial (non-malignant)	Other	-6.08707	-1.58632
TTCAGGAAGTCAGAGC-1-0	3.08123	0	0	Epithelial (malignant)	Other	-2.38548	-5.90881
TTAGTCTCATCGCTCT-1-0	2.33595	0	0	Epithelial (malignant)	Other	-4.7515	2.54278
CGTTAGAAGCGGTATG-1-0	0	0	0	Cancer-associated fibroblast	Other	7.90019	-6.62453
ACCACAACAACGTAAA-1-0	0	0	0	Endocrine	Other	-0.267993	13.4934
TTGTTTGAGCATTGTC-1-0	0	0	0	Schwann	Other	1.25626	2.79527
TGCTTGCCATGATCTG-1-0	2.33912	0	0	Epithelial (non-malignant)	Other	-5.61537	-1.38614
TCACGCTCATGAGGGT-1-0	0	0	0	Cancer-associated fibroblast	Other	10.6948	-3.6996
CCTCAACTCCCTTTGG-1-0	0	0	0	Cancer-associated fibroblast	Other	9.77965	-5.02946
AACGAAAAGGCATTTC-1-0	0	0	0	Cancer-associated fibroblast	Other	10.7036	-3.98107
GATAGAATCACGAACT-1-0	2.33637	0	0	Epithelial (malignant)	Other	-2.42105	-5.5291
CCGCAAGAGGAGCTGT-1-0	0	0	0	Epithelial (non-malignant)	Other	-6.8431	-1.19333
AAGTACCCAGTGGCTC-1-0	0	0	0	Cancer-associated fibroblast	Other	10.3833	-3.6899
GACATCAGTAGGGTAC-1-0	3.44214	0	0	Epithelial (non-malignant)	Other	-3.3645	-8.06241
TGGAGAGCACGTACAT-1-0	0	0	0	Cancer-associated fibroblast	Other	10.7356	-3.87498
CATCCCATCGAGTACT-1-0	2.55169	0	0	Epithelial (non-malignant)	Other	-5.41049	-1.72022
TGGGCTGCACATGGTT-1-0	2.0878	1.21066	0	Epithelial (non-malignant)	Other	-6.65037	-2.26903
AACGTCATCGGTAGAG-1-0	0	0	0	Cancer-associated fibroblast	Other	10.23	-3.96867
CACGAATTCGCGCTGA-1-0	0	0	0	Cancer-associated fibroblast	Other	8.08648	-6.41122
TGCAGTATCAAGAGTA-1-0	1.73608	0	0	Epithelial (malignant)	Other	-1.7197	-5.83393
CACTTCGAGGGACAGG-1-0	0	0	0	Epithelial (non-malignant)	Other	-5.30532	-2.83187
GTTAGTGAGTGATAGT-1-0	0	0	0	Epithelial (non-malignant)	Other	-1.75162	-4.71334
CTCAAGAAGGTAGTAT-1-0	2.73116	0	0	Epithelial (non-malignant)	Other	-3.87528	-5.32078
GATTGGTGTACTAACC-1-0	1.21215	0	0	Epithelial (non-malignant)	Other	-6.39476	-1.15459
GTAGTACAGTAATTGG-1-0	1.74832	0	0	Epithelial (non-malignant)	Other	-5.45721	-2.04275
TCATTGTTCCGATGTA-1-0	0	1.22831	0	Cancer-associated fibroblast	Other	8.28243	-6.33175
TGAGGAGTCAGACCTA-1-0	0	1.75521	0	Cancer-associated fibroblast	Other	10.3562	-3.37622
GAGGCCTGTCGAGTTT-1-0	0	0	0	Endothelial	Other	7.65921	9.34178
GTCATGAGTACGAGTG-1-0	0	0	0	Cancer-associated fibroblast	Other	10.0048	-4.7968
TGCCGAGAGCGAGGAG-1-0	3.52898	0	0	Epithelial (malignant)	Other	-1.79812	-6.25211
GGCACGTGTTCGGCGT-1-0	0	0	0	Cancer-associated fibroblast	Other	9.86885	-4.31959
TCACTCGAGGTCGTCC-1-0	0	0	0	Endothelial	Other	6.72455	9.53144
TCGGGCACACCCTTAC-1-0	0	0	0	Cancer-associated fibroblast	Other	5.03904	-5.51181
CTCCTCCTCCAGCCTT-1-0	1.21582	0	0	Epithelial (non-malignant)	Other	-7.14493	-0.984187
GAGTTACTCTCAACCC-1-0	1.21967	1.21967	0	Epithelial (non-malignant)	Other	-6.05883	-1.63851
ATATCCTTCAAGCCGC-1-0	0	0	0	Cancer-associated fibroblast	Other	10.0598	-3.6096
CATCGCTTCCTTGAAG-1-0	1.2195	0	0	Epithelial (malignant)	Other	-2.04257	-5.51381
TAGACTGCACCTATCC-1-0	1.7495	0	0	Epithelial (non-malignant)	Other	-1.69233	1.04134
TCAGTGATCTGGACTA-1-0	0	0	0	Epithelial (non-malignant)	Other	-5.60335	-1.13154
TCGGATAGTGACTCTA-1-0	1.22017	0	0	Epithelial (malignant)	Other	-3.25113	-4.25558
AGGCCACAGTGGACGT-1-0	0	0	0	Epithelial (non-malignant)	Other	-6.48967	-0.917151
TGCATCCAGCTACTAC-1-0	0	0	0	Epithelial (non-malignant)	Other	-6.90707	-1.32682
AGTGTTGCATGGGATG-1-0	0	0	0	Pericyte	Other	7.34198	2.00024
ACAACCATCCGTGTCT-1-0	0	0	0	Cancer-associated fibroblast	Other	9.47163	-5.08106
GATAGAATCTAATTCC-1-0	0	0	0	Cancer-associated fibroblast	Other	9.54263	-4.53089
GGGCTCAGTAACGTTC-1-0	0	0	0	Epithelial (non-malignant)	Other	-1.87685	1.05466
TCACATTAGACCAAAT-1-0	1.23019	0	0	Epithelial (non-malignant)	Other	-6.27143	-1.71167
AAAGAACAGTCCCAGC-1-0	1.76217	0	0	Epithelial (malignant)	Other	-4.61819	2.62305
CCTTTGGTCCATTCGC-1-0	2.56266	1.22203	0	Epithelial (malignant)	Other	-4.44356	2.71979
TGAGGGACACTGAGGA-1-0	2.3693	0	0	Epithelial (non-malignant)	Other	-5.74406	-2.24566
TCACATTGTCCCGGTA-1-0	0	1.76739	0	Cancer-associated fibroblast	Other	8.03445	-6.70766
TGTCCACCAAGATGTA-1-0	2.56754	0	0	Epithelial (malignant)	Other	-1.63037	-5.82559
TCTTAGTCAGCCTATA-1-0	1.75938	0	0	Epithelial (non-malignant)	Other	-4.6654	-3.83949
CTCAAGACACGCTGTG-1-0	0	0	0	Cancer-associated fibroblast	Other	10.2718	-3.79775
ATGGAGGCAAGCCTGC-1-0	1.22627	0	0	Epithelial (non-malignant)	Other	-4.20916	-5.98303
TATATCCAGATTACCC-1-0	2.73721	0	0	Epithelial (non-malignant)	Other	-3.76363	-6.69836
TAGCACATCACATACG-1-0	2.74786	1.23398	0	Epithelial (non-malignant)	Other	-5.61693	-1.35418
GAGACTTTCCTTCGAC-1-0	1.23037	0	0	Epithelial (malignant)	Other	-1.90869	-5.17424
TCCTGCAGTGATAGTA-1-0	1.22661	0	0	Epithelial (malignant)	Other	-1.81534	-5.26928
CGCATAAGTCAGTCCG-1-0	1.2261	0	0	Epithelial (non-malignant)	Other	-3.23788	0.387946
TCTTCCTGTTAGAAAC-1-0	1.76941	0	0	Epithelial (non-malignant)	Other	-4.65266	-3.20341
GAGGGATAGTATGCAA-1-0	0	0	0	Epithelial (malignant)	Other	-1.90444	-5.32228
CTGTCGTGTCGTCAGC-1-0	0	0	0	Epithelial (malignant)	Other	-4.13678	3.3646
GAACGTTAGGTTCATC-1-0	0	0	0	Epithelial (malignant)	Other	-1.57711	-5.52875
GCGTGCACACCGTCGA-1-0	2.11169	0	0	Epithelial (non-malignant)	Other	-4.3889	-7.59418
TACTGCCCACGTCATA-1-0	1.23657	1.23657	0	Epithelial (non-malignant)	Other	-6.80758	-1.33774
TTTCCTCCAAGTCCCG-1-0	0	0	0	Cancer-associated fibroblast	Other	8.76426	-4.4835
GAGACCCAGTGGTCAG-1-0	0	0	0	Cancer-associated fibroblast	Other	8.24924	-4.90739
CTGTAGAAGACTGTTC-1-0	0	0	0	Cancer-associated fibroblast	Other	10.5765	-3.27019
GTCAGCGAGCTTAAGA-1-0	0	0	0	Cancer-associated fibroblast	Other	10.1974	-4.4836
TGTAAGCAGTCAATCC-1-0	0	0	0	Cancer-associated fibroblast	Other	9.82396	-3.52721
CACGAATGTTCCATTT-1-0	0	0	0	Epithelial (non-malignant)	Other	-5.30396	-3.01579
CTACAGAAGATGACCG-1-0	2.89789	0	0	Epithelial (non-malignant)	Other	-5.18294	-2.50097
GCATTAGCAGTGTGCC-1-0	0	0	0	Epithelial (non-malignant)	Other	-5.245	-2.45011
TTTGATCGTTGCATAC-1-0	0	0	0	Cancer-associated fibroblast	Other	9.15673	-5.25766
TTCGGTCGTTCACGAT-1-0	0	0	0	Cancer-associated fibroblast	Other	9.25182	-5.16493
ACCACAAGTCATAAAG-1-0	1.24268	0	0	Epithelial (non-malignant)	Other	-6.18634	-1.59793
TAACGACGTACGTTCA-1-0	0	0	0	Epithelial (malignant)	Other	-4.14956	3.56783
GGCTGTGCAGACCTAT-1-0	0	0	0	Cancer-associated fibroblast	Other	9.36438	-3.64457
AGTTCGAAGACCCGCT-1-0	0	0	0	Cancer-associated fibroblast	Other	7.71715	-5.88396
GCTTCACAGTGCCTCG-1-0	0	0	0	Epithelial (malignant)	Other	-1.52046	-5.73535
AGTGTTGAGTGATCGG-1-0	3.02754	0	0	Epithelial (malignant)	Other	-1.91513	-5.66809
TTCCACGTCAAGGCTT-1-0	2.58982	0	0	Epithelial (non-malignant)	Other	-5.86097	-3.43251
TCTGTCGGTTGCTCGG-1-0	2.91282	0	0	Epithelial (malignant)	Other	-2.29264	-5.01306
ATTCACTAGCAGAAAG-1-0	2.59669	0	0	Epithelial (non-malignant)	Other	-3.8692	-7.40668
TGGGCTGCAACCGTAT-1-0	0	0	0	Epithelial (malignant)	Other	-4.67123	3.12362
CACTGTCAGGTAAGAG-1-0	0	0	0	Epithelial (non-malignant)	Other	-6.04466	-1.56595
CTCCCTCAGCATGCGA-1-0	2.14693	0	0	Epithelial (non-malignant)	Other	-6.65048	-2.09714
AATGAAGAGAGCCGTA-1-0	0	0	0	Cancer-associated fibroblast	Other	9.24808	-4.91247
GGGCCATTCCTAGCGG-1-0	0	1.24725	0	Cancer-associated fibroblast	Other	8.10508	-5.60713
TGAGCGCCATACCATG-1-0	0	0	0	Cancer-associated fibroblast	Other	8.93639	-5.90428
ATCGCCTCAGAGGCAT-1-0	2.1436	0	0	Epithelial (non-malignant)	Other	-5.49404	-2.99111
GTGTGATCAGGCATTT-1-0	1.24725	0	0	Pericyte	Other	7.76186	6.49582
GACTGATTCGCATTAG-1-0	2.76675	0	0	Epithelial (non-malignant)	Other	-4.98984	-4.76451
ACCTGTCGTCCCGGTA-1-0	0	0	0	Cancer-associated fibroblast	Other	10.1264	-4.61075
TGGGAGAAGGCCCAAA-1-0	2.14183	0	0	Epithelial (non-malignant)	Other	-3.43419	-7.81254
CTCCTCCTCTCAACCC-1-0	0	0	0	Cancer-associated fibroblast	Other	9.90898	-3.66076
ATGGGAGGTACCATAC-1-0	0	0	0	Pericyte	Other	7.66354	2.22128
GAACGTTGTAGACACG-1-0	2.40085	0	0	Epithelial (non-malignant)	Other	-4.55792	-3.64897
TTTACGTAGTATGTAG-1-0	0	0	0	Epithelial (malignant)	Other	-2.00895	-5.50558
ATGCATGCAGCTTCGG-1-0	1.79657	0	0	Epithelial (malignant)	Other	-1.51566	-5.93004
GGGTAGATCGATCCAA-1-0	2.40451	0	0	Epithelial (non-malignant)	Other	-3.46029	-6.74005
AACCAACTCACAATGC-1-0	0	0	0	Epithelial (non-malignant)	Other	-6.73156	-3.47483
CTTCCGAGTATGTCAC-1-0	2.60431	0	0	Epithelial (non-malignant)	Other	-5.88486	-6.2098
TATTGCTAGACTCGAG-1-0	1.79846	0	0	Epithelial (non-malignant)	Other	-6.02339	-1.45735
AAGTACCCAGTAGTGG-1-0	1.80035	0	0	Epithelial (non-malignant)	Other	-3.5024	-6.29578
GGTGTTACAGTTAAAG-1-0	2.92466	0	0	Epithelial (non-malignant)	Other	-3.33629	-7.737
TTTCCTCAGAGCATCG-1-0	0	1.26889	0	Epithelial (non-malignant)	Other	-5.20373	-3.21017
TGAACGTAGCGTGAGT-1-0	2.93183	0	0	Epithelial (malignant)	Other	-2.07141	-5.3508
ACACCAATCCAGTACA-1-0	0	0	0	Epithelial (non-malignant)	Other	-6.56773	-1.18202
CCGCAAGAGTGATGGC-1-0	0	1.26431	0	Epithelial (non-malignant)	Other	-5.54092	-2.89142
AGGATAACAAGAGGCT-1-0	1.80331	0	0	Epithelial (non-malignant)	Other	-5.29927	-3.91796
CTGTACCCAGTAACGG-1-0	1.26068	0	0	Epithelial (malignant)	Other	-2.1367	-5.50137
CAGATCATCCTTATGT-1-0	0	0	0	Epithelial (non-malignant)	Other	-6.38311	-1.6476
GAATCACTCGTCTCAC-1-0	1.80948	1.26797	0	Epithelial (non-malignant)	Other	-5.67649	-3.90476
GAAACCTAGGTCTTTG-1-0	0	0	0	Cancer-associated fibroblast	Other	9.20391	-3.19859
CAATCGAAGCGGGTTA-1-0	0	0	0	Pericyte	Other	7.28731	1.73549
ATCGGATAGTCATTGC-1-0	2.6233	0	0	Epithelial (malignant)	Other	-1.98613	-5.36477
GTGTGATGTTGTGTAC-1-0	0	1.26742	0	Epithelial (non-malignant)	Other	-4.79239	-3.34711
TGACAGTCAGCACAGA-1-0	0	0	0	Epithelial (non-malignant)	Other	-5.46005	-2.34518
CTAAGTGAGCGTGCCT-1-0	1.26852	0	0	Epithelial (non-malignant)	Other	-5.07945	-3.55837
GAATCACTCTGGGATT-1-0	1.26522	0	0	Epithelial (non-malignant)	Other	-5.54563	-5.97754
ACGATGTAGGCCTTGC-1-0	2.16722	1.81742	0	Epithelial (non-malignant)	Other	-6.02563	-2.11868
AAGCCATCACAATGTC-1-0	0	0	0	Epithelial (malignant)	Other	-2.35378	-4.93044
ACTGTGACAGGACGAT-1-0	0	0	0	Cancer-associated fibroblast	Other	9.64801	-4.05722
TGATTTCTCTCTGGTC-1-0	2.62568	0	0	Epithelial (non-malignant)	Other	-4.32462	-3.76699
AGCTCAAAGGCAGGGA-1-0	0	0	0	Cancer-associated fibroblast	Other	9.34223	-5.04408
ATTCACTCACTAGGTT-1-0	0	0	0	Epithelial (malignant)	Other	-4.88429	3.13532
AAGAACATCGTCCTCA-1-0	0	0	0	Epithelial (non-malignant)	Other	-3.52339	-6.55036
TCCCATGCATCTCAAG-1-0	2.42445	0	0	Epithelial (non-malignant)	Other	-5.48153	-2.45307
CATGGTACACTCCCTA-1-0	0	0	0	Cancer-associated fibroblast	Other	9.56436	-4.62892
TTGTTTGTCTGAGCAT-1-0	0	0	0	Cancer-associated fibroblast	Other	10.3394	-5.02005
TAGACCAAGTCGTTAC-1-0	0	0	0	Cancer-associated fibroblast	Other	8.47051	-5.40252
GCCCGAACACCTCTGT-1-0	0	1.28303	0	Cancer-associated fibroblast	Other	10.231	-4.05021
ATAGGCTAGGCTAGCA-1-0	1.81764	0	0	Epithelial (malignant)	Other	-2.38138	-4.79773
ATAGACCCATAGATGA-1-0	0	0	0	Cancer-associated fibroblast	Other	9.87821	-3.86215
AGTTAGCGTCCGAAGA-1-0	0	0	0	Endothelial	Other	7.84572	8.63762
CACTGAAGTATTTCCT-1-0	2.4301	1.27815	0	Epithelial (malignant)	Other	-1.79505	-5.3349
GCTTGGGGTGCGGTAA-1-0	0	0	0	Epithelial (non-malignant)	Other	-5.77639	-2.95919
GTTTACTTCCACTAGA-1-0	1.81613	0	0	Epithelial (non-malignant)	Other	-6.95599	-4.87553
CTACGGGCAGGAACCA-1-0	2.1695	0	0	Epithelial (malignant)	Other	-1.49338	-5.74872
GCAACCGCAAACACGG-1-0	0	0	0	Endothelial	Other	8.04968	8.32029
TGCACGGAGCTGGAGT-1-0	0	1.28454	0	Epithelial (non-malignant)	Other	-6.14334	-2.1827
CGAGTTATCCGTGTAA-1-0	0	0	0	Myeloid	Other	-8.9313	9.34073
TTCCACGGTATCAAGA-1-0	2.63837	0	0	Epithelial (non-malignant)	Other	-2.71335	-7.10034
GTAGAAATCTAAGCGT-1-0	0	0	0	Endothelial	Other	7.56817	8.82673
TGCGGGTGTGGGTTGA-1-0	2.17918	0	0	Epithelial (non-malignant)	Other	-3.56109	-7.60469
GACTTCCCATCGCTAA-1-0	0	0	0	Epithelial (malignant)	Other	-1.77972	-6.02744
TTTCGATAGTATGCAA-1-0	3.08493	0	0	Epithelial (non-malignant)	Other	-3.78165	-4.86812
GCACATAGTCAAAGCG-1-0	0	0	0	Cancer-associated fibroblast	Other	9.25883	-4.64718
TCTTCCTGTCGGATTT-1-0	1.28511	1.28511	0	Epithelial (non-malignant)	Other	-4.59138	-2.40089
TTGTTGTGTGCAATAA-1-0	2.64442	0	0	Epithelial (non-malignant)	Other	-5.76897	-1.6375
ACACCAAAGCGACCCT-1-0	0	0	0	Epithelial (malignant)	Other	-2.22155	-4.95801
TATTGCTTCCAAGAGG-1-0	1.28852	1.28852	0	Epithelial (non-malignant)	Other	-6.25416	-3.08692
GTGCAGCTCTATCACT-1-0	1.28662	0	0	Epithelial (malignant)	Other	-1.8618	-5.30606
AATTCCTTCTTACTGT-1-0	0	1.29043	0	Epithelial (malignant)	Other	-2.86765	-4.39432
TTCCGGTCATCAGCTA-1-0	0	0	0	Cancer-associated fibroblast	Other	8.46995	-5.54292
GTGTTAGTCCCTTCCC-1-0	2.65665	0	0	Epithelial (non-malignant)	Other	-6.13545	-1.89023
AGCATCAGTCTTCAAG-1-0	0	0	0	Cancer-associated fibroblast	Other	9.24105	-2.02213
TTACCGCGTCCGGATC-1-0	0	1.29948	0	Cancer-associated fibroblast	Other	9.81557	-3.24778
TCTGCCACAGTATACC-1-0	0	0	0	Cancer-associated fibroblast	Other	9.80167	-3.85214
GGCACGTTCCCTCTAG-1-0	2.1958	1.29812	0	Epithelial (non-malignant)	Other	-6.31812	-1.29587
CGTGAATCAAACGGCA-1-0	2.82422	0	0	Epithelial (malignant)	Other	-1.60227	-5.57661
TGGATCATCGGAGTGA-1-0	0	0	0	Cancer-associated fibroblast	Other	9.5628	-4.79897
TCAGGTATCGTGGGAA-1-0	3.09872	0	0	Epithelial (non-malignant)	Other	-5.69772	-2.06284
ATATCCTCATCTGTTT-1-0	0	0	0	Cancer-associated fibroblast	Other	10.2809	-4.24452
TTGCATTTCACTGGGC-1-0	2.83497	0	0	Epithelial (non-malignant)	Other	-5.78569	-1.31368
GCTGCAGTCTAAGGAA-1-0	0	0	0	Cancer-associated fibroblast	Other	7.46884	-6.5039
TAAGTCGGTCTCGGGT-1-0	0	0	0	Cancer-associated fibroblast	Other	8.90228	-3.04127
AATGAAGTCAAGCTTG-1-0	0	0	0	Cancer-associated fibroblast	Other	9.85769	-3.31826
GAGATGGCATGGGAAC-1-0	2.19038	0	0	Epithelial (malignant)	Other	-3.86846	2.66092
CGGAGAAAGCCAACCC-1-0	0	0	0	Cancer-associated fibroblast	Other	7.75186	-4.02197
CTGTGGGCATAGATGA-1-0	0	0	0	Cancer-associated fibroblast	Other	10.299	-3.83898
ATCAGGTAGCTAAGTA-1-0	0	0	0	Endocrine	Other	-0.141844	13.9821
TGCTCGTAGCAAGCCA-1-0	0	0	0	Epithelial (non-malignant)	Other	-6.03212	-1.03742
AACGTCATCGTAGGAG-1-0	0	0	0	Cancer-associated fibroblast	Other	9.60797	-5.13761
GGGATCCAGAAACTGT-1-0	3.10481	0	2.45552	Epithelial (malignant)	Other	-1.83865	-5.19978
GAACTGTTCTGGTTGA-1-0	0	0	0	Epithelial (non-malignant)	Other	-7.13309	-1.32387
GCCCAGAAGCTTAAGA-1-0	0	0	0	Epithelial (non-malignant)	Other	-7.00681	-1.28048
GTCTACCGTCTGCGCA-1-0	3.57837	0	0	Epithelial (non-malignant)	Other	-3.43999	-7.67695
AAGGTAAAGCCGGAAT-1-0	0	0	0	Epithelial (malignant)	Other	-4.05863	3.47606
CCTAACCGTGGACTGA-1-0	0	0	0	Cancer-associated fibroblast	Other	7.66166	-5.95044
ATGTCCCCAAAGCGTG-1-0	1.85078	0	0	Epithelial (non-malignant)	Other	-3.11005	-8.02267
ATTACTCGTAGGGAGG-1-0	3.32979	0	0	Epithelial (non-malignant)	Other	-4.63189	-2.56793
AAGCGAGTCTCTCGCA-1-0	2.46408	1.85259	0	Epithelial (non-malignant)	Other	-5.58226	-3.44011
TCTGCCACATAATCGC-1-0	0	0	0	Cancer-associated fibroblast	Other	10.4119	-4.39756
TCCGTGTTCTACCACC-1-0	0	1.35439	0	Cancer-associated fibroblast	Other	10.2989	-2.94525
GTCTGTCCACCCTAGG-1-0	0	0	0	Endocrine	Other	-0.350164	14.0573
TCTCCGAAGAGCCATG-1-0	0	0	0	Cancer-associated fibroblast	Other	10.0139	-3.21027
CTTCCTTTCGTTGTAG-1-0	2.67886	0	0	Epithelial (non-malignant)	Other	-5.71387	-1.90886
CGTTCTGTCGTAGCCG-1-0	1.3065	0	0	Epithelial (non-malignant)	Other	-5.78517	-2.47598
TTTGATCCACGACAGA-1-0	0	0	0	Cancer-associated fibroblast	Other	10.4063	-3.64352
AGGTAGGGTCCGATCG-1-0	0	1.31621	0	Cancer-associated fibroblast	Other	10.3414	-3.72639
TGCTGAAAGGATATAC-1-0	0	0	0	Cancer-associated fibroblast	Other	9.11687	-4.57689
AACAAGACAAGGTCAG-1-0	2.86255	0	0	Epithelial (malignant)	Other	-2.34069	-4.70986
TACTGCCAGTGTCATC-1-0	0	0	0	Epithelial (malignant)	Other	-1.9271	-5.58586
GAGAGGTTCGGATAAA-1-0	0	0	0	Cancer-associated fibroblast	Other	9.62157	-4.78525
GCTCAAATCGCTATTT-1-0	0	0	0	Epithelial (malignant)	Other	-1.73203	-5.7132
AAAGGATAGGCATGGT-1-0	2.22447	0	0	Epithelial (non-malignant)	Other	-5.17572	-3.00249
ACTCTCGGTCCCGTGA-1-0	0	2.20485	0	Epithelial (non-malignant)	Other	-3.16817	2.13651
ATCTCTACAAGCACAG-1-0	0	0	0	Cancer-associated fibroblast	Other	9.8188	-4.29455
CAACGGCAGGTCCGAA-1-0	0	0	0	Epithelial (malignant)	Other	-1.95418	-5.54755
CAGTGCGTCGTAACAC-1-0	1.86057	0	0	Epithelial (non-malignant)	Other	-3.57389	-4.93937
CATACTTGTGAGTAGC-1-0	0	0	0	Cancer-associated fibroblast	Other	9.29666	-4.26645
TCATGAGCAGGTCCCA-1-0	0	0	0	Schwann	Other	1.21244	2.74307
TCACTCGTCTTCCTAA-1-0	0	0	0	Cancer-associated fibroblast	Other	9.84559	-2.2635
GAAGAATTCCCTCATG-1-0	0	0	0	Cancer-associated fibroblast	Other	7.50835	-6.33792
CACTGAATCGGTATGT-1-0	2.21982	0	0	Epithelial (non-malignant)	Other	-3.66451	-6.98884
ATTGTTCAGCCTCTTC-1-0	0	0	0	Cancer-associated fibroblast	Other	10.2452	-4.48245
ACTATCTCACGCAAAG-1-0	0	0	0	Cancer-associated fibroblast	Other	9.63182	-3.92303
TGCATGAAGCAGTACG-1-0	0	0	0	Cancer-associated fibroblast	Other	9.62688	-5.04394
GCACTAATCGATCCCT-1-0	0	0	0	Epithelial (malignant)	Other	-1.96885	-5.18319
TCCTTCTGTGTTCGTA-1-0	1.32102	0	0	Epithelial (non-malignant)	Other	-6.81252	-1.1225
AGTCATGCACTACACA-1-0	1.31721	0	0	Epithelial (non-malignant)	Other	-3.68743	-6.59097
CCACACTAGACAGTCG-1-0	1.31901	0	0	Epithelial (non-malignant)	Other	-3.9391	-6.57874
CTGTACCGTTGCCATA-1-0	0	0	0	Pericyte	Other	6.73512	0.639451
AGAAGCGAGCTTTCCC-1-0	1.86794	0	0	Epithelial (malignant)	Other	-1.62591	-6.00835
AGATGAACATCCGTGG-1-0	0	0	0	Cancer-associated fibroblast	Other	9.81341	-4.64909
TCTCAGCAGAGGATGA-1-0	0	0	0	Epithelial (non-malignant)	Other	-5.13773	-2.14163
TCCTGCAAGAGGTATT-1-0	0	0	0	Endothelial	Other	8.55684	8.50948
TGACCCTTCTAGCATG-1-0	1.32425	1.32425	0	Epithelial (non-malignant)	Other	-5.56658	-3.31818
GGGAGTATCACATCAG-1-0	0	0	0	Cancer-associated fibroblast	Other	9.6001	-5.19198
GAGTCTACACAGACGA-1-0	0	0	0	Cancer-associated fibroblast	Other	10.2478	-4.30808
GTTATGGAGAGAATCT-1-0	0	0	0	Cancer-associated fibroblast	Other	9.29693	-5.00815
GTTGTCCAGACCTTTG-1-0	0	0	0	Myeloid	Other	-7.94916	9.59475
GACTGATTCCTATTGT-1-0	0	0	0	Epithelial (non-malignant)	Other	-6.50478	-1.19334
TTGTTTGCAATATCCG-1-0	1.87398	0	0	Epithelial (malignant)	Other	-4.71132	2.70693
AAAGGGCCACCCTAGG-1-0	3.25197	0	0	Epithelial (malignant)	Other	-1.45714	-5.81459
AGTTAGCTCGGCTGAC-1-0	0	0	0	Endothelial	Other	6.95214	7.07445
ACAGCCGGTTCAATCG-1-0	0	0	0	Cancer-associated fibroblast	Other	9.38084	-4.24665
GAGGCCTAGCATATGA-1-0	3.14246	1.3271	0	Epithelial (non-malignant)	Other	-6.674	-2.82526
TCCTTCTGTTGGTAGG-1-0	0	0	0	Cancer-associated fibroblast	Other	10.1062	-3.47969
CTGTGAAGTAGCTGTT-1-0	0	0	0	Cancer-associated fibroblast	Other	10.3169	-4.35359
TCGGATACACCTATCC-1-0	3.46393	0	0	Epithelial (non-malignant)	Other	-4.91722	-4.75088
GTTGTAGGTTGCCGAC-1-0	1.88243	0	0	Epithelial (non-malignant)	Other	-5.38053	-1.7951
CGGACACAGTTCATGC-1-0	0	0	0	Epithelial (non-malignant)	Other	-6.10013	-1.45415
ATCATTCGTAGCCAGA-1-0	1.88504	2.23857	0	Epithelial (non-malignant)	Other	-6.15438	-1.7053
CGGGTGTTCTTAGCTT-1-0	0	0	0	Cancer-associated fibroblast	Other	10.0743	-3.91834
CATCCACAGACTAGAT-1-0	2.50541	0	0	Epithelial (non-malignant)	Other	-6.30603	-1.5905
TGTTCCGAGGACACTG-1-0	1.33633	1.33633	0	Epithelial (non-malignant)	Other	-6.23013	-3.09115
TAGGAGGGTCTTCAAG-1-0	0	0	0	Cancer-associated fibroblast	Other	9.74799	-4.37042
TCTACCGGTCAACGCC-1-0	0	0	0	Pericyte	Other	5.60491	1.66177
ATCACGAGTGAGCTCC-1-0	2.24634	0	0	Epithelial (malignant)	Other	-1.6443	-5.58754
ACCCTCACAGACTGCC-1-0	1.88788	0	0	Epithelial (malignant)	Other	-3.4844	2.84003
CTAACTTCAGAGAAAG-1-0	0	0	0	Cancer-associated fibroblast	Other	10.0725	-2.88207
AGTCTCCTCGAACCAT-1-0	0	0	0	Cancer-associated fibroblast	Other	9.84225	-4.69427
ACCATTTCAAGCGGAT-1-0	0	1.33385	0	Cancer-associated fibroblast	Other	7.19835	-5.56977
GGGAGATCACCGCTAG-1-0	0	0	0	Epithelial (non-malignant)	Other	-6.62595	-3.12212
TCGAAGTAGTTAGTGA-1-0	2.24483	0	0	Epithelial (malignant)	Other	-1.6682	-5.78619
CAGAGCCCAAGTTTGC-1-0	0	0	0	Cancer-associated fibroblast	Other	10.0162	-4.8637
GTTCCGTGTCTCGACG-1-0	0	0	0	Cancer-associated fibroblast	Other	10.2125	-4.08677
GCAGTTACACGACCTG-1-0	0	0	0	Epithelial (non-malignant)	Other	-5.99653	-1.78503
GTGGAAGCAACCTAAC-1-0	0	0	0	Cancer-associated fibroblast	Other	10.6328	-3.1585
GTGGTTAGTCCTATAG-1-0	0	0	0	Cancer-associated fibroblast	Other	9.60739	-5.24691
AAGGAATAGCGTGTCC-1-0	1.34382	0	0	Epithelial (non-malignant)	Other	-6.01719	-1.30667
GGACGTCTCTAGTGAC-1-0	0	0	0	Cancer-associated fibroblast	Other	10.0083	-4.64109
GAACGTTTCGTAATGC-1-0	0	0	0	Cancer-associated fibroblast	Other	9.63902	-4.16872
TTAGTCTTCGGCTCTT-1-0	2.51215	0	0	Epithelial (non-malignant)	Other	-6.20869	-1.52357
CGTAGTATCCACGTAA-1-0	2.24836	0	0	Epithelial (malignant)	Other	-1.75533	-5.64799
GGGTATTGTTCTAACG-1-0	1.90278	0	0	Epithelial (malignant)	Other	-1.86513	-5.34291
GCCATGGGTCATATGC-1-0	0	0	0	Cancer-associated fibroblast	Other	8.51531	-1.80232
TACCGAAAGTGGTCAG-1-0	0	1.34445	0	Cancer-associated fibroblast	Other	9.87003	-4.53108
CGTTGGGGTACGGTTT-1-0	0	0	0	Endothelial	Other	7.31199	8.44005
CCTATCGCAGCTTCGG-1-0	1.34382	0	0	Epithelial (non-malignant)	Other	-7.22652	-1.53486
GTTACGAAGCACTCTA-1-0	0	2.51921	0	Epithelial (non-malignant)	Other	-6.38431	-3.64651
TGTGAGTCAGATTTCG-1-0	0	0	0	Schwann	Other	1.34515	2.68123
AGTTAGCTCACCACAA-1-0	2.52158	0	0	Epithelial (malignant)	Other	-1.765	-5.65676
TCGATTTGTGATTAGA-1-0	1.35311	0	0	Epithelial (malignant)	Other	-1.82349	-5.06057
TTTACGTTCGTTCTAT-1-0	0	0	0	Cancer-associated fibroblast	Other	10.1552	-4.39491
TATCCTATCAATCAGC-1-0	1.3576	0	0	Epithelial (non-malignant)	Other	-7.24842	-1.30007
TTCAGGAAGTTATGGA-1-0	0	0	0	Epithelial (non-malignant)	Other	-6.50011	-3.42002
CCAATGATCAGTGGGA-1-0	0	0	0	Cancer-associated fibroblast	Other	8.998	-5.44722
TGAGACTCAGCAATTC-1-0	0	1.35226	0	Epithelial (malignant)	Other	-1.8442	-5.49086
ATAGAGAAGTTAGAAC-1-0	0	0	0	Cancer-associated fibroblast	Other	9.68485	-4.1328
CTCATGCGTTGCTGAT-1-0	0	1.35503	0	Cancer-associated fibroblast	Other	10.651	-3.80251
ATCAGGTCATAAGCGG-1-0	0	0	0	Cancer-associated fibroblast	Other	9.81548	-3.09248
GCGGATCGTCGCCACA-1-0	0	0	0	Cancer-associated fibroblast	Other	9.83745	-5.02554
TCGGTCTCAGTCGTTA-1-0	1.35503	0	0	Epithelial (malignant)	Other	-1.65333	-6.0007
CAAAGAAAGGAGTCTG-1-0	0	0	0	Pericyte	Other	7.32158	0.985206
AATAGAGAGCTGTTCA-1-0	1.35845	0	0	Epithelial (non-malignant)	Other	-4.93296	-3.24732
CAGCAGCAGTGCGACA-1-0	3.17923	0	0	Epithelial (malignant)	Other	-0.716429	-3.00377
GGATCTAAGATGTTGA-1-0	0	0	0	Cancer-associated fibroblast	Other	10.0234	-3.52019
TCGAAGTTCTCCCTAG-1-0	0	0	0	Epithelial (non-malignant)	Other	-6.36578	-2.46401
CGCAGGTGTCTCGACG-1-0	2.52606	0	0	Epithelial (non-malignant)	Other	-5.67588	-2.77061
ACCACAAAGTAATACG-1-0	2.27768	0	0	Epithelial (non-malignant)	Other	-3.45847	-7.39573
CATTTCAGTCGTGATT-1-0	0	0	0	Epithelial (malignant)	Other	-2.45617	-5.02401
TGCTCGTCAGAGGGTT-1-0	2.74309	0	0	Epithelial (malignant)	Other	-4.83645	2.52956
ATGGGAGAGACGGTCA-1-0	0	0	0	Cancer-associated fibroblast	Other	9.98803	-2.78293
GAGTCTAGTTAGAAAC-1-0	0	0	0	Endocrine	Other	-0.928902	13.2384
TGGATGTAGTCCTGCG-1-0	0	0	0	Epithelial (malignant)	Other	-4.08818	2.94512
AAATGGACAGCCTTCT-1-0	1.35717	1.35717	0	Epithelial (non-malignant)	Other	-5.92998	-4.50617
CGCCATTCAACTAGAA-1-0	0	1.36994	0	Cancer-associated fibroblast	Other	10.2336	-3.88552
AACCTTTCATAGCACT-1-0	1.36994	1.36994	0	Epithelial (non-malignant)	Other	-6.62213	-2.47758
TCATACTCACGCAAAG-1-0	0	0	0	Epithelial (malignant)	Other	-4.47315	2.75411
TTGAACGTCCACCTCA-1-0	1.3658	0	0	Epithelial (non-malignant)	Other	-6.07371	-1.54781
TTCACGCAGTCACTAC-1-0	0	0	0	Epithelial (non-malignant)	Other	-3.44001	-6.4811
CTAAGTGCAGTTCTAG-1-0	0	0	0	Cancer-associated fibroblast	Other	8.819	-4.97073
TTGACCCAGGTAAGTT-1-0	0	1.36951	0	Epithelial (non-malignant)	Other	-4.43191	-3.92475
CGAATTGCAATCAGCT-1-0	2.28135	0	0	Epithelial (non-malignant)	Other	-6.49171	-1.54639
ATTGGGTCAAAGCACG-1-0	0	0	0	Cancer-associated fibroblast	Other	9.56996	-3.64428
GCCATTCTCAGAGTGG-1-0	1.37456	0	0	Epithelial (non-malignant)	Other	-7.23893	-1.77691
CTTTCGGGTGTCTTGA-1-0	1.93072	0	0	Epithelial (malignant)	Other	-1.88568	-5.50929
ATCCGTCGTCACTAGT-1-0	0	0	0	Endocrine	Other	-0.348299	13.8779
TCACGGGTCCACTGAA-1-0	0	0	0	Myeloid	Other	-8.93988	8.55236
AGACTCAAGAGCCCAA-1-0	0	1.94113	0	Cancer-associated fibroblast	Other	10.3616	-2.94442
ATGCATGGTAGCACAG-1-0	0	0	0	Epithelial (non-malignant)	Other	-5.53667	-3.2973
CATCGGGTCCCATGGG-1-0	0	0	0	Epithelial (malignant)	Other	-0.480478	-3.68117
ATGGGTTCAGAGTGTG-1-0	0	0	0	Cancer-associated fibroblast	Other	8.6828	-4.49692
TGACTCCGTGTAAACA-1-0	2.28372	0	0	Epithelial (malignant)	Other	-4.52557	2.64961
AAAGGTAGTCGGTGTC-1-0	0	1.37258	0	Epithelial (non-malignant)	Other	-5.15032	-2.49917
GGAACCCGTTGACTAC-1-0	0	0	0	Cancer-associated fibroblast	Other	9.90311	-3.45011
GGTAGAGAGGCTCCCA-1-0	0	0	0	Cancer-associated fibroblast	Other	8.74815	-2.65911
GGTCTGGCAGCTGTGC-1-0	2.55185	1.37566	0	Epithelial (non-malignant)	Other	-3.62287	-7.68928
ATTTACCGTCTACATG-1-0	1.37126	1.37126	0	Epithelial (non-malignant)	Other	-5.2847	-5.72975
GACCAATGTCTGGTTA-1-0	0	0	0	Pericyte	Other	7.64768	1.10204
TTGACCCGTATAGGGC-1-0	0	0	0	Epithelial (non-malignant)	Other	-4.64311	-3.22743
ACAGGGAAGATCGCCC-1-0	0	0	0	Epithelial (malignant)	Other	-1.86303	-5.61369
ATGATCGCACCCTGAG-1-0	0	0	0	Epithelial (non-malignant)	Other	-5.25044	-2.97444
GTTGTCCGTCGTTCAA-1-0	0	0	0	Cancer-associated fibroblast	Other	10.1782	-3.80541
ACACCAAGTACGTGAG-1-0	0	0	0	Cancer-associated fibroblast	Other	9.86054	-4.18094
AGTCATGTCCATTTGT-1-0	0	0	0	Cancer-associated fibroblast	Other	9.25912	-4.36566
AAGACAAAGTGTCATC-1-0	1.93502	0	0	Epithelial (non-malignant)	Other	-5.24783	-5.36119
ACATTTCCAAACCATC-1-0	0	0	0	Epithelial (non-malignant)	Other	-7.46033	-2.79519
AGTCAACAGGGCAACT-1-0	0	1.40095	0	Cancer-associated fibroblast	Other	10.6472	-3.62694
CTACCCACAAATGGTA-1-0	2.55185	0	0	Epithelial (non-malignant)	Other	-4.19638	-2.70297
GACAGCCGTCAATCTG-1-0	2.56035	0	0	Epithelial (non-malignant)	Other	-4.26179	-4.53038
AGATCGTAGCTGACAG-1-0	2.93915	1.38211	0	Epithelial (non-malignant)	Other	-3.24641	-4.2317
GAGTCTATCCGACATA-1-0	1.38457	0	0	Epithelial (malignant)	Other	-2.38625	-4.7913
GTGAGGAAGGCGATAC-1-0	0	0	0	Cancer-associated fibroblast	Other	9.23957	-4.14713
CCCGGAAAGGCGCTCT-1-0	0	0	0	Epithelial (non-malignant)	Other	-5.15719	-2.81018
GTATTTCTCGTCGATA-1-0	0	0	0	Cancer-associated fibroblast	Other	9.65859	-3.58156
GGCACGTGTAACTTCG-1-0	1.38368	0	0	Epithelial (malignant)	Other	-2.28833	-5.42704
AAGCGTTTCCATCCGT-1-0	1.94935	0	0	Epithelial (non-malignant)	Other	-6.905	-1.76075
CTAGGTATCACCTGGG-1-0	1.38885	0	0	Epithelial (malignant)	Other	-2.12589	-5.53407
GTTATGGCAGATACCT-1-0	2.94539	0	0	Epithelial (malignant)	Other	-2.02027	-5.46577
CTCCTTTGTTGTGGAG-1-0	2.30701	0	0	Epithelial (malignant)	Other	-1.56709	-5.66523
GGTGGCTGTCTCAGAT-1-0	1.3875	0	0	Epithelial (malignant)	Other	-1.96008	-5.60052
TACGGTATCTCGGTAA-1-0	3.0966	0	0	Epithelial (malignant)	Other	-1.45194	-5.69662
CCTTCAGCACAATGAA-1-0	0	0	0	Cancer-associated fibroblast	Other	10.0432	-3.08616
TTGGGATGTGTGACCC-1-0	0	0	0	Cancer-associated fibroblast	Other	10.0284	-3.31661
CTGAGGCAGAATAACC-1-0	2.31027	0	0	Epithelial (malignant)	Other	-2.03751	-5.31959
GTAACACCAGGATCTT-1-0	2.31027	0	0	Epithelial (non-malignant)	Other	-4.59164	-2.60059
CATGGTACAGTAGTTC-1-0	0	0	0	Cancer-associated fibroblast	Other	9.57733	-4.8984
AGAAATGGTAGCTGCC-1-0	0	0	0	Cancer-associated fibroblast	Other	9.32155	-3.3885
CGATGCGCAGCTGAAG-1-0	4.00891	0	0	Epithelial (malignant)	Other	-1.59795	-6.03881
TAATTCCCATCAGCAT-1-0	2.30646	0	0	Epithelial (non-malignant)	Other	-6.50095	-2.35794
AGACCATTCCCATAGA-1-0	0	0	0	Cancer-associated fibroblast	Other	9.91318	-4.95855
GAGAAATTCTGGCTGG-1-0	2.31794	0	0	Epithelial (non-malignant)	Other	-6.04662	-2.23206
GTGGAAGGTGATACTC-1-0	0	0	0	Cancer-associated fibroblast	Other	9.30301	-3.95772
ATGGATCCACGTTCGG-1-0	0	0	0	Epithelial (non-malignant)	Other	-5.91622	-2.80367
CCCAACTTCGGACTTA-1-0	0	0	0	Myeloid	Other	-7.2522	9.26957
TCGTCCACAACGACTT-1-0	0	0	0	Cancer-associated fibroblast	Other	8.3587	-6.26203
CTCTGGTAGCCTAGGA-1-0	1.95401	0	0	Epithelial (non-malignant)	Other	-6.61824	-3.27813
CGCATGGGTTTGTTGG-1-0	1.96395	0	0	Epithelial (non-malignant)	Other	-6.00403	-2.33029
GCCGATGGTTATGGTC-1-0	3.33811	0	0	Epithelial (malignant)	Other	-1.47165	-7.68343
TCATTTGTCGACCAAT-1-0	0	0	0	Cancer-associated fibroblast	Other	8.71721	-3.60737
CAAGGGATCTGGGTCG-1-0	0	0	0	Cancer-associated fibroblast	Other	9.73781	-2.96958
ACCTGAACAAAGCACG-1-0	2.58239	1.40049	0	Epithelial (non-malignant)	Other	-6.937	-3.47506
AATCGACGTGGACTGA-1-0	0	0	0	Cancer-associated fibroblast	Other	8.49315	-4.91065
TTACTGTTCGTCCTTG-1-0	0	0	0	Cancer-associated fibroblast	Other	8.88678	-5.24598
TATCAGGCAGTTGTTG-1-0	0	0	0	Cancer-associated fibroblast	Other	10.1268	-4.80137
TACATTCTCTTCGTAT-1-0	0	0	0	Endocrine	Other	-0.645603	13.9141
GAAGAATCATGAGTAA-1-0	0	0	0	Cancer-associated fibroblast	Other	8.63773	-5.20942
ACCAAACTCTTACCAT-1-0	0	1.41447	0	Cancer-associated fibroblast	Other	9.81383	-2.71287
TACGGGCAGGTCCGAA-1-0	0	0	0	Epithelial (non-malignant)	Other	-6.32772	-2.91385
TGGTTAGAGGATGCGT-1-0	0	0	0	Epithelial (non-malignant)	Other	-6.63074	-1.15209
TGTCCTGGTGGGTCAA-1-0	0	0	0	Cancer-associated fibroblast	Other	10.3533	-4.59406
CACGTGGGTCTCACAA-1-0	3.91995	0	0	Epithelial (malignant)	Other	-4.68082	2.32588
GTGAGCCCAGGACTTT-1-0	0	0	0	Epithelial (non-malignant)	Other	-6.91138	-1.22293
TCAATCTGTTAAGTCC-1-0	0	0	0	Endocrine	Other	-0.123664	13.3392
AGTCACAAGAGTTGTA-1-0	0	0	0	Epithelial (malignant)	Other	-2.40753	-5.42702
AATGAAGGTAGCCAGA-1-0	0	1.9759	0	Epithelial (malignant)	Other	-2.63544	-4.48176
CACGAATAGTTCGGTT-1-0	2.59836	0	0	Epithelial (non-malignant)	Other	-6.00738	-1.59844
GTAGGTTTCTCACTCG-1-0	0	0	0	Epithelial (non-malignant)	Other	-4.7068	-2.49139
GTACAACTCACGAACT-1-0	0	0	0	Cancer-associated fibroblast	Other	10.1082	-2.71315
TCTGCCAAGATTCGAA-1-0	1.41	0	0	Epithelial (non-malignant)	Other	-5.96458	-1.39185
GAGGCCTTCGCCTTGT-1-0	0	0	0	Cancer-associated fibroblast	Other	9.21586	-4.79123
GAATAGACAGTAACCT-1-0	0	0	0	Epithelial (malignant)	Other	-4.44796	2.83023
TTAGGCATCCCTTTGG-1-0	1.41353	0	0	Epithelial (non-malignant)	Other	-6.97838	-1.65341
TACAGGTCAGAAATTG-1-0	0	0	0	Cancer-associated fibroblast	Other	9.78949	-2.93419
GGATCTAGTGATACAA-1-0	0	0	0	Cancer-associated fibroblast	Other	9.50409	-3.68682
AAGTCGTCAAGCTGTT-1-0	1.41447	0	0	Epithelial (non-malignant)	Other	-5.67035	-1.94341
CAGCAGCGTTATGTGC-1-0	0	0	0	Cancer-associated fibroblast	Other	8.52858	-5.79246
GGGATGATCGCCGAGT-1-0	0	0	0	Pericyte	Other	7.10797	6.37447
TAGGTTGCAGTTTCGA-1-0	1.41282	0	0	Epithelial (non-malignant)	Other	-5.59265	-4.1754
GCAGCCACATAGACTC-1-0	1.4093	0	0	Endocrine	Other	0.246284	13.3568
CTGCTCATCGAGGCAA-1-0	0	1.41968	0	Cancer-associated fibroblast	Other	9.58926	-3.99466
AACGGGATCAAGAGGC-1-0	2.34734	0	0	Epithelial (non-malignant)	Other	-5.0017	-2.06921
ATCACGAGTTAGGCTT-1-0	0	0	0	Myeloid	Other	-8.54092	8.53183
GGCAGTCAGACATCCT-1-0	0	0	0	Cancer-associated fibroblast	Other	9.93523	-3.1514
TGCGGCACATTGCAAC-1-0	2.60385	0	0	Epithelial (malignant)	Other	-1.62675	-4.90541
AAGACTCAGCCGGATA-1-0	1.42373	0	0	Endothelial	Other	8.35052	7.95603
TAATTCCAGAGTACCG-1-0	0	0	0	Cancer-associated fibroblast	Other	8.09017	-3.97681
AGAGCAGAGGTATAGT-1-0	2.82333	1.42709	0	Epithelial (non-malignant)	Other	-4.517	-6.73981
GCCAGCAAGGCAGGGA-1-0	0	0	0	Epithelial (non-malignant)	Other	-6.67188	-3.1681
CACATGAAGATAACGT-1-0	0	0	0	Cancer-associated fibroblast	Other	9.93706	-3.61918
CTACAGATCCCAGCGA-1-0	1.98777	0	0	Epithelial (non-malignant)	Other	-5.32031	-7.01129
ACCAAACTCTACGCGG-1-0	2.35134	0	0	Epithelial (non-malignant)	Other	-5.53439	-2.31601
TAACACGGTAAGCAAT-1-0	2.3482	0	0	Epithelial (non-malignant)	Other	-5.2679	-3.7465
CTGTATTTCCCTCGTA-1-0	2.35249	1.42805	0	Epithelial (non-malignant)	Other	-4.04478	-6.79694
ATTCACTCACCCTGAG-1-0	0	0	0	Cancer-associated fibroblast	Other	9.7715	-3.74513
ATGGTTGGTGTTTGCA-1-0	2.34849	1.42469	0	Epithelial (non-malignant)	Other	-3.48285	-7.53335
AGTTCCCCACAGTGAG-1-0	1.43192	0	0	Epithelial (non-malignant)	Other	-6.04378	-3.52731
GCTGAATTCTTAGCTT-1-0	0	0	0	Epithelial (non-malignant)	Other	-6.49112	-1.01832
GAGGGATGTGGGATTG-1-0	0	0	0	Epithelial (non-malignant)	Other	-5.98743	-2.64685
TCATTTGTCCGGACTG-1-0	0	0	0	Epithelial (non-malignant)	Other	-5.61784	-4.94771
AGGTTACAGCTCGCAC-1-0	2.61346	0	0	Epithelial (malignant)	Other	-1.84676	-5.9956
TCACGGGTCTATACGG-1-0	0	0	0	Cancer-associated fibroblast	Other	8.7003	-5.45009
ACAGGGAGTATTTCCT-1-0	1.99377	0	0	Epithelial (non-malignant)	Other	-5.17534	-3.9203
TTTGACTCACCCTTAC-1-0	0	0	0	Cancer-associated fibroblast	Other	6.81974	-7.004
CTAACTTTCGGATTAC-1-0	0	0	0	Epithelial (malignant)	Other	-2.30985	-5.04294
TCCATCGAGAGTAACT-1-0	0	0	0	Cancer-associated fibroblast	Other	9.31431	-4.3522
TTGAGTGCACGCTGCA-1-0	3.27477	0	0	Epithelial (malignant)	Other	-1.43008	-7.59688
AACGAAAAGGGAGATA-1-0	0	0	0	Cancer-associated fibroblast	Other	9.88329	-3.84338
TGAGTCATCGAGTGGA-1-0	0	0	0	Myeloid	Other	-8.8922	8.96048
TCGAAGTCAAAGGCAC-1-0	1.99982	0	0	Epithelial (non-malignant)	Other	-4.58714	-3.58132
CCGGTGAAGCTGGCTC-1-0	0	0	0	Cancer-associated fibroblast	Other	9.09456	-4.10025
CAAAGAATCTCGGCTT-1-0	0	0	0	Epithelial (non-malignant)	Other	-2.47744	0.761119
ATTCCATGTTTCCCAC-1-0	0	0	0	Cancer-associated fibroblast	Other	8.55796	-2.49876
CGGAACCCATTGCTTT-1-0	2.35134	0	0	Epithelial (malignant)	Other	-1.84273	-5.29942
CACGAATAGGAACTAT-1-0	0	1.42493	0	Epithelial (malignant)	Other	-4.09483	3.07113
CAGCAATAGCCTGACC-1-0	0	0	0	Cancer-associated fibroblast	Other	9.26845	-3.24895
GATTCTTTCCCTTTGG-1-0	0	0	0	Cancer-associated fibroblast	Other	9.89575	-4.26569
GTTCCGTGTATCAGCT-1-0	2.36172	0	0	Epithelial (non-malignant)	Other	-5.9608	-1.47761
GTAGAAAAGAACTTCC-1-0	2.83382	1.43557	0	Epithelial (non-malignant)	Other	-4.5642	-3.20616
CTGCAGGCAACCGCTG-1-0	2.00259	0	0	Epithelial (non-malignant)	Other	-6.41863	-1.2359
GCCAGTGCAGTAGAAT-1-0	0	0	0	Epithelial (non-malignant)	Other	-2.96975	-3.8362
GAAGGACTCGAGAGCA-1-0	0	0	0	Epithelial (malignant)	Other	-4.34292	2.3437
GGTAATCTCATCACAG-1-0	0	1.44096	0	Epithelial (non-malignant)	Other	-6.38172	-1.54202
CAGGTATTCGGTCAGC-1-0	2.62675	0	0	Epithelial (non-malignant)	Other	-7.00478	-2.22714
GAGCTGCGTGGCTTGC-1-0	0	0	0	Epithelial (non-malignant)	Other	-6.18941	-3.2509
AGAAGTAGTTAACCTG-1-0	1.4363	0	0	Epithelial (non-malignant)	Other	-5.40917	-2.91909
GCTTCACGTGCAAGAC-1-0	1.44715	1.44715	0	Cancer-associated fibroblast	Other	9.64491	-3.90354
GTAGATCTCTAAGCGT-1-0	1.43826	1.43826	0	Epithelial (non-malignant)	Other	-3.95057	-6.12775
TTGTTCAAGCGTGTTT-1-0	1.43753	0	0	Epithelial (malignant)	Other	-1.92568	-5.39489
ACTTATCTCTGCGATA-1-0	2.00536	0	0	Epithelial (non-malignant)	Other	-5.69406	-5.14338
ACTGTGACAATCGCGC-1-0	0	0	0	Cancer-associated fibroblast	Other	10.598	-4.01534
TGGATGTAGTCACTCA-1-0	0	0	0	Cancer-associated fibroblast	Other	10.5066	-3.56273
TTTGGAGGTTTACGAC-1-0	0	0	0	Epithelial (non-malignant)	Other	-6.11487	-1.20879
GAAGTAATCCAACTGA-1-0	0	0	0	Epithelial (non-malignant)	Other	-5.32658	-2.72465
TCGACGGGTATAGCTC-1-0	0	0	0	Cancer-associated fibroblast	Other	9.25663	-5.69823
TGCGACGAGACTTCGT-1-0	1.44864	0	0	Epithelial (non-malignant)	Other	-6.96434	-1.51891
CTGCGAGGTTCGGGTC-1-0	3.29394	0	0	Epithelial (non-malignant)	Other	-3.48944	-7.45534
TCTGCCACATCGATGT-1-0	1.45289	1.45289	0	Epithelial (non-malignant)	Other	-6.02578	-1.73935
TTAGGGTAGATTGTGA-1-0	2.37047	0	0	Epithelial (malignant)	Other	-1.71692	-6.06464
TGAATGCAGAAGTGTT-1-0	1.45039	0	0	Epithelial (malignant)	Other	-1.68168	-5.64659
ATAGACCGTCACAGAG-1-0	0	0	0	Endothelial	Other	7.18469	7.85313
GCACATAAGGGTAATT-1-0	0	0	0	Cancer-associated fibroblast	Other	9.24297	-3.232
TAAGCGTCAGCGGATA-1-0	0	0	0	Cancer-associated fibroblast	Other	8.97565	-2.55555
GGCAGTCAGAGGCTGT-1-0	1.45415	2.38348	0	Epithelial (non-malignant)	Other	-6.33956	-3.66483
GGAATCTAGTGGAAGA-1-0	2.38258	1.4534	0	Epithelial (non-malignant)	Other	-6.59431	-1.37579
TATCTTGGTGGTAACG-1-0	0	0	0	Cancer-associated fibroblast	Other	8.24399	-4.73781
CTACTATGTGCCTATA-1-0	2.64297	0	0	Epithelial (non-malignant)	Other	-5.66402	-2.49321
AGGACTTGTACTGCCG-1-0	1.45214	0	0	Epithelial (malignant)	Other	-3.90836	2.96663
GATGATCCACATTACG-1-0	2.02509	0	0	Epithelial (non-malignant)	Other	-5.1074	-3.45812
CCACTTGTCATTCTTG-1-0	3.30399	0	0	Epithelial (non-malignant)	Other	-3.35458	-6.38656
GTCCTCAAGAATCCCT-1-0	0	0	0	Epithelial (non-malignant)	Other	-6.92393	-1.62647
ACGTAACAGGGACACT-1-0	0	0	0	Cancer-associated fibroblast	Other	10.2118	-2.95224
CTCGAGGGTATGCGGA-1-0	0	0	0	Cancer-associated fibroblast	Other	10.1746	-4.06128
TTCCAATGTCGTTGGC-1-0	2.38766	0	0	Epithelial (malignant)	Other	-4.61665	2.63816
CTGTGGGCACTTCATT-1-0	0	0	0	Cancer-associated fibroblast	Other	9.76528	-4.06333
ATGCATGGTAGGACTG-1-0	0	0	0	Cancer-associated fibroblast	Other	8.2639	-2.65143
TATCAGGTCGTAGTCA-1-0	0	0	0	Epithelial (malignant)	Other	-2.02465	-4.73079
TTGTTTGTCGGAAGGT-1-0	0	0	0	Myeloid	Other	-8.53044	8.72482
GGCACGTAGATGACAT-1-0	0	0	0	Epithelial (non-malignant)	Other	-6.56364	-1.55404
AATCGACTCGTCACCT-1-0	3.70258	0	0	Epithelial (non-malignant)	Other	-3.7803	-7.68959
ATCTCTAGTTAGTTCG-1-0	0	0	0	Epithelial (non-malignant)	Other	-3.07995	-3.32254
AGACAGGCAACCAGAG-1-0	0	0	0	Epithelial (non-malignant)	Other	-6.18463	-1.41886
TGGGATTAGCGATGAC-1-0	0	0	0	Cancer-associated fibroblast	Other	9.88929	-3.24232
CTCTGGTAGGATTTGA-1-0	0	1.46813	0	Pericyte	Other	5.70903	1.35401
ACGTAACGTATTCTCT-1-0	2.03775	0	0	Epithelial (malignant)	Other	-3.41118	-4.54936
ATCGTAGGTATACCCA-1-0	0	0	0	Myeloid	Other	-8.23605	7.95281
TGATGCATCGGCCCAA-1-0	2.39608	0	0	Epithelial (non-malignant)	Other	-6.10452	-1.52728
CGTGCTTTCTAGTACG-1-0	1.46352	0	0	Epithelial (non-malignant)	Other	-5.70305	-4.10978
CGTGCTTCAAGTCGTT-1-0	2.03283	0	0	Epithelial (malignant)	Other	-1.8698	-5.66361
ATTCCATAGAAAGCGA-1-0	0	0	0	Epithelial (non-malignant)	Other	-5.04186	-3.64384
ATTCTACTCTGAACGT-1-0	0	0	0	Cancer-associated fibroblast	Other	10.3221	-3.59631
GACGTTACAAGTTGGG-1-0	1.46199	1.46199	0	Epithelial (malignant)	Other	-1.74495	-5.47822
GCCAGGTAGAGGATCC-1-0	2.86385	0	0	Epithelial (non-malignant)	Other	-4.95912	-4.85179
TGTAGACCATGGACAG-1-0	2.39397	0	0	Epithelial (malignant)	Other	-1.91789	-5.86942
CTGAATGGTCCCTGTT-1-0	0	0	0	Myeloid	Other	-7.63154	8.79698
CCTGTTGGTGGAAATT-1-0	0	0	0	Epithelial (malignant)	Other	-4.98474	3.01253
TGCGGGTCAATTTCGG-1-0	2.40367	0	0	Epithelial (malignant)	Other	-1.47334	-5.37032
CAGCACGGTTGTAGCT-1-0	0	0	0	Epithelial (non-malignant)	Other	-7.45964	-2.63274
AGATCGTGTGTTCCAA-1-0	2.66414	0	0	Epithelial (malignant)	Other	-2.26861	-5.76568
TAGTGCAGTACCCACG-1-0	1.46327	0	0	Epithelial (non-malignant)	Other	-4.18401	-4.66667
ATGCATGGTTAATGAG-1-0	0	0	0	Cancer-associated fibroblast	Other	9.89842	-3.75498
CCTCTAGAGAGGGTCT-1-0	1.46429	0	0	Epithelial (non-malignant)	Other	-3.81858	-5.32914
GTAGGTTTCGCTCTCA-1-0	0	0	0	Cancer-associated fibroblast	Other	10.2264	-4.49364
TCGTCCACACTCTAGA-1-0	2.39608	0	0	Epithelial (non-malignant)	Other	-6.15209	-2.32859
ATGGAGGAGGACGGAG-1-0	0	0	0	Cancer-associated fibroblast	Other	9.89156	-4.20676
AGGAGGTTCTTTCGAT-1-0	0	0	0	Cancer-associated fibroblast	Other	8.70726	-4.2767
CCTACGTTCAGCTAGT-1-0	0	0	0	Cancer-associated fibroblast	Other	9.25663	-4.70471
CATGCGGTCTACTCAT-1-0	0	0	0	Cancer-associated fibroblast	Other	8.36996	-5.48143
CCACCATAGAAACTCA-1-0	0	1.4864	0	Cancer-associated fibroblast	Other	10.2187	-3.64372
CGAAGTTGTAACAGTA-1-0	0	0	0	Epithelial (non-malignant)	Other	-5.10154	-3.04257
TGTACAGGTACTGCGC-1-0	0	0	0	Epithelial (malignant)	Other	-4.41702	2.91369
TGTCCTGCACCAGTTA-1-0	0	1.47226	0	Epithelial (non-malignant)	Other	-5.06909	-2.17377
GTGGTTATCATGACAC-1-0	0	0	0	Cancer-associated fibroblast	Other	10.9345	-2.88741
CAGCAATGTCCACTCT-1-0	0	0	0	Cancer-associated fibroblast	Other	8.89183	-4.86496
GGGACAACATTCAGCA-1-0	0	0	0	Cancer-associated fibroblast	Other	8.91701	-3.56268
TCAAGCAAGGGTAGCT-1-0	1.47877	1.47877	0	Epithelial (non-malignant)	Other	-6.95983	-1.47177
TGCTCCACACGCGCTA-1-0	2.40398	0	0	Epithelial (non-malignant)	Other	-6.8995	-5.84369
TGCAGGCGTCATCTAG-1-0	0	0	0	Cancer-associated fibroblast	Other	7.00909	-6.71073
GCAGTTAAGCAACCAG-1-0	0	0	0	Cancer-associated fibroblast	Other	8.64404	-4.67457
GGGTGTCAGTCGCTAT-1-0	3.05281	0	0	Epithelial (malignant)	Other	-4.87662	-7.13261
AATAGAGAGAGGGTAA-1-0	0	0	0	Cancer-associated fibroblast	Other	7.04882	-7.00007
AATGACCCATTCATCT-1-0	0	0	0	Cancer-associated fibroblast	Other	9.31856	-3.75697
TCATTCAAGTCACACT-1-0	0	0	0	Cancer-associated fibroblast	Other	10.0293	-2.57445
CATAGACGTAGGAGGG-1-0	0	0	0	Epithelial (non-malignant)	Other	-5.06742	-1.77747
CTCAGGGTCCAAGAGG-1-0	0	0	0	Cancer-associated fibroblast	Other	10.1681	-3.60579
CGGCAGTCATCTAGAC-1-0	0	0	0	Epithelial (malignant)	Other	-1.96282	-5.86553
GACCTTCGTTCGAAGG-1-0	2.05536	0	0	Epithelial (malignant)	Other	-1.81885	-5.90803
GAACACTAGCCTGCCA-1-0	0	0	0	Myeloid	Other	-8.86514	8.61704
GCTGGGTAGCCGAACA-1-0	2.04827	0	0	Epithelial (non-malignant)	Other	-5.54122	-3.17056
AAAGGGCCAACGTAAA-1-0	0	0	0	Epithelial (malignant)	Other	-4.4675	4.22211
AATCGACGTGGCCCAT-1-0	2.89204	0	0	Epithelial (non-malignant)	Other	-5.68823	-3.24675
TAACGACCACATCCCT-1-0	0	0	0	Cancer-associated fibroblast	Other	9.39432	-3.08091
TTGTTCACACAAGGTG-1-0	2.41783	0	0	Epithelial (non-malignant)	Other	-3.74398	-7.38924
GATGTTGCAAGCGAAC-1-0	0	0	0	Myeloid	Other	-8.63254	8.97409
TGGGCGTTCATAGACC-1-0	0	0	0	Cancer-associated fibroblast	Other	8.9315	-4.4259
GAGTTTGTCGTGCGAC-1-0	0	0	0	Cancer-associated fibroblast	Other	9.38221	-2.35138
CCGGTGAAGCCTTGAT-1-0	0	0	0	Cancer-associated fibroblast	Other	10.0112	-3.96901
GTACAACGTTATCTGG-1-0	0	0	0	Cancer-associated fibroblast	Other	8.47734	-3.49141
GACGCTGAGTATTAGG-1-0	0	0	0	Epithelial (non-malignant)	Other	-5.60015	-2.22956
TTGGGTAGTACCGTCG-1-0	1.48349	0	0	Epithelial (malignant)	Other	-4.28459	2.30197
CATTCATTCCAAGCTA-1-0	0	0	0	Myeloid	Other	-8.59382	8.63598
TTGTTCAGTGGCCCAT-1-0	0	0	0	Endothelial	Other	8.08241	8.79203
CCCTCAAAGAGACAAG-1-0	0	0	0	Endothelial	Other	6.72389	9.41444
TGCTCCAAGGTACTGG-1-0	0	0	0	Epithelial (non-malignant)	Other	-5.42076	-3.60229
TGCAGTATCAAAGCCT-1-0	0	0	0	Epithelial (malignant)	Other	-4.41004	2.79898
GACATCACATGATGCT-1-0	0	0	0	Cancer-associated fibroblast	Other	9.43342	-2.48445
GAACGTTAGTGAGTTA-1-0	2.90109	1.49038	0	Epithelial (non-malignant)	Other	-5.61077	-3.32305
GGGTTTAAGGTTCTTG-1-0	0	0	0	Epithelial (malignant)	Other	-4.56838	1.67213
GGAACCCTCGGATTAC-1-0	0	1.50276	0	Cancer-associated fibroblast	Other	8.47917	-3.5374
CTAGACAGTTTCTTAC-1-0	0	0	0	Cancer-associated fibroblast	Other	9.06493	-4.61164
GAAGAATTCTGAGGTT-1-0	0	0	0	Cancer-associated fibroblast	Other	9.4953	-4.74919
GAGGCAACATTGACCA-1-0	0	0	0	Cancer-associated fibroblast	Other	8.63772	-4.56059
ATTCGTTTCGGTATGT-1-0	2.06492	0	0	Epithelial (non-malignant)	Other	-7.27295	-3.3824
CTGAATGCAACCGATT-1-0	1.48825	0	0	Epithelial (malignant)	Other	-4.19691	3.6123
TCCACCAAGTCTCTGA-1-0	0	0	0	Cancer-associated fibroblast	Other	7.02777	-0.523197
GCAACCGAGGCCCACT-1-0	0	0	0	Cancer-associated fibroblast	Other	9.52669	-2.87965
GTAAGTCTCAGGAAGC-1-0	0	0	0	Cancer-associated fibroblast	Other	6.78052	-6.1667
CTTCCGACATAACCCA-1-0	0	0	0	Cancer-associated fibroblast	Other	7.74083	-3.3847
AGGGTGACATCAACCA-1-0	0	0	0	Cancer-associated fibroblast	Other	9.74268	-3.90969
CTGCGAGAGTGATTCC-1-0	0	0	0	Cancer-associated fibroblast	Other	7.52058	-6.71176
TTTGTTGGTGATGTAA-1-0	0	0	0	Epithelial (malignant)	Other	-4.51195	3.70926
CAGTGCGAGTAAATGC-1-0	0	0	0	Cancer-associated fibroblast	Other	10.426	-3.56007
GCTTTCGCAGTTTCGA-1-0	2.07126	0	0	Epithelial (non-malignant)	Other	-4.17625	-7.7309
AACAACCTCCAATCCC-1-0	0	0	0	Cancer-associated fibroblast	Other	7.97322	-5.6933
GTCTAGAGTGAGGAAA-1-0	0	0	0	Epithelial (non-malignant)	Other	-5.09966	-3.09331
CCATCACAGCGGATCA-1-0	1.49708	0	0	Epithelial (non-malignant)	Other	-3.34095	-8.02885
GCTTGGGTCGAGAATA-1-0	0	0	0	Cancer-associated fibroblast	Other	9.25195	-4.24968
CCGAACGAGAGCCTGA-1-0	2.07278	0	0	Epithelial (non-malignant)	Other	-1.80214	-5.01999
TACATTCAGCCGTTGC-1-0	0	0	0	Pericyte	Other	7.46713	1.99671
GTATTGGCAGGTTCCG-1-0	0	0	0	Cancer-associated fibroblast	Other	9.45921	-4.2783
TGTGGCGTCGCACGAC-1-0	1.50575	0	0	Epithelial (non-malignant)	Other	-6.64921	-1.3103
GGTGATTAGCAACTTC-1-0	0	0	0	Cancer-associated fibroblast	Other	9.30761	-1.90992
TCATGGATCTAGCCTC-1-0	0	0	0	Cancer-associated fibroblast	Other	9.26801	-2.53001
TTGCCTGCACATTCTT-1-0	0	1.52318	0	Cancer-associated fibroblast	Other	9.89559	-3.05841
TCCACCACAGGGTCTC-1-0	0	0	0	Cancer-associated fibroblast	Other	7.90329	-4.43463
GAAGGACCATTGACTG-1-0	0	0	0	Cancer-associated fibroblast	Other	10.3507	-4.27129
AGAGCAGTCCTCTGCA-1-0	3.24142	0	0	Epithelial (non-malignant)	Other	-6.16229	-2.27139
TCCGTGTGTGTCTTCC-1-0	1.50059	0	0	Epithelial (malignant)	Other	-4.67565	3.313
TCCTCTTGTTGAGTCT-1-0	0	0	0	Epithelial (non-malignant)	Other	-6.44333	-2.48128
GCATTAGTCCCTTGTG-1-0	2.9155	0	0	Epithelial (malignant)	Other	-4.83669	2.42584
TATCAGGCACCTGCGA-1-0	0	0	0	Cancer-associated fibroblast	Other	9.71073	-3.67939
ATTCTACCACACTTAG-1-0	0	0	0	Cancer-associated fibroblast	Other	9.16068	-2.30401
TAGGAGGAGGCAGCTA-1-0	0	0	0	Endothelial	Other	5.82722	9.45155
AACAACCCAACAAGTA-1-0	2.45042	0	0	Epithelial (non-malignant)	Other	-7.17482	-3.34518
ATTGTTCAGCTCATAC-1-0	0	0	0	Cancer-associated fibroblast	Other	8.31488	-3.52759
GTAACCACACAAATCC-1-0	0	0	0	Cancer-associated fibroblast	Other	9.05515	-2.36758
AGTTCGAAGTGCTAGG-1-0	2.44881	0	0	Epithelial (non-malignant)	Other	-6.5858	-3.82365
TCATGAGAGTTGGCGA-1-0	0	0	0	Cancer-associated fibroblast	Other	9.22943	-3.60041
CTGCATCAGTGGCAGT-1-0	0	0	0	Cancer-associated fibroblast	Other	9.07914	-4.32878
TCGGATATCGGATACT-1-0	1.50876	0	0	Epithelial (malignant)	Other	-4.74712	1.92892
GCCATGGTCTAGACCA-1-0	0	0	0	Cancer-associated fibroblast	Other	9.14226	-3.3739
CTCCCTCGTACGGTTT-1-0	1.51565	0	0	Epithelial (non-malignant)	Other	-5.22758	-4.48924
CTCCGATTCAACCTTT-1-0	0	0	0	Cancer-associated fibroblast	Other	8.79891	-5.46196
AGGCCACTCTACTGAG-1-0	5.51062	0	0	Epithelial (malignant)	Other	-1.85554	-5.91994
ACTTCCGCAAGAGAGA-1-0	0	0	0	Cancer-associated fibroblast	Other	9.99031	-2.91248
GGGAGTAGTTCGAGCC-1-0	0	0	0	Cancer-associated fibroblast	Other	8.04955	-4.81591
CACACAAGTAACTAAG-1-0	2.44688	0	0	Epithelial (non-malignant)	Other	-3.60433	0.459275
CTGCATCTCAACCCGG-1-0	0	0	0	Cancer-associated fibroblast	Other	8.72512	-3.90827
GCTTTCGCACACGTGC-1-0	2.92513	0	0	Epithelial (non-malignant)	Other	-3.83381	-7.86863
TTCATGTGTGGTCCCA-1-0	1.51704	2.09401	0	Epithelial (non-malignant)	Other	-6.70599	-4.02912
GGAAGTGTCCCATGGG-1-0	2.72159	0	0	Epithelial (non-malignant)	Other	-5.5745	-4.05167
GTAACACCATTCATCT-1-0	0	0	0	Cancer-associated fibroblast	Other	9.58603	-3.23391
ACTGCAATCATTATCC-1-0	1.51815	0	0	Epithelial (non-malignant)	Other	-5.51307	-3.14908
CTGCAGGGTGGAAATT-1-0	1.51983	0	0	Epithelial (non-malignant)	Other	-6.32811	-3.13006
ACAAAGACAAATACGA-1-0	0	0	0	Epithelial (malignant)	Other	-4.4971	2.81346
CTGATCCGTCGCGGTT-1-0	0	0	0	Myeloid	Other	-5.82782	6.69512
CAGTGCGCACTTCCTG-1-0	0	0	0	Cancer-associated fibroblast	Other	9.69136	-2.10936
CCGGGTACATCCGCGA-1-0	1.51482	0	0	Epithelial (malignant)	Other	-2.14148	-5.03704
GATTGGTTCACAACCA-1-0	0	1.52066	0	Cancer-associated fibroblast	Other	7.74521	-6.32264
GTTGTAGCACACCTTC-1-0	3.25604	0	0	Epithelial (non-malignant)	Other	-7.02555	-4.923
TATACCTAGGTAAACT-1-0	0	0	0	Cancer-associated fibroblast	Other	8.31033	-5.17437
GAGAAATTCCTATTTG-1-0	0	1.51482	0	Epithelial (non-malignant)	Other	-6.82522	-0.92784
GCTGGGTCAAGCGAAC-1-0	3.38784	0	0	Epithelial (non-malignant)	Other	-6.08282	-3.75226
GTAATGCGTGATCGTT-1-0	2.93689	0	0	Epithelial (malignant)	Other	-1.70181	-5.71671
CTGTACCAGCTTCGTA-1-0	0	0	0	Cancer-associated fibroblast	Other	7.62581	-6.04279
CGTTAGATCATTCATC-1-0	0	0	0	Cancer-associated fibroblast	Other	8.21331	-4.51049
TGTGAGTCACTCCGAG-1-0	0	0	0	Cancer-associated fibroblast	Other	9.36376	-4.27992
TTGTTCATCCGATGCG-1-0	3.38543	1.51871	0	Epithelial (non-malignant)	Other	-6.42338	-6.90533
TGCTCGTGTCAAGCCC-1-0	0	0	0	Endothelial	Other	7.02433	8.73425
ACCCTTGGTCGGCCTA-1-0	2.46869	0	0	Epithelial (non-malignant)	Other	-4.92916	-3.90317
GTTTACTTCAAGCGTT-1-0	2.46869	0	0	Epithelial (non-malignant)	Other	-0.590075	-3.96578
TTGACCCAGGGTTGCA-1-0	0	0	0	Cancer-associated fibroblast	Other	9.36886	-3.34052
AGCTTCCTCAACCCGG-1-0	1.53137	0	0	Epithelial (non-malignant)	Other	-6.12198	-3.39158
GTTCATTGTTCTGACA-1-0	0	0	0	Cancer-associated fibroblast	Other	9.59113	-4.5459
GTGTCCTCATAGGTAA-1-0	2.10185	0	0	Epithelial (non-malignant)	Other	-5.87003	-2.96847
CGCATGGCAGGCACTC-1-0	0	0	0	Cancer-associated fibroblast	Other	9.84635	-2.79174
CCTATCGCATAACAGA-1-0	3.12063	0	0	Epithelial (non-malignant)	Other	-6.89154	-3.09006
CAAGCTATCCACAGCG-1-0	0	0	0	Epithelial (non-malignant)	Other	-6.19761	-1.42366
GTTACGAAGGTTCTAC-1-0	0	0	0	Cancer-associated fibroblast	Other	8.9751	-4.21527
CAGGCCATCTAGCATG-1-0	0	0	0	Epithelial (non-malignant)	Other	-6.05333	-3.53145
GATAGCTGTGATACTC-1-0	0	0	0	Cancer-associated fibroblast	Other	6.49319	-6.43532
ATGACCAAGAGTGGCT-1-0	0	1.55568	0	Cancer-associated fibroblast	Other	9.55046	-2.94171
CACGTGGAGAGGTTTA-1-0	0	0	0	Cancer-associated fibroblast	Other	7.73534	-4.90105
CTACCTGGTTGCCTAA-1-0	0	0	0	Cancer-associated fibroblast	Other	7.67588	-5.07901
CATTCTAGTTGCATGT-1-0	0	0	0	Cancer-associated fibroblast	Other	7.71943	-5.97
TTCGATTGTGTCATCA-1-0	1.53251	0	0	Epithelial (malignant)	Other	-1.60464	-5.80244
GACTTCCTCAGCGCGT-1-0	0	0	0	Epithelial (non-malignant)	Other	-6.26844	-2.03507
ACGCACGAGTATTCCG-1-0	0	0	0	Epithelial (non-malignant)	Other	-6.81011	-3.0839
GTTGAACTCGACGACC-1-0	0	0	0	Cancer-associated fibroblast	Other	8.7179	-2.51382
CGCCAGACAACTGAAA-1-0	0	0	0	Cancer-associated fibroblast	Other	9.60417	-3.08662
GTGCTTCTCTATCGTT-1-0	0	0	0	Myeloid	Other	-8.18382	8.0528
CGTGCTTCACCTGCGA-1-0	0	0	0	Cancer-associated fibroblast	Other	9.74397	-3.38702
GTAGAAAGTCGACGCT-1-0	3.27999	0	0	Epithelial (non-malignant)	Other	-5.6924	-5.81744
TCAGTCCTCTCGAGTA-1-0	0	0	0	Cancer-associated fibroblast	Other	8.41837	-3.20048
ATTCTTGAGTAGTCAA-1-0	0	0	0	Cancer-associated fibroblast	Other	6.79516	-7.09282
CTGTGAAGTGAGCAGT-1-0	1.53937	0	0	Epithelial (non-malignant)	Other	-6.31437	-2.2543
TGCAGATCAGAGCCCT-1-0	0	0	0	Cancer-associated fibroblast	Other	10.2546	-3.21346
TTCATTGTCATTCCTA-1-0	2.75335	0	0	Epithelial (non-malignant)	Other	-6.94862	-4.65592
GTCATGAGTACTCGCG-1-0	0	0	0	Endothelial	Other	6.96367	8.35168
CGTCCATCAGGCGAAT-1-0	0	0	0	Endothelial	Other	6.49288	8.29005
TACGTCCTCAGCACCG-1-0	0	0	0	Cancer-associated fibroblast	Other	8.80841	-4.1639
CGAAGTTGTAAGATTG-1-0	0	0	0	Epithelial (non-malignant)	Other	-6.78761	-3.99551
AACAGGGTCTTCCCGA-1-0	0	0	0	Epithelial (non-malignant)	Other	-4.60046	-3.33014
TAGGTTGGTTAGGGTG-1-0	0	0	0	Epithelial (non-malignant)	Other	-5.92662	-2.09616
CCTCTCCGTTCTTAGG-1-0	0	0	0	Epithelial (non-malignant)	Other	-5.87518	-3.80417
TCTATACGTGGACCTC-1-0	1.55186	0	0	Epithelial (malignant)	Other	-4.44	2.74115
AAAGGATAGATTGTGA-1-0	0	0	0	Cancer-associated fibroblast	Other	8.80511	-4.94914
GGGAAGTTCGACCTAA-1-0	0	0	0	Epithelial (non-malignant)	Other	-5.11634	-2.21181
GGGACCTTCATACGGT-1-0	0	0	0	Cancer-associated fibroblast	Other	8.50456	-3.57165
ACTGCAACACTCGATA-1-0	2.13304	1.55186	0	Epithelial (non-malignant)	Other	-5.35537	-3.83685
CTAGACATCCTACTGC-1-0	0	0	0	Cancer-associated fibroblast	Other	9.85162	-4.93368
TTGCATTCATGAAGCG-1-0	0	1.55982	0	Cancer-associated fibroblast	Other	8.4689	-5.06474
AATAGAGTCCTGATAG-1-0	0	0	0	Epithelial (malignant)	Other	-1.8502	-5.55616
ATTCGTTGTGTCCTAA-1-0	0	0	0	Cancer-associated fibroblast	Other	9.57243	-4.41322
ACGATGTCACACAGAG-1-0	0	0	0	Cancer-associated fibroblast	Other	8.94367	-3.72099
AGGAGGTGTATACGGG-1-0	1.55215	0	0	Epithelial (non-malignant)	Other	-6.08152	-2.15954
ATCACTTAGCTATCCA-1-0	2.98767	0	0	Epithelial (non-malignant)	Other	-3.00853	-6.11851
CAATTTCCACCAATTG-1-0	0	0	0	Epithelial (non-malignant)	Other	-6.68774	-3.65733
GTGGCGTTCTCCGAAA-1-0	0	1.57788	0	Cancer-associated fibroblast	Other	8.70417	-3.29611
TCACATTTCTAGTACG-1-0	0	0	0	Myeloid	Other	-8.99916	8.77591
TTCGGTCCAATAGTCC-1-0	2.13009	0	0	Epithelial (non-malignant)	Other	-5.42201	-5.15621
TGCGGGTCAGTAGGAC-1-0	0	0	0	Cancer-associated fibroblast	Other	9.20221	-4.27889
TCATGCCCAGAAGCTG-1-0	2.13271	0	0	Epithelial (non-malignant)	Other	-6.33502	-2.56216
CGGACACGTTCATCTT-1-0	0	0	0	Cancer-associated fibroblast	Other	5.95904	-3.35982
GCATCTCCAGCGTGCT-1-0	0	2.50095	0	Epithelial (non-malignant)	Other	-5.62047	-2.23872
TGTTCCGTCTGAGGCC-1-0	2.14994	0	0	Epithelial (malignant)	Other	-1.99042	-5.7133
CTAGACATCGTCGATA-1-0	0	0	0	Myeloid	Other	-8.63816	8.94762
GCAGCCACAATACCTG-1-0	0	0	0	Pericyte	Other	6.58225	1.0879
CTCCTTTAGAATCGAT-1-0	2.14961	0	0	Epithelial (non-malignant)	Other	-6.90756	-2.12876
GCGTTTCTCACCGACG-1-0	0	0	0	Myeloid	Other	-8.74925	8.92563
AGACTCATCATGCGGC-1-0	0	0	0	Cancer-associated fibroblast	Other	9.16792	-3.54729
TAGGTTGTCCAAAGGG-1-0	0	0	0	Epithelial (malignant)	Other	-4.65605	2.84169
CAACAACTCTCACTCG-1-0	0	0	0	Cancer-associated fibroblast	Other	7.73351	-5.17974
GCCATGGAGGGCCTCT-1-0	0	0	0	Cancer-associated fibroblast	Other	7.76944	-2.20927
ACTATTCTCCGAGTGC-1-0	0	0	0	Cancer-associated fibroblast	Other	10.018	-2.97971
AGCTACATCTCATTGT-1-0	0	0	0	Cancer-associated fibroblast	Other	10.0484	-2.75732
GCTACAAAGGATTCCT-1-0	2.14894	0	0	Epithelial (non-malignant)	Other	-5.24194	-4.5118
GAAGCGAAGTGCCTCG-1-0	0	0	0	Epithelial (malignant)	Other	-1.69675	-5.70175
GTGGAAGCACTAGGCC-1-0	0	0	0	Cancer-associated fibroblast	Other	6.91778	-6.72918
CCTCAACTCCGTGTAA-1-0	0	0	0	Cancer-associated fibroblast	Other	8.97611	-3.99706
TTTGGTTAGCGTTACT-1-0	2.156	0	0	Epithelial (non-malignant)	Other	-6.31241	-2.71773
CCCGGAACAGTCGCTG-1-0	0	0	0	Cancer-associated fibroblast	Other	9.04631	-3.08995
GAGCCTGGTTCCACAA-1-0	0	0	0	Myeloid	Other	-8.15606	8.51087
TGGCGTGTCCCTTGTG-1-0	0	0	0	Cancer-associated fibroblast	Other	9.81189	-3.31283
CAGTGCGGTGCGGATA-1-0	0	0	0	Cancer-associated fibroblast	Other	8.90695	-3.68966
TACACCCCAGTATTCG-1-0	0	1.60752	0	Cancer-associated fibroblast	Other	10.0681	-3.52378
ATCGGCGTCCATAGGT-1-0	0	0	0	Cancer-associated fibroblast	Other	9.89329	-2.97138
TTAATCCGTTAGGGTG-1-0	0	0	0	Cancer-associated fibroblast	Other	10.1703	-4.24352
GCGTTTCCATCCTTGC-1-0	0	0	0	Cancer-associated fibroblast	Other	10.3357	-4.53953
TGGGCGTGTTTATGCG-1-0	2.15566	0	0	Epithelial (non-malignant)	Other	-6.20898	-1.0378
AGGGCCTCAGGCCTGT-1-0	0	0	0	Cancer-associated fibroblast	Other	8.01257	-4.60388
ATCCTATAGGAGGTTC-1-0	1.57271	0	0	Epithelial (malignant)	Other	-4.32988	3.36531
GCCAGTGAGTTCCATG-1-0	0	2.54236	0	Cancer-associated fibroblast	Other	8.58104	-3.78396
CGATGCGTCTAGACCA-1-0	0	0	0	Cancer-associated fibroblast	Other	9.18337	-4.38178
GTACAGTGTTCGGTCG-1-0	2.52597	0	0	Epithelial (non-malignant)	Other	-6.76775	-4.68851
ATCCACCAGTAATTGG-1-0	0	0	0	Cancer-associated fibroblast	Other	8.19567	-3.63197
GGGATCCAGGTATCTC-1-0	1.58555	0	0	Epithelial (non-malignant)	Other	-6.6398	-3.06414
GGAACCCTCCAGCAAT-1-0	0	0	0	Cancer-associated fibroblast	Other	9.50228	-4.27594
TTGCATTTCTACACAG-1-0	0	0	0	Cancer-associated fibroblast	Other	9.81135	-2.44332
GCTTGGGAGCCGATCC-1-0	0	0	0	Cancer-associated fibroblast	Other	9.93746	-2.73203
TTGTTCATCCACTGAA-1-0	0	0	0	Cancer-associated fibroblast	Other	7.79339	-5.09096
TGATGCATCTAGATCG-1-0	0	0	0	Epithelial (malignant)	Other	-4.50532	3.32927
GGTAGAGGTAGCACAG-1-0	0	0	0	Endothelial	Other	6.2455	8.24748
TTGTGTTCAAACGTGG-1-0	3.00428	0	0	Epithelial (non-malignant)	Other	-5.634	-4.98693
ACCTACCGTGTCTTAG-1-0	1.58063	0	0	Epithelial (malignant)	Other	-4.93422	2.60227
CAGTTAGGTTCATCTT-1-0	0	0	0	Myeloid	Other	-8.37649	8.39229
TGAGGTTGTCGCTTGG-1-0	2.17099	0	0	Epithelial (malignant)	Other	-1.72703	-5.85757
GGGTTTATCGGCTTGG-1-0	1.57788	0	0	Epithelial (malignant)	Other	-4.40111	2.77547
GAGGGATGTATTGAGA-1-0	0	0	0	Cancer-associated fibroblast	Other	9.88587	-3.01687
ACATCGAAGGCGTTAG-1-0	2.53484	1.5834	0	Epithelial (malignant)	Other	-1.56102	-5.83864
AGTCAACCATTGTGCA-1-0	0	0	0	Epithelial (non-malignant)	Other	-7.16325	-3.1749
TAGTGCACAGCCGTCA-1-0	3.0116	0	0	Epithelial (non-malignant)	Other	-4.22077	-7.80549
ATTCCTATCGACATCA-1-0	0	0	0	Cancer-associated fibroblast	Other	9.64026	-2.34134
ACATGCAGTACAAAGT-1-0	2.80761	0	0	Epithelial (non-malignant)	Other	-6.3336	-3.9898
CATCCCAAGCAAATGT-1-0	0	0	0	Cancer-associated fibroblast	Other	9.82491	-3.62449
TCGGGTGGTATGAGCG-1-0	0	0	0	Epithelial (malignant)	Other	-1.95907	-5.81571
TATCAGGGTAGTCCTA-1-0	1.58524	0	0	Epithelial (non-malignant)	Other	-6.21864	-3.51629
TCAGTTTCATGTGGCC-1-0	0	0	0	Cancer-associated fibroblast	Other	9.85017	-2.83288
CAAAGAAAGGGTACAC-1-0	2.55358	0	0	Epithelial (non-malignant)	Other	-3.42605	-6.00823
TGCTCGTGTAAGCTCT-1-0	0	0	0	Cancer-associated fibroblast	Other	7.89835	-2.99035
TTGTTCATCTCTAGGA-1-0	2.16653	0	0	Epithelial (non-malignant)	Other	-4.45046	-3.4799
TGCGATATCAAGGAGC-1-0	0	0	0	Cancer-associated fibroblast	Other	10.5477	-2.83813
AGCTTCCGTGACCTGC-1-0	1.59238	0	0	Epithelial (non-malignant)	Other	-6.27427	-2.25981
GTGACGCCATGAAAGT-1-0	0	0	0	Epithelial (non-malignant)	Other	-4.85907	-3.04367
CAGCCAGCAGCCATTA-1-0	0	0	0	Cancer-associated fibroblast	Other	9.71259	-3.34996
GGTGGCTTCGGCTGAC-1-0	0	0	0	Epithelial (non-malignant)	Other	-5.63835	-4.46308
GTCGCGAAGCTCGAAG-1-0	3.3414	0	0	Epithelial (non-malignant)	Other	-3.55291	-8.23684
ATCACAGTCCTCTTTC-1-0	0	0	0	Cancer-associated fibroblast	Other	8.89201	-3.50802
ACTCTCGCAGAAATCA-1-0	0	0	0	Epithelial (non-malignant)	Other	-6.12792	-2.98354
CTCCATGGTGTCGATT-1-0	0	2.80944	0	Cancer-associated fibroblast	Other	7.21401	-6.85094
GGATGTTTCTGAACGT-1-0	1.58247	0	0	Epithelial (non-malignant)	Other	-3.49228	2.19442
AGGGTCCAGACTGGGT-1-0	0	0	0	Cancer-associated fibroblast	Other	9.53453	-3.39347
TTTCACAGTTCGGGTC-1-0	0	0	0	Epithelial (malignant)	Other	-4.0787	2.12464
ATGGGTTTCGGACTTA-1-0	0	0	0	Cancer-associated fibroblast	Other	9.48705	-2.73298
TCAGGTACAAACAGGC-1-0	0	0	0	Pericyte	Other	7.25506	1.62303
AACCCAAAGAAGTATC-1-0	0	1.60339	0	Pericyte	Other	6.82754	0.774389
CCTTTGGAGGGAGGTG-1-0	0	0	0	Cancer-associated fibroblast	Other	8.1153	-5.6967
ATGAAAGGTCAAAGAT-1-0	0	0	0	Cancer-associated fibroblast	Other	7.44193	-6.36218
CGACAGCTCAGCGCGT-1-0	0	0	0	Cancer-associated fibroblast	Other	8.3712	-4.68788
CACTAAGCAAGGCTTT-1-0	2.19014	0	0	Epithelial (non-malignant)	Other	-3.94077	-7.08161
ATTATCCGTTCCTACC-1-0	0	0	0	Cancer-associated fibroblast	Other	8.52031	-4.0731
GCCCGAACACGGAAGT-1-0	0	0	0	Cancer-associated fibroblast	Other	7.33634	-2.51992
TGACGCGAGCTAGCCC-1-0	0	0	0	Cancer-associated fibroblast	Other	8.33321	-3.70736
CATGGTAGTGCCCTTT-1-0	0	1.59833	0	Cancer-associated fibroblast	Other	8.55386	-4.55164
AACCTGATCCGGCAAC-1-0	0	0	0	Cancer-associated fibroblast	Other	8.87053	-3.89265
GTGTGGCAGGCGAAGG-1-0	1.59676	0	0	Epithelial (malignant)	Other	-2.27	-5.06949
GACGCTGGTTTCGTGA-1-0	2.18523	0	2.18523	Epithelial (malignant)	Other	-1.51831	-4.51023
CATACAGTCCAAGAGG-1-0	0	0	0	Endothelial	Other	7.0692	8.31169
GTGCTGGAGATTGAGT-1-0	0	0	0	Cancer-associated fibroblast	Other	8.75193	-4.26888
GGGTGTCCAACGTAAA-1-0	0	0	0	Epithelial (malignant)	Other	-1.91473	-3.40736
AGACCCGCAAGAAACT-1-0	0	0	0	Cancer-associated fibroblast	Other	9.42133	-4.74502
TTTGTTGGTCGAGCTC-1-0	0	0	0	Cancer-associated fibroblast	Other	10.1839	-3.53727
CAACCTCTCTGGCCTT-1-0	0	0	0	Cancer-associated fibroblast	Other	7.08955	-6.76183
TCATTTGAGGAGACCT-1-0	0	0	0	Cancer-associated fibroblast	Other	9.19664	-3.28041
TAAGCACTCTCAATCT-1-0	0	1.61878	0	Cancer-associated fibroblast	Other	7.9419	-5.23203
TCTCACGGTACAAGTA-1-0	0	0	0	Cancer-associated fibroblast	Other	6.66342	-7.03102
TTGATGGTCCAGGACC-1-0	0	0	0	Cancer-associated fibroblast	Other	8.08146	-3.55811
CGAGTTATCTAGCCTC-1-0	0	0	0	Cancer-associated fibroblast	Other	7.99351	-4.27804
GGTAATCTCGTACACA-1-0	2.56643	0	0	Epithelial (non-malignant)	Other	-6.18148	-3.35941
TACTTGTTCAAGGCTT-1-0	1.61555	0	0	Epithelial (non-malignant)	Other	-5.48081	-2.68803
GTTACGACAGAACTCT-1-0	0	0	0	Cancer-associated fibroblast	Other	9.52443	-3.19962
TCTATACGTGTTCAGT-1-0	3.62306	0	0	Epithelial (non-malignant)	Other	-6.45093	-1.33335
TACTGCCGTTACCCTC-1-0	0	0	0	Cancer-associated fibroblast	Other	8.8737	-2.90829
ACAAGCTTCAGGAAGC-1-0	0	0	0	Endothelial	Other	8.28098	8.72655
TACGTCCCACTGGCGT-1-0	1.61749	0	0	Epithelial (non-malignant)	Other	-5.34225	-2.88546
GGGTGTCAGTGCGTCC-1-0	0	0	0	Cancer-associated fibroblast	Other	9.23034	-2.50738
CGGAGAAAGCGAATGC-1-0	2.58286	0	0	Epithelial (non-malignant)	Other	-5.68757	-4.35927
CTCATCGTCGGCTCTT-1-0	0	0	0	Epithelial (malignant)	Other	-1.3597	-4.20187
CCCTTAGTCCTCAGAA-1-0	0	0	0	Vascular smooth muscle	Other	8.43418	-4.50698
CGATGGCCATAATGCC-1-0	3.06299	0	0	Epithelial (non-malignant)	Other	-7.35501	-1.97225
CCGGTAGTCAATGTCG-1-0	0	0	0	Cancer-associated fibroblast	Other	9.50144	-3.91721
TACAACGAGAAGCCAC-1-0	0	0	0	Cancer-associated fibroblast	Other	10.1454	-4.32489
AACAGGGCATATCTCT-1-0	0	0	0	Endocrine	Other	-0.505013	12.9054
CGCCATTCAGGACTAG-1-0	2.57797	1.62073	0	Epithelial (non-malignant)	Other	-5.1124	-5.27284
AAAGTCCTCATGCCAA-1-0	0	2.61826	0	Cancer-associated fibroblast	Other	9.91793	-3.26865
TTGTTGTGTTCGATTG-1-0	1.62008	0	0	Epithelial (non-malignant)	Other	-6.06681	-3.20653
ACTGATGAGCTATCCA-1-0	0	0	0	Epithelial (non-malignant)	Other	-6.63482	-2.69124
TCTGCCATCCAACTAG-1-0	1.63123	0	0	Epithelial (malignant)	Other	-1.96534	-4.73482
AAATGGAGTTGTGCCG-1-0	0	0	0	Myeloid	Other	-8.56308	9.35035
TGAGGGAAGTTGCCTA-1-0	0	0	0	Cancer-associated fibroblast	Other	8.30514	-2.7673
CAGATACAGCACTCGC-1-0	1.62073	0	0	Epithelial (non-malignant)	Other	-3.87597	-7.20585
TGGTAGTGTGAATATG-1-0	2.84802	0	0	Epithelial (non-malignant)	Other	-4.00928	-5.7596
TAGGTACCATACAGAA-1-0	0	0	0	Myeloid	Other	-8.44989	9.42759
TATTTCGGTAGGCAGT-1-0	0	0	0	Endocrine	Other	-0.359523	13.8003
CCTTGTGAGAGGTGCT-1-0	0	0	0	Cancer-associated fibroblast	Other	8.75395	-3.63579
TCACGGGGTTCCTTGC-1-0	3.98772	0	0	Epithelial (non-malignant)	Other	-6.60726	-6.25629
CTGAGGCTCTCGGTAA-1-0	0	0	0	Cancer-associated fibroblast	Other	7.95268	-2.91746
CATTGCCAGAAATGGG-1-0	0	0	0	Epithelial (non-malignant)	Other	-3.48235	-7.90998
AATCGTGGTTCCTTGC-1-0	1.63024	0	0	Epithelial (malignant)	Other	-1.73423	-5.66174
TAACTTCCAAGCGCAA-1-0	3.39076	0	0	Epithelial (malignant)	Other	-1.6027	-5.69966
GTGTTCCTCTATCGCC-1-0	1.63787	0	0	Epithelial (malignant)	Other	-2.03666	-4.93415
TCTCAGCTCCAAAGGG-1-0	1.63222	0	0	Epithelial (non-malignant)	Other	-5.8656	-3.04645
ACCGTTCAGTGTAGAT-1-0	0	0	0	Cancer-associated fibroblast	Other	9.77338	-3.73481
ACCCTTGCATTATGCG-1-0	2.85919	0	0	Epithelial (non-malignant)	Other	-2.60719	-6.8168
TCTGTCGCAGTACTAC-1-0	0	0	0	Cancer-associated fibroblast	Other	9.72561	-3.91603
GTGTTAGCAGCGATTT-1-0	0	0	0	Pericyte	Other	7.46611	0.910234
ATTCCCGCACGAGGAT-1-0	1.63654	0	0	Epithelial (malignant)	Other	-4.97182	2.27241
TACTTGTGTACGCGTC-1-0	1.63654	0	0	Epithelial (non-malignant)	Other	-6.02963	-2.66788
ACTTTCACACTGCATA-1-0	0	0	0	Cancer-associated fibroblast	Other	9.49514	-4.48173
TGACCCTAGTTTCGAC-1-0	0	0	0	Cancer-associated fibroblast	Other	8.63977	-3.13927
GCATGATAGAGCACTG-1-0	2.60539	0	0	Epithelial (non-malignant)	Other	-6.00001	-3.08434
CTCAGAACAACCTATG-1-0	3.2529	0	1.63787	Epithelial (malignant)	Other	1.54825	-3.50113
GTACAGTGTGTCATTG-1-0	0	0	0	Cancer-associated fibroblast	Other	8.57988	-3.43393
CGAATTGCATGTTCAG-1-0	0	0	0	Endothelial	Other	8.43718	6.5003
TACGCTCAGTAAGACT-1-0	0	0	0	Epithelial (non-malignant)	Other	-7.05402	-3.33086
CTGGTCTGTGAGTTGG-1-0	1.63687	0	0	Epithelial (non-malignant)	Other	-4.3811	-3.65947
TCGAAGTTCTTGCGCT-1-0	1.63754	0	0	Epithelial (non-malignant)	Other	-3.49244	-7.95595
ACTTTGTAGGCCGCTT-1-0	1.63355	0	0	Cancer-associated fibroblast	Other	6.36371	-6.11266
AACCAACAGGTGGGTT-1-0	0	0	0	Endothelial	Other	8.5114	7.05562
ACAGAAAGTAGGCAAC-1-0	0	0	0	Cancer-associated fibroblast	Other	9.72551	-3.63114
TAAGCCAGTTCAAGGG-1-0	0	0	0	Cancer-associated fibroblast	Other	8.12455	-3.11743
CTAGACATCGAGATAA-1-0	0	0	0	Cancer-associated fibroblast	Other	7.83364	-5.93274
TTTCACACAGACAATA-1-0	0	0	0	Cancer-associated fibroblast	Other	8.20609	-6.08916
AGGGTGATCTGCTCTG-1-0	0	0	0	Epithelial (non-malignant)	Other	-4.64844	-5.35783
GTGCTTCAGATTCGCT-1-0	2.24445	0	0	Epithelial (non-malignant)	Other	-5.301	-2.87963
GGAAGTGGTCGTTCAA-1-0	2.27402	0	0	Cancer-associated fibroblast	Other	8.51275	-3.12471
GGTGTTACACAGTCAT-1-0	1.64695	2.23882	0	Epithelial (non-malignant)	Other	-4.68247	-6.56918
ATCTCTACAGGACATG-1-0	0	0	0	Cancer-associated fibroblast	Other	8.8481	-2.82525
TCCCAGTCAGAAATCA-1-0	0	0	0	Cancer-associated fibroblast	Other	9.57123	-4.12893
CGAGTTAGTGTAGCAG-1-0	0	0	0	Epithelial (non-malignant)	Other	-5.76511	-1.67378
AGCTTCCAGATTTGCC-1-0	0	0	0	Epithelial (malignant)	Other	-1.7925	-5.60839
AGGTAGGAGAGCATAT-1-0	0	0	0	Cancer-associated fibroblast	Other	9.88058	-2.47764
TTGGGATTCGTCAAAC-1-0	2.24672	0	0	Epithelial (non-malignant)	Other	-6.54424	-2.75474
CTGGCAGGTGATTGGG-1-0	0	0	0	Cancer-associated fibroblast	Other	8.86853	-3.16975
ATACCTTTCCTACGGG-1-0	3.10557	0	0	Epithelial (malignant)	Other	-3.99542	2.85485
ATAGACCTCGGTAGAG-1-0	2.24823	0	0	Epithelial (non-malignant)	Other	-6.74635	-2.31361
GCATGATAGGGTACGT-1-0	0	0	0	Cancer-associated fibroblast	Other	7.96764	-3.68037
CAGTGCGCACGTAGAG-1-0	3.27589	0	0	Epithelial (non-malignant)	Other	-3.58498	-7.23862
ACTTTCACAAAGAACT-1-0	2.26237	0	0	Epithelial (malignant)	Other	-2.20059	-4.70629
GCTTGGGTCGGCATAT-1-0	2.24445	0	0	Epithelial (non-malignant)	Other	-4.76061	-4.66651
TAGCACATCGTGCTCT-1-0	3.09142	0	0	Epithelial (non-malignant)	Other	-3.5803	-3.84495
CCTCCTCAGAGCATCG-1-0	0	0	0	Cancer-associated fibroblast	Other	10.3885	-3.87003
TCATCATCAGCGTGAA-1-0	0	0	0	Epithelial (non-malignant)	Other	-5.87468	-2.76181
TTCTCTCTCCAAGCTA-1-0	0	0	0	Cancer-associated fibroblast	Other	6.55138	-6.99756
ATCTTCACATCCGTTC-1-0	3.09383	0	0	Epithelial (non-malignant)	Other	-1.76595	-2.57515
TATCCTACACTACCGG-1-0	0	0	0	Cancer-associated fibroblast	Other	9.6568	-3.17777
AGGGAGTCAAATACAG-1-0	0	0	0	Cancer-associated fibroblast	Other	8.83915	-4.75263
TCTATCACAGACTCTA-1-0	0	0	0	Cancer-associated fibroblast	Other	9.21297	-5.11701
AGATGCTAGCGCCATC-1-0	0	0	2.24295	Epithelial (malignant)	Other	-0.369339	-3.97728
GAGGGATTCCTTTGAT-1-0	1.67492	0	0	Epithelial (non-malignant)	Other	-4.29781	-7.23038
TTCGCTGGTCACGCTG-1-0	0	0	0	Cancer-associated fibroblast	Other	7.90888	-4.51356
AGGATAAGTGTTTCTT-1-0	2.25203	0	0	Epithelial (non-malignant)	Other	-3.82709	-2.76564
GTCGCGACACGCGTCA-1-0	0	0	0	Pericyte	Other	7.48153	1.68278
GCCATTCAGACAGCTG-1-0	0	0	0	Cancer-associated fibroblast	Other	7.8264	-4.6593
GTATTGGTCTGAGGTT-1-0	0	1.68666	0	Cancer-associated fibroblast	Other	10.5617	-4.04353
GCTTGGGTCACTGAAC-1-0	0	0	0	Endothelial	Other	7.1755	8.16308
GCTTCACCAAATCGGG-1-0	3.10843	0	0	Epithelial (non-malignant)	Other	-4.04851	-7.67917
ATCATTCAGTGATCGG-1-0	0	0	0	Epithelial (non-malignant)	Other	-5.82316	-3.57647
TTCCTTCCACGGCCAT-1-0	0	0	0	Myeloid	Other	-7.49964	8.43848
AACCTGAGTTTAAGGA-1-0	1.67492	0	0	Epithelial (malignant)	Other	-1.8446	-5.64721
ACGGTTAGTACCAATC-1-0	0	0	0	Cancer-associated fibroblast	Other	9.94319	-3.5982
ATTCGTTCAACAGAGC-1-0	3.11499	0	0	Epithelial (non-malignant)	Other	-4.10563	-7.4803
CAGTGCGGTCCGCAGT-1-0	0	0	0	Cancer-associated fibroblast	Other	9.21497	-3.0357
GAGACCCGTTTCCATT-1-0	0	0	0	Epithelial (non-malignant)	Other	-3.87189	-7.33713
GTAGATCGTGCGTTTA-1-0	2.64216	0	0	Epithelial (non-malignant)	Other	-3.66607	-7.80073
TACGGGCTCTTCGATT-1-0	0	0	0	Myeloid	Other	-7.00249	9.07091
ATGGGTTCAGGTCAGA-1-0	0	0	0	Cancer-associated fibroblast	Other	9.93	-2.90411
AGTGCCGTCTCTGCCA-1-0	0	0	0	Epithelial (malignant)	Other	-4.44801	3.13096
GTCGTAAAGAGGCCAT-1-0	1.6838	0	0	Cancer-associated fibroblast	Other	9.44121	-2.33597
ACGTAGTGTGAAGCGT-1-0	0	0	0	Cancer-associated fibroblast	Other	10.4258	-3.61375
TCCCAGTCACAACGTT-1-0	0	0	0	Cancer-associated fibroblast	Other	7.9927	-4.15154
CAAAGAACACGCAAAG-1-0	0	0	0	Endocrine	Other	-0.670622	12.2188
TGAGGGATCAAGCTGT-1-0	0	0	0	Pericyte	Other	7.38965	1.15507
TCGAACATCATTTACC-1-0	0	0	0	Cancer-associated fibroblast	Other	9.11452	-3.25098
TACCCGTGTATTAAGG-1-0	0	0	0	Cancer-associated fibroblast	Other	8.63309	-3.79488
ATGAGGGGTCATCTAG-1-0	0	0	0	Cancer-associated fibroblast	Other	8.73455	-2.0766
TGCAGGCGTCCTTAAG-1-0	0	1.68308	0	Epithelial (malignant)	Other	-4.7907	2.67574
GCAGGCTGTTGTCAGT-1-0	0	0	0	Cancer-associated fibroblast	Other	6.73189	-6.86168
CTGGACGAGGCTTCCG-1-0	0	0	0	Vascular smooth muscle	Other	7.46129	-3.46345
CCCGAAGTCTCTCTTC-1-0	0	0	0	Pericyte	Other	6.99898	1.87746
GAGCTGCGTGCACGCT-1-0	1.67422	0	0	Epithelial (non-malignant)	Other	-6.96045	-1.75102
CTTCTAAAGAGGTCAC-1-0	2.27676	0	0	Epithelial (non-malignant)	Other	-6.18746	-4.00872
ACAGAAAGTCCGGTGT-1-0	0	0	0	Cancer-associated fibroblast	Other	9.8086	-2.84759
GGCTTGGGTAGACGTG-1-0	0	0	0	Cancer-associated fibroblast	Other	9.49904	-3.83211
CTTAGGATCAACGCTA-1-0	2.2803	0	0	Epithelial (non-malignant)	Other	-5.66167	-4.29454
CCTCACAAGAAAGCGA-1-0	0	0	0	Cancer-associated fibroblast	Other	8.03705	-4.1167
CCCTTAGTCGGATTAC-1-0	0	0	0	Myeloid	Other	-7.3646	9.4596
TTGTTTGAGACGCAGT-1-0	0	0	0	Myeloid	Other	-8.66039	9.12009
AATCACGCATATGAAG-1-0	0	0	0	Cancer-associated fibroblast	Other	9.37643	-4.16572
TTCAATCCATACCGTA-1-0	0	0	0	Cancer-associated fibroblast	Other	6.10155	-5.86861
CTACGGGCATGCAGCC-1-0	2.28782	1.69134	0	Epithelial (non-malignant)	Other	-6.00023	-2.7136
CGCCAGAAGGTAGTCG-1-0	0	0	0	Epithelial (non-malignant)	Other	-6.58479	-3.5002
ACAAAGACAGTAACGG-1-0	0	0	0	Cancer-associated fibroblast	Other	10.0694	-2.67487
CTTAGGAAGCGCTGCT-1-0	0	0	0	Myeloid	Other	-8.41009	8.56496
ACACTGATCGTGTGAT-1-0	0	0	0	Cancer-associated fibroblast	Other	9.86608	-3.23705
CAAAGAATCTGAGCAT-1-0	0	0	0	Epithelial (malignant)	Other	-1.76124	-5.5098
ACTATTCCAAATTAGG-1-0	0	0	0	Cancer-associated fibroblast	Other	8.92522	-2.85701
GGCTGTGCATGGAGAC-1-0	0	0	0	Cancer-associated fibroblast	Other	8.92295	-4.64674
CCCATTGTCAACCTTT-1-0	0	0	0	Myeloid	Other	-7.47755	8.80185
GTGGCGTCAATTTCTC-1-0	0	0	0	Cancer-associated fibroblast	Other	9.24051	-4.00337
GTGAGTTAGACGAAGA-1-0	0	0	0	Cancer-associated fibroblast	Other	8.01438	-3.5419
ACCCAAAGTATGCAAA-1-0	0	0	0	Cancer-associated fibroblast	Other	10.289	-3.16392
TGAGGAGGTTGCGGAA-1-0	0	0	0	Epithelial (malignant)	Other	-4.88876	3.53664
AGCTACACATCGAACT-1-0	0	0	0	Myeloid	Other	-7.03357	8.7676
TGAATGCTCTACCAGA-1-0	0	0	0	Cancer-associated fibroblast	Other	9.10713	-3.28778
AACACACGTCGCGTTG-1-0	0	0	0	Myeloid	Other	-8.5111	8.27877
CATCGCTCATCTTTCA-1-0	0	0	0	Cancer-associated fibroblast	Other	9.23133	-2.71113
CTATAGGTCCGGTAGC-1-0	2.6659	0	0	Epithelial (non-malignant)	Other	-4.14725	-4.93492
ACATGCAGTGAATGTA-1-0	2.30674	0	0	Epithelial (malignant)	Other	-3.88696	3.16438
AGAACCTTCTTGGTCC-1-0	0	0	0	Cancer-associated fibroblast	Other	7.38173	-5.80069
CAGTTAGCACAGCGCT-1-0	3.15237	0	0	Epithelial (non-malignant)	Other	-6.13596	-2.19145
CGTAGTATCTGCGGGT-1-0	0	0	0	Epithelial (non-malignant)	Other	-7.83552	-2.17889
GTAGAAACAAATTGCC-1-0	0	0	0	Epithelial (malignant)	Other	-1.96759	-4.73285
GTAGCTAGTTATCTTC-1-0	0	0	0	Cancer-associated fibroblast	Other	9.41216	-4.06879
TGTTCTAGTACGATTC-1-0	1.70594	0	0	Epithelial (malignant)	Other	-4.64506	2.5677
GGGACCTGTATGTGTC-1-0	0	0	0	Myeloid	Other	-5.78927	8.5799
TCACATTAGCCGATAG-1-0	0	0	0	Cancer-associated fibroblast	Other	7.84595	-2.82165
ACACAGTTCACGGAGA-1-0	2.31	0	0	Epithelial (non-malignant)	Other	-6.18168	-3.6031
CTACCCAGTATATGGA-1-0	0	1.7493	0	Cancer-associated fibroblast	Other	7.9924	-2.93602
CCAAGCGAGGCTTAAA-1-0	0	0	0	Myeloid	Other	-6.81188	8.70875
TAACTTCAGTGCGTCC-1-0	0	0	0	Cancer-associated fibroblast	Other	9.26606	-3.78231
AAACCCATCGGACGTC-1-0	0	0	0	Cancer-associated fibroblast	Other	9.24593	-4.49867
GTAACACTCGTCCTCA-1-0	0	0	0	Cancer-associated fibroblast	Other	6.8228	-5.85065
CCACCATCAATTGCAC-1-0	1.71112	0	0	Epithelial (malignant)	Other	-3.15336	-4.17807
GGTCTGGTCCAAGCCG-1-0	0	0	0	Cancer-associated fibroblast	Other	7.41375	-4.51899
GCTTGGGGTAATGCGG-1-0	2.9531	0	0	Epithelial (non-malignant)	Other	-4.72196	-5.81593
GACGTTACACGACGCT-1-0	2.31451	1.71559	0	Epithelial (non-malignant)	Other	-5.24684	-3.91505
GGGACTCAGCAAATGT-1-0	0	0	0	Cancer-associated fibroblast	Other	9.03275	-3.80871
AACCATGCAGAAATCA-1-0	0	0	0	Epithelial (non-malignant)	Other	-5.86638	-1.33812
AGGACTTAGGGATGTC-1-0	2.96088	0	0	Epithelial (non-malignant)	Other	-3.46246	-3.71616
CTCATCGTCATTATCC-1-0	1.71671	0	0	Epithelial (malignant)	Other	-4.40032	3.61424
CTCAGTCCACCTCTAC-1-0	0	0	0	Lymphoid	Other	0.13714	7.33121
AGCTACAGTGACGTCC-1-0	1.71972	0	0	Epithelial (non-malignant)	Other	-6.1371	-2.69272
CCTATCGTCCCTCGAT-1-0	0	0	0	Myeloid	Other	-8.07939	9.19602
CGAAGGACACGGAAGT-1-0	0	0	0	Cancer-associated fibroblast	Other	9.87258	-2.9233
TGTTCCGTCCATAGAC-1-0	0	0	0	Cancer-associated fibroblast	Other	10.0599	-3.48981
CCAATTTAGTACCATC-1-0	0	0	0	Myeloid	Other	-7.93915	8.95075
CTTGATTAGGTCGAGT-1-0	0	0	0	Cancer-associated fibroblast	Other	8.81474	-4.39361
GGAATCTTCGCCACTT-1-0	0	0	0	Cancer-associated fibroblast	Other	9.31417	-4.06633
GTTCCGTCAATGCAGG-1-0	0	0	0	Cancer-associated fibroblast	Other	7.65144	-4.54213
GCAGTTACACCAGCCA-1-0	0	0	0	Cancer-associated fibroblast	Other	6.70498	-6.02513
CTCGAGGAGAAGTCAT-1-0	1.72085	0	0	Epithelial (malignant)	Other	-4.60964	2.8878
AGATCCAGTCTTCAAG-1-0	2.33616	0	0	Epithelial (non-malignant)	Other	-6.77969	-2.8544
CGTGATACATCGTTCC-1-0	1.72273	0	0	Epithelial (non-malignant)	Other	-4.92872	-6.98611
TAGCACAGTTGGCCGT-1-0	0	0	0	Cancer-associated fibroblast	Other	9.59071	-3.73698
GGTGAAGCATCGAACT-1-0	1.72804	0	0	Epithelial (non-malignant)	Other	-7.23681	-1.48688
GGAGGATCAGGCTCTG-1-0	1.72995	0	0	Epithelial (non-malignant)	Other	-4.70758	-4.97192
TTCCAATAGATAACAC-1-0	0	0	0	Cancer-associated fibroblast	Other	7.79544	-2.70487
TGACGCGGTAACATAG-1-0	2.97753	0	0	Epithelial (non-malignant)	Other	-6.16586	-2.66093
GTTACAGCAGTTCTAG-1-0	0	0	0	Epithelial (non-malignant)	Other	-7.31431	-2.01826
GAGACCCTCAACTGGT-1-0	3.75297	0	0	Epithelial (non-malignant)	Other	-3.72051	-7.61221
GTTCCGTTCGGTGTTA-1-0	0	0	0	Cancer-associated fibroblast	Other	7.73568	-2.66107
TCACGGGGTTGACTGT-1-0	0	0	0	Epithelial (non-malignant)	Other	-7.05385	-1.86739
AGTCACAAGGTTCATC-1-0	2.32194	1.72236	0	Epithelial (non-malignant)	Other	-4.17859	-4.91777
AGAAGTACAACGCATT-1-0	0	0	0	Cancer-associated fibroblast	Other	10.2835	-3.99041
CCGGTGATCAGTCTTT-1-0	0	0	0	Myeloid	Other	-8.88871	9.21121
AAGATAGAGTTGGACG-1-0	0	0	0	Cancer-associated fibroblast	Other	7.71566	-4.40305
ATCGTCCGTTTGGCTA-1-0	0	0	0	Cancer-associated fibroblast	Other	7.65078	-3.39181
GTCCCATTCCGGCTTT-1-0	0	0	0	Myeloid	Other	-7.00316	8.87819
ACATGCAAGTTAACGA-1-0	2.337	0	0	Epithelial (non-malignant)	Other	-6.35424	-6.84243
TCACTATCAAGCTCTA-1-0	0	0	0	Cancer-associated fibroblast	Other	8.69671	-2.59291
CTGCGAGAGGCCCACT-1-0	0	0	0	Vascular smooth muscle	Other	5.14043	1.60853
TTTAGTCGTAAGTTGA-1-0	0	0	0	Myeloid	Other	-6.67575	9.13358
TTACAGGAGGTAGGCT-1-0	2.35364	0	0	Epithelial (non-malignant)	Other	-6.09077	-1.97214
TGGATCACAAGGGTCA-1-0	0	0	0	Cancer-associated fibroblast	Other	9.58986	-2.7815
CTGGCAGGTACGTACT-1-0	1.74266	0	0	Epithelial (non-malignant)	Other	-6.61416	-1.6224
TGTGGCGGTAATTAGG-1-0	0	0	0	Cancer-associated fibroblast	Other	8.87323	-3.4101
GTGCTTCTCACCGGGT-1-0	1.74305	0	0	Epithelial (malignant)	Other	-4.22959	3.2487
TAAGCACTCTCGCTCA-1-0	0	0	0	Cancer-associated fibroblast	Other	9.05527	-2.33197
ACACAGTTCTTACGGA-1-0	5.06425	0	0	Epithelial (malignant)	Other	-4.97721	3.96334
GGCTTGGGTTGCATGT-1-0	0	0	0	Epithelial (non-malignant)	Other	-7.43713	-2.46712
ATGCCTCGTGTTGATC-1-0	3.77306	0	0	Epithelial (malignant)	Other	-2.38569	-5.05779
TGATTTCTCACTTGTT-1-0	0	0	0	Cancer-associated fibroblast	Other	7.81968	-4.74593
AGGGCTCCACAATCTG-1-0	0	0	0	Cancer-associated fibroblast	Other	8.01673	-4.07598
ATGGGTTAGCACAAAT-1-0	0	0	0	Cancer-associated fibroblast	Other	7.63177	-2.39768
AGACCCGCATCAGTCA-1-0	0	0	0	Myeloid	Other	-8.29527	8.89025
TCAGGGCGTTGCGAAG-1-0	0	0	0	Cancer-associated fibroblast	Other	8.26	-3.79914
ATACTTCAGCCAACCC-1-0	3.53519	0	0	Epithelial (non-malignant)	Other	-6.27409	-3.76245
CACAACAAGACTGAGC-1-0	0	0	0	Cancer-associated fibroblast	Other	9.00615	-2.8018
GACTCAACATTCATCT-1-0	0	0	0	Epithelial (non-malignant)	Other	-6.36985	-3.24655
CATCGCTGTACGATGG-1-0	2.35192	0	0	Epithelial (malignant)	Other	-4.20942	2.5635
CTCATCGCAACACTAC-1-0	0	2.38348	0	Cancer-associated fibroblast	Other	6.7767	-6.10059
TGATTCTGTGCCAAGA-1-0	0	0	0	Cancer-associated fibroblast	Other	9.7464	-3.58423
TAAGCGTTCGACATTG-1-0	0	0	0	Epithelial (non-malignant)	Other	-5.96401	-4.0216
TTCATTGGTGAACCGA-1-0	0	0	0	Cancer-associated fibroblast	Other	7.77325	-6.22823
TCATTACTCGTGAGAG-1-0	2.73497	0	0	Epithelial (malignant)	Other	-1.58553	-5.6698
CACAGATAGCGGCTCT-1-0	2.36318	0	0	Epithelial (malignant)	Other	-1.92914	-5.75269
CGTAATGCACTCCGGA-1-0	0	0	0	Epithelial (non-malignant)	Other	-6.79812	-2.01224
GTAACCAAGAAGCTGC-1-0	0	0	0	Epithelial (non-malignant)	Other	-7.42615	-2.10663
ATGGAGGGTAATGCGG-1-0	3.01271	0	0	Epithelial (non-malignant)	Other	-3.45619	-8.0328
AAGTACCCACAATCTG-1-0	0	0	0	Cancer-associated fibroblast	Other	9.20018	-4.37267
TAGACCAAGCGACTAG-1-0	0	0	0	Myeloid	Other	-7.44926	8.90364
GTCATGATCTGCGATA-1-0	0	0	0	Cancer-associated fibroblast	Other	8.49968	-1.96675
TTCCGTGAGCACTAGG-1-0	0	0	0	Cancer-associated fibroblast	Other	5.24205	-3.64588
CTGTGGGGTGCAGATG-1-0	0	0	0	Epithelial (non-malignant)	Other	-7.75659	-1.9491
TAGAGTCGTAATCAGA-1-0	0	0	0	Epithelial (non-malignant)	Other	-6.43861	-3.20745
GTGTTCCGTTCAAACC-1-0	0	1.77122	0	Cancer-associated fibroblast	Other	8.35142	-3.01585
CCCTAACAGAGGCTGT-1-0	0	0	0	Cancer-associated fibroblast	Other	9.17244	-3.47477
GTGACGCAGCTCGCAC-1-0	0	0	0	Endocrine	Other	-1.0224	12.4524
AGAGAATTCAGAACCT-1-0	0	0	0	Cancer-associated fibroblast	Other	9.8961	-3.67439
ATGGAGGCATGGAGAC-1-0	0	0	0	Epithelial (non-malignant)	Other	-4.959	-3.42805
CGCCAGAGTGCTCCGA-1-0	0	0	0	Epithelial (non-malignant)	Other	-7.22458	-3.54658
CTGTGAATCTACTCAT-1-0	2.38124	0	0	Epithelial (non-malignant)	Other	-7.20693	-1.54372
CAGATCAGTCTCGCGA-1-0	0	0	0	Cancer-associated fibroblast	Other	9.05334	-2.21169
CATCGCTCATGGATCT-1-0	0	0	0	Cancer-associated fibroblast	Other	8.37376	-4.29025
CATCGGGGTATAATGG-1-0	0	0	0	Cancer-associated fibroblast	Other	8.08316	-4.46042
CACTTCGAGGGCATGT-1-0	0	0	0	Cancer-associated fibroblast	Other	7.1934	-6.70315
CCTCAACCATTAGGCT-1-0	0	0	0	Cancer-associated fibroblast	Other	7.65989	-4.33583
TCACTATAGACTCTTG-1-0	0	0	0	Epithelial (non-malignant)	Other	-6.99663	-1.69772
GCATCTCGTATGAGGC-1-0	0	0	0	Cancer-associated fibroblast	Other	7.56624	-3.24089
TCCGTGTTCCACATAG-1-0	0	0	0	Epithelial (malignant)	Other	-4.56536	2.84221
ACTGTGAGTTACTCAG-1-0	2.3893	0	0	Epithelial (non-malignant)	Other	-4.36804	-7.6572
AAGGTAACAGCAGGAT-1-0	0	0	0	Cancer-associated fibroblast	Other	8.21509	-3.70988
AGGGCCTGTGCTCGTG-1-0	0	0	0	Cancer-associated fibroblast	Other	8.82861	-2.90512
CCGGGTAAGAAGCTGC-1-0	0	1.78142	0	Epithelial (non-malignant)	Other	-6.82517	-2.2405
AACCTGAGTGGACCTC-1-0	0	0	0	Myeloid	Other	-8.13231	9.08811
AGACAAACACAATGCT-1-0	1.77855	0	0	Epithelial (malignant)	Other	-4.38439	2.67365
ACACAGTGTAGTCCTA-1-0	2.76373	0	0	Epithelial (non-malignant)	Other	-3.92661	-8.05542
AGCCAATCATGATCTG-1-0	0	0	0	Cancer-associated fibroblast	Other	9.06133	-2.24343
CCACCATAGCTCATAC-1-0	0	0	0	Cancer-associated fibroblast	Other	8.54974	-3.7919
TACCTCGGTGAGACCA-1-0	0	0	0	Cancer-associated fibroblast	Other	10.0367	-2.88728
CATTTCATCAAACTGC-1-0	0	0	0	Cancer-associated fibroblast	Other	8.54688	-2.60932
CAACGGCTCGCTTGCT-1-0	0	0	0	Myeloid	Other	-6.85497	8.34805
TCCGAAAAGGTCTACT-1-0	0	0	0	Cancer-associated fibroblast	Other	8.25646	-2.30002
GTTTGGACACACGCCA-1-0	0	0	0	Endothelial	Other	6.76604	7.70188
TAGGTTGTCATGCAGT-1-0	0	0	0	Epithelial (malignant)	Other	-4.01643	2.95466
TCATACTAGCAGGCAT-1-0	0	0	0	Cancer-associated fibroblast	Other	9.02858	-4.04266
CTGAGGCTCTGCTAGA-1-0	1.78019	0	0	Epithelial (non-malignant)	Other	-7.15443	-4.75408
TGGAGGACAGCTGAAG-1-0	0	0	0	Epithelial (non-malignant)	Other	-6.43948	-4.18979
GAGTTGTAGCTTTCTT-1-0	0	0	0	Epithelial (malignant)	Other	-1.8887	-5.43545
CATCCGTAGCGCCTAC-1-0	1.78802	0	0	Epithelial (non-malignant)	Other	-7.37768	-1.53181
ATGTCTTGTTCTCCAC-1-0	0	0	0	Cancer-associated fibroblast	Other	7.71999	-4.61911
TCCTCCCAGAGTGTGC-1-0	0	0	0	Lymphoid	Other	0.631071	7.14656
CTAACTTAGCTGTTAC-1-0	0	1.7806	0	Epithelial (non-malignant)	Other	-7.09381	-3.79906
AGGGAGTTCGCATTGA-1-0	0	0	0	Cancer-associated fibroblast	Other	8.57697	-2.61077
ACTTTGTCATTCACCC-1-0	0	1.7843	0	Epithelial (non-malignant)	Other	-7.34374	-4.32107
TGCCGAGCATGACGGA-1-0	1.79218	0	0	Epithelial (malignant)	Other	-2.11116	-5.49729
TAAGCGTAGGAACGAA-1-0	0	0	0	Cancer-associated fibroblast	Other	7.60022	-5.10925
GCAGCCACATCACGGC-1-0	0	0	0	Cancer-associated fibroblast	Other	9.17534	-2.47558
TCGCAGGAGGATTACA-1-0	0	0	0	Cancer-associated fibroblast	Other	8.32346	-4.49702
TTGCATTAGTCTTGGT-1-0	0	0	0	Cancer-associated fibroblast	Other	9.81511	-4.33321
CTCAATTGTCCGTTTC-1-0	0	0	0	Cancer-associated fibroblast	Other	9.58274	-2.61523
GCTCAAACACACCGCA-1-0	0	0	0	Cancer-associated fibroblast	Other	8.1513	-3.95544
CTTGAGATCAGCGCGT-1-0	0	0	0	Epithelial (malignant)	Other	-4.33718	3.73498
GACCCTTAGGAAAGGT-1-0	0	0	0	Epithelial (non-malignant)	Other	-7.27589	-1.7584
CCAATTTGTACCGGCT-1-0	0	0	0	Epithelial (non-malignant)	Other	-7.61923	-2.49894
CGAGTTAGTTGTTGCA-1-0	0	0	0	Cancer-associated fibroblast	Other	6.7668	-6.74628
CGTAAGTTCGACACTA-1-0	3.2605	0	0	Epithelial (non-malignant)	Other	-4.16106	-7.62592
TCAGGGCCACCAAAGG-1-0	0	0	0	Cancer-associated fibroblast	Other	6.54821	-7.09053
GTTTACTTCACTTGGA-1-0	0	0	0	Myeloid	Other	-7.94384	9.07193
TAAGCCATCCTGTTAT-1-0	0	0	0	Epithelial (malignant)	Other	-4.19704	3.8041
AACCACAAGTTACGTC-1-0	1.79468	1.79468	0	Epithelial (malignant)	Other	-2.15889	-4.93193
GGGCTCATCAGCCTCT-1-0	0	0	0	Cancer-associated fibroblast	Other	9.31278	-3.40672
TTCGATTAGGTCGTGA-1-0	0	0	0	Epithelial (non-malignant)	Other	-4.77177	-5.36609
ACTATGGGTCTCTCAC-1-0	0	1.80056	0	Epithelial (non-malignant)	Other	-7.05391	-3.49296
CCCTAACCAGACCAAG-1-0	3.05313	0	0	Epithelial (non-malignant)	Other	-5.68807	-5.84385
GGGATCCAGTAATACG-1-0	0	0	0	Myeloid	Other	-7.648	8.5244
ATGTCTTCAGACACAG-1-0	3.44371	0	0	Epithelial (non-malignant)	Other	-5.58206	-2.42803
CAGGCCATCTATGTGG-1-0	0	0	0	Cancer-associated fibroblast	Other	7.72798	-3.3006
GAACGTTCAACGTAAA-1-0	3.05651	0	0	Epithelial (non-malignant)	Other	-5.89877	-6.8007
CGTCAAACAGAGCGTA-1-0	0	0	0	Endocrine	Other	-0.679243	11.7312
GAAGGACCACGCTTAA-1-0	1.80479	0	0	Epithelial (non-malignant)	Other	-4.25441	-6.55134
TATTTCGCATAACTCG-1-0	0	0	0	Cancer-associated fibroblast	Other	9.32596	-5.00608
TGATTTCAGGTGCAGT-1-0	0	1.80141	0	Cancer-associated fibroblast	Other	6.59299	-6.94156
TTACCATAGCAGGCTA-1-0	0	0	0	Cancer-associated fibroblast	Other	9.486	-3.96295
ATTGTTCCATCTCATT-1-0	0	0	0	Myeloid	Other	-7.31691	7.9649
CATTTCAGTGCATGTT-1-0	0	0	0	Cancer-associated fibroblast	Other	8.80292	-2.72079
CCACAAACACTGCGAC-1-0	0	0	0	Cancer-associated fibroblast	Other	7.79148	-2.40276
GGGCCATGTGCAATAA-1-0	0	0	0	Cancer-associated fibroblast	Other	7.24345	-1.96542
TCCCACATCCCGTAAA-1-0	0	0	0	Cancer-associated fibroblast	Other	8.20136	-2.99953
GAGTTACCAGGCCCTA-1-0	0	0	0	Epithelial (malignant)	Other	-4.80891	3.57644
GGCAGTCTCTCTCAAT-1-0	0	0	0	Cancer-associated fibroblast	Other	10.3006	-2.93442
AGTTCGATCCAAAGGG-1-0	2.7925	0	0	Epithelial (non-malignant)	Other	-4.78431	-7.1636
GACCCAGGTGGCGCTT-1-0	0	0	0	Myeloid	Other	-8.30124	8.36603
GATCACAAGGGCGAGA-1-0	0	0	0	Cancer-associated fibroblast	Other	8.04612	-2.48877
ATTCCTAGTATACCTG-1-0	0	0	0	Cancer-associated fibroblast	Other	7.05582	-2.86365
GCCATGGTCGTGCAGC-1-0	3.28889	0	0	Epithelial (non-malignant)	Other	-4.85847	-6.83661
TTGTTCACAGTCGTTA-1-0	2.42609	1.81764	0	Epithelial (non-malignant)	Other	-5.08035	-2.83269
ATGGATCCAGAGTAAT-1-0	1.81505	0	0	Epithelial (malignant)	Other	-4.41123	2.41315
GGAATCTAGGTGCAGT-1-0	0	0	0	Cancer-associated fibroblast	Other	6.88203	-7.01566
GAAGCGAAGGTCCTGC-1-0	0	0	0	Myeloid	Other	-8.44366	9.07109
GAGACTTTCCACCTCA-1-0	0	0	0	Cancer-associated fibroblast	Other	6.96569	-5.10692
GTTTACTAGCCTGCCA-1-0	0	0	0	Myeloid	Other	-8.79562	8.98054
AACTTCTGTGTCGATT-1-0	0	0	0	Cancer-associated fibroblast	Other	8.5983	-3.52049
CAGTGCGCATGTTACG-1-0	3.28048	0	0	Epithelial (non-malignant)	Other	-6.49938	-3.15856
CGGCAGTAGCACAAAT-1-0	0	0	0	Lymphoid	Other	0.455806	6.97786
AATTCCTGTATTCCTT-1-0	0	0	0	Myeloid	Other	-8.24723	8.43861
CCCATTGCAGCACAAG-1-0	0	0	0	Cancer-associated fibroblast	Other	8.02898	-5.3474
GACAGCCAGAATTCAG-1-0	0	0	0	Myeloid	Other	-7.91395	8.7483
TCCGAAAGTCGGAAAC-1-0	0	0	0	Cancer-associated fibroblast	Other	6.72317	-6.55033
CCTCAACCATAATGAG-1-0	0	1.82415	0	Cancer-associated fibroblast	Other	7.9174	-3.58282
GTTGAACAGCTTAGTC-1-0	0	0	0	Cancer-associated fibroblast	Other	8.2999	-1.78579
GTCGTTCTCAAACCTG-1-0	0	0	0	Cancer-associated fibroblast	Other	9.58314	-2.74804
GGTGGCTCAAAGAACT-1-0	0	0	0	Cancer-associated fibroblast	Other	8.62532	-4.84881
CCTCACATCACTAGCA-1-0	0	0	0	Cancer-associated fibroblast	Other	6.32601	-6.15316
ACGTAGTGTGTTCGAT-1-0	0	0	0	Myeloid	Other	-8.34182	8.74116
CGTCAAACATCCTATT-1-0	0	0	0	Cancer-associated fibroblast	Other	7.95517	-4.12348
TGCAGGCAGGTTCCAT-1-0	0	0	0	Cancer-associated fibroblast	Other	8.34522	-2.06429
CATAAGCAGAGTTCGG-1-0	0	1.82896	0	Epithelial (non-malignant)	Other	-7.41385	-2.90241
CCAATTTTCTTGTGCC-1-0	0	0	0	Epithelial (non-malignant)	Other	-7.68353	-5.74016
CCCTCTCCAGACACAG-1-0	0	0	0	Cancer-associated fibroblast	Other	6.54637	-6.87655
TATCAGGGTCGTACTA-1-0	0	0	0	Epithelial (malignant)	Other	-4.22166	3.17986
CATTCCGAGTCAAGCG-1-0	0	0	0	Cancer-associated fibroblast	Other	8.48595	-4.41798
GCCCGAAGTTCATCGA-1-0	0	0	0	Cancer-associated fibroblast	Other	7.03768	-6.87973
ATCCATTCACATGAAA-1-0	0	0	0	Cancer-associated fibroblast	Other	9.21205	-1.82101
AGTGCCGCATTCTCCG-1-0	0	0	0	Myeloid	Other	-7.94366	8.93974
TCCTTTCGTTACCCTC-1-0	0	0	0	Cancer-associated fibroblast	Other	9.85607	-2.77266
TCGCACTCACACACGC-1-0	0	0	0	Cancer-associated fibroblast	Other	8.0427	-4.46215
GCATCTCAGACCTCCG-1-0	0	0	0	Pericyte	Other	5.21603	2.75087
AGCGCCAGTCACCGCA-1-0	3.4801	0	0	Epithelial (non-malignant)	Other	-5.01295	-7.60234
GGGAGTAAGTCTGGAG-1-0	0	0	0	Cancer-associated fibroblast	Other	9.46011	-3.28596
TCATCCGAGCTGTGCC-1-0	0	0	0	Lymphoid	Other	0.155772	6.88608
GAGGGTACACGAAGAC-1-0	0	0	0	Cancer-associated fibroblast	Other	8.0519	-2.627
CTATCTAGTCTTCTAT-1-0	0	1.83646	0	Cancer-associated fibroblast	Other	7.119	-6.83639
ATCCACCGTTAAGGAT-1-0	0	0	0	Cancer-associated fibroblast	Other	8.64234	-3.0024
GTCTTTAAGCACCGAA-1-0	0	0	0	Cancer-associated fibroblast	Other	10.1904	-3.04042
TTCCTCTAGAAATGGG-1-0	2.82572	0	0	Epithelial (non-malignant)	Other	-6.94853	-3.90401
TCCACGTTCGGTAGAG-1-0	0	0	0	Epithelial (non-malignant)	Other	-6.90249	-2.70132
CCGGTAGAGGTAATCA-1-0	0	0	0	Cancer-associated fibroblast	Other	8.15701	-2.15713
CTGAATGTCACTCACC-1-0	0	0	0	Cancer-associated fibroblast	Other	6.74544	-6.46583
GCATTAGTCCAATGCA-1-0	0	0	0	Cancer-associated fibroblast	Other	7.52349	-1.93159
GCGGATCAGGCAGCTA-1-0	0	0	0	Cancer-associated fibroblast	Other	8.09804	-4.49583
TCAGTCCCAGGATGAC-1-0	2.46163	1.85033	0	Epithelial (non-malignant)	Other	-2.39014	-4.56201
ATCACAGGTCTTGAAC-1-0	0	0	0	Cancer-associated fibroblast	Other	8.95996	-3.88717
AACAGGGTCTGCTGAA-1-0	0	0	0	Cancer-associated fibroblast	Other	10.4223	-2.71458
AGAAGCGAGCATACTC-1-0	2.46016	0	0	Epithelial (malignant)	Other	-4.9379	2.61685
GTTCTATAGAAGTCCG-1-0	0	0	0	Cancer-associated fibroblast	Other	7.42053	-4.42858
CTCCAACCAGTCGGAA-1-0	0	0	0	Cancer-associated fibroblast	Other	8.63862	-4.75849
TCAGCCTCAAATGAAC-1-0	0	0	0	Myeloid	Other	-7.58981	8.4482
CACTGTCCATCTCAAG-1-0	0	1.87937	0	Cancer-associated fibroblast	Other	8.60261	-3.28519
TTCTAACGTCCACTTC-1-0	3.1071	1.84673	0	Epithelial (non-malignant)	Other	-7.79201	-4.36293
GCACTAAAGGGCCAAT-1-0	0	0	0	Myeloid	Other	-8.01556	8.26032
ATCGGATGTGAGATTA-1-0	0	0	0	Cancer-associated fibroblast	Other	7.47874	-4.23565
TCACGGGTCACAAGGG-1-0	0	0	0	Cancer-associated fibroblast	Other	7.06712	-5.81476
TCTCACGAGCATCAGG-1-0	0	0	0	Cancer-associated fibroblast	Other	6.50874	-6.42248
CGGAATTAGGACTTCT-1-0	3.50691	0	0	Epithelial (malignant)	Other	-4.72216	2.64435
ATGTCTTAGTGGTGGT-1-0	0	0	0	Cancer-associated fibroblast	Other	10.2662	-3.5395
GTAGATCAGGCCTAGA-1-0	0	0	0	Cancer-associated fibroblast	Other	7.82905	-4.53993
GCGAGAAGTATGGAAT-1-0	0	0	0	Epithelial (non-malignant)	Other	-7.81988	-4.03913
ATGCATGAGTTCATCG-1-0	0	0	0	Cancer-associated fibroblast	Other	9.27933	-2.75687
TGACTCCGTGTCCGGT-1-0	0	0	0	Cancer-associated fibroblast	Other	9.24747	-3.55755
GGGTGTCAGAATAGTC-1-0	0	0	0	Cancer-associated fibroblast	Other	7.7161	-4.47933
ACAACCAGTGTCCACG-1-0	0	1.84628	0	Epithelial (malignant)	Other	-4.07036	-4.68902
GGGTTATAGGTTTGAA-1-0	0	0	0	Cancer-associated fibroblast	Other	9.5503	-3.13372
TGTTCATAGCATGTTC-1-0	2.45967	0	0	Epithelial (non-malignant)	Other	-6.35719	-2.30307
CTATCTATCTCGCGTT-1-0	1.85214	0	0	Epithelial (malignant)	Other	-3.79021	3.50179
TCCCATGCAAACCACT-1-0	0	0	0	Pericyte	Other	3.77747	-0.445039
GGGCGTTAGCCAAGTG-1-0	1.85124	0	0	Epithelial (non-malignant)	Other	-6.7351	-2.31525
TATTTCGTCTATTTCG-1-0	2.47001	1.85806	0	Epithelial (non-malignant)	Other	-6.94505	-2.91676
TTGTTTGCAGGTGACA-1-0	3.13244	0	0	Epithelial (non-malignant)	Other	-7.48584	-1.85639
TGCTCGTAGCACACAG-1-0	0	0	0	Cancer-associated fibroblast	Other	8.34934	-5.82224
ACGATCACAAATCAAG-1-0	0	0	0	Cancer-associated fibroblast	Other	7.74683	-4.65106
CGTGATATCCTCGCAT-1-0	0	0	0	Cancer-associated fibroblast	Other	9.4092	-3.40073
CCTCACAGTGGCTTGC-1-0	0	0	0	Cancer-associated fibroblast	Other	7.52754	-2.67202
ATTACTCTCCTCTAAT-1-0	0	0	0	Cancer-associated fibroblast	Other	8.88106	-4.56884
AACAAGACAGTATACC-1-0	1.8654	0	0	Epithelial (non-malignant)	Other	-7.08635	-3.06586
GAAGAATCATGTGCCG-1-0	0	1.90765	0	Cancer-associated fibroblast	Other	10.0761	-3.30581
GGATCTACATTGCCGG-1-0	0	0	0	Cancer-associated fibroblast	Other	8.03768	-3.78583
GTGCTGGAGAGAGTGA-1-0	3.51637	0	0	Epithelial (non-malignant)	Other	-7.12076	-4.76367
TACGGTATCTGTCAGA-1-0	0	0	0	Epithelial (malignant)	Other	-2.68228	-4.58979
TAACGACCACATATCG-1-0	2.48298	0	0	Epithelial (malignant)	Other	-1.61061	-6.0989
GGAGGATGTAACGATA-1-0	0	0	0	Cancer-associated fibroblast	Other	9.1529	-1.68608
ACCATTTTCCTGTACC-1-0	0	0	0	Endothelial	Other	8.63012	7.23687
ACGATGTCACCCTGAG-1-0	0	0	0	Cancer-associated fibroblast	Other	8.89983	-3.9186
TCAAGCATCCGCATAA-1-0	0	0	0	Endothelial	Other	6.97123	8.11433
AATCGTGGTTGCATCA-1-0	1.87049	0	0	Epithelial (non-malignant)	Other	-5.09602	-3.40837
AGGGTTTTCATCTATC-1-0	0	0	0	Cancer-associated fibroblast	Other	7.56744	-3.46324
GATGATCAGCCGAATG-1-0	0	0	0	Cancer-associated fibroblast	Other	7.51817	-3.57683
GCAGTTAGTCCAAATC-1-0	0	0	0	Cancer-associated fibroblast	Other	6.81437	-3.19407
ATGGAGGGTCCGTACG-1-0	0	0	0	Myeloid	Other	-7.72659	7.75897
TTGCCTGTCCACCTCA-1-0	0	0	0	Cancer-associated fibroblast	Other	9.39116	-2.47754
TTAGTCTTCCGTTTCG-1-0	0	0	0	Cancer-associated fibroblast	Other	7.67532	-3.35169
CTGTATTCATCGTCCT-1-0	1.87003	0	0	Epithelial (malignant)	Other	-4.62166	3.42857
TCCTCCCGTCTAACGT-1-0	0	0	0	Cancer-associated fibroblast	Other	8.21283	-5.31786
GTTTGGAAGACAAGCC-1-0	2.8675	0	0	Epithelial (non-malignant)	Other	-7.03903	-5.30868
GGAGATGCATCGTCCT-1-0	0	0	0	Epithelial (non-malignant)	Other	-7.54617	-2.31427
ATTCTTGAGCTACTGT-1-0	0	0	0	Endocrine	Other	-1.1725	12.8844
GGACGTCCATCAGCAT-1-0	0	0	0	Cancer-associated fibroblast	Other	8.48863	-2.78931
ATTCATCAGTCGAATA-1-0	0	0	0	Cancer-associated fibroblast	Other	8.08383	-3.11113
GATCGTAGTGATTAGA-1-0	0	0	0	Epithelial (malignant)	Other	-3.69623	2.54048
CACTGTCGTAACCCGC-1-0	0	0	0	Epithelial (non-malignant)	Other	-4.07328	-4.26685
GAAATGAAGCCGGAAT-1-0	0	0	0	Myeloid	Other	-8.41327	8.87474
CTTACCGGTATAGGAT-1-0	0	0	0	Epithelial (malignant)	Other	-4.26005	3.1251
TTTGACTCAAACACGG-1-0	0	0	0	Cancer-associated fibroblast	Other	8.0224	-4.0956
CGCATAAAGGTACATA-1-0	0	0	0	Myeloid	Other	-7.99004	9.23819
GTCCCATCACTTGAGT-1-0	0	0	0	Pericyte	Other	5.59986	2.50403
GCCATGGAGCTAAGTA-1-0	0	0	0	Cancer-associated fibroblast	Other	9.6514	-3.0778
GTTGTGATCCATCTGC-1-0	0	0	0	Endocrine	Other	0.320792	12.2742
ATTTCACAGCCTCAGC-1-0	0	1.87796	0	Epithelial (malignant)	Other	-4.33786	3.76348
ACTCCCATCCTATGGA-1-0	1.88788	0	0	Epithelial (non-malignant)	Other	-5.11053	-2.26022
GCACGGTTCTACGGGC-1-0	0	0	0	Cancer-associated fibroblast	Other	7.55326	-3.41754
GTAGATCTCCGGACGT-1-0	2.50283	0	0	Epithelial (malignant)	Other	-1.66926	-5.78274
ATCCTATTCATTGGTG-1-0	2.50078	0	0	Epithelial (malignant)	Other	-1.43376	-5.92109
CTCCAACAGGAGTATT-1-0	0	0	0	Cancer-associated fibroblast	Other	9.18595	-2.09005
TACGTCCAGTAGACAT-1-0	0	0	0	Cancer-associated fibroblast	Other	8.87858	-2.90565
CTGTCGTAGTTTGAGA-1-0	0	0	0	Epithelial (malignant)	Other	-4.43607	1.51418
TCGGGCACAATCAGCT-1-0	0	0	0	Cancer-associated fibroblast	Other	6.56099	-6.92688
CCCGGAATCATCCTGC-1-0	0	0	0	Myeloid	Other	-7.66469	8.68751
GAGTCTAAGTGTTCCA-1-0	2.88861	0	0	Epithelial (malignant)	Other	-2.86051	-4.52683
TGCAGATCACAAGTGG-1-0	0	0	0	Endocrine	Other	-0.281579	12.6098
GTCACGGAGAAGGTAG-1-0	0	0	0	Cancer-associated fibroblast	Other	9.23997	-2.65791
TCACACCAGGATTCAA-1-0	0	0	0	Cancer-associated fibroblast	Other	7.0804	-3.20654
ACCTGTCCAGCGATTT-1-0	0	0	0	Myeloid	Other	-7.81452	9.37036
TAGGTACAGTGCACTT-1-0	1.90424	0	0	Epithelial (non-malignant)	Other	-6.95587	-1.6143
TTCCTTCCAGTCTCTC-1-0	0	2.52052	0	Cancer-associated fibroblast	Other	6.37669	-5.84631
GGGACCTTCGAGAATA-1-0	0	0	0	Cancer-associated fibroblast	Other	8.06157	-4.1444
CCACAAAGTTCCGTTC-1-0	2.51215	0	0	Epithelial (malignant)	Other	-4.01994	3.76663
AGAGCAGGTGACGCCT-1-0	0	0	0	Cancer-associated fibroblast	Other	8.78531	-4.18033
GCTGCAGCACCCTTGT-1-0	0	0	0	Cancer-associated fibroblast	Other	7.81112	-4.83888
TCCTTTCAGGCAGTCA-1-0	0	0	0	Cancer-associated fibroblast	Other	7.66565	-4.10566
CCTAAGAGTAGGGAGG-1-0	0	0	0	Epithelial (non-malignant)	Other	-7.4097	-4.5623
TCCCACATCCTGTTGC-1-0	2.90859	0	0	Epithelial (malignant)	Other	-3.76008	2.75819
AGCGTCGCAATTGGTC-1-0	0	0	0	Cancer-associated fibroblast	Other	8.10097	-3.53352
CTTCTAAAGGTAGACC-1-0	2.5221	0	0	Epithelial (malignant)	Other	-4.21833	3.12511
ACCCTCAAGGGTTGCA-1-0	0	0	0	Epithelial (malignant)	Other	-4.71974	4.0691
GTCTCACGTTGTAGCT-1-0	0	0	0	Cancer-associated fibroblast	Other	6.74497	-7.0829
TATTCCACATCCTGTC-1-0	0	0	0	Lymphoid	Other	-0.0514674	6.90647
ACTTCCGCAGGCAATG-1-0	0	0	0	Endothelial	Other	7.00224	7.96105
TTGAACGGTTGAGGAC-1-0	0	0	0	Cancer-associated fibroblast	Other	8.0475	-4.10293
AAGTCGTTCCAAACCA-1-0	0	0	0	Endothelial	Other	6.25513	7.85539
ATTTCTGAGACCCTTA-1-0	0	0	0	Myeloid	Other	-8.1512	9.31465
GTAGGAGTCTCTGCTG-1-0	2.90641	1.91157	0	Epithelial (non-malignant)	Other	-3.55849	-4.74359
GTGGAAGAGTAACGTA-1-0	0	0	0	Cancer-associated fibroblast	Other	7.94556	-2.25249
ACGATGTTCCTCTAGC-1-0	0	0	0	Cancer-associated fibroblast	Other	7.54844	-4.0931
TAATCTCCAACAAGAT-1-0	0	0	0	Epithelial (non-malignant)	Other	-6.42485	-4.50346
AGGATCTTCCGTCACT-1-0	3.72029	0	0	Epithelial (non-malignant)	Other	-4.42295	-7.65132
CGCAGGTCACTTGAGT-1-0	3.7231	0	0	Epithelial (malignant)	Other	-4.30838	-6.47157
AAGCGTTCAGTTGTCA-1-0	1.90765	0	0	Epithelial (non-malignant)	Other	-3.42218	-5.42859
GTAACCACATTCAGGT-1-0	2.92014	0	0	Epithelial (malignant)	Other	-4.49221	2.85323
TGAACGTAGTTGGAGC-1-0	1.90814	0	0	Pericyte	Other	7.44076	2.22956
TGATTTCCAATAGGGC-1-0	0	0	0	Cancer-associated fibroblast	Other	6.58476	-4.27579
CGAGTTATCTTGCAGA-1-0	0	0	0	Cancer-associated fibroblast	Other	7.56391	-2.0663
TTCTCTCCAGGCAATG-1-0	0	0	0	Cancer-associated fibroblast	Other	8.86608	-2.04672
CATCAAGGTCTACAAC-1-0	0	0	0	Cancer-associated fibroblast	Other	9.4126	-2.2857
TCTGGCTCACTCCTGT-1-0	0	0	0	Cancer-associated fibroblast	Other	7.31676	-2.89897
TTTGGAGGTGGTCTCG-1-0	0	0	0	Cancer-associated fibroblast	Other	9.8763	-3.98464
AGGTCTACAGAGTTGG-1-0	0	0	0	Cancer-associated fibroblast	Other	9.48863	-3.81396
ATCGTCCCATCACGGC-1-0	0	0	0	Lymphoid	Other	-0.15299	7.30399
AGTAGCTTCGACGCTG-1-0	0	0	0	Cancer-associated fibroblast	Other	8.65251	-2.02086
AGGCCACAGACCAGAC-1-0	0	0	0	Myeloid	Other	-6.69896	9.57947
GTGGAGATCTCATTAC-1-0	0	0	0	Cancer-associated fibroblast	Other	8.97346	-2.26608
GGAGATGGTACGAGTG-1-0	0	0	0	Epithelial (malignant)	Other	-4.66236	3.0079
ACCCTCATCTAAGGAA-1-0	0	0	0	Lymphoid	Other	0.507566	7.07389
AGTGTTGTCGCTGATA-1-0	0	0	0	Cancer-associated fibroblast	Other	6.81121	-6.67142
CGTGCTTGTATCAAGA-1-0	0	0	0	Cancer-associated fibroblast	Other	7.13088	-2.08602
AAAGTCCAGAATAGTC-1-0	0	0	0	Cancer-associated fibroblast	Other	7.39437	-3.46332
TTGCTGCGTTGGCTAT-1-0	0	0	0	Cancer-associated fibroblast	Other	8.61368	-3.61377
CTTCCTTAGCCAGAGT-1-0	0	0	0	Cancer-associated fibroblast	Other	6.55941	-3.84775
CCTTGTGAGACCACGA-1-0	1.92495	0	0	Epithelial (malignant)	Other	-0.671537	-3.46742
GTTGTAGTCTGGCCAG-1-0	0	0	0	Cancer-associated fibroblast	Other	8.83938	-3.58492
TAATTCCGTCAAGGCA-1-0	0	0	0	Cancer-associated fibroblast	Other	9.36148	-2.37659
TTTATGCGTCTGCATA-1-0	1.93249	0	0	Epithelial (malignant)	Other	-2.37945	-5.81371
TGGATGTAGAAACACT-1-0	1.9442	0	0	Epithelial (malignant)	Other	-4.77209	2.37947
TTCTTCCAGAAGCTCG-1-0	0	1.97456	0	Cancer-associated fibroblast	Other	9.04748	-1.88419
AAGGAATAGTGGTGAC-1-0	0	0	0	Cancer-associated fibroblast	Other	7.67971	-2.27522
AGTGCCGAGGAAAGAC-1-0	0	0	3.62994	Epithelial (malignant)	Other	1.85163	-3.38917
TCGGGCATCGCGGACT-1-0	0	0	0	Cancer-associated fibroblast	Other	8.41653	-3.38414
GACGTTATCTCAATCT-1-0	1.94317	0	0	Epithelial (malignant)	Other	-2.06925	-5.25184
TGTAAGCTCAGACCTA-1-0	0	0	0	Cancer-associated fibroblast	Other	7.86146	-3.69939
CAGGGCTGTCTATGAC-1-0	0	0	0	Epithelial (non-malignant)	Other	-6.20192	-2.57258
TATCAGGCAAAGCGTG-1-0	0	0	0	Epithelial (non-malignant)	Other	-6.33503	-2.73552
CTTCCTTTCTACGCGG-1-0	0	0	0	Cancer-associated fibroblast	Other	7.88595	-1.9461
ATGATCGTCGTTAGTG-1-0	0	0	0	Cancer-associated fibroblast	Other	8.75102	-2.17863
GATTCGAGTTCATCTT-1-0	0	0	0	Vascular smooth muscle	Other	7.10059	-3.70984
GTCATGACAGCTGAGA-1-0	0	0	0	Cancer-associated fibroblast	Other	8.21151	-3.71618
CCTCTCCGTTACGCCG-1-0	0	0	0	Cancer-associated fibroblast	Other	6.5463	-3.66838
CCACCATGTGCAATAA-1-0	0	0	0	Cancer-associated fibroblast	Other	7.75487	-4.29688
ACACTGATCACCATGA-1-0	0	1.96554	0	Cancer-associated fibroblast	Other	6.23567	-5.4999
TTTACCAAGCCACTCG-1-0	0	0	0	Cancer-associated fibroblast	Other	8.30754	-3.99592
ACGGGTCAGGAAAGGT-1-0	0	0	0	Epithelial (non-malignant)	Other	-6.65092	-1.34644
CCGGACATCGAACCTA-1-0	0	0	0	Cancer-associated fibroblast	Other	7.36289	-3.23801
ATTATCCAGTACCCTA-1-0	0	0	0	Cancer-associated fibroblast	Other	6.95174	-3.04619
AAAGGATCACAGCCTG-1-0	0	0	0	Epithelial (malignant)	Other	-4.66717	2.89654
ACCCAAAAGGTCTACT-1-0	0	0	0	Cancer-associated fibroblast	Other	7.85874	-2.23534
CGGAATTGTCAGTCTA-1-0	0	1.9719	0	Epithelial (non-malignant)	Other	-7.51968	-1.63307
GGTGGCTTCCGTGGCA-1-0	0	1.9735	0	Cancer-associated fibroblast	Other	6.50389	-3.13896
ATCAGGTCACGGCCAT-1-0	2.57535	0	0	Epithelial (malignant)	Other	-3.76168	-4.40454
CCGGTGACATTCTCTA-1-0	0	0	0	Myeloid	Other	-6.97822	9.61057
GCAGCTGCACGTTCGG-1-0	2.58834	0	0	Epithelial (non-malignant)	Other	-7.30182	-2.95939
GTTCATTTCGGACGTC-1-0	0	0	0	Epithelial (non-malignant)	Other	-7.38735	-2.84533
TCTCACGAGGCATCAG-1-0	0	0	0	Cancer-associated fibroblast	Other	9.2085	-2.27166
AAGACTCCACGTATAC-1-0	0	0	0	Epithelial (malignant)	Other	-4.07171	2.5338
GTGATGTCACCTCGTT-1-0	2.96961	0	0	Epithelial (non-malignant)	Other	-6.19463	-3.42292
AGGGCCTTCAGGACGA-1-0	0	0	0	Cancer-associated fibroblast	Other	7.34652	-5.52128
GTATTTCAGAGAGGTA-1-0	0	0	0	Endothelial	Other	4.56909	6.02879
TTCGCTGAGGGTCAAC-1-0	0	0	0	Pericyte	Other	7.52729	-3.57021
CACAGATAGTCAATCC-1-0	0	2.01855	0	Cancer-associated fibroblast	Other	7.9688	-2.0012
CCCGGAACACCTGCGA-1-0	0	0	0	Epithelial (malignant)	Other	-4.3926	3.0408
AGGACGATCTTCTAAC-1-0	0	0	0	Lymphoid	Other	-1.58336	6.37362
TATTCCACATGCACTA-1-0	0	0	0	Epithelial (malignant)	Other	-4.19218	3.61856
AGAACAAAGCTCTGTA-1-0	0	0	0	Cancer-associated fibroblast	Other	8.62077	-3.08916
AAGTACCCATTGGGAG-1-0	0	0	0	Cancer-associated fibroblast	Other	9.06069	-2.87902
CAAGGGAAGTAACGAT-1-0	0	0	0	Endocrine	Other	-0.668715	12.8967
CATCCCAAGATAGCTA-1-0	0	0	0	Lymphoid	Other	0.0154822	6.72555
TGGGAGATCACACCGG-1-0	0	0	0	Cancer-associated fibroblast	Other	9.31292	-2.45698
GTCTACCGTTTATGCG-1-0	0	0	0	Cancer-associated fibroblast	Other	6.18428	0.992168
GCTCAAATCTACGGTA-1-0	1.97992	0	0	Epithelial (malignant)	Other	-5.02913	3.36415
AGCTTCCTCCATAGGT-1-0	0	0	0	Myeloid	Other	-7.69781	8.77796
ACTTTGTAGTCCCGGT-1-0	0	0	0	Epithelial (non-malignant)	Other	-7.13365	-5.05928
GCTGGGTCAAAGGATT-1-0	0	0	0	Cancer-associated fibroblast	Other	8.1537	-1.98036
CCCGGAACATGCAGGA-1-0	0	0	0	Cancer-associated fibroblast	Other	9.24539	-4.58947
GCCGATGGTTCTCAGA-1-0	0	0	0	Epithelial (non-malignant)	Other	-6.96409	-4.54571
GTCGTAAAGTTCAACC-1-0	0	0	0	Cancer-associated fibroblast	Other	8.92585	-2.54477
ATTGGGTGTTTGGAAA-1-0	0	0	0	Cancer-associated fibroblast	Other	6.78373	-5.10365
CGGAGAACACTAGGTT-1-0	4.15597	1.98532	0	Epithelial (non-malignant)	Other	-5.23029	-6.80444
ACGGGTCTCCTATTGT-1-0	0	0	0	Cancer-associated fibroblast	Other	10.055	-3.54291
CATCAAGCAGTTGGTT-1-0	0	0	0	Myeloid	Other	-7.62656	8.68388
GTATTTCCATAGGTAA-1-0	0	0	0	Cancer-associated fibroblast	Other	6.78121	-7.05611
TCGGGCAAGTATGATG-1-0	0	0	0	Cancer-associated fibroblast	Other	9.13329	-3.29845
GTGATGTAGGAGGGTG-1-0	0	0	0	Cancer-associated fibroblast	Other	8.58482	-3.17821
ATCAGGTAGGAGCAAA-1-0	0	0	0	Cancer-associated fibroblast	Other	8.12171	-5.37756
CTCCGATTCTAGCCTC-1-0	2.98612	0	0	Epithelial (non-malignant)	Other	-3.65641	-3.99648
GTGGCGTGTGCACATT-1-0	0	0	0	Myeloid	Other	-7.08481	8.67308
GTTCTATAGGACAAGA-1-0	2.99992	0	0	Epithelial (malignant)	Other	-4.39503	2.23568
GACTTCCAGGAACTCG-1-0	0	0	0	Cancer-associated fibroblast	Other	8.13405	-4.41284
CACTTCGTCGCTGTCT-1-0	0	0	0	Cancer-associated fibroblast	Other	9.63941	-3.4463
CGTAGTAAGCACTGGA-1-0	0	0	0	Cancer-associated fibroblast	Other	6.34939	-5.4143
AGGAATAGTATGGAGC-1-0	0	0	0	Myeloid	Other	-8.55318	8.50607
TCACAAGGTGTGAGCA-1-0	0	0	0	Epithelial (non-malignant)	Other	-5.97284	-4.70169
AGGGCTCTCAGGGATG-1-0	0	0	0	Cancer-associated fibroblast	Other	9.14816	-2.46236
GGAACCCAGACGGTCA-1-0	0	0	0	Cancer-associated fibroblast	Other	7.74975	-2.67802
GTTGCTCAGCAAATCA-1-0	0	0	0	Cancer-associated fibroblast	Other	8.04794	-3.64818
CTATCTAGTTACCCAA-1-0	0	0	0	Cancer-associated fibroblast	Other	7.52759	-1.71274
CCTTGTGCAAGCAATA-1-0	1.99899	0	0	Epithelial (malignant)	Other	-3.92446	3.47136
CTCACTGAGCACTTTG-1-0	0	0	0	Cancer-associated fibroblast	Other	8.09196	-3.57908
ATCCTATAGCATGCAG-1-0	0	0	0	Cancer-associated fibroblast	Other	8.64926	-3.06561
ACCATTTTCGATAACC-1-0	0	0	0	Cancer-associated fibroblast	Other	7.9769	-4.48452
AAAGGTAAGTTAGTGA-1-0	0	0	0	Cancer-associated fibroblast	Other	5.6193	-4.78978
AGTTAGCAGTTGGCGA-1-0	0	0	0	Cancer-associated fibroblast	Other	8.55628	-2.27896
GTCATTTTCCACGGGT-1-0	0	0	0	Cancer-associated fibroblast	Other	8.92065	-5.0652
GTTCTATCAGTCCGTG-1-0	0	0	0	Myeloid	Other	-8.44327	8.85942
TCAGTGAGTGTTCAGT-1-0	2.00342	0	0	Epithelial (malignant)	Other	-2.39163	-5.21404
ACGGGTCTCAGTCATG-1-0	2.00787	0	0	Epithelial (malignant)	Other	-4.80535	3.81607
TTCCTTCTCGAATCCA-1-0	0	0	0	Cancer-associated fibroblast	Other	7.66879	-3.941
GGTGTCGTCACCTCTG-1-0	0	0	0	Cancer-associated fibroblast	Other	8.59633	-3.10673
GCCAGGTTCACCTCTG-1-0	0	0	0	Cancer-associated fibroblast	Other	9.39009	-3.20704
TCGACGGCAGGCGATA-1-0	0	0	0	Cancer-associated fibroblast	Other	8.51744	-2.08276
CACAGGCCATACACCA-1-0	0	0	0	Epithelial (malignant)	Other	-4.51243	4.02836
GTTGAACTCACAGAGG-1-0	2.00286	0	0	Epithelial (non-malignant)	Other	-6.28151	-3.8603
AGATAGATCTAACGCA-1-0	0	0	0	Cancer-associated fibroblast	Other	6.38939	-6.25082
TTCCGTGCACCGCTGA-1-0	0	0	0	Cancer-associated fibroblast	Other	8.38433	-3.21708
ACTGCAAAGTGCACTT-1-0	0	0	0	Myeloid	Other	-7.77283	9.04689
GAGTCTACAGGAGACT-1-0	2.63512	0	0	Epithelial (non-malignant)	Other	-6.40806	-5.10976
GTAGTACTCATGACAC-1-0	0	0	0	Cancer-associated fibroblast	Other	8.49796	-1.95771
AGCGTATCATCCGGTG-1-0	0	0	0	Myeloid	Other	-8.15662	9.08013
TAGAGTCAGTTTCGGT-1-0	0	0	0	Cancer-associated fibroblast	Other	8.76969	-3.24332
TGTCAGAGTATCACCA-1-0	0	0	0	Cancer-associated fibroblast	Other	8.84842	-2.65572
GATGATCTCTAAGCGT-1-0	0	0	0	Cancer-associated fibroblast	Other	7.63012	-2.18472
GCATGATCAAGATTGA-1-0	2.63332	0	0	Epithelial (non-malignant)	Other	-6.1712	-4.28989
AATGACCAGTCCGCCA-1-0	0	0	0	Epithelial (non-malignant)	Other	-7.55289	-4.08397
GATCACAGTAAGATTG-1-0	0	0	0	Cancer-associated fibroblast	Other	6.94423	-4.66297
CATACCCGTGGACTAG-1-0	0	0	0	Cancer-associated fibroblast	Other	9.6562	-3.26058
GACATCAGTAGATCGG-1-0	0	0	0	Cancer-associated fibroblast	Other	8.42695	-2.80745
CGACAGCCACGAGAAC-1-0	0	0	0	Cancer-associated fibroblast	Other	7.63168	-3.72951
AAAGTCCAGACGCTCC-1-0	0	0	0	Cancer-associated fibroblast	Other	7.58686	-1.89023
CTGTACCAGTCGAAGC-1-0	2.64539	0	0	Epithelial (malignant)	Other	-4.89797	2.73746
CGAGAAGAGCATCGAG-1-0	0	0	0	Epithelial (non-malignant)	Other	-5.45083	-3.01591
CTTGAGAAGCCGGAAT-1-0	2.64297	0	0	Epithelial (non-malignant)	Other	-7.23058	-3.69427
GAGAGGTCAACCAATC-1-0	0	0	0	Pericyte	Other	7.36354	-2.50246
GTGTTCCGTTAGCTAC-1-0	0	0	0	Cancer-associated fibroblast	Other	8.26028	-2.61407
AGCGTATTCCATCGTC-1-0	0	0	0	Cancer-associated fibroblast	Other	7.4878	-3.55627
CAGATCAGTCACTCAA-1-0	0	0	0	Schwann	Other	1.99298	3.64194
TCCTCCCTCCTACAAG-1-0	0	0	0	Cancer-associated fibroblast	Other	9.06695	-3.55131
CAATGACGTCAACATC-1-0	0	0	0	Cancer-associated fibroblast	Other	8.18408	-2.50061
CTCCACAGTGACACAG-1-0	0	0	0	Cancer-associated fibroblast	Other	8.1463	-2.03614
GGGTATTGTCCCTCAT-1-0	0	0	0	Cancer-associated fibroblast	Other	8.92433	-2.78517
CTCCATGCAGATCCTA-1-0	0	0	0	Cancer-associated fibroblast	Other	7.43175	-4.40794
TCTATCAGTGCTGCAC-1-0	0	0	0	Cancer-associated fibroblast	Other	7.41491	-3.5471
CATTGCCTCATGAGTC-1-0	3.31255	0	0	Epithelial (malignant)	Other	-3.43785	2.77475
TGCTGAAGTGCCCGTA-1-0	0	0	0	Pericyte	Other	8.61729	-2.89022
TCTATACCAAATCAGA-1-0	0	0	0	Cancer-associated fibroblast	Other	6.84672	-4.53589
GTCGTTCGTCCAGCGT-1-0	3.02816	0	0	Epithelial (non-malignant)	Other	-6.95495	-2.40359
CACAACAAGGCTTCCG-1-0	2.65088	0	0	Epithelial (malignant)	Other	-7.13944	-6.58422
GGAAGTGCAGCTGAGA-1-0	0	0	0	Cancer-associated fibroblast	Other	8.68639	-2.64956
ACCACAAAGCCAGACA-1-0	3.02879	0	0	Epithelial (non-malignant)	Other	-4.33341	-5.54531
CCGATGGTCATTACTC-1-0	0	0	0	Cancer-associated fibroblast	Other	6.45407	-5.92116
TGCAGATGTATACGGG-1-0	0	0	0	Epithelial (non-malignant)	Other	-7.4072	-1.69438
GTCGTAAGTTCCGGTG-1-0	0	0	0	Cancer-associated fibroblast	Other	8.96124	-4.61181
GTCGCGATCACCACAA-1-0	0	0	0	Cancer-associated fibroblast	Other	8.74802	-3.69078
GACATCATCGGTGTAT-1-0	0	0	0	Cancer-associated fibroblast	Other	6.62751	-5.12495
AGTGCCGAGCGTATGG-1-0	0	0	0	Cancer-associated fibroblast	Other	6.6577	-4.72376
GGTGAAGCAAAGCTCT-1-0	0	0	0	Cancer-associated fibroblast	Other	9.94492	-3.25269
CTTTCGGAGTGGATAT-1-0	0	0	0	Cancer-associated fibroblast	Other	8.41603	-2.95436
GCGAGAAGTGTGTACT-1-0	2.03457	0	0	Epithelial (non-malignant)	Other	-7.20824	-3.69698
GGGTGAAGTGGCAACA-1-0	0	0	0	Cancer-associated fibroblast	Other	7.85975	-3.54188
TGGTAGTAGTAGATCA-1-0	0	0	0	Cancer-associated fibroblast	Other	8.43691	-2.67103
TTTGTTGGTACAGAGC-1-0	0	0	0	Cancer-associated fibroblast	Other	8.70252	-1.89968
TCTGTCGGTCTTTCAT-1-0	2.66756	0	0	Epithelial (non-malignant)	Other	-5.07895	-7.41735
TCAGGTATCGGTTAGT-1-0	0	0	0	Cancer-associated fibroblast	Other	7.93392	-2.88299
AGGCTGCCAATCTCGA-1-0	0	0	0	Cancer-associated fibroblast	Other	6.89725	-4.16192
GGGACTCTCGCCTATC-1-0	0	0	0	Cancer-associated fibroblast	Other	8.67026	-2.17283
CTCCCTCTCTGAGGCC-1-0	0	0	0	Epithelial (malignant)	Other	-4.22533	3.15166
ACTTATCGTCCTCATC-1-0	0	0	0	Cancer-associated fibroblast	Other	8.85792	-3.87928
CTTTCGGAGCATCCTA-1-0	2.66445	0	0	Epithelial (malignant)	Other	-5.02665	3.6089
CTAGGTAAGCACTCCG-1-0	0	0	0	Cancer-associated fibroblast	Other	7.64672	-2.53487
ATTCCTAAGTCGGCCT-1-0	0	2.08409	0	Cancer-associated fibroblast	Other	7.87756	-3.21522
TTGTTCAAGGATGCGT-1-0	0	0	0	Cancer-associated fibroblast	Other	8.60726	-3.47255
GTTACCCAGCTGCGAA-1-0	0	0	0	Epithelial (malignant)	Other	1.892	-3.4153
AGAACAAAGTTTGAGA-1-0	0	0	0	Lymphoid	Other	-0.339509	7.37108
CACGTGGGTACAGTAA-1-0	0	0	0	Cancer-associated fibroblast	Other	8.46227	-2.07021
CATAGACAGCTCTTCC-1-0	0	0	0	Cancer-associated fibroblast	Other	9.0945	-1.98835
CTATCTAGTTCCTAGA-1-0	0	0	0	Cancer-associated fibroblast	Other	6.85653	-6.57664
ACATTTCGTCACTCGG-1-0	0	0	0	Cancer-associated fibroblast	Other	7.71214	-2.95489
TCATCATCAGCGTAGA-1-0	0	0	0	Cancer-associated fibroblast	Other	7.72091	-2.90251
GCTACAACAAGGCGTA-1-0	0	0	0	Cancer-associated fibroblast	Other	6.17059	-5.88931
CCTGTTGAGATCCGAG-1-0	0	0	0	Cancer-associated fibroblast	Other	9.15052	-3.70601
CCTGTTGAGTGTTGAA-1-0	0	0	0	Cancer-associated fibroblast	Other	6.84196	-4.93253
ATGTCTTTCCTTGACC-1-0	0	0	0	Myeloid	Other	-7.26647	8.54746
CCTTTGGCAGTGGTGA-1-0	0	0	0	Cancer-associated fibroblast	Other	6.62723	-5.19664
GGGTTATAGCGTGTTT-1-0	0	0	0	Myeloid	Other	-5.41212	8.17165
CACTTCGCAGCAAGAC-1-0	0	0	0	Cancer-associated fibroblast	Other	9.69979	-3.52883
GACTCAATCCCACAGG-1-0	0	0	0	Cancer-associated fibroblast	Other	7.62165	-3.25812
TTGGGCGGTGGCATCC-1-0	0	0	0	Cancer-associated fibroblast	Other	8.82749	-2.86956
TACGCTCCAAATGAAC-1-0	0	0	0	Cancer-associated fibroblast	Other	7.56647	-2.00476
TCGCAGGGTCTTCCGT-1-0	0	0	0	Epithelial (malignant)	Other	-4.47493	3.30167
AGGCCACAGACATAAC-1-0	0	0	0	Cancer-associated fibroblast	Other	7.68333	-3.70191
ACGATGTCAACGACTT-1-0	0	0	0	Cancer-associated fibroblast	Other	8.19627	-4.02772
CTCTCAGAGGACGGAG-1-0	3.06054	0	0	Epithelial (malignant)	Other	-8.73653	-5.1585
CCCTCAAGTTCGGACC-1-0	0	0	0	Myeloid	Other	-6.49687	8.54467
GTTAGTGTCCGGCTTT-1-0	0	0	0	Cancer-associated fibroblast	Other	7.05142	-3.69597
CCTCACAGTCTACGTA-1-0	0	2.07857	0	Cancer-associated fibroblast	Other	6.64853	-5.38837
GACAGCCAGGGAGGCA-1-0	0	0	0	Cancer-associated fibroblast	Other	7.29932	-3.80311
TTCTGTAGTTTGTTGG-1-0	0	0	0	Myeloid	Other	-7.18252	8.89327
TCACACCTCCTGTAGA-1-0	0	0	0	Lymphoid	Other	-0.36925	7.02722
[truncated: 114,025 more rows]

## Sheet: EDF3b (panel 2)
	CYP3A5	GATA6	KRT17	Level 1 Annotation	new_treatment	X_umap-0	X_umap-1
TTTCATGCATGACTGT-1-1	0	0	0	Epithelial (malignant)	Untreated	0.636776	-2.6766
TCCTTTCAGAGATGCC-1-1	0	1.61563	0	Epithelial (malignant)	Untreated	-4.55293	-5.06962
TACGTCCGTCGCTTAA-1-1	0	0.696615	1.10323	Epithelial (malignant)	Untreated	-0.572341	-3.67018
TGATTTCAGCGCCTTG-1-1	0	1.10573	3.79461	Epithelial (malignant)	Untreated	0.419129	-3.87048
ATGCGATTCGTAGGGA-1-1	0	0	3.51403	Epithelial (malignant)	Untreated	1.2	-3.96505
GTCGTAATCGTGCATA-1-1	1.39339	1.10492	1.39339	Epithelial (malignant)	Untreated	-3.3594	-5.55736
TATTGGGAGACGCCCT-1-1	0	1.11172	1.11172	Epithelial (malignant)	Untreated	-2.5649	-5.91706
CACGTGGAGTTGGCGA-1-1	0.710856	1.12215	2.5974	Epithelial (malignant)	Untreated	-0.348532	-3.10202
CCTCACAGTATGTCTG-1-1	0	0.702065	0	Epithelial (malignant)	Untreated	-4.04261	-6.33349
GTCCTCAGTCCTCCTA-1-1	0	0.700835	0	Epithelial (malignant)	Untreated	-5.16226	-6.26615
AATCGACTCCTTACCG-1-1	0	1.40573	0.706146	Epithelial (malignant)	Untreated	-1.26755	-3.19421
ATGAGTCGTTGAGTCT-1-1	0	1.11377	1.81067	Epithelial (malignant)	Untreated	-3.0989	-5.6044
TTGGATGAGTCTTGGT-1-1	0	1.40852	3.92076	Epithelial (malignant)	Untreated	0.387905	-4.00326
CCCTCAACACTTGACA-1-1	0	0	1.97599	Epithelial (malignant)	Untreated	-0.597348	-3.81226
CAAGAGGGTTCAGCTA-1-1	0	1.11522	0.705627	Epithelial (malignant)	Untreated	-2.96725	-5.59336
ACAAAGAGTGTCTCCT-1-1	1.11916	0.708597	0	Epithelial (malignant)	Untreated	-4.1677	-4.64884
AAGCATCGTGGCTAGA-1-1	0.716756	0	0	Epithelial (malignant)	Untreated	0.560832	-3.953
TGGCGTGAGTCCGCCA-1-1	0	1.1177	1.1177	Epithelial (malignant)	Untreated	-3.91568	-4.61473
GTCTTTAGTGACACAG-1-1	0	0.707918	0	Epithelial (malignant)	Untreated	-2.84001	-5.88086
TGATCAGGTAGCTTGT-1-1	0.714085	1.41754	0	Epithelial (malignant)	Untreated	-3.77729	-5.10501
TTGTTCATCTGTCCCA-1-1	0	1.14421	1.43745	Epithelial (malignant)	Untreated	-0.92279	-3.35249
ATAGGCTGTTCGGTAT-1-1	0	0.715098	0.715098	Epithelial (malignant)	Untreated	-4.33853	-4.13249
CCGTGAGGTAGATTAG-1-1	0	0	0	Epithelial (malignant)	Untreated	-4.05796	-6.44694
CATAAGCAGGACTGGT-1-1	0	0.721941	2.82591	Epithelial (malignant)	Untreated	-7.56037	-4.08026
ACCTGTCGTCCAAGAG-1-1	0	1.42039	1.64577	Epithelial (malignant)	Untreated	-4.06975	-5.57199
TCCTAATCATATCGGT-1-1	0	0	3.8672	Epithelial (malignant)	Untreated	0.239896	-3.51182
TGAGACTAGCCTGACC-1-1	0	0	0	Epithelial (malignant)	Untreated	-4.38585	-6.30235
TTACAGGAGTTGCCCG-1-1	0	1.1316	0	Epithelial (malignant)	Untreated	-3.63464	-4.7613
TGAGGGACAATCAAGA-1-1	0	0	0.72015	Epithelial (malignant)	Untreated	-0.263803	-3.65551
TTTAGTCCACGGCTAC-1-1	0	0	3.65111	Epithelial (malignant)	Untreated	-0.616643	-3.84866
TGGGATTTCGTTCCCA-1-1	1.1346	0	2.12641	Epithelial (malignant)	Untreated	-4.9345	-3.72565
GGTAGAGGTGACATCT-1-1	0	1.13898	0.723578	Epithelial (malignant)	Untreated	-3.46019	-6.29561
GAACGTTCAAACTCTG-1-1	0	1.13689	1.42926	Epithelial (malignant)	Untreated	-3.93115	-6.04247
GACCGTGCATTGAAAG-1-1	1.43192	0.723797	2.89015	Epithelial (malignant)	Untreated	0.248524	-4.15579
CCTCCTCAGCTAGTTC-1-1	1.13153	0	0	Epithelial (malignant)	Untreated	-3.84047	-5.32834
ACCCTTGCAGTCGCTG-1-1	0	0	1.4337	Epithelial (malignant)	Untreated	-3.42464	-5.238
CGTCCATAGTCTTCGA-1-1	0	0	1.44154	Epithelial (malignant)	Untreated	-8.28723	-3.49334
ATTACCTTCATGCTAG-1-1	0.724399	1.43281	2.13351	Epithelial (malignant)	Untreated	-3.89465	-5.23801
CGAGTGCAGAGCCGAT-1-1	0	1.14123	1.66036	Epithelial (malignant)	Untreated	-3.55856	-5.2022
GGGACAAAGGGATCAC-1-1	0	0	0.725387	Epithelial (malignant)	Untreated	-3.61117	-5.22572
CCCTCTCAGCGACCCT-1-1	0	1.43688	1.6633	Epithelial (malignant)	Untreated	-1.77881	-3.21562
CCTCATGGTTAGGGAC-1-1	0	1.44055	0	Epithelial (malignant)	Untreated	-4.74225	-6.86721
CTGTATTCAGCATGCC-1-1	0	0	1.85988	Epithelial (malignant)	Untreated	-0.868435	-3.8218
AGGGCTCCACTAACGT-1-1	0	0	2.37067	Epithelial (malignant)	Untreated	-0.577998	-3.87815
GTGTCCTCAAGTGGCA-1-1	0	0	1.66408	Epithelial (malignant)	Untreated	0.601537	-3.92276
AGGTCTAAGAAGAGCA-1-1	0.733843	0	0	Epithelial (malignant)	Untreated	-4.17309	-5.04525
TGCGATAGTGGCACTC-1-1	0	0	0	Epithelial (malignant)	Untreated	-5.4398	-7.78612
ATTTACCTCACAGTGT-1-1	0	0	1.16013	Epithelial (malignant)	Untreated	-0.809273	-3.49258
TCCTTCTAGCCGAACA-1-1	0	1.15378	2.37636	Epithelial (malignant)	Untreated	-3.17719	-5.60659
AATGGCTAGGTCGCCT-1-1	0	2.00731	0	Epithelial (malignant)	Untreated	-4.4745	-6.45743
GGGCTACTCTCAATCT-1-1	0.734069	0.734069	0	Epithelial (malignant)	Untreated	-2.39767	-5.95793
GACTCTCTCGTGCAGC-1-1	0.73582	0	2.37813	Epithelial (malignant)	Untreated	-2.14435	-5.73839
ATGAGGGGTGCTGTCG-1-1	0	1.4565	2.38626	Epithelial (malignant)	Untreated	-0.306007	-3.79679
AGGGCTCCATACACCA-1-1	0	0.736103	0	Epithelial (malignant)	Untreated	-3.60686	-5.45746
TAATTCCTCCCTTCCC-1-1	0	0.737751	0.737751	Epithelial (malignant)	Untreated	-5.22105	-7.64935
GAATCACTCCTGGGAC-1-1	0	0.740208	0	Epithelial (malignant)	Untreated	-6.07674	-7.38407
TTCATTGGTGACTCGC-1-1	0	0	1.45448	Epithelial (malignant)	Untreated	-3.65058	-4.85171
TATCAGGGTATCGATC-1-1	0	0	1.45482	Epithelial (malignant)	Untreated	-3.31216	-5.00602
ATCGTGATCGAGAATA-1-1	0.740093	0.740093	0.740093	Epithelial (malignant)	Untreated	-3.60853	-5.11325
GAGCCTGAGGTGAGCT-1-1	0	0.741874	0	Epithelial (malignant)	Untreated	-1.45527	-5.05086
CGAGTGCTCAGGAAGC-1-1	1.89227	1.17982	2.41072	Epithelial (malignant)	Untreated	-0.31829	-3.94606
CCCATTGCACCTGCGA-1-1	0	0	0	Epithelial (malignant)	Untreated	-4.95007	-3.26921
CTCCCTCCACCTGCGA-1-1	0	0	2.8036	Epithelial (malignant)	Untreated	-3.77163	-4.61928
GTTAGTGAGGTAGATT-1-1	0	1.16458	1.6881	Epithelial (malignant)	Untreated	-8.18245	-5.57932
CGGAGAAGTAGACAGC-1-1	0	0.746922	0	Epithelial (malignant)	Untreated	-3.00947	-5.29349
TCCTGCAAGTATGACA-1-1	0	1.16565	0	Epithelial (malignant)	Untreated	-4.77313	-3.75548
CACAGATTCTCTTAAC-1-1	0	0	1.46233	Epithelial (malignant)	Untreated	-4.67579	-6.20842
TCTACATTCGCGTGAC-1-1	0	0	3.65763	Epithelial (malignant)	Untreated	-1.84657	-5.06413
CGAGTGCAGTTAACAG-1-1	0	0	0	Epithelial (malignant)	Untreated	-3.44201	-6.0722
GTAGGAGAGAGCATCG-1-1	0	1.18201	1.18201	Epithelial (malignant)	Untreated	-3.54369	-5.39327
GACCGTGAGGACCCAA-1-1	0	1.175	1.47183	Epithelial (malignant)	Untreated	-5.04757	-6.11917
TCATGCCGTACCCACG-1-1	0.749502	2.17607	0	Epithelial (malignant)	Untreated	-4.36795	-5.77413
CTCCTTTTCCTACCGT-1-1	0	0.749679	2.29562	Epithelial (malignant)	Untreated	-3.76532	-4.70337
GTAGGTTCAGCTGCCA-1-1	0	0.752695	2.88148	Epithelial (malignant)	Untreated	-2.93799	-5.25587
CTATAGGAGCCTTTCC-1-1	0	1.18161	0	Epithelial (malignant)	Untreated	-8.08793	-3.74683
AATGGCTGTACTTCCC-1-1	1.90824	0.764648	1.90824	Epithelial (malignant)	Untreated	-0.50761	-3.69026
GGGAGATTCTAGCATG-1-1	0	1.18484	0	Epithelial (malignant)	Untreated	-4.06532	-6.09627
GAGTTTGGTGGATGAC-1-1	0	0.760316	1.48543	Epithelial (malignant)	Untreated	-3.32192	-5.64001
ACATCCCGTACTCGTA-1-1	0	2.06063	4.28956	Epithelial (malignant)	Untreated	0.0522786	-3.69202
CATTTCAAGAACTTCC-1-1	0	0.782441	2.93397	Epithelial (malignant)	Untreated	0.0453748	-3.37019
TTTCCTCTCATGTCAG-1-1	1.18499	0	0	Epithelial (malignant)	Untreated	-4.23682	-5.32278
CAAGGGACATCAGCAT-1-1	0	0	2.42312	Epithelial (malignant)	Untreated	-7.9415	-3.47222
TAAGCGTAGCGCCATC-1-1	0	1.18208	2.30704	Epithelial (malignant)	Untreated	-4.9046	-4.16075
CCGCAAGCACGTTGGC-1-1	1.90951	0.765446	3.43072	Epithelial (malignant)	Untreated	-1.42169	-5.08213
ATGGGAGTCGGAGTGA-1-1	0	0.76428	2.42719	Epithelial (malignant)	Untreated	-0.648528	-4.14412
GATCAGTCAACACTAC-1-1	1.19994	1.4996	2.0744	Epithelial (malignant)	Untreated	-1.73831	0.261533
TCGGGTGGTGCATTAC-1-1	0	1.49708	0.768349	Epithelial (malignant)	Untreated	-4.21463	-5.03652
CATAAGCCAGGCGATA-1-1	0	0	1.73043	Epithelial (malignant)	Untreated	-4.12942	-5.73055
CATTGAGAGTGCACTT-1-1	0	0	0	Epithelial (malignant)	Untreated	-2.51882	-5.40356
AAAGTGATCACCATCC-1-1	0	1.19751	0.768225	Epithelial (malignant)	Untreated	-4.02474	-4.38478
TTGGTTTAGTCTGGTT-1-1	0	0.785805	0.785805	Epithelial (malignant)	Untreated	-0.311586	-3.06351
GAATAGATCACCGCTT-1-1	0	0.776181	0.776181	Epithelial (malignant)	Untreated	-4.45458	-4.28429
CAATCGAAGGAAAGTG-1-1	0	0.776815	0.776815	Epithelial (malignant)	Untreated	-0.768692	-3.59452
CATTCCGTCAATCCAG-1-1	0	0	0.773531	Epithelial (malignant)	Untreated	-4.27639	-4.82119
CTCAGAACAATGTTGC-1-1	0	0.775928	1.20753	Epithelial (malignant)	Untreated	-4.2792	-4.31354
TGACAGTAGAAGCGAA-1-1	0	1.92335	0.77416	Epithelial (malignant)	Untreated	-4.66194	-7.06962
CAGATTGGTACAGTCT-1-1	0	0	0.772526	Epithelial (malignant)	Untreated	-4.21443	-6.42156
ATGACCAGTGCTCTCT-1-1	1.26696	1.26696	3.12128	Epithelial (malignant)	Untreated	1.241	-3.8637
TACGGTACAGTCAGCC-1-1	1.7492	0.782763	0	Epithelial (malignant)	Untreated	-2.63483	-5.93353
AGTGATCCACATACTG-1-1	0	1.5094	1.92765	Epithelial (malignant)	Untreated	-1.19759	-4.68267
GATTTCTCACCGCTAG-1-1	0	0	1.21682	Epithelial (malignant)	Untreated	-3.81597	-4.76906
AGGTTACAGTAGGATT-1-1	0.778851	0.778851	0	Epithelial (malignant)	Untreated	-3.26303	-5.90881
TGTACAGTCAGTCATG-1-1	0	0	3.05966	Epithelial (malignant)	Untreated	0.924531	-3.69534
GTTGCTCGTGCGTGCT-1-1	0	0.788348	0	Epithelial (malignant)	Untreated	-0.15642	-3.99498
CCGGGTAAGTATAGGT-1-1	0	0.780065	0	Epithelial (malignant)	Untreated	-4.47602	-6.48785
CATAAGCAGTGGATTA-1-1	1.21357	0.780577	1.9335	Epithelial (malignant)	Untreated	0.0263735	-3.85556
GGGTATTCATCAGCTA-1-1	0	1.21799	2.7267	Epithelial (malignant)	Untreated	-0.185766	-3.7035
TCTGCCAGTTATTCCT-1-1	0	0.780706	0	Epithelial (malignant)	Untreated	-5.91571	-3.43401
GGGTATTCAAGACTGG-1-1	0	1.51973	0	Epithelial (malignant)	Untreated	-4.9282	-6.79465
TACCCACTCATGCCGG-1-1	0	1.76048	0	Epithelial (malignant)	Untreated	-2.51127	-5.63456
GATTGGTTCTGCCTCA-1-1	0	1.21791	0	Epithelial (malignant)	Untreated	-5.19924	-7.37934
TCCTCCCTCTACCACC-1-1	0	0	0	Epithelial (malignant)	Untreated	-0.0545556	-3.95899
CCTTGTGGTCGTATGT-1-1	0	1.21774	1.93857	Epithelial (malignant)	Untreated	-3.95607	-4.54604
ACAAAGAAGCCATATC-1-1	0	1.22102	3.4302	Epithelial (malignant)	Untreated	-0.434598	-3.97767
AGTAACCGTGTGTTTG-1-1	0	1.22068	0.786065	Epithelial (malignant)	Untreated	-4.04055	-4.29388
TCAGTGATCTCTCGCA-1-1	0	1.22457	0	Epithelial (malignant)	Untreated	-3.78427	-6.70591
AGGGAGTCACCGGAAA-1-1	1.52272	0.78613	2.35699	Epithelial (malignant)	Untreated	-1.5256	-5.08575
TGTTCTACACCAAATC-1-1	0	0	0	Epithelial (malignant)	Untreated	-5.03104	-6.87631
TGCAGATAGATGTAGT-1-1	0	2.10438	1.52628	Epithelial (malignant)	Untreated	-2.43644	-5.55385
TCATTACAGTGCGACA-1-1	0	1.2261	0.790251	Epithelial (malignant)	Untreated	-0.0256682	-4.00656
TTCCACGGTGGGTCAA-1-1	0	0.81093	2.14007	Epithelial (malignant)	Untreated	0.490056	-3.88276
AGGGCCTCAAGATCCT-1-1	0	0.797623	2.58041	Epithelial (malignant)	Untreated	-4.08104	-5.04739
TTCTGTATCATTCGTT-1-1	0	0.796953	2.89385	Epithelial (malignant)	Untreated	-2.27683	-5.25684
GGCTGTGAGTGCAAAT-1-1	0	2.11799	2.25481	Epithelial (malignant)	Untreated	-3.72091	-6.00512
GACTCAATCGAAGAAT-1-1	0	0.797958	2.25623	Epithelial (malignant)	Untreated	-2.18868	-5.53233
TCATGTTTCGTCTCAC-1-1	0.793421	1.23019	2.81794	Epithelial (malignant)	Untreated	-2.15124	-5.70422
CCGAACGAGTATAACG-1-1	0	0.803298	0	Epithelial (malignant)	Untreated	-5.07021	-7.40699
TAACACGTCCCTAGGG-1-1	1.24163	0.802279	0.802279	Epithelial (malignant)	Untreated	-4.90961	-7.17436
TCGGATATCGAGCCAC-1-1	0	0	2.57625	Epithelial (malignant)	Untreated	-2.65076	-4.87219
ACGTACAGTCTGTAAC-1-1	0	0.80018	2.38024	Epithelial (malignant)	Untreated	-0.381572	-3.47177
AGAACCTTCATGCTAG-1-1	0	0.803503	1.2432	Epithelial (malignant)	Untreated	0.84966	-3.91009
ACGTAACTCCGGTTCT-1-1	0	0	0.80323	Epithelial (malignant)	Untreated	-4.85613	-3.91513
AAGACTCTCAAGTCGT-1-1	0	0	1.29043	Epithelial (malignant)	Untreated	-8.18475	-4.28352
GGGATCCGTTCGAAGG-1-1	0	0.813438	0.813438	Epithelial (malignant)	Untreated	-1.30375	-2.98295
AGACAGGCATTGGGAG-1-1	0	0.807818	2.91247	Epithelial (malignant)	Untreated	-3.23752	-4.7925
CACATGAAGATCACCT-1-1	0	1.78574	2.39133	Epithelial (malignant)	Untreated	2.64864	-2.74814
TAGGGTTCATGGTACT-1-1	0	1.24505	0	Epithelial (malignant)	Untreated	-4.75727	-5.92093
TGAATCGCAGTGCCTG-1-1	0	0	3.80152	Epithelial (malignant)	Untreated	1.32505	-3.53034
CTGGCAGCAGTAACCT-1-1	0	0	1.24584	Epithelial (malignant)	Untreated	-2.41608	-4.22192
CGTCCATCATGCCGCA-1-1	0	1.59082	1.59082	Epithelial (malignant)	Untreated	1.17155	-3.87183
TTGGTTTAGGATGGCT-1-1	0.81281	0	2.98636	Epithelial (malignant)	Untreated	-4.1647	-4.29421
GTGGGAATCGTAACCA-1-1	1.2469	0	0.806374	Epithelial (malignant)	Untreated	-2.13578	-5.67855
TACCTGCTCATCCCGT-1-1	0	0	2.28936	Epithelial (malignant)	Untreated	-1.12585	-3.33577
CCTCAGTAGATCCGAG-1-1	0	0	1.79134	Epithelial (malignant)	Untreated	-3.23364	-5.84344
GTGGAGAAGCATGGGT-1-1	1.25806	0	2.85479	Epithelial (malignant)	Untreated	-2.64519	-5.63161
GTTGTAGAGGACAACC-1-1	0	0.820706	2.61893	Epithelial (malignant)	Untreated	0.821739	-3.8972
AGGAATAAGGAGACCT-1-1	0	1.25348	2.9841	Epithelial (malignant)	Untreated	-0.419685	-3.93657
GGTAGAGCACCTCAGG-1-1	0	0.818433	0.818433	Epithelial (malignant)	Untreated	-3.46272	-4.81039
TGGGAGAAGATCCTAC-1-1	0	2.51941	0	Epithelial (malignant)	Untreated	-3.38315	-6.51268
ATTCTACAGACCCTTA-1-1	0	1.25689	0	Epithelial (malignant)	Untreated	-5.06974	-7.10159
ACTATTCTCTTGCAGA-1-1	0	0	0.818079	Epithelial (malignant)	Untreated	-4.84162	-3.94317
ATCCGTCGTTATCCAG-1-1	0	0.819923	0	Epithelial (malignant)	Untreated	-4.52124	-4.40624
GCAGGCTCAAGTGGAC-1-1	0	1.98804	0.815471	Epithelial (malignant)	Untreated	-4.20962	-4.3768
AAACCCACAAGCTGCC-1-1	0	1.29744	0	Epithelial (malignant)	Untreated	0.157578	-2.89303
CGGACACGTCACTTAG-1-1	0	0	1.25761	Epithelial (malignant)	Untreated	-3.83164	-4.94032
TGTCCCAAGCACTCGC-1-1	0	0	0	Epithelial (malignant)	Untreated	-4.5934	-4.5245
TCCTAATAGCACTCCG-1-1	0	0	3.16929	Epithelial (malignant)	Untreated	-0.94158	-4.20102
GTGTGATGTACCTATG-1-1	0	0	0	Epithelial (malignant)	Untreated	-4.35375	-4.43417
GATGAGGGTGTCTTAG-1-1	0	0.816667	1.98989	Epithelial (malignant)	Untreated	-0.273626	-3.89911
GACTGATCAGCTACTA-1-1	0	0.821633	0.821633	Epithelial (malignant)	Untreated	-2.83741	-5.08701
TTCTTCCCAGCCCAGT-1-1	0.826807	0	0	Epithelial (malignant)	Untreated	-6.04754	-6.75454
TCACACCGTATGACAA-1-1	0	0.847145	0.847145	Epithelial (malignant)	Untreated	-0.126972	-2.9845
TCCGAAAGTTGCGTAT-1-1	0	0.821633	0.821633	Epithelial (malignant)	Untreated	0.0197	-3.61081
ATCATTCTCGACGAGA-1-1	0	0.827531	0	Epithelial (malignant)	Untreated	-4.78415	-4.76099
GCTTTCGAGCAAATCA-1-1	0	1.26185	0.818009	Epithelial (malignant)	Untreated	-3.5821	-4.86273
CCTCAACAGACCTGGA-1-1	0	0.824571	2.16164	Epithelial (malignant)	Untreated	-4.81105	-3.9786
AAGTCGTTCATCACCC-1-1	0	0	0	Epithelial (malignant)	Untreated	-4.9176	-7.18847
TCCTCCCCACGGGTAA-1-1	0	0	0.833815	Epithelial (malignant)	Untreated	-0.22616	-2.53807
AGGGAGTCAAAGGATT-1-1	0	1.27499	0.828257	Epithelial (malignant)	Untreated	-3.45922	-4.83357
CTCAGGGTCCTAGCCT-1-1	0	0.825003	2.62603	Epithelial (malignant)	Untreated	-4.30043	-4.69089
ACACTGAAGAAGTCAT-1-1	0	0.828329	1.58278	Epithelial (malignant)	Untreated	-5.65896	-3.70519
AGCTACAGTCATGACT-1-1	0	1.27369	1.58125	Epithelial (malignant)	Untreated	-3.76999	-5.2423
GACATCAGTCTACAAC-1-1	0	0.826735	0	Epithelial (malignant)	Untreated	-4.51056	-4.5509
ACACCAAAGACCAACG-1-1	0.825075	0	1.27091	Epithelial (malignant)	Untreated	-2.98298	-5.40569
GACATCATCTAGGAAA-1-1	0	1.57261	1.57261	Epithelial (malignant)	Untreated	-3.89858	-4.90884
TCACTCGTCGCAACAT-1-1	0	0.822133	2.52398	Epithelial (malignant)	Untreated	-0.38723	-3.85521
TTGCCTGCATTGCTGA-1-1	1.57302	0.821419	0.821419	Epithelial (malignant)	Untreated	-4.12796	-6.00343
ACCTGTCTCAACCTCC-1-1	0	1.2699	0	Epithelial (malignant)	Untreated	-4.62245	-6.20334
ACTGCAACACTCACTC-1-1	0	1.57292	0	Epithelial (malignant)	Untreated	-5.1938	-7.03593
ATCCATTGTACTCCGG-1-1	1.28012	0	0	Epithelial (malignant)	Untreated	-1.14658	-4.4228
GATCCCTTCCTGCTAC-1-1	0	1.27554	0	Epithelial (malignant)	Untreated	-4.98333	-4.0138
ACCAACAAGCGTGCCT-1-1	0	0	0	Epithelial (malignant)	Untreated	-8.2475	-3.55946
CCTTTGGTCGCCAGAC-1-1	0	0	1.58217	Epithelial (malignant)	Untreated	-3.35791	-5.02611
CTCAATTTCCCTCGAT-1-1	0	0.828911	0.828911	Epithelial (malignant)	Untreated	-5.08832	-7.35069
CAAGGGACACCTCTAC-1-1	0	0	0	Epithelial (malignant)	Untreated	-5.61835	-7.31217
ATGCGATCAGGTGTTT-1-1	0.829493	1.27657	0	Epithelial (malignant)	Untreated	-3.7491	-5.30906
CATGGATCAAGACGGT-1-1	0	0	0	Epithelial (malignant)	Untreated	-2.72995	-4.86047
CTGCTCAGTATGTCCA-1-1	0.82942	1.27647	0.82942	Epithelial (malignant)	Untreated	-8.09189	-4.80813
TCTCTGGAGCCGAACA-1-1	0	0.828765	1.27564	Epithelial (malignant)	Untreated	-3.1744	-5.32278
CTGCCTAGTTGCCGCA-1-1	0	1.28134	0	Epithelial (malignant)	Untreated	-0.457905	-3.84158
CTCCCTCGTGAGACCA-1-1	0	0	0.836994	Epithelial (malignant)	Untreated	-5.65331	-6.94786
GGCTTTCGTAGACGTG-1-1	0	0.82688	1.27322	Epithelial (malignant)	Untreated	-1.48255	-3.0217
TGTCAGAGTTGGAGGT-1-1	0	0	0	Epithelial (malignant)	Untreated	-4.70108	-7.0482
CCTCTCCAGGAACGCT-1-1	0	1.28615	0	Epithelial (malignant)	Untreated	-4.71429	-4.39855
GAGGCCTAGTGAGCCA-1-1	0.832785	1.58906	0.832785	Epithelial (malignant)	Untreated	-4.02552	-6.43466
TAACCAGGTCCAATCA-1-1	0	1.28738	1.59634	Epithelial (malignant)	Untreated	-0.0112228	-3.69437
AACCCAAGTCTGCAAT-1-1	0.838556	0.838556	0	Epithelial (malignant)	Untreated	-4.4045	-5.17706
CGTAGTATCGCCGTGA-1-1	0	0	1.2933	Epithelial (malignant)	Untreated	-4.98876	-6.95127
AACAACCGTAACCAGG-1-1	0	1.28322	0.834699	Epithelial (malignant)	Untreated	-8.39809	-3.78151
ACCAACAGTAGTCGTT-1-1	0.835364	1.82819	2.43757	Epithelial (malignant)	Untreated	-1.69967	-5.41582
CGGGCATAGCCGATAG-1-1	0	0	0	Epithelial (malignant)	Untreated	-4.46429	-5.62
AGCCACGTCGTCGACG-1-1	0	1.29215	0.841699	Epithelial (malignant)	Untreated	-4.66811	-2.35704
TTACAGGGTTGGTGTT-1-1	0	0	0	Epithelial (malignant)	Untreated	-4.04243	-4.01984
TGGAACTCACCAAAGG-1-1	0	2.02355	1.28814	Epithelial (malignant)	Untreated	-4.24302	-6.1111
CACTAAGAGTCTAACC-1-1	1.28379	0.835142	0	Epithelial (malignant)	Untreated	-4.45761	-6.39457
ATCACTTGTGTCCAAT-1-1	0	0.833962	1.28228	Epithelial (malignant)	Untreated	-5.55608	-4.08156
CAAGACTGTTTGCAGT-1-1	0.843808	1.29484	0	Epithelial (malignant)	Untreated	-4.90092	-7.12732
CAACGGCGTGGTCCCA-1-1	2.04118	0	0	Epithelial (malignant)	Untreated	-4.83692	-1.96302
GAGGCAAGTGAAAGTT-1-1	0	0	0.875212	Epithelial (malignant)	Untreated	1.26696	-3.51434
AGAACCTCACGATAGG-1-1	1.83834	1.29282	2.18932	Epithelial (malignant)	Untreated	-3.12434	-5.06216
CTATCTAAGAGTGACC-1-1	0	1.29005	0	Epithelial (malignant)	Untreated	-3.99532	-6.20006
AACCCAAAGAGCAGAA-1-1	0	0	1.29783	Epithelial (malignant)	Untreated	-1.18548	-4.27225
ATCGGATGTCCACTCT-1-1	1.29802	1.84437	2.33381	Epithelial (malignant)	Untreated	-1.57562	-4.96506
ACGTAGTCATCCTATT-1-1	0	0	1.60064	Epithelial (malignant)	Untreated	-4.77137	-4.09438
AGTAACCCACTCCTTG-1-1	0	0	2.02938	Epithelial (malignant)	Untreated	-3.52263	-5.55376
GAGGCAAGTTACAGCT-1-1	0	0	1.6036	Epithelial (malignant)	Untreated	-1.90029	-5.42424
TCATTCAGTGCCTACG-1-1	0	0	0	Epithelial (malignant)	Untreated	-4.53993	-6.54939
CAGTTAGCAAGCAATA-1-1	0	0.878984	1.89218	Epithelial (malignant)	Untreated	0.126314	-3.7413
ATGAGGGTCGTAATGC-1-1	0	0	0	Epithelial (malignant)	Untreated	-5.70993	-7.23856
GATCACATCCTATGGA-1-1	0	0	3.2244	Epithelial (malignant)	Untreated	-0.361566	-3.93968
ATTCTACCAGGTATGG-1-1	0	0	0.85259	Epithelial (malignant)	Untreated	-0.443303	-3.91069
AATTCCTTCGCCAATA-1-1	0	1.30288	2.46126	Epithelial (malignant)	Untreated	-4.83018	-6.7053
GGCTGTGGTTTCTATC-1-1	0	0.84936	0	Epithelial (malignant)	Untreated	-3.5687	-5.51114
CTCCATGGTACTGCCG-1-1	0	1.85669	0.85468	Epithelial (malignant)	Untreated	-4.64387	-6.49134
CCTCTCCAGGCAGGGA-1-1	0	1.3022	0	Epithelial (malignant)	Untreated	-5.21696	-7.4362
CATGCTCGTGGGCTCT-1-1	0	1.31911	0.862911	Epithelial (malignant)	Untreated	1.15987	-3.92335
AACCATGCACGTGTGC-1-1	0	0	0	Epithelial (malignant)	Untreated	-2.68373	-6.17968
TTCCGGTTCTGCGAGC-1-1	0	0.860306	0.860306	Epithelial (malignant)	Untreated	-7.32531	-3.58583
TCATCATGTGAGATTA-1-1	0	0	1.86644	Epithelial (malignant)	Untreated	-3.39064	-5.20879
ACGATGTGTCTAGTGT-1-1	0.857952	0.857952	1.62432	Epithelial (malignant)	Untreated	-2.96324	-4.96096
GTGTAACTCAGCTCTC-1-1	0	1.61976	0.85468	Epithelial (malignant)	Untreated	-0.715807	-3.77886
CATGGATAGCCTCAAT-1-1	0	1.30513	0.851896	Epithelial (malignant)	Untreated	-2.98553	-5.42537
GGGAGTAAGATTAGAC-1-1	2.34397	2.04516	0	Epithelial (malignant)	Untreated	-3.88256	-6.62482
TTCACGCGTCTCACAA-1-1	0	0.854912	0	Epithelial (malignant)	Untreated	-4.13704	-5.10484
ATTGGGTTCACTTCTA-1-1	1.85714	1.30906	2.20917	Epithelial (malignant)	Untreated	-3.14812	-5.57046
TGAGGGAAGCGTTCCG-1-1	0	0.860857	2.47834	Epithelial (malignant)	Untreated	-0.456508	-3.92476
GTTTACTGTCAAGTTC-1-1	0	0.894679	2.40927	Epithelial (malignant)	Untreated	-3.34807	-4.61042
GCAGCTGCATCGTCCT-1-1	1.31841	2.05971	0	Epithelial (malignant)	Untreated	-2.50122	-5.89339
ACTTAGGCAAAGTGTA-1-1	0	0	1.31114	Epithelial (malignant)	Untreated	-3.5499	-5.52764
CTGTATTCAGGCCTGT-1-1	0	0	0	Epithelial (malignant)	Untreated	-4.25728	-6.53627
GTGGAGAGTTGTTGTG-1-1	0	0.861409	0	Epithelial (malignant)	Untreated	-4.67259	-6.20357
CAGGCCATCTACGCAA-1-1	0	0	0	Epithelial (malignant)	Untreated	-2.9422	-6.00294
ACTATTCGTGCCGAAA-1-1	0	0.858971	2.58374	Epithelial (malignant)	Untreated	-4.72877	-4.1599
CGTGAATCAATCGCCG-1-1	0	0.872447	1.88267	Epithelial (malignant)	Untreated	0.365192	-3.92603
GAAACCTTCACGACTA-1-1	0	0.871313	1.32975	Epithelial (malignant)	Untreated	-8.24807	-3.8975
CTCAGAACAGTTGGTT-1-1	0	0	1.42158	Epithelial (malignant)	Untreated	1.65231	-3.59851
GATGATCCAACCGTAT-1-1	0	0	3.91227	Epithelial (malignant)	Untreated	-1.85839	-4.35633
AACACACAGGGAGGGT-1-1	0	0	3.42231	Epithelial (malignant)	Untreated	-0.402829	-4.0801
ATCCCTGAGCAAATCA-1-1	0	0.862595	0	Epithelial (malignant)	Untreated	-3.3086	-6.33527
GGTGTTACATGGATCT-1-1	0	0	3.98746	Epithelial (malignant)	Untreated	1.86069	-3.7138
GGATCTACACTGTCGG-1-1	0	1.3275	2.07053	Epithelial (malignant)	Untreated	-8.46982	-5.67497
GGGTCACTCCTTATGT-1-1	0	0	0.867211	Epithelial (malignant)	Untreated	-4.03568	-6.03556
ACTATGGAGTTATGGA-1-1	0	0.893227	0	Epithelial (malignant)	Untreated	0.649155	-3.64865
ATCCTATGTTCCACAA-1-1	3.84196	0.886045	0	Epithelial (malignant)	Untreated	-3.07854	-5.59707
GGGCCATCAGCATTGT-1-1	0	0	0	Epithelial (malignant)	Untreated	-5.09131	-6.49502
AATCGTGAGGTTCAGG-1-1	0	0.870667	0	Epithelial (malignant)	Untreated	-3.92909	-5.944
GTGAGTTGTTCTTCAT-1-1	0	1.33149	2.60565	Epithelial (malignant)	Untreated	-3.64661	-6.11198
GATGATCGTGGAGGTT-1-1	0	0	0	Epithelial (malignant)	Untreated	-4.29299	-6.61966
CAATACGCAACTCATG-1-1	0	0	0	Epithelial (malignant)	Untreated	-5.26469	-4.07731
TTACGCCTCTTACGGA-1-1	0	0	4.01927	Epithelial (malignant)	Untreated	-0.678641	-3.07988
ACGTTCCGTCGAGTGA-1-1	0	1.8822	2.87378	Epithelial (malignant)	Untreated	-1.42929	-4.84112
GACCTTCAGGCCCACT-1-1	0	0	0.868172	Epithelial (malignant)	Untreated	-0.326187	-4.12972
TGTAAGCAGCATCGAG-1-1	0	1.65307	1.65307	Epithelial (malignant)	Untreated	0.753082	-3.85008
ATCACGAAGCGAGTCA-1-1	0.878079	0	4.11854	Epithelial (malignant)	Untreated	-0.120362	-4.02426
AAGATAGTCAGGACAG-1-1	0	1.33006	0	Epithelial (malignant)	Untreated	-0.368322	-3.68857
GTAGCTATCAAAGCCT-1-1	0	0	0.8808	Epithelial (malignant)	Untreated	-0.61618	-3.65767
ATCTCTACACGGTGAA-1-1	0	0	0	Epithelial (malignant)	Untreated	0.958107	-3.58934
AATTCCTGTTCACGAT-1-1	0	0	0.881462	Epithelial (malignant)	Untreated	-4.4537	-4.70395
TCTAACTAGCTGGCCT-1-1	0	0	0	Epithelial (malignant)	Untreated	-4.53084	-6.89158
CGGGACTGTTTCTTAC-1-1	0	0.931745	3.82055	Epithelial (malignant)	Untreated	1.83398	-3.40171
TCAGTTTAGGGAGGAC-1-1	0	0	0	Epithelial (malignant)	Untreated	-3.59031	-5.76586
GAATCACCAATAAGGT-1-1	0	1.6474	1.88575	Epithelial (malignant)	Untreated	-3.75329	-4.89929
CGTGAATGTAGGATAT-1-1	0	0	0	Epithelial (malignant)	Untreated	-3.73675	-6.56391
TCTACCGTCGAAGAAT-1-1	0	0	2.27311	Epithelial (malignant)	Untreated	1.4558	-3.75062
TATCTTGTCGGATACT-1-1	0	0	1.88979	Epithelial (malignant)	Untreated	-3.26514	-5.68899
CCATAAGAGAAAGCGA-1-1	0	0	0.87456	Epithelial (malignant)	Untreated	-4.23991	-6.45041
GTAGGAGGTGCATCTA-1-1	0	1.33437	0	Epithelial (malignant)	Untreated	-3.1713	-5.36421
CGAGTGCGTGCCCAGT-1-1	3.10993	0	2.5196	Epithelial (malignant)	Untreated	-1.79581	-5.34341
ATCCGTCCAACTGAAA-1-1	0	0	1.91984	Epithelial (malignant)	Untreated	-4.43564	-3.82636
GATAGAAAGAGAGCCT-1-1	0	1.37677	1.69435	Epithelial (malignant)	Untreated	-3.20817	-4.07079
TACCGAAGTTCTAACG-1-1	0	0.878572	0	Epithelial (malignant)	Untreated	-4.98741	-6.51423
AACAAAGTCCACCTCA-1-1	0	0.888144	1.35099	Epithelial (malignant)	Untreated	-0.190668	-3.89376
TTCCGGTGTGGCCTCA-1-1	0	0	4.22487	Epithelial (malignant)	Untreated	1.65705	-3.6596
TCACGGGTCCTCCACA-1-1	0	0	0	Epithelial (malignant)	Untreated	-3.41914	-6.54068
TCGTCCATCCGCAACG-1-1	0	0.886045	2.25687	Epithelial (malignant)	Untreated	-3.32567	-5.07485
TTACGCCGTAGTGATA-1-1	0	0	0.893483	Epithelial (malignant)	Untreated	-2.49848	-4.66825
ACGTTCCGTCCACTCT-1-1	0	0	2.72	Epithelial (malignant)	Untreated	-7.99028	-4.21521
TCATCATGTTGGCCGT-1-1	1.67492	1.35899	4.49104	Epithelial (malignant)	Untreated	-0.164941	-4.44945
AGTAACCGTCCAGTTA-1-1	0	0	1.65398	Epithelial (malignant)	Untreated	-4.71313	-6.87269
TTTACTGAGACGATAT-1-1	0.879148	0	0.879148	Epithelial (malignant)	Untreated	-4.68328	-6.97175
ACTGTGACAGTTGTCA-1-1	0	0.892631	2.82477	Epithelial (malignant)	Untreated	-8.56001	-5.56602
GATTTCTTCTGGACTA-1-1	0	0	3.59998	Epithelial (malignant)	Untreated	-8.03956	-3.69982
TAGGGTTGTCTTACAG-1-1	0	1.66756	0.889156	Epithelial (malignant)	Untreated	-5.72444	-4.84109
ATTATCCAGGTTTACC-1-1	0	0	0	Epithelial (malignant)	Untreated	-8.43375	-3.85935
TCATGAGGTCTCGGGT-1-1	0	0	0	Epithelial (malignant)	Untreated	-5.30023	-6.71517
TAACCAGCAAGTCCAT-1-1	0.886296	0	2.09564	Epithelial (malignant)	Untreated	-5.3661	-4.88575
GTCTCACCATTGTGCA-1-1	0	0	0	Epithelial (malignant)	Untreated	-0.214593	-3.46199
AACGTCAAGAGTCAAT-1-1	0	1.68249	4.13204	Epithelial (malignant)	Untreated	0.593249	-3.57826
TGGAGAGGTTGGGTAG-1-1	1.89626	0	0	Epithelial (malignant)	Untreated	-2.94509	-6.17305
TGCGGGTTCACTCGAA-1-1	0	0	1.90254	Epithelial (malignant)	Untreated	-3.74156	-5.8256
GCACGTGAGCAAATCA-1-1	0	0.888481	1.66663	Epithelial (malignant)	Untreated	-4.07774	-5.42517
CAAGCTACAGCGGATA-1-1	2.63599	1.35567	0.891866	Epithelial (malignant)	Untreated	-1.4409	-5.32508
CTACCTGGTCACGACC-1-1	0	0.891356	1.35503	Epithelial (malignant)	Untreated	-4.79585	-5.92559
TGAGGAGGTACACGTT-1-1	0	0.886967	0	Epithelial (malignant)	Untreated	-3.94121	-5.15214
TACTTGTTCGACGACC-1-1	0	0	2.25827	Epithelial (malignant)	Untreated	-3.53841	-5.4628
AAGACAAAGCATCAAA-1-1	0.895278	0.895278	0.895278	Epithelial (malignant)	Untreated	-3.92682	-5.8751
AAAGGATAGCGACAGT-1-1	0	1.36907	0	Epithelial (malignant)	Untreated	-8.48328	-3.97393
CTCCAACAGGCACAAC-1-1	0	1.35513	0	Epithelial (malignant)	Untreated	-3.57784	-5.39596
CGAAGTTCATACGCAT-1-1	0.89017	1.35354	2.26314	Epithelial (malignant)	Untreated	-4.80413	-4.31842
TCCATCGGTTTCTTAC-1-1	0	2.54777	1.68954	Epithelial (malignant)	Untreated	-6.45754	-4.37282
TAGGAGGCACTCAGAT-1-1	0	1.91317	0	Epithelial (malignant)	Untreated	-5.90419	-7.57201
TGGAGAGGTTACCGTA-1-1	0	0.894679	0	Epithelial (malignant)	Untreated	-3.73305	-4.28061
ACCACAAAGCCACTCG-1-1	0	0	0.890848	Epithelial (malignant)	Untreated	-2.53587	-5.53256
ACTGTGAGTAACGTTC-1-1	0	1.36602	0	Epithelial (malignant)	Untreated	-4.78447	-5.30634
TATCAGGCAGGACAGT-1-1	0	0	1.93654	Epithelial (malignant)	Untreated	1.15769	-3.78526
ACAGAAATCTTGATTC-1-1	0	1.3577	0.893483	Epithelial (malignant)	Untreated	-2.67244	-5.69263
CATTGTTGTTCCATTT-1-1	0	1.35354	1.35354	Epithelial (malignant)	Untreated	-4.05163	-4.46196
GATCCCTTCAAGATAG-1-1	0	1.69158	2.42764	Epithelial (malignant)	Untreated	-4.22609	-3.95945
CTCCTTTGTTTCACAG-1-1	0	0	0	Epithelial (malignant)	Untreated	-3.92355	-6.1252
GTCCTCATCAGTGCGC-1-1	0	0.895964	0	Epithelial (malignant)	Untreated	-5.74629	-6.82053
GCTGAATAGTCGAAAT-1-1	0	0	1.68834	Epithelial (malignant)	Untreated	-3.69415	-4.08743
GTGCTGGAGACCACGA-1-1	0.896479	0	0	Epithelial (malignant)	Untreated	-4.47782	-4.20465
GTGTCCTTCCAACTAG-1-1	1.38222	1.38222	0.913033	Epithelial (malignant)	Untreated	0.43755	-3.42678
CGGGCATGTCACATTG-1-1	0	0	0	Epithelial (malignant)	Untreated	-3.94248	-6.29374
TCCACCACACTTGAAC-1-1	0.896823	0	0	Epithelial (malignant)	Untreated	-4.76166	-6.58052
ATCACAGTCGGTAGGA-1-1	0	0	0.909475	Epithelial (malignant)	Untreated	-0.834038	-3.45296
CCAATTTTCAAGATAG-1-1	0.897511	1.36276	2.99049	Epithelial (malignant)	Untreated	-2.4089	-5.37603
CCAATTTAGGACTAAT-1-1	0	0.896479	0.896479	Epithelial (malignant)	Untreated	-4.48384	-3.95389
TCACACCAGTGACCTT-1-1	0	1.92146	0	Epithelial (malignant)	Untreated	-4.86816	-5.98139
CTGAATGTCGTGTCAA-1-1	0	0	1.92183	Epithelial (malignant)	Untreated	-2.99231	-5.15671
CAGTTAGCACCTGCGA-1-1	0	0.907972	0.907972	Epithelial (malignant)	Untreated	-4.4135	-5.30954
TTACGCCGTGCAGATG-1-1	0	0.900883	3.19411	Epithelial (malignant)	Untreated	0.120523	-3.92331
CAGCAATAGGCGTTGA-1-1	0	0.901404	0.901404	Epithelial (malignant)	Untreated	-4.15193	-4.82576
CCACACTTCAGAACCT-1-1	0	0	0	Epithelial (malignant)	Untreated	-4.65394	-4.5421
ATCCCTGGTAACTGCT-1-1	0	1.93641	0	Epithelial (malignant)	Untreated	-5.81994	-7.06436
TTCACCGAGAATTGTG-1-1	0	0.902361	1.6857	Epithelial (malignant)	Untreated	-3.4114	-5.24059
ATTTCACCAGCGACCT-1-1	0	0.902796	0	Epithelial (malignant)	Untreated	-4.51447	-5.52373
ACACGCGCAATACGAA-1-1	1.69158	0	0	Epithelial (malignant)	Untreated	-3.72059	-6.41111
GTTAGACAGGATCACG-1-1	0	1.37655	0	Epithelial (malignant)	Untreated	-0.1653	-3.44459
CTTCCGAGTACGGCAA-1-1	0	0.903407	0.903407	Epithelial (malignant)	Untreated	-3.887	-5.96989
AAGCATCGTTAAACAG-1-1	0	0.938229	3.46914	Epithelial (malignant)	Untreated	0.541644	-3.11996
TCTTAGTGTGTGCTTA-1-1	0.922516	0	2.14921	Epithelial (malignant)	Untreated	0.0118943	-2.96442
TGGAGGAGTATTTCTC-1-1	0.904631	0	0	Epithelial (malignant)	Untreated	-5.7805	-5.31699
TGGCGTGAGTTACGTC-1-1	0	0	1.37589	Epithelial (malignant)	Untreated	-2.68558	-5.68475
AAGACTCTCGTCCATC-1-1	1.70006	0.912855	2.8568	Epithelial (malignant)	Untreated	1.21153	-3.63261
GTGCAGCCAGCTATAC-1-1	0	0	0.903407	Epithelial (malignant)	Untreated	-4.399	-5.35222
ACAAAGAAGTGGTGAC-1-1	0	0.90921	0	Epithelial (malignant)	Untreated	-5.38988	-7.13145
TTGAGTGCACATCCCT-1-1	0	0	0	Epithelial (malignant)	Untreated	-0.445454	-3.31879
CACGGGTAGGGTTAGC-1-1	0	0.90123	1.92432	Epithelial (malignant)	Untreated	-3.54325	-4.98897
GCTGGGTGTCTTCAAG-1-1	0	0.916081	0	Epithelial (malignant)	Untreated	-5.6253	-7.72799
ATATCCTAGCGTTACT-1-1	0	0	2.12664	Epithelial (malignant)	Untreated	-2.55067	-5.84656
CACTGGGGTAGGCTGA-1-1	0	0.910806	0.910806	Epithelial (malignant)	Untreated	-1.94499	-5.6861
CCCGGAAAGGTAAAGG-1-1	0	1.37966	2.43426	Epithelial (malignant)	Untreated	-0.283981	-4.10529
GCTGAATTCATAAGGA-1-1	0	0	0.932585	Epithelial (malignant)	Untreated	1.66226	-3.52594
TCTACCGCAGAACCGA-1-1	0	0	0	Epithelial (malignant)	Untreated	-6.10105	-6.62887
CGGAGAACAGAGTCAG-1-1	0	0	0.911251	Epithelial (malignant)	Untreated	-4.1387	-5.26245
TATTGCTAGCCTCAAT-1-1	0	0	2.30173	Epithelial (malignant)	Untreated	-1.83635	-5.46144
CATACAGCAATCCAGT-1-1	0.915362	0.915362	1.38513	Epithelial (malignant)	Untreated	-3.16009	-6.11462
AGACACTGTAGCGTAG-1-1	0	0.91223	1.69921	Epithelial (malignant)	Untreated	-3.41595	-5.97265
CTGATCCAGGTAAGTT-1-1	0	0	0	Epithelial (malignant)	Untreated	-4.77916	-3.86903
AGAAATGCAGTTGTTG-1-1	0	0	2.13317	Epithelial (malignant)	Untreated	-4.99731	-4.18654
TCTGTCGAGATGCTGG-1-1	1.3801	0.911339	0	Epithelial (malignant)	Untreated	-3.22175	-6.04902
CTCCAACTCATCTGTT-1-1	0	0	0.91348	Epithelial (malignant)	Untreated	-7.59997	-3.57519
GTCTCACGTGCCAAGA-1-1	0	0	0	Epithelial (malignant)	Untreated	-6.28706	-7.73421
CAAGACTTCTTTGATC-1-1	0	1.70729	0	Epithelial (malignant)	Untreated	-2.61603	-5.28677
TACAACGCACCTCTAC-1-1	0	0.918788	0	Epithelial (malignant)	Untreated	-8.33989	-3.56088
TCAGTTTCAAAGGCTG-1-1	0	0	0	Epithelial (malignant)	Untreated	-8.26853	-3.9165
CATGCCTTCGGCATAT-1-1	0	0.914733	0	Epithelial (malignant)	Untreated	-4.61584	-7.28508
CTAACCCCACGGCTAC-1-1	0	1.39111	0	Epithelial (malignant)	Untreated	-3.41171	-5.75479
TGCAGATCAACAGCTT-1-1	0	0.937283	3.0535	Epithelial (malignant)	Untreated	-3.69504	-4.13731
AATAGAGTCATAGGCT-1-1	0	0	0	Epithelial (malignant)	Untreated	-4.38595	-4.91998
TCAGCAACAAGTAGTA-1-1	0	0	3.38421	Epithelial (malignant)	Untreated	0.366356	-3.55658
GAATCGTCATGTTTGG-1-1	0	0	1.95962	Epithelial (malignant)	Untreated	0.227761	-3.594
CCTCTCCTCCCTATTA-1-1	0	0	0	Epithelial (malignant)	Untreated	-8.05852	-4.1454
CTCAGTCTCTCGGGAC-1-1	0	0	2.34592	Epithelial (malignant)	Untreated	0.131168	-3.59755
CCACGAGGTCCGGTGT-1-1	0	0.917162	0	Epithelial (malignant)	Untreated	-5.3165	-4.99116
CGCCATTCAGTCTACA-1-1	0	0	0	Epithelial (malignant)	Untreated	-4.51295	2.78681
TTTCCTCGTCTCGCGA-1-1	0	1.70865	0	Epithelial (malignant)	Untreated	-4.28904	-5.03473
TGATGGTCATACTGAC-1-1	0	1.94909	0	Epithelial (malignant)	Untreated	-5.64482	-5.6013
TGAGCATAGCGGTATG-1-1	0	0.970123	2.38228	Epithelial (malignant)	Untreated	-0.236007	-3.28037
CAGCGTGCAGGACGAT-1-1	0	0	0	Epithelial (malignant)	Untreated	-4.78745	-7.2295
GGCTGTGGTAGAATGT-1-1	0	1.7375	1.98019	Epithelial (malignant)	Untreated	-4.36159	-3.97495
CGGAGAACACACGCCA-1-1	0	0	0.917162	Epithelial (malignant)	Untreated	-3.95976	-5.25709
TAGGTACAGACCATTC-1-1	0	0.915452	2.56366	Epithelial (malignant)	Untreated	-1.06523	-3.89007
TGATGGTGTGCTATTG-1-1	1.70704	1.3884	0	Epithelial (malignant)	Untreated	-3.80703	-5.72229
TGTGGCGCAGACATCT-1-1	0	0.920966	0	Epithelial (malignant)	Untreated	-5.24876	-5.9549
AATCACGGTCGCGTCA-1-1	0	0	2.1535	Epithelial (malignant)	Untreated	-4.95601	-5.25777
ACTTCGCAGACCATGG-1-1	0	0	2.58536	Epithelial (malignant)	Untreated	0.439693	-3.90123
TGGGATTTCTGGCCAG-1-1	0	0	0	Epithelial (malignant)	Untreated	-3.71871	-6.65394
CAGATCACAAATCGTC-1-1	0	0.924071	0	Epithelial (malignant)	Untreated	-4.95273	-6.1559
GGCTTTCTCGTAGTCA-1-1	0	0	0.934458	Epithelial (malignant)	Untreated	-8.475	-3.92324
CATTCATTCTTTGCAT-1-1	0	1.3943	0	Epithelial (malignant)	Untreated	-3.86721	-5.38809
CGTTCTGCATCCGGTG-1-1	0	0.926092	2.15445	Epithelial (malignant)	Untreated	-7.99034	-3.89409
CTCACTGCAGAGAGGG-1-1	0.926829	0	0	Epithelial (malignant)	Untreated	-4.60149	-5.0016
GTGGTTAGTGGCTCTG-1-1	0	1.40314	0.92979	Epithelial (malignant)	Untreated	-2.06371	-5.27052
TGTTACTAGTCGAGGT-1-1	0	0	0	Epithelial (malignant)	Untreated	-4.71605	-6.79516
GATAGAAAGTGAATAC-1-1	0	0.928215	1.9629	Epithelial (malignant)	Untreated	-2.59496	-5.88753
TGCTCCATCGCGTAGC-1-1	0	1.40465	0.930999	Epithelial (malignant)	Untreated	-4.04042	-6.03568
CTCATCGAGTTGTCGT-1-1	0	0	2.33377	Epithelial (malignant)	Untreated	-1.78555	-5.16213
CTCTCGATCCATCAGA-1-1	0	0	0.927567	Epithelial (malignant)	Untreated	-2.18133	-5.29941
GCTGAATTCGTAGTCA-1-1	1.41742	0.941269	0	Epithelial (malignant)	Untreated	-5.08779	-1.64809
ATTCCTACATAGGTAA-1-1	1.73199	0.93634	2.89353	Epithelial (malignant)	Untreated	-3.50139	-6.3716
AGTTAGCCAACATCGT-1-1	0	0	0	Epithelial (malignant)	Untreated	-4.7394	-6.7297
CCGTAGGCAGAACTCT-1-1	0	0	2.46521	Epithelial (malignant)	Untreated	-1.5327	-4.21852
GAGAAATTCCAGTGTA-1-1	0	1.96911	0.932585	Epithelial (malignant)	Untreated	-4.20231	-4.70679
ATGTCTTAGCGATTCT-1-1	0	0.930441	0	Epithelial (malignant)	Untreated	-4.93929	-7.15971
AGATGAAAGGCCACTC-1-1	0.938134	0	0	Epithelial (malignant)	Untreated	-3.33428	-6.27339
TTGGTTTTCCCATTTA-1-1	0	0	2.17534	Epithelial (malignant)	Untreated	-5.05593	-3.3634
ATATCCTTCGACGACC-1-1	0	0.937851	0	Epithelial (malignant)	Untreated	-4.39645	-6.16395
GCAACCGGTATGATCC-1-1	0	0	1.41659	Epithelial (malignant)	Untreated	-4.59897	-3.80962
TCCTGCATCTCCTGCA-1-1	0	1.41364	2.17216	Epithelial (malignant)	Untreated	-8.52141	-6.38536
GAGACCCTCTCATGCC-1-1	2.61434	0.948672	0	Epithelial (malignant)	Untreated	-5.87209	-7.6579
TGAATCGGTGTCTCCT-1-1	0	1.73776	1.41659	Epithelial (malignant)	Untreated	0.746284	-3.48752
TGGGCTGGTCAGTCTA-1-1	0	1.41176	0	Epithelial (malignant)	Untreated	-6.07048	-7.63414
TTCTAGTGTATCGAAA-1-1	0	0	1.98668	Epithelial (malignant)	Untreated	-0.512836	-3.60245
AACCTTTCAAACCGGA-1-1	0	0.940507	0	Epithelial (malignant)	Untreated	-5.56052	-6.6516
CCTGCATCAACTCGTA-1-1	0	1.41482	0.939177	Epithelial (malignant)	Untreated	-5.77379	-7.1098
CACGTGGTCGGTCTGG-1-1	0.940698	0	0	Epithelial (malignant)	Untreated	-3.89836	-4.22704
TGTGGCGGTCTTGAGT-1-1	0	0	3.47564	Epithelial (malignant)	Untreated	-0.106474	-4.03616
ATACCGAAGTTACTCG-1-1	0	0.94693	0.94693	Epithelial (malignant)	Untreated	-8.12452	-3.52701
CAACGATTCCAGCAAT-1-1	0	1.41141	1.73212	Epithelial (malignant)	Untreated	-3.44961	-5.08263
TTGAACGTCGAACGCC-1-1	0	0	3.66708	Epithelial (malignant)	Untreated	-0.373769	-3.5596
TGACGCGTCTCATTAC-1-1	0	0.938229	1.73455	Epithelial (malignant)	Untreated	-4.17941	-4.6994
TGCAGATAGCGCAATG-1-1	2.00731	0.959666	0	Epithelial (malignant)	Untreated	0.0169945	-4.4472
TCCGGGAGTTACCCTC-1-1	0	1.41718	0	Epithelial (malignant)	Untreated	-7.48668	-5.52078
GCACTAACAGGAATAT-1-1	0	0.946448	0	Epithelial (malignant)	Untreated	-3.97871	-6.36087
CATCCGTAGGTAAGTT-1-1	0	0	2.61522	Epithelial (malignant)	Untreated	-2.71645	-6.03116
ACGTAACCATGGTGGA-1-1	0	0	3.43052	Epithelial (malignant)	Untreated	0.790129	-3.34858
TCGGGCAGTATCTCGA-1-1	0	0	1.74787	Epithelial (malignant)	Untreated	-3.37003	-4.84486
AGGGTCCGTACTCCCT-1-1	0.94318	0.94318	2.60602	Epithelial (malignant)	Untreated	-1.98303	-5.31629
TGAGCATAGTAAGACT-1-1	0	0.956103	0	Epithelial (malignant)	Untreated	-5.78763	-7.58795
GTCGCGAGTTGTTTGG-1-1	0	0.994791	0	Epithelial (malignant)	Untreated	0.692997	-3.76812
CATCAAGAGAAAGTCT-1-1	0	0	0.947027	Epithelial (malignant)	Untreated	-4.14266	-5.11489
CTCAACCGTTTGGAAA-1-1	0	0.947607	0	Epithelial (malignant)	Untreated	-5.12303	-6.24083
CAGGCCATCGTACCTC-1-1	0	0.951005	3.27386	Epithelial (malignant)	Untreated	-0.876915	-3.36272
CCCTCTCTCACCTACC-1-1	0	0.950518	2.82557	Epithelial (malignant)	Untreated	-8.40531	-3.67013
ACATCCCGTACGAAAT-1-1	0	0	0	Epithelial (malignant)	Untreated	-6.14552	-7.62293
GAGGGTATCTTAGCCC-1-1	0	0.956497	0	Epithelial (malignant)	Untreated	-4.05084	-4.59446
GCTGAATCACCAGACC-1-1	1.43314	0	2.49909	Epithelial (malignant)	Untreated	-2.78025	-6.40144
TGACTCCTCCACCTGT-1-1	0	1.00161	2.26314	Epithelial (malignant)	Untreated	-4.07371	-4.25299
TCAAGTGGTCTGTGAT-1-1	0	0.952861	1.4318	Epithelial (malignant)	Untreated	-1.98998	-5.56756
TACTGCCTCAGCGGAA-1-1	0	1.99487	2.35393	Epithelial (malignant)	Untreated	-2.26196	-5.10389
TTTACTGGTGACAGGT-1-1	0.986489	0	3.05313	Epithelial (malignant)	Untreated	0.690429	-3.89956
ACCTACCCACTGAGTT-1-1	0	0.973391	0	Epithelial (malignant)	Untreated	-7.13827	-4.74312
TCCACCATCACTGTCC-1-1	0.962458	0	0	Epithelial (malignant)	Untreated	-5.98748	-4.09059
GAGACTTAGTTCTCTT-1-1	0	0.950908	0	Epithelial (malignant)	Untreated	-5.43452	-7.11314
CTCAATTTCGCGTGAC-1-1	0	2.19965	0	Epithelial (malignant)	Untreated	-6.23519	-1.7557
ATGCCTCAGCGTTCCG-1-1	0	0	0	Epithelial (malignant)	Untreated	-2.4932	-5.33484
TTTCATGAGACAAGCC-1-1	0	0	0	Epithelial (malignant)	Untreated	-5.38427	-4.55056
GTTGTCCAGAGCAGCT-1-1	0	0.949351	0	Epithelial (malignant)	Untreated	-4.56499	-5.49596
ACTATTCAGGCTTTCA-1-1	0	0	0	Epithelial (malignant)	Untreated	-6.16017	-7.41932
TACGTCCAGGTTGCCC-1-1	0	0	0.956497	Epithelial (malignant)	Untreated	-6.77556	-5.21585
GAACACTGTGGGTCAA-1-1	0	1.76585	0.961459	Epithelial (malignant)	Untreated	-3.59208	-4.7096
CTGAGGCAGCACCGAA-1-1	0	0	0	Epithelial (malignant)	Untreated	-5.8477	-4.96676
AGGAAATGTTCCGCGA-1-1	0	0	1.44777	Epithelial (malignant)	Untreated	-5.06935	-5.88416
AGATGCTTCTACAGGT-1-1	0	2.20509	0	Epithelial (malignant)	Untreated	-0.0659729	-3.50972
GTGGCGTTCCTAAACG-1-1	0	0	2.36245	Epithelial (malignant)	Untreated	-1.50366	-5.06758
GATGACTGTCGCACAC-1-1	0	0	0	Epithelial (malignant)	Untreated	-3.59206	-5.27037
CATACAGCATGCCGCA-1-1	0	0.97206	2.75941	Epithelial (malignant)	Untreated	-3.8609	-4.57314
GAGAAATGTTAGCTAC-1-1	0	0.97155	0	Epithelial (malignant)	Untreated	-5.74296	-7.66416
GTAGTACCAACAAAGT-1-1	0.959865	0	1.44047	Epithelial (malignant)	Untreated	-3.66835	-5.81094
GTATTTCTCTACTATC-1-1	0.96096	0.96096	2.00913	Epithelial (malignant)	Untreated	-1.76947	-5.28313
CTGGCAGTCGACATTG-1-1	0	0.968195	2.21549	Epithelial (malignant)	Untreated	-0.85968	-3.53505
CTAGGTAAGCTTTGTG-1-1	0	0	0	Epithelial (malignant)	Untreated	-4.51028	-5.1784
GATGTTGGTATAATGG-1-1	0	0	0	Epithelial (malignant)	Untreated	-4.73522	-6.5044
TCGTCCACACCCTAGG-1-1	0.958872	0	0.958872	Epithelial (malignant)	Untreated	-3.71447	-5.11073
TCACAAGAGCGACTGA-1-1	0	0	2.86136	Epithelial (malignant)	Untreated	-4.03352	-4.82947
CTGTGAAAGGATCATA-1-1	0	1.44951	3.69219	Epithelial (malignant)	Untreated	-1.62052	-4.66931
TACCCACTCTAGGAAA-1-1	0	0	1.79287	Epithelial (malignant)	Untreated	1.08246	-3.63247
GAAACCTAGGTCTGGA-1-1	0	1.44109	2.00829	Epithelial (malignant)	Untreated	-0.338436	-3.82558
GTAACCAGTTGACGGA-1-1	0	0	0.982186	Epithelial (malignant)	Untreated	-3.54285	-5.75739
CTTGATTAGTGCAACG-1-1	0	0	1.76867	Epithelial (malignant)	Untreated	-3.76211	-4.82939
CCGTGAGCATTCAGGT-1-1	1.77379	1.44976	0	Epithelial (malignant)	Untreated	-5.23482	-5.26067
AGACCATAGGCACGAT-1-1	0	0.969209	2.64524	Epithelial (malignant)	Untreated	-5.1896	-7.10469
ATCACAGCATGGAACG-1-1	0	0.973903	0.973903	Epithelial (malignant)	Untreated	-2.80682	-5.95406
AAGACTCTCCCGTGTT-1-1	0	1.46647	3.19201	Epithelial (malignant)	Untreated	-0.765428	-3.20947
TATCCTAAGCTTTCCC-1-1	0	0.970938	1.77855	Epithelial (malignant)	Untreated	-4.25763	-4.66256
CACTGAATCCTGGTCT-1-1	0	0	1.45427	Epithelial (malignant)	Untreated	0.215001	-3.85905
GTTGTAGAGAGTCAAT-1-1	0	1.45076	1.77488	Epithelial (malignant)	Untreated	-4.40625	-4.84464
CATTCCGCATACTGAC-1-1	0.977095	1.78678	3.66624	Epithelial (malignant)	Untreated	0.475637	-3.75633
GCCATTCCATTCCTAT-1-1	0	0.963659	0.963659	Epithelial (malignant)	Untreated	-3.65299	-5.68912
AATCGACCAGAGTAAT-1-1	0	0	0.96688	Epithelial (malignant)	Untreated	-0.809666	-4.37047
AGTCACAAGCGTCTGC-1-1	0	0.974725	1.45882	Epithelial (malignant)	Untreated	-8.30073	-3.60423
CCACGTTTCGATCCCT-1-1	0	0.974725	2.22486	Epithelial (malignant)	Untreated	-3.25768	-4.74137
TAGACCACATCCGTTC-1-1	0	0	1.7795	Epithelial (malignant)	Untreated	-3.45896	-4.09323
CCGGACAAGCATGATA-1-1	0	0	1.45503	Epithelial (malignant)	Untreated	-3.3096	-5.1006
ATTACCTCATGGGTCC-1-1	0	1.79832	0	Epithelial (malignant)	Untreated	-0.52242	-3.84696
ACACAGTTCGCCTAGG-1-1	0	0.976991	3.42804	Epithelial (malignant)	Untreated	-0.700841	-3.49117
AGGCCACCAGGAGGAG-1-1	0	0.992114	2.05255	Epithelial (malignant)	Untreated	-6.05634	-3.77039
CTATCCGCAGTGCGCT-1-1	0	0.975342	0	Epithelial (malignant)	Untreated	-5.52357	-3.89647
AAGAACAAGAATTCAG-1-1	0	0	0.97844	Epithelial (malignant)	Untreated	-4.55307	-4.33798
CAAGACTGTCTACAAC-1-1	0	0	0	Epithelial (malignant)	Untreated	-5.20865	-5.05769
CCGGTAGTCAAACCCA-1-1	0.972879	0	3.17962	Epithelial (malignant)	Untreated	-1.5613	-5.31367
ATACCGAAGCTGTCCG-1-1	0	0	3.88853	Epithelial (malignant)	Untreated	-0.32186	-4.11651
TCAGTTTTCTTCGGTC-1-1	0	0	0	Epithelial (malignant)	Untreated	-8.42439	-4.31258
AAAGAACAGGTAGATT-1-1	0	1.46685	1.79232	Epithelial (malignant)	Untreated	-1.40348	-4.96775
CCACACTTCACTACTT-1-1	0	1.47759	0.989983	Epithelial (malignant)	Untreated	-1.12405	-3.30889
CATCCGTAGTCAATCC-1-1	0	0	1.79664	Epithelial (malignant)	Untreated	-4.62038	-4.06179
AAACGAATCTGCCTGT-1-1	0	0.985752	0	Epithelial (malignant)	Untreated	-5.48826	-6.95193
ACAACCATCATACAGC-1-1	0	0.974725	2.95255	Epithelial (malignant)	Untreated	-3.26344	-5.33588
CCACGAGTCCTTCTTC-1-1	0	1.00687	2.43555	Epithelial (malignant)	Untreated	-2.44536	-4.47062
GTAATGCTCAACCTCC-1-1	0	1.46506	0.979789	Epithelial (malignant)	Untreated	-8.15871	-3.78732
TTTAGTCTCTTCTCAA-1-1	0	0	1.47071	Epithelial (malignant)	Untreated	-4.37684	-6.44884
TGATTTCTCCGACGGT-1-1	0	0	2.0392	Epithelial (malignant)	Untreated	-5.2576	-5.22096
AATGAAGTCTCTGAGA-1-1	0	0	1.79273	Epithelial (malignant)	Untreated	-3.62294	-5.68198
CAGAGCCCACGGTAGA-1-1	0	0.980309	1.79107	Epithelial (malignant)	Untreated	-3.27893	-6.13065
GCTACCTGTTAGGCTT-1-1	0	0	0.981142	Epithelial (malignant)	Untreated	-4.19931	-4.34007
CATGCGGAGACCTGGA-1-1	0	2.03543	2.96025	Epithelial (malignant)	Untreated	-5.30945	-4.78924
CACCAAACAGCACCCA-1-1	0	1.46647	0	Epithelial (malignant)	Untreated	-6.35841	-7.1606
AACCTTTAGATGCCGA-1-1	0	1.80366	0	Epithelial (malignant)	Untreated	-5.03432	-5.82307
AGGTCATTCGGTGCAC-1-1	1.46544	0.980101	1.46544	Epithelial (malignant)	Untreated	-1.43126	-5.33271
GGTTGTAAGGACTATA-1-1	0	0	1.46634	Epithelial (malignant)	Untreated	-4.05583	-5.02205
TCATGCCTCTTGGTGA-1-1	0	0.987123	0	Epithelial (malignant)	Untreated	-4.84576	-6.05449
AGGATCTTCCACGTAA-1-1	0	0	2.53698	Epithelial (malignant)	Untreated	-3.91992	-5.36001
TATCAGGGTGATAGTA-1-1	1.00139	0	0	Epithelial (malignant)	Untreated	-2.8024	-5.56281
TTCCGTGCACCCTTGT-1-1	1.4746	0	0	Epithelial (malignant)	Untreated	-4.2955	-6.70278
TGACAGTAGAGACAAG-1-1	0	0	2.04577	Epithelial (malignant)	Untreated	-2.5464	-6.21896
GGGATCCAGACGAAGA-1-1	0	0	4.93559	Epithelial (malignant)	Untreated	1.95162	-3.45723
TTGAACGCAGTAACCT-1-1	0	0	2.05729	Epithelial (malignant)	Untreated	-2.72737	-5.59089
CGAGGCTGTCACTAGT-1-1	0	0	1.47252	Epithelial (malignant)	Untreated	-4.96724	-5.91189
TAGACCAGTATCCCTC-1-1	0	0	2.05403	Epithelial (malignant)	Untreated	-4.21684	-5.26636
ATCCATTGTACCAGAG-1-1	0.988392	1.47564	0	Epithelial (malignant)	Untreated	-4.50337	-6.79432
CAGATTGCAGTTAGGG-1-1	0	0.989134	0	Epithelial (malignant)	Untreated	-0.947723	-3.84685
TATCAGGGTCCCTGTT-1-1	0	1.02599	2.93909	Epithelial (malignant)	Untreated	-8.47193	-5.39613
CAACCTCAGGTCGTCC-1-1	0	0	0.988816	Epithelial (malignant)	Untreated	-3.64958	-5.67821
GACTCAATCCAATCTT-1-1	0.98428	0.98428	0.98428	Epithelial (malignant)	Untreated	-4.64068	-4.83932
CTCTCAGTCCATTTCA-1-1	0	1.82342	1.4956	Epithelial (malignant)	Untreated	-2.60203	-5.20982
CAAGACTCAAACGTGG-1-1	0	1.48034	2.78963	Epithelial (malignant)	Untreated	-5.00093	-7.15254
GGCTTTCTCGTTCGCT-1-1	2.41845	0	0	Epithelial (malignant)	Untreated	-3.45485	-5.60266
CTGGTCTGTGTCTTGA-1-1	0	0	0.999215	Epithelial (malignant)	Untreated	-5.61466	-4.03764
TGCTTCGTCTCTTGCG-1-1	0	0.990728	2.41226	Epithelial (malignant)	Untreated	-2.4624	-5.06414
TGATCAGGTGACACAG-1-1	2.25104	0.993075	2.25104	Epithelial (malignant)	Untreated	-4.12457	-5.92998
CAATTTCGTTGCTTGA-1-1	0	0	2.04753	Epithelial (malignant)	Untreated	-2.58896	-5.70065
TGATTCTAGATAGGGA-1-1	0	1.48244	2.05507	Epithelial (malignant)	Untreated	-4.76967	-6.24776
CCGTAGGCATTGACCA-1-1	0	0	1.81534	Epithelial (malignant)	Untreated	-4.22179	-5.12827
AGTACCACAACCGCTG-1-1	0	0.994791	2.41814	Epithelial (malignant)	Untreated	-3.40229	-6.10513
CCCTAACAGACATACA-1-1	0	0.990834	0	Epithelial (malignant)	Untreated	-4.79332	-7.02282
GAAGAATAGTAGCATA-1-1	0	0.994898	0	Epithelial (malignant)	Untreated	-4.56317	-5.02837
CAACCAATCTCATGCC-1-1	0.998132	1.48759	0.998132	Epithelial (malignant)	Untreated	-3.18673	-6.33759
GGCTTTCGTCCACATA-1-1	1.80834	0.99329	0	Epithelial (malignant)	Untreated	-4.54651	-6.92844
CCTACGTCAATAGGGC-1-1	0	1.48508	0	Epithelial (malignant)	Untreated	-5.00624	-6.57275
TACCCACAGCTCGACC-1-1	0	0	0	Epithelial (malignant)	Untreated	-3.75597	-4.99777
GCTTTCGCAATGAACA-1-1	0	0	1.8119	Epithelial (malignant)	Untreated	-3.56239	-6.0896
CTGCTCACAACCCTAA-1-1	0	0	0.994469	Epithelial (malignant)	Untreated	-2.76478	-5.85655
CGTCCATAGGAATGTT-1-1	0.991367	1.47929	0	Epithelial (malignant)	Untreated	-4.46085	-6.23185
CGAGAAGTCATTACGG-1-1	0	0	0	Epithelial (malignant)	Untreated	-5.37631	-5.50802
TCCCACACATCTCATT-1-1	0	0	1.49385	Epithelial (malignant)	Untreated	-6.44767	-3.87537
CAATGACAGGCGAAGG-1-1	0	1.00665	1.82604	Epithelial (malignant)	Untreated	-8.51071	-4.2114
CACGGGTTCGCTGATA-1-1	0.996404	0	2.25577	Epithelial (malignant)	Untreated	0.938812	-3.95544
TCATACTGTCAAGCCC-1-1	0	0	0	Epithelial (malignant)	Untreated	-6.12748	-7.17293
TGGGAAGTCACTGGTA-1-1	0	1.52276	3.26171	Epithelial (malignant)	Untreated	0.234756	-3.7114
AGACCCGGTTGGGTAG-1-1	0	1.00281	2.06733	Epithelial (malignant)	Untreated	-2.73239	-5.39028
CTCGAGGAGGACTAAT-1-1	0	0	2.25853	Epithelial (malignant)	Untreated	-2.26207	-5.61259
TTGGGATTCACACCCT-1-1	0	1.49735	0	Epithelial (malignant)	Untreated	-4.46058	-6.38036
CAATTTCAGCCATTTG-1-1	2.05492	0.993825	0.993825	Epithelial (malignant)	Untreated	-3.56732	-6.05205
TTTACCATCTCCCAAC-1-1	0	1.82706	1.82706	Epithelial (malignant)	Untreated	-8.4056	-4.06318
TCTTAGTAGGTGGTTG-1-1	0	0	1.00182	Epithelial (malignant)	Untreated	-2.33599	-5.47336
GTGAGGATCTGCTTTA-1-1	0	0	0.99889	Epithelial (malignant)	Untreated	-4.51216	-4.68026
TGACCCTCACCGAATT-1-1	0.998457	1.81519	0	Epithelial (malignant)	Untreated	-4.52079	-6.49705
CTCAGAACATGAAGCG-1-1	0	0	0	Epithelial (malignant)	Untreated	-3.8254	-4.2769
CACGTGGCACGATTCA-1-1	0	0	0	Epithelial (malignant)	Untreated	-8.2923	-3.61306
CACTGGGTCACCATCC-1-1	0	1.01186	0	Epithelial (malignant)	Untreated	-4.78921	-5.34228
TCCATCGTCCTAACAG-1-1	0	1.00106	0	Epithelial (malignant)	Untreated	-4.38925	-4.77587
AACAACCCACAACGAG-1-1	1.85199	1.52206	2.8401	Epithelial (malignant)	Untreated	0.548714	-3.42583
AGGGTGACAGCTACCG-1-1	0	1.00808	0	Epithelial (malignant)	Untreated	-1.42857	-3.58093
ATTCCATTCATTTCCA-1-1	0	1.00412	2.69706	Epithelial (malignant)	Untreated	-4.21923	-4.40322
GTTCTATGTGGGTATG-1-1	0	1.00555	2.43365	Epithelial (malignant)	Untreated	-3.97744	-4.37014
GATCCCTCACTGGACC-1-1	0	0	0	Epithelial (malignant)	Untreated	-4.36462	-6.65879
GGGCTACCAGGCCCTA-1-1	0	0	0	Epithelial (malignant)	Untreated	-8.38276	-5.07894
TACTTACAGTTCATGC-1-1	0	1.50425	1.01174	Epithelial (malignant)	Untreated	-3.62963	-5.88504
TGCTCCATCTCTATAC-1-1	0	0	2.27308	Epithelial (malignant)	Untreated	-4.28442	-4.3239
TCACGGGTCAACCTTT-1-1	0	1.50384	0	Epithelial (malignant)	Untreated	-5.74437	-7.78699
TGCTGAAGTCGAGTGA-1-1	0	1.50181	1.83013	Epithelial (malignant)	Untreated	-3.85862	-6.74189
TCGGTCTTCGATTCCC-1-1	1.01431	0	0	Epithelial (malignant)	Untreated	-5.57712	-7.11796
TCTTCCTAGCCAAGGT-1-1	0	1.83233	1.83233	Epithelial (malignant)	Untreated	-2.83599	-5.45396
TAATCTCTCACCCTGT-1-1	0	0	0	Epithelial (malignant)	Untreated	-4.70276	-5.26734
ACAGAAAAGTAGTGCG-1-1	2.71433	2.08533	0	Epithelial (malignant)	Untreated	-3.79878	-6.56004
TGGGATTCAAAGACTA-1-1	0	1.00919	1.8294	Epithelial (malignant)	Untreated	-2.90854	-6.11668
GTTAGACGTGCAAGAC-1-1	0	0	0	Epithelial (malignant)	Untreated	-4.47166	-7.72642
AAAGGTATCCACTTTA-1-1	0	1.01342	0	Epithelial (malignant)	Untreated	-3.85426	-6.03634
GCCATTCAGTGATTCC-1-1	0	1.51455	0	Epithelial (malignant)	Untreated	-5.02381	-5.77098
AATCACGAGCGCCTCA-1-1	1.83395	1.01264	2.91931	Epithelial (malignant)	Untreated	-3.61438	-5.73567
TCACTATCAGTCGGTC-1-1	0	0	1.03235	Epithelial (malignant)	Untreated	-8.49503	-3.71985
CGGAGAATCGCTTGCT-1-1	0	0	2.08764	Epithelial (malignant)	Untreated	-5.23514	-6.73378
CTTGAGACACGCGCTA-1-1	0	0	0	Epithelial (malignant)	Untreated	-5.79673	-7.88065
CATCCGTCAGCATACT-1-1	0	1.01141	0	Epithelial (malignant)	Untreated	-5.57364	-4.22202
CGAGGCTTCTAGAGCT-1-1	0	1.51385	0	Epithelial (malignant)	Untreated	-5.21641	-6.60199
GCAGTTAAGCAGCGAT-1-1	0	0	1.02063	Epithelial (malignant)	Untreated	-0.600492	-3.72255
AGACTCACAGCATCTA-1-1	0	0	1.56864	Epithelial (malignant)	Untreated	-2.83152	-4.69047
TAGACCATCCTTCACG-1-1	0	1.51579	1.0212	Epithelial (malignant)	Untreated	-4.51974	-6.59633
CAGGCCACATCATCCC-1-1	0	0	2.45527	Epithelial (malignant)	Untreated	-3.54831	-5.2969
CTGTGAAGTTCGGTTA-1-1	0	1.02302	2.45869	Epithelial (malignant)	Untreated	-3.8795	-4.09227
ACCCTTGCATTCCTAT-1-1	0	0	1.03073	Epithelial (malignant)	Untreated	-8.70378	-3.74868
CAGCAATTCTCATTTG-1-1	0	0	0	Epithelial (malignant)	Untreated	-6.04045	-3.40868
GTCACGGCAATGTCTG-1-1	0	0	0	Epithelial (malignant)	Untreated	-5.80372	-7.57987
TCAAGCATCGGATTAC-1-1	0	1.51344	2.45333	Epithelial (malignant)	Untreated	-2.98154	-5.55061
TCCCATGAGGCTCTAT-1-1	0	1.02313	2.29349	Epithelial (malignant)	Untreated	-4.29473	-4.94136
CTACGGGGTGGCCTCA-1-1	0	0	1.0212	Epithelial (malignant)	Untreated	-3.80047	-6.19426
TCACTCGCAACCACGC-1-1	0	1.0237	0	Epithelial (malignant)	Untreated	-5.67062	-6.87458
CTCTCAGGTTCGGGTC-1-1	0	0	0	Epithelial (malignant)	Untreated	-4.23545	-5.04991
AGCTTCCCACCTTCCA-1-1	0	0	0	Epithelial (malignant)	Untreated	0.891612	-3.47938
CTGCTCACACAAATAG-1-1	0	0	0	Epithelial (malignant)	Untreated	-4.56346	-6.09757
CAACGATGTCTCGGAC-1-1	0	0	0	Epithelial (malignant)	Untreated	-3.53232	-5.87938
TGAGGGAAGGGAGGTG-1-1	1.51468	1.02029	1.51468	Epithelial (malignant)	Untreated	-2.34849	-5.47143
GAACACTCACCCAACG-1-1	0	1.51649	2.4569	Epithelial (malignant)	Untreated	-7.25493	-4.42553
TTCGATTCAGGCACAA-1-1	0	1.51303	1.01893	Epithelial (malignant)	Untreated	-3.47136	-5.01236
GGATGTTCACGCAAAG-1-1	0	0	2.63263	Epithelial (malignant)	Untreated	-2.60422	-5.08095
TCTATCACATAGTCAC-1-1	0	1.02336	2.60104	Epithelial (malignant)	Untreated	-3.40001	-5.08947
TCCTCTTCATTGCAAC-1-1	0	0	0	Epithelial (malignant)	Untreated	-3.59882	-6.0947
CTCCGATGTAAGGCTG-1-1	0	1.51927	0	Epithelial (malignant)	Untreated	-4.73109	-6.23551
AATCACGTCATTGCGA-1-1	0	1.02887	2.46704	Epithelial (malignant)	Untreated	-4.64408	-4.38565
GTGCTGGGTAAGCTCT-1-1	0	1.0245	0	Epithelial (malignant)	Untreated	-6.49076	-7.17052
AAGCGTTAGCGCGTTC-1-1	0	0	0	Epithelial (malignant)	Untreated	-5.12741	-3.58241
TTCGATTGTGAATTAG-1-1	0	1.51927	3.18626	Epithelial (malignant)	Untreated	0.0574648	-4.04502
GCTGCAGAGATCCCGC-1-1	0	1.86601	2.95534	Epithelial (malignant)	Untreated	-0.778188	-3.44528
AGATCGTAGGAAAGGT-1-1	0	0	0	Epithelial (malignant)	Untreated	-5.61273	-7.42278
CAATCGACATAACGGG-1-1	0	0	1.03363	Epithelial (malignant)	Untreated	0.00702197	-3.1161
TCGGGCAAGTAGAATC-1-1	0	1.53436	0	Epithelial (malignant)	Untreated	-3.04254	-5.95705
GACCGTGTCTCTCGAC-1-1	0	0	0	Epithelial (malignant)	Untreated	-7.69036	-3.35036
TGACAGTAGAGCCATG-1-1	0	2.10201	2.46589	Epithelial (malignant)	Untreated	-4.94405	-4.29634
ATACTTCCATCCTGTC-1-1	0	0	0	Epithelial (malignant)	Untreated	-4.34325	-6.42446
AAAGAACGTTCCGCGA-1-1	0	1.02934	1.02934	Epithelial (malignant)	Untreated	-4.31241	-3.92065
ATCGTGAGTCGCAACC-1-1	0	0	2.29799	Epithelial (malignant)	Untreated	-0.222693	-3.89297
TAACTTCCAGCGTTTA-1-1	0	0	0	Epithelial (malignant)	Untreated	-5.25658	-5.0625
TCCTCCCAGTGAATAC-1-1	0	0	1.52924	Epithelial (malignant)	Untreated	-2.40799	-5.67021
GATGATCCAAACGTGG-1-1	0	1.02968	2.10422	Epithelial (malignant)	Untreated	-3.48307	-5.9685
ATTACCTCAGACAAGC-1-1	0	1.52839	1.03154	Epithelial (malignant)	Untreated	-4.66449	-5.33779
GTCCCATTCAAGGCTT-1-1	0	1.03609	1.53393	Epithelial (malignant)	Untreated	-0.581267	-3.71349
GGGATGATCAGGCGAA-1-1	0	0	1.52995	Epithelial (malignant)	Untreated	-3.6454	-5.37747
TAATTCCAGCTATCCA-1-1	0	1.03469	0	Epithelial (malignant)	Untreated	-4.77501	-6.57227
TAATCTCCACAAAGCG-1-1	0	1.03727	0	Epithelial (malignant)	Untreated	-3.6615	-6.53286
AAAGGTACAGTTTCAG-1-1	0	0	0	Epithelial (malignant)	Untreated	-5.92085	-7.39876
TCAGTTTTCACAACCA-1-1	0	1.52276	0	Epithelial (malignant)	Untreated	-4.95602	-6.62674
ACGTTCCAGCCTATCA-1-1	0	0	0	Epithelial (malignant)	Untreated	-5.83603	-7.73279
GGATCTATCGGTGCAC-1-1	0	1.86709	1.03785	Epithelial (malignant)	Untreated	-8.1979	-3.89813
CATACTTGTGACTCGC-1-1	0	1.87953	0	Epithelial (malignant)	Untreated	-6.51006	-7.96979
CCTTTGGCAAAGGGCT-1-1	0	1.86095	1.86095	Epithelial (malignant)	Untreated	-2.11277	-5.13067
TCACACCTCTCTTAAC-1-1	0	1.03457	1.03457	Epithelial (malignant)	Untreated	-4.62807	-5.33134
ACATTTCTCTCAGAAC-1-1	0	0	1.86725	Epithelial (malignant)	Untreated	-4.93183	-6.19183
CAGTGCGGTACACTCA-1-1	0	0	1.0348	Epithelial (malignant)	Untreated	-4.1375	-4.26791
CGCAGGTTCTTTGCTA-1-1	0	1.04093	2.31838	Epithelial (malignant)	Untreated	-4.65975	-3.88495
AGTTCCCCACTCAAGT-1-1	0	0	0	Epithelial (malignant)	Untreated	-4.34772	-6.53357
CGGGCATTCCACTAGA-1-1	0	1.03562	0	Epithelial (malignant)	Untreated	-4.54444	-5.51404
ACAACCACACAAATAG-1-1	0	1.04116	0	Epithelial (malignant)	Untreated	-5.20453	-7.56191
GTTAGACTCGCTGACG-1-1	0	1.04306	1.04306	Epithelial (malignant)	Untreated	-1.00554	-4.80975
TGTTCCGAGTCCCGAC-1-1	0	1.03903	1.03903	Epithelial (malignant)	Untreated	-3.51482	-4.27169
GTGCAGCAGGCCACCT-1-1	0	1.54197	0	Epithelial (malignant)	Untreated	-2.58754	-4.71912
CCACTTGAGGGTACAC-1-1	1.03974	0	0	Epithelial (malignant)	Untreated	-5.14623	-5.15071
GGTGGCTCAAATCGTC-1-1	0	0	0	Epithelial (malignant)	Untreated	-5.74177	-9.62551
CCGTTCACAATATCCG-1-1	0	1.04247	1.04247	Epithelial (malignant)	Untreated	-5.39103	-7.58793
GTCAAACAGTGCTAGG-1-1	0	1.53837	0	Epithelial (malignant)	Untreated	-4.62005	-6.32953
TCTACATAGCCTGTCG-1-1	0	1.53966	0	Epithelial (malignant)	Untreated	-5.43451	-6.95648
TGATTCTCACAACATC-1-1	0	0	1.53708	Epithelial (malignant)	Untreated	-4.95246	-5.80093
TCTACATCATTGCCTC-1-1	0	1.06225	0	Epithelial (malignant)	Untreated	-4.49522	-4.85911
TCCTTTCGTCCGGTGT-1-1	0	1.03844	2.74718	Epithelial (malignant)	Untreated	-1.89546	-5.09605
ATCACAGTCGGAAACG-1-1	0	2.25814	2.25814	Epithelial (malignant)	Untreated	1.93658	-3.13367
GATCATGCACTAGGTT-1-1	0	0	1.03998	Epithelial (malignant)	Untreated	-5.73381	-5.79504
TTCAATCAGCACACAG-1-1	0	1.53822	1.03962	Epithelial (malignant)	Untreated	-3.27618	-5.42267
GAATCACGTACAGTAA-1-1	0	1.0414	1.87173	Epithelial (malignant)	Untreated	-5.67683	-7.33097
CTCCATGGTGCCCACA-1-1	0	0	1.53579	Epithelial (malignant)	Untreated	-5.05997	-5.13785
AGGCTGCCAAGCTGTT-1-1	0	0	2.3159	Epithelial (malignant)	Untreated	-2.98234	-5.60905
AACCATGTCGCTTGCT-1-1	0	0	1.88047	Epithelial (malignant)	Untreated	-4.28843	-5.04986
TTTCGATCAACCAACT-1-1	0	1.0439	2.75507	Epithelial (malignant)	Untreated	-3.89032	-4.94838
TCCCAGTGTGTTAACC-1-1	1.04152	1.54052	0	Epithelial (malignant)	Untreated	-5.3064	-6.34083
CATGCCTTCCTACCGT-1-1	0	0	0	Epithelial (malignant)	Untreated	-5.80445	-5.10375
TGAGGTTCAGGAGGTT-1-1	0	1.57015	0	Epithelial (malignant)	Untreated	-0.229505	-2.45
CCGGGTAAGGCATCAG-1-1	0	0	3.7313	Epithelial (malignant)	Untreated	-4.90211	-3.79804
GTTCGCTCAGTATTCG-1-1	0	0	3.4175	Epithelial (malignant)	Untreated	-4.45087	-5.78697
ATTACCTAGCTCCCTT-1-1	0	0	1.54777	Epithelial (malignant)	Untreated	-1.27674	-3.11355
TCATGAGCACAGCTGC-1-1	0	0	0	Epithelial (malignant)	Untreated	-5.54316	-7.67359
ATTACTCTCCTAGCGG-1-1	0	2.32718	0	Epithelial (malignant)	Untreated	-8.25549	-3.63703
ATTCTACGTTCTGAGT-1-1	1.04318	0	0	Epithelial (malignant)	Untreated	-2.48198	-5.71613
GTCTACCAGCAGCCCT-1-1	0	0	1.04617	Epithelial (malignant)	Untreated	-5.27775	-7.10147
TGTTTGTAGAAAGCGA-1-1	0	1.54486	1.54486	Epithelial (malignant)	Untreated	-4.58492	-5.28179
GAGTGTTTCGTGGGAA-1-1	0	1.04797	0	Epithelial (malignant)	Untreated	-5.76254	-7.21197
CATTGCCAGATCCGAG-1-1	0	1.04737	1.04737	Epithelial (malignant)	Untreated	-8.30624	-4.3882
ACGTAGTCATCTGGGC-1-1	0	1.05585	1.05585	Epithelial (malignant)	Untreated	-0.15593	-3.44431
TCAATTCTCGAGTACT-1-1	0	0	0	Epithelial (malignant)	Untreated	-5.78517	-7.78247
ACGCACGAGGACACTG-1-1	0	0	3.66962	Epithelial (malignant)	Untreated	-0.824194	-3.12667
CTCCACATCATGCAGT-1-1	0	0	2.8743	Epithelial (malignant)	Untreated	-5.53649	-3.65405
CAAGACTGTAGATTAG-1-1	0	1.05002	0	Epithelial (malignant)	Untreated	-5.7969	-5.59597
GCTGCAGCACAAGTTC-1-1	0	1.05195	0	Epithelial (malignant)	Untreated	-6.21438	-7.26071
TCTATCAGTGTAGTGG-1-1	0	1.5482	0	Epithelial (malignant)	Untreated	-3.43738	-6.0966
GAGGCCTCAGGATCTT-1-1	0	0	0	Epithelial (malignant)	Untreated	-5.83019	-6.23422
CAGGCCAAGTTGTAAG-1-1	0	1.04402	1.87515	Epithelial (malignant)	Untreated	-3.65756	-5.60693
TTAGGCACATGACTAC-1-1	0	1.04533	1.04533	Epithelial (malignant)	Untreated	-5.36708	-5.35361
CCTTGTGCAGAGTTGG-1-1	0	1.54486	0	Epithelial (malignant)	Untreated	-5.08967	-6.09638
GTGGGAAGTGGCCTCA-1-1	0	0	1.56176	Epithelial (malignant)	Untreated	-8.47029	-3.91507
AATGACCTCGAAGTGG-1-1	0	1.05305	1.05305	Epithelial (malignant)	Untreated	-2.34096	-5.19986
TTAATCCCATCATTTC-1-1	0	1.88551	2.13452	Epithelial (malignant)	Untreated	-3.68674	-5.4443
TCGCTCAAGGATGGCT-1-1	0	0	1.06785	Epithelial (malignant)	Untreated	-2.65096	-5.16804
GTAGTACTCGTTCATT-1-1	0	0	0	Epithelial (malignant)	Untreated	-3.71769	-5.52442
CATTCATAGGGAGGGT-1-1	0	0	0	Epithelial (malignant)	Untreated	-6.13457	-7.65683
ATAGACCCAGAGAGGG-1-1	0	2.37973	3.41464	Epithelial (malignant)	Untreated	-0.031805	-3.47085
GATCATGCAAGTGCTT-1-1	0	1.05438	1.55612	Epithelial (malignant)	Untreated	-1.00434	-3.27821
TCTAACTCACTTCCTG-1-1	0	1.04665	0	Epithelial (malignant)	Untreated	-6.30056	-7.33389
TAGGTTGGTGACACGA-1-1	0	1.05195	0	Epithelial (malignant)	Untreated	-4.68976	-6.71011
CTGTCGTGTTACGGAG-1-1	0	0	3.14937	Epithelial (malignant)	Untreated	-0.00326218	-3.97586
CCGTTCACACCAATTG-1-1	0	1.58803	2.68303	Epithelial (malignant)	Untreated	-7.88559	-3.73647
AAGTGAATCTCATAGG-1-1	0	1.0808	1.58803	Epithelial (malignant)	Untreated	-0.571774	-2.70126
CGTGTCTAGGTAAACT-1-1	0	1.0583	1.89377	Epithelial (malignant)	Untreated	-4.36307	-3.95732
CCGATCTGTCAATCTG-1-1	0	0	0	Epithelial (malignant)	Untreated	-4.27135	-4.67807
CTCAAGATCCATTTAC-1-1	0	0	0	Epithelial (malignant)	Untreated	-5.06332	-5.69929
TCCTCCCCAGCGATTT-1-1	0	0	0	Epithelial (malignant)	Untreated	-5.51609	-7.10227
ATTCTACTCTACACAG-1-1	0	0	1.06448	Epithelial (malignant)	Untreated	-3.46836	-4.14843
ACCTGTCGTTCGGTTA-1-1	0	1.56027	2.88594	Epithelial (malignant)	Untreated	-5.43216	-6.97416
ACTTATCTCTACTGCC-1-1	0	1.05135	2.49889	Epithelial (malignant)	Untreated	-4.13202	-5.05527
AGGATCTGTCTGCCTT-1-1	0	1.04881	0	Epithelial (malignant)	Untreated	-4.02579	-6.79645
ATCCACCGTAGCCAGA-1-1	0	0	1.06349	Epithelial (malignant)	Untreated	-8.38538	-4.49942
CGAGGCTTCGGCATTA-1-1	0	1.89634	0	Epithelial (malignant)	Untreated	-5.15193	-1.25675
CAATGACTCATCGCAA-1-1	1.55509	1.05353	0	Epithelial (malignant)	Untreated	-4.92698	-6.84927
AATCGTGCAAGAAATC-1-1	0	1.0572	1.0572	Epithelial (malignant)	Untreated	-4.43185	-5.05584
GTAAGTCGTGACTCTA-1-1	0	1.56429	2.99054	Epithelial (malignant)	Untreated	-4.6125	-4.15169
TGACAGTTCGGTGTAT-1-1	0	0	1.91997	Epithelial (malignant)	Untreated	-4.4486	-3.66411
TGCTTCGGTCAAAGTA-1-1	0	0	1.57226	Epithelial (malignant)	Untreated	-8.61364	-3.65455
AACAACCTCATTTGGG-1-1	0	1.06423	3.31711	Epithelial (malignant)	Untreated	-7.83465	-5.97166
ATCTCTAGTACATACC-1-1	0	1.06648	1.9044	Epithelial (malignant)	Untreated	-0.809111	-3.4417
AGCTACAAGACCCGCT-1-1	0	1.0656	1.0656	Epithelial (malignant)	Untreated	-8.78931	-4.09052
ACACTGATCTACTGAG-1-1	0	1.05524	0	Epithelial (malignant)	Untreated	-3.81541	-6.69732
GGAGATGTCACCTCAC-1-1	0	0	0	Epithelial (malignant)	Untreated	-3.32864	-5.86742
ATGTCTTCAGAAATCA-1-1	0	1.05634	1.05634	Epithelial (malignant)	Untreated	-4.06824	-4.46651
TCCTGCAAGCCGGAAT-1-1	0	0	0	Epithelial (malignant)	Untreated	-3.93708	-6.45763
AGACCCGAGATAGTGT-1-1	0	1.06101	1.06101	Epithelial (malignant)	Untreated	-0.658162	-3.24136
GTCATCCTCACTCTTA-1-1	0	2.13781	1.05438	Epithelial (malignant)	Untreated	-4.66931	-4.67894
CACACAACAGCAGTCC-1-1	0	1.06523	0	Epithelial (malignant)	Untreated	-5.99047	-7.69482
ACTACGAAGGATAATC-1-1	1.90197	1.06461	1.06461	Epithelial (malignant)	Untreated	-5.27775	-1.98552
ATCGCCTCAAGCACCC-1-1	0	1.89714	0	Epithelial (malignant)	Untreated	-4.99087	-5.75829
ATCGATGTCCCACAGG-1-1	0	0	1.90489	Epithelial (malignant)	Untreated	-4.31761	-4.32195
CACGTGGAGGTAAACT-1-1	0	1.06735	1.06735	Epithelial (malignant)	Untreated	-4.34443	-4.59574
TTTGACTTCGTGCTCT-1-1	0	0	2.79022	Epithelial (malignant)	Untreated	-7.65816	-3.81091
TATTTCGGTTAAGTCC-1-1	0	0	2.15381	Epithelial (malignant)	Untreated	-3.36322	-5.5258
GTCTGTCTCTGCGAGC-1-1	0	1.06089	0	Epithelial (malignant)	Untreated	-2.31408	-5.75033
AAAGTCCAGCTAAATG-1-1	0	0	1.58155	Epithelial (malignant)	Untreated	-3.87272	-5.63252
CCTCAACCACTATCCC-1-1	0	0	0	Epithelial (malignant)	Untreated	-4.22245	-6.25633
CCGGACACACTCTCGT-1-1	0	0	3.30662	Epithelial (malignant)	Untreated	-4.05364	-4.24829
AGGGCCTCAGAGGTAC-1-1	0	1.06299	2.14944	Epithelial (malignant)	Untreated	-3.81717	-4.72978
GACTATGAGGTAGTAT-1-1	0	1.58048	2.36492	Epithelial (malignant)	Untreated	-2.48815	-4.85922
CTCATTATCGACCACG-1-1	0	1.58063	2.16517	Epithelial (malignant)	Untreated	-3.95181	-4.28713
AAAGTCCCAATGTCAC-1-1	0	0	0	Epithelial (malignant)	Untreated	-5.82759	-7.15004
CTGTACCGTTCAAGTC-1-1	0	1.57499	0	Epithelial (malignant)	Untreated	-4.66779	-5.86682
CTTAGGACAGAAACCG-1-1	0	1.06374	1.56744	Epithelial (malignant)	Untreated	-3.0446	-5.59536
CACAGATCAGCCGGTT-1-1	1.06485	0	1.06485	Epithelial (malignant)	Untreated	-2.9446	-5.75843
AAACGCTTCCATGCAA-1-1	1.90521	1.0671	0	Epithelial (malignant)	Untreated	-4.54471	-6.56759
CTCTCAGGTCGACTGC-1-1	1.06548	2.35243	0	Epithelial (malignant)	Untreated	-4.30699	-5.92425
ATCAGGTAGCGTGTCC-1-1	0	1.06773	3.51002	Epithelial (malignant)	Untreated	0.125954	-3.95141
TGACGCGCACTAACGT-1-1	1.06723	1.57166	0	Epithelial (malignant)	Untreated	-5.6137	-6.93176
TTCCGTGGTGGTCTGC-1-1	0	0	0	Epithelial (malignant)	Untreated	-5.96616	-3.31356
TACCTGCAGGTCCAGA-1-1	0	0	1.07492	Epithelial (malignant)	Untreated	-2.99127	-4.48997
CCCGAAGGTGCTCTCT-1-1	1.07606	1.07606	0	Epithelial (malignant)	Untreated	-4.89567	-3.8328
GGTAGAGAGCTGGCTC-1-1	0	0	2.52105	Epithelial (malignant)	Untreated	-0.458024	-3.93115
AGGTCATTCGATCCCT-1-1	0	0	3.1273	Epithelial (malignant)	Untreated	-2.2547	-4.72048
ATTCATCGTGGAACCA-1-1	0	0	3.32518	Epithelial (malignant)	Untreated	1.17351	-3.52947
TCTTGCGAGGGAGTGG-1-1	0	0	0	Epithelial (malignant)	Untreated	-2.93379	-3.78173
AGTAACCTCCCAGCGA-1-1	0	0	1.06735	Epithelial (malignant)	Untreated	-2.64718	-6.14272
CTGAGGCCAATGGCAG-1-1	0	1.06548	0	Epithelial (malignant)	Untreated	-8.05939	-3.97611
GCAGCTGAGTATGACA-1-1	0	0	0	Epithelial (malignant)	Untreated	-6.48566	-7.88412
CTGTGAAGTCCGGCAT-1-1	0	0	0	Epithelial (malignant)	Untreated	-5.60042	-4.84421
CGTAATGCACTAGGCC-1-1	1.57773	1.07226	1.07226	Epithelial (malignant)	Untreated	-5.5064	-7.21992
GTTACGAGTTCTTAGG-1-1	0	0	0	Epithelial (malignant)	Untreated	-0.0891657	-3.26196
AGGTGTTCAATTTCTC-1-1	0	1.07163	1.07163	Epithelial (malignant)	Untreated	-5.09082	-3.92319
TATCCTAAGCGCCATC-1-1	0	1.06974	0	Epithelial (malignant)	Untreated	-4.94114	-4.56917
GCCAGCAGTAGTCGTT-1-1	0	0	0	Epithelial (malignant)	Untreated	-2.63109	-5.33287
AGGAATAAGATGCTTC-1-1	0	1.07492	0	Epithelial (malignant)	Untreated	-5.05371	-3.8982
ACCCTCACACAGGATG-1-1	0	0	3.02941	Epithelial (malignant)	Untreated	-4.46428	-3.9042
TTTGATCCATGCCGCA-1-1	0	1.07721	1.5837	Epithelial (malignant)	Untreated	-3.79805	-5.31919
CTCATTAAGGCCCGTT-1-1	0	0	1.08429	Epithelial (malignant)	Untreated	-3.65708	-5.39509
GATTCTTGTGGAACCA-1-1	0	0	0	Epithelial (malignant)	Untreated	-4.48465	-5.542
AACACACCAAGTCATC-1-1	0	0	0	Epithelial (malignant)	Untreated	-4.95198	-4.56671
CAGCGTGAGCTGAGTG-1-1	0	1.07441	0	Epithelial (malignant)	Untreated	-4.65288	-5.42834
CTGTACCCACACAGCC-1-1	0	0	0	Epithelial (malignant)	Untreated	-8.46633	-4.18463
CGAAGTTTCATTTGTC-1-1	0	0	0	Epithelial (malignant)	Untreated	-5.09879	-6.33502
TCAAGCATCTCCCATG-1-1	0	0	1.0808	Epithelial (malignant)	Untreated	-4.16765	-4.56521
ATGGAGGAGCGTGTTT-1-1	0	0	1.07785	Epithelial (malignant)	Untreated	-7.58717	-3.83066
CCCTCAACAAGTGGGT-1-1	0	0	0	Epithelial (malignant)	Untreated	-4.48837	-6.86625
CATGCAAGTCCTCAGG-1-1	0	0	1.5871	Epithelial (malignant)	Untreated	-3.49602	-4.61027
AGGAAATCAAATGATG-1-1	0	0	0	Epithelial (malignant)	Untreated	-4.21979	-6.77633
CTTCTAACAGTTTGGT-1-1	0	1.58494	0	Epithelial (malignant)	Untreated	-4.49404	-5.05897
AGTTCCCAGTTCCGTA-1-1	2.37282	1.08029	0	Epithelial (malignant)	Untreated	-4.84562	-6.6788
GGGCTCAAGGTACAAT-1-1	0	0	0	Epithelial (malignant)	Untreated	-4.58257	2.60193
TTGCCTGCAGGACATG-1-1	0	1.57971	0	Epithelial (malignant)	Untreated	-4.30034	-5.49815
CACCGTTGTCCCGTGA-1-1	0	0	0	Epithelial (malignant)	Untreated	-3.81747	-6.16601
TTTCATGTCCACTGAA-1-1	0	1.08545	0	Epithelial (malignant)	Untreated	-6.53883	-7.81809
GGAGATGCATGGGATG-1-1	0	0	0	Epithelial (malignant)	Untreated	-3.5066	-6.16796
CGTGAATGTCGCAACC-1-1	0	0	3.02083	Epithelial (malignant)	Untreated	-3.87409	-5.62324
GACTGATTCTTACCAT-1-1	0	0	1.07964	Epithelial (malignant)	Untreated	-5.3115	-5.87539
GTAGGAGGTACCCGCA-1-1	0	0	0	Epithelial (malignant)	Untreated	-5.98862	-5.50922
TTTACCACATACCACA-1-1	0	1.07939	2.53823	Epithelial (malignant)	Untreated	-4.68648	-3.20783
GAGGCAACACAGAGCA-1-1	0	1.0861	0	Epithelial (malignant)	Untreated	0.762704	-3.93395
AGGTCTAGTTGAAGTA-1-1	0	0	0	Epithelial (malignant)	Untreated	-5.39376	-7.24836
AACACACCAGAAATTG-1-1	0	0	1.09225	Epithelial (malignant)	Untreated	-5.83757	-6.4274
GCACGTGAGTAGGCCA-1-1	1.08532	2.17947	2.5465	Epithelial (malignant)	Untreated	-4.67448	-6.48785
TAATTCCGTGCGGATA-1-1	0	0	0	Epithelial (malignant)	Untreated	-8.07428	-4.75857
TAAGCCAAGTGGTCAG-1-1	0	1.60656	1.09622	Epithelial (malignant)	Untreated	-7.71927	-3.54538
GTAATGCAGAGAGTGA-1-1	0	0	0	Epithelial (malignant)	Untreated	-1.09563	-3.85769
TGATGCATCTGCGGCA-1-1	0	1.08338	0	Epithelial (malignant)	Untreated	-4.66754	-5.31104
CTACCCACAGAACCGA-1-1	0	0	1.11049	Epithelial (malignant)	Untreated	-4.46837	2.50574
TGGAGAGGTTCTAACG-1-1	0	1.92462	1.08209	Epithelial (malignant)	Untreated	-3.94082	-4.21159
GTACAGTCATTCGATG-1-1	0	0	0	Epithelial (malignant)	Untreated	1.64297	-3.38892
GTTCATTTCAACGCTA-1-1	0	0	1.0941	Epithelial (malignant)	Untreated	-0.620269	-3.87637
AGTGATCTCAAAGGTA-1-1	0	0	1.93468	Epithelial (malignant)	Untreated	-3.67985	-5.2975
ATGCCTCTCTCCTGAC-1-1	0	0	1.93874	Epithelial (malignant)	Untreated	-8.39901	-4.94106
TTCCAATCAGGACTTT-1-1	0	1.59535	0	Epithelial (malignant)	Untreated	-7.79058	-3.67417
TCCTTCTGTGCTCTTC-1-1	0	1.08338	1.59113	Epithelial (malignant)	Untreated	-4.75938	-5.49112
GAGATGGCATCCTTGC-1-1	0	1.11199	1.11199	Epithelial (malignant)	Untreated	-0.555361	-3.01909
AATCGACAGCGTGCCT-1-1	0	0	0	Epithelial (malignant)	Untreated	-8.31625	-4.11948
AGAAATGCATAAGCGG-1-1	0	1.09476	1.09476	Epithelial (malignant)	Untreated	-5.49207	-4.42503
GACCTTCAGATGTAGT-1-1	0	1.60848	1.60848	Epithelial (malignant)	Untreated	-4.35256	-3.93824
GGTAGAGTCGACCAAT-1-1	0	0	0	Epithelial (malignant)	Untreated	-3.22616	-5.36907
TACGGTAGTCGCACAC-1-1	0	0	1.09265	Epithelial (malignant)	Untreated	-5.65453	-3.93648
GTGGCGTGTCCAAATC-1-1	0	0	2.19067	Epithelial (malignant)	Untreated	-8.4811	-3.79748
GAAGGGTAGATAGTGT-1-1	1.12827	1.12827	4.87213	Epithelial (malignant)	Untreated	1.55472	-3.76117
CTCATGCCAAGACGAC-1-1	0	1.09094	0	Epithelial (malignant)	Untreated	-5.74522	-4.73227
GCATCTCCAACTGTGT-1-1	0	0	0	Epithelial (malignant)	Untreated	-4.75993	-5.5667
TCGACCTTCGAGCCTG-1-1	1.09212	1.09212	2.69895	Epithelial (malignant)	Untreated	-3.3736	-6.18408
GATCACAGTAGTGATA-1-1	0	0	2.82572	Epithelial (malignant)	Untreated	-3.62452	-5.08229
AACAACCTCACGACTA-1-1	0	1.96115	1.11049	Epithelial (malignant)	Untreated	-1.40045	-2.95282
ATGGGTTAGTCCTGCG-1-1	0	1.59975	0	Epithelial (malignant)	Untreated	-6.3433	-5.30278
CCTATCGGTTCGGACC-1-1	0	0	0	Epithelial (malignant)	Untreated	-2.27109	-5.05299
CCTCTAGTCGATCCCT-1-1	0	0	1.59833	Epithelial (malignant)	Untreated	-3.69108	-6.80427
ACCACAAGTAGATTGA-1-1	0	0	0	Epithelial (malignant)	Untreated	-4.74089	-4.59579
GCATCGGGTGCATTAC-1-1	0	1.08754	0	Epithelial (malignant)	Untreated	-5.72651	-5.19572
GTGAGCCTCACAGAGG-1-1	0	0	0	Epithelial (malignant)	Untreated	-3.79721	-4.79953
CCGGACACATCATGAC-1-1	0	0	0	Epithelial (malignant)	Untreated	-6.99682	-6.35298
ATCACGATCAGACCCG-1-1	0	0	1.0945	Epithelial (malignant)	Untreated	-0.534394	-3.15336
CAGCAATCACTTGTGA-1-1	0	0	2.2067	Epithelial (malignant)	Untreated	-0.911587	-2.50457
AAGCGAGTCAGACCGC-1-1	0	0	1.09755	Epithelial (malignant)	Untreated	-0.323807	-3.88044
ATTATCCAGATTCGCT-1-1	0	0	0	Epithelial (malignant)	Untreated	-3.76828	-5.74132
ACTTCGCTCTGTGCTC-1-1	0	1.94061	0	Epithelial (malignant)	Untreated	-6.19666	-7.32035
CATTCCGGTCTTACAG-1-1	0	0	0	Epithelial (malignant)	Untreated	-5.77332	-5.46984
GCATCGGGTGCGAACA-1-1	0	1.60243	2.18944	Epithelial (malignant)	Untreated	-4.09544	-4.4018
TGATGGTCACTCCTGT-1-1	0	1.6018	0	Epithelial (malignant)	Untreated	-5.11254	-6.65883
GACATCAGTAGCGCTC-1-1	0	0	0	Epithelial (malignant)	Untreated	-3.64037	-4.64014
GTAGGTTAGCATCCTA-1-1	0	1.09542	3.29123	Epithelial (malignant)	Untreated	-3.47161	-5.87171
CGGAATTAGGACAAGA-1-1	0	0	0	Epithelial (malignant)	Untreated	-8.45087	-3.50959
GGTGTCGAGCACACCC-1-1	0	1.95557	0	Epithelial (malignant)	Untreated	-5.29701	-6.48709
TTAGGGTTCTATACTC-1-1	1.10478	0	0	Epithelial (malignant)	Untreated	-4.77756	-2.21719
TTCTAACGTGCTGATT-1-1	0	0	2.57181	Epithelial (malignant)	Untreated	-1.38535	-2.51111
ATAGACCAGCACTCCG-1-1	1.09344	1.09344	2.19032	Epithelial (malignant)	Untreated	-4.5937	-6.82881
GAATCGTTCGGAATGG-1-1	0	0	2.58475	Epithelial (malignant)	Untreated	-2.40105	-4.9065
TGTCCACTCTGACGCG-1-1	0	0	3.37603	Epithelial (malignant)	Untreated	-4.82103	-3.91588
TATTGCTTCTCGTCAC-1-1	0	0	0	Epithelial (malignant)	Untreated	-4.63838	-4.52912
TGATTTCAGTCATACC-1-1	0	0	1.09225	Epithelial (malignant)	Untreated	-3.98168	-5.55774
TCTACATCAGCAATTC-1-1	1.62432	0	0	Epithelial (malignant)	Untreated	-5.3491	-1.0699
AACAAAGAGCAGCACA-1-1	0	0	0	Epithelial (malignant)	Untreated	-5.28563	-7.20678
GAGTTGTAGCGCATCC-1-1	0	0	2.83642	Epithelial (malignant)	Untreated	-3.80593	-4.96664
AAATGGAGTTGATCGT-1-1	0	0	0	Epithelial (malignant)	Untreated	-2.44998	-5.37434
TGTCAGATCTAGTGAC-1-1	0	0	0	Epithelial (malignant)	Untreated	-5.20832	-5.71212
GGTGATTTCTGTTCAT-1-1	0	0	0	Epithelial (malignant)	Untreated	-3.44285	-5.18829
AGGACTTTCGGCCCAA-1-1	0	0	2.84917	Epithelial (malignant)	Untreated	-8.53915	-3.86643
AACGGGATCTACTATC-1-1	1.11254	1.11254	0	Epithelial (malignant)	Untreated	-4.92561	-2.51477
GGAATGGAGGGCCTCT-1-1	1.10885	0	1.95905	Epithelial (malignant)	Untreated	0.810201	-3.76459
CATACTTGTGGAAATT-1-1	0	1.09529	1.09529	Epithelial (malignant)	Untreated	-4.94452	-6.13463
GGGAGATAGTGCCGAA-1-1	0	1.10115	2.56846	Epithelial (malignant)	Untreated	-1.89363	-5.25159
CTCCCAAAGCGCTGCT-1-1	0	1.10062	1.10062	Epithelial (malignant)	Untreated	-6.25983	-3.29157
ACGTCCTAGATGTTAG-1-1	0	1.10411	0	Epithelial (malignant)	Untreated	-4.92724	-5.83482
TCATTTGCAGGGACTA-1-1	0	0	1.612	Epithelial (malignant)	Untreated	-8.7236	-6.62344
GTGTTAGCAGAGGTTG-1-1	0	0	0	Epithelial (malignant)	Untreated	-6.31696	-4.98104
ATTGTTCAGTGGACTG-1-1	0	1.12292	1.12292	Epithelial (malignant)	Untreated	-0.750445	-3.05384
TACAGGTGTTGAGAGC-1-1	0	2.21085	0	Epithelial (malignant)	Untreated	-4.06543	-6.26007
TTCATGTTCCCATAGA-1-1	0	1.61313	0	Epithelial (malignant)	Untreated	-4.58777	-6.77131
CTGAATGCAGGTGACA-1-1	0	0	0	Epithelial (malignant)	Untreated	-4.50851	-3.40314
AGAACCTGTAACAGGC-1-1	0	0	1.09821	Epithelial (malignant)	Untreated	-5.5734	-4.03082
GCCCAGACAAGCAATA-1-1	0	0	2.1999	Epithelial (malignant)	Untreated	-3.94687	-5.32859
TCTTAGTAGATTTGCC-1-1	0	0	1.10303	Epithelial (malignant)	Untreated	-8.23757	-5.05305
GAGATGGCACAATGTC-1-1	0	0	0	Epithelial (malignant)	Untreated	-4.66263	-5.98222
AGAAATGGTACGAAAT-1-1	0	0	1.94935	Epithelial (malignant)	Untreated	-0.937308	-3.38488
GGGAAGTGTAACGCGA-1-1	0	0	1.62941	Epithelial (malignant)	Untreated	-5.12649	-6.15753
CAGGCCATCGAGTGAG-1-1	0	0	1.61716	Epithelial (malignant)	Untreated	-2.25386	-5.35771
TGCGGGTAGTGTTGAA-1-1	1.10681	0	0	Epithelial (malignant)	Untreated	-3.82016	-6.58336
GATGTTGGTGGCATCC-1-1	0	0	0	Epithelial (malignant)	Untreated	-8.13255	-3.38855
CATTGCCCAACGACAG-1-1	0	0	0	Epithelial (malignant)	Untreated	-2.78179	-5.34448
TATATCCAGTACAACA-1-1	0	0	1.10492	Epithelial (malignant)	Untreated	-4.63043	-5.3838
AGGTCATCATAATGAG-1-1	0	0	1.62155	Epithelial (malignant)	Untreated	-1.14855	-2.72957
ATTCAGGGTATAGGGC-1-1	0	0	0	Epithelial (malignant)	Untreated	-5.33274	-6.83866
GTGCTGGGTTAACCTG-1-1	0	2.20688	0	Epithelial (malignant)	Untreated	-8.3275	-3.9245
GTAGGAGTCGACCAAT-1-1	0	0	1.11363	Epithelial (malignant)	Untreated	-3.18226	-5.59263
CTCTGGTCAACCTATG-1-1	0	0	0	Epithelial (malignant)	Untreated	-6.44976	-7.51437
ATCAGGTGTGCTGCAC-1-1	1.61652	0	0	Epithelial (malignant)	Untreated	-4.87218	-7.63685
TTCAATCTCAGCGCGT-1-1	0	0	0	Epithelial (malignant)	Untreated	-5.31975	-7.23434
CGGAACCCAGCAGACA-1-1	0	0	0	Epithelial (malignant)	Untreated	-5.959	-7.57029
CATTCTATCAGCATTG-1-1	0	1.10668	1.95627	Epithelial (malignant)	Untreated	-4.59333	-5.79476
TGAGGAGGTGTTGATC-1-1	0	0	0	Epithelial (malignant)	Untreated	-8.5484	-3.54663
CACCAAATCCGCCTAT-1-1	0	2.40924	1.10695	Epithelial (malignant)	Untreated	-5.94136	-4.67747
CTATCTACAAAGTGTA-1-1	1.11008	0	1.11008	Epithelial (malignant)	Untreated	-4.42487	-5.92503
ACATCCCAGAGTACCG-1-1	0	1.95905	1.95905	Epithelial (malignant)	Untreated	-1.96227	-5.73082
AATAGAGAGACCAACG-1-1	0	0	1.1098	Epithelial (malignant)	Untreated	-4.36086	-4.22056
TGGAACTGTGGCTGCT-1-1	0	0	2.7148	Epithelial (malignant)	Untreated	-3.05952	-5.42948
GCTTCACTCTCGCCTA-1-1	0	0	1.95609	Epithelial (malignant)	Untreated	-4.54162	-5.72154
TGCTTCGGTATGACAA-1-1	0	1.1146	2.41963	Epithelial (malignant)	Untreated	-5.3829	-7.24146
ACCCAAAAGGGCATGT-1-1	0	0	0	Epithelial (malignant)	Untreated	-5.92512	-7.28415
GTGGAGAAGAAGTCAT-1-1	1.97885	0	0	Epithelial (malignant)	Untreated	-5.36248	-9.05777
GAGCTGCAGCGTTACT-1-1	0	1.61668	1.61668	Epithelial (malignant)	Untreated	-2.86679	-4.86817
CCGTTCAAGAGGTCAC-1-1	0	1.11144	1.62481	Epithelial (malignant)	Untreated	-5.32852	-6.30717
TCTCAGCCAGGTCTCG-1-1	0	0	1.617	Epithelial (malignant)	Untreated	-8.31282	-4.12987
GTGCACGCAAGCAATA-1-1	0	0	0	Epithelial (malignant)	Untreated	-2.71832	-5.79008
GACGTTACACTACCCT-1-1	0	0	0	Epithelial (malignant)	Untreated	-4.6818	-4.73828
GCCGTGATCTTGAGCA-1-1	0	0	0	Epithelial (malignant)	Untreated	-3.92357	-6.41814
CTGCGAGAGGCCTTGC-1-1	0	0	0	Epithelial (malignant)	Untreated	-6.47601	-7.63513
CTCAGAAGTGCACGCT-1-1	0	0	0	Epithelial (malignant)	Untreated	-5.76957	-7.81322
CCGGTAGCAGACCCGT-1-1	1.10858	2.21049	3.23319	Epithelial (malignant)	Untreated	-3.38267	-5.95426
CGCCAGAGTCTGTGAT-1-1	0	0	0	Epithelial (malignant)	Untreated	-5.8362	-5.97045
TCGCAGGCAGACAATA-1-1	0	0	2.21575	Epithelial (malignant)	Untreated	-0.560025	-3.34028
TTCCGGTTCGAGTACT-1-1	0	1.11226	3.87012	Epithelial (malignant)	Untreated	-1.49062	-5.23811
CTTGAGATCCAAGCAT-1-1	0	1.11076	3.06183	Epithelial (malignant)	Untreated	-4.04059	-5.15865
TTGGGTAGTCTTCGAA-1-1	0	0	0	Epithelial (malignant)	Untreated	-5.55195	-6.64369
GTAGATCAGATGCTTC-1-1	0	0	1.11336	Epithelial (malignant)	Untreated	-4.43549	-5.00092
AGGAGGTAGAGCTGAC-1-1	1.63173	0	1.11722	Epithelial (malignant)	Untreated	-5.10218	-4.62497
TGGATCAAGCCGTTGC-1-1	0	0	0	Epithelial (malignant)	Untreated	-0.788007	-2.73741
CAGCAGCAGTTAACAG-1-1	0	0	0	Epithelial (malignant)	Untreated	-7.13337	-4.57483
TAACGACAGCGCACAA-1-1	0	1.11639	1.11639	Epithelial (malignant)	Untreated	-0.0667522	-3.39541
GCCAGGTGTAACAGGC-1-1	0	0	0	Epithelial (malignant)	Untreated	-4.91003	-5.96232
TAGACCAAGCTGAAGC-1-1	1.11254	0	0	Epithelial (malignant)	Untreated	-3.83782	-5.41011
CTCCTCCTCCTGATAG-1-1	0	1.11172	2.41572	Epithelial (malignant)	Untreated	-4.20971	-5.61399
AAGTCGTGTCTCAGAT-1-1	0	0	1.12531	Epithelial (malignant)	Untreated	-8.55897	-3.58795
ATCGTCCCAGAGATTA-1-1	0	1.11103	2.72539	Epithelial (malignant)	Untreated	-4.56464	-6.12106
GTCAAACGTATCACGT-1-1	0	1.11446	1.62843	Epithelial (malignant)	Untreated	-5.34838	-5.66718
ACCCTTGAGTAACGTA-1-1	0	0	1.96942	Epithelial (malignant)	Untreated	-3.88733	-5.30333
TCAGTGAAGCCTCTGG-1-1	0	0	1.11916	Epithelial (malignant)	Untreated	-5.11829	-5.66044
GCTGGGTTCGGCTGGT-1-1	0	1.96413	0	Epithelial (malignant)	Untreated	-5.22774	-6.9749
AAGATAGAGACGGATC-1-1	0	1.11008	1.11008	Epithelial (malignant)	Untreated	-4.58582	-5.09746
ATCCGTCTCGCCACTT-1-1	0	0	0	Epithelial (malignant)	Untreated	-5.13006	-7.24316
GTGCACGGTGATACTC-1-1	0	1.11432	2.21812	Epithelial (malignant)	Untreated	-3.10729	-5.7233
TGGAACTCAGGCAATG-1-1	0	1.62302	0	Epithelial (malignant)	Untreated	-2.1831	-5.66447
TAAGCCAGTACCTTCC-1-1	2.7317	0	0	Epithelial (malignant)	Untreated	-3.9964	-6.46708
TCACACCGTACACTCA-1-1	0	1.1232	0	Epithelial (malignant)	Untreated	-6.53436	-7.35519
TCTATACCACAAATGA-1-1	0	0	1.11474	Epithelial (malignant)	Untreated	-3.84139	-6.19923
TAACTTCTCCGGCTTT-1-1	0	0	0	Epithelial (malignant)	Untreated	-4.86061	-4.56055
TCACATTCAAGCGATG-1-1	0	1.11501	0	Epithelial (malignant)	Untreated	-4.9083	-5.52531
CAGCGTGCAGCTACTA-1-1	0	0	2.22748	Epithelial (malignant)	Untreated	-4.34821	-6.30006
GTCACGGAGCCGAACA-1-1	0	0	0	Epithelial (malignant)	Untreated	-6.51724	-7.86585
AAGAACATCCCAGGAC-1-1	0	1.63871	2.2297	Epithelial (malignant)	Untreated	-2.28245	-5.35179
GGGTTATAGAATCGCG-1-1	0	0	1.63139	Epithelial (malignant)	Untreated	-3.3289	-6.31099
TACCTCGTCGCGATCG-1-1	0	1.11501	0	Epithelial (malignant)	Untreated	-4.60289	-5.11381
TATCTTGTCACCTCTG-1-1	0	0	1.97724	Epithelial (malignant)	Untreated	-5.05547	-2.04574
ATGCGATGTAAGGAGA-1-1	0	1.13582	0	Epithelial (malignant)	Untreated	-8.73331	-3.7093
TCCATCGCACGGAAGT-1-1	0	1.64442	0	Epithelial (malignant)	Untreated	-0.247911	-3.75184
GGGAGATTCGAGAGCA-1-1	0	0	3.52446	Epithelial (malignant)	Untreated	-0.394156	-3.63392
CGTTCTGCACGGTCTG-1-1	0	1.63571	0	Epithelial (malignant)	Untreated	-3.38714	-6.54377
ATCCGTCTCGAGCCTG-1-1	0	0	1.11529	Epithelial (malignant)	Untreated	-4.18342	-4.72792
GGAGGTACAGGCATTT-1-1	0	1.12153	2.59654	Epithelial (malignant)	Untreated	-3.74209	-4.91691
CCGGTGACAAGACCGA-1-1	0	0	2.46822	Epithelial (malignant)	Untreated	-1.87357	-4.15565
AGAGAATGTTCAGCTA-1-1	1.12111	1.12111	2.22711	Epithelial (malignant)	Untreated	-3.51964	-5.74905
AACAGGGCAACGTTAC-1-1	0	2.22416	1.11888	Epithelial (malignant)	Untreated	-4.33648	-6.02658
ATGCCTCGTCTTGAAC-1-1	0	1.63421	0	Epithelial (malignant)	Untreated	-5.46795	-5.39717
CCTTGTGGTCACGCTG-1-1	0	1.64072	2.60096	Epithelial (malignant)	Untreated	0.147228	-3.65949
TTGGATGTCAGGGATG-1-1	0	0	0	Epithelial (malignant)	Untreated	-4.30836	-6.206
GCATGATAGAGAACCC-1-1	0	0	0	Epithelial (malignant)	Untreated	-8.33236	-4.38252
CTCATGCAGAAAGTCT-1-1	0	0	1.12643	Epithelial (malignant)	Untreated	-3.62208	-4.77814
CATTGCCGTACACGTT-1-1	0	0	1.11999	Epithelial (malignant)	Untreated	-8.28711	-3.49444
ACCCAAAAGAAGTATC-1-1	0	0	0	Epithelial (malignant)	Untreated	-4.1411	-6.93612
GAGTTGTAGCCTAACT-1-1	0	0	0	Epithelial (malignant)	Untreated	-7.19295	-3.08223
CAAGACTCAGACCTAT-1-1	0	1.12503	0	Epithelial (malignant)	Untreated	-5.15565	-5.15545
ATGATCGGTTGCAAGG-1-1	0	0	1.12714	Epithelial (malignant)	Untreated	-7.921	-4.81643
CTCCTTTCAGGCACAA-1-1	0	0	0	Epithelial (malignant)	Untreated	-5.13037	-4.12204
CCTCAACGTTGCGGCT-1-1	0	0	0	Epithelial (malignant)	Untreated	-5.79772	-7.07866
GTCATCCAGTGGTTAA-1-1	0	1.12601	0	Epithelial (malignant)	Untreated	-5.12347	-7.07959
ATTCATCCAGCAGTGA-1-1	1.12306	1.12306	0	Epithelial (malignant)	Untreated	-4.01481	-5.61232
TCAATTCGTAACATCC-1-1	1.17546	0	0	Epithelial (malignant)	Untreated	-4.81077	1.91161
ATTCACTGTAGGTACG-1-1	0	1.127	1.127	Epithelial (malignant)	Untreated	-7.29833	-3.80436
TACAGGTCAGGACATG-1-1	0	0	0	Epithelial (malignant)	Untreated	-4.29529	-5.755
AGACCCGAGGTAAACT-1-1	0	0	0	Epithelial (malignant)	Untreated	-6.16625	-7.13578
GCCAGCAGTAATTGGA-1-1	0	0	1.64458	Epithelial (malignant)	Untreated	-2.949	-5.29265
AAAGTCCAGACGTCCC-1-1	0	1.12139	0	Epithelial (malignant)	Untreated	-5.28454	-7.4262
ACGTTCCCAACAAGAT-1-1	0	0	1.13296	Epithelial (malignant)	Untreated	-3.5295	-4.36848
GGGTTATGTATCTCTT-1-1	0	0	0	Epithelial (malignant)	Untreated	-5.02369	-4.92696
TCCTCCCTCTGTGCTC-1-1	1.12643	1.12643	0	Epithelial (malignant)	Untreated	-3.58943	-5.97302
TATACCTGTGAGGATC-1-1	0	0	3.01557	Epithelial (malignant)	Untreated	0.372255	-3.57915
TTCTAACCATGGACAG-1-1	0	1.65461	1.65461	Epithelial (malignant)	Untreated	-5.00735	-4.26468
TCCTTTCCACACCTAA-1-1	0	1.12587	0	Epithelial (malignant)	Untreated	-5.64933	-6.21294
CTGGTCTGTTAATGAG-1-1	0	1.65324	2.75897	Epithelial (malignant)	Untreated	-5.86398	-2.90018
TGCAGGCTCTACGCAA-1-1	0	1.98442	1.12869	Epithelial (malignant)	Untreated	-5.41963	-4.37868
AAGTGAACAATTTCGG-1-1	0	0	1.12728	Epithelial (malignant)	Untreated	-4.32628	-4.5192
TCTCCGATCTATTGTC-1-1	0	2.25738	1.66373	Epithelial (malignant)	Untreated	-3.64605	-4.54422
CAATTTCAGCATGCAG-1-1	1.12968	1.12968	0	Epithelial (malignant)	Untreated	-5.09103	-5.2336
CACTGTCAGCAATAGT-1-1	0	1.13567	0	Epithelial (malignant)	Untreated	-5.31897	-3.264
GCCCGAACACAAGTTC-1-1	0	1.15616	0	Epithelial (malignant)	Untreated	-5.55524	-4.55977
GAAGGACTCCGGCAGT-1-1	0	1.14159	0	Epithelial (malignant)	Untreated	-5.56417	-6.54195
AGGTAGGAGCATGGGT-1-1	0	0	0	Epithelial (malignant)	Untreated	-8.58958	-3.71298
CAAGCTATCTCCTGAC-1-1	0	0	2.77978	Epithelial (malignant)	Untreated	-5.45941	-3.96018
ACTACGACAAGTGGGT-1-1	1.14086	0	1.14086	Epithelial (malignant)	Untreated	-3.83305	-6.34278
ATACCGACACAAGCCC-1-1	0	0	2.77655	Epithelial (malignant)	Untreated	-3.17817	-4.35726
CTAAGTGGTATCTTCT-1-1	0	0	2.88935	Epithelial (malignant)	Untreated	-0.544271	-3.70475
ATTGGGTTCGGTAACT-1-1	1.98804	0	0	Epithelial (malignant)	Untreated	-5.03611	-6.16256
TATCCTACACCTGTCT-1-1	0	0	0	Epithelial (malignant)	Untreated	-5.85712	-7.6977
CTGCCTAAGGCTCTAT-1-1	0	0	1.17068	Epithelial (malignant)	Untreated	-2.30631	-4.36187
AGAGAATTCTGCGAGC-1-1	0	1.1341	1.1341	Epithelial (malignant)	Untreated	-5.68635	-6.44933
AGGGTGAGTCCTTGTC-1-1	0	0	1.99404	Epithelial (malignant)	Untreated	-7.39016	-4.15175
GGGTGAAGTAGGCTCC-1-1	0	0	0	Epithelial (malignant)	Untreated	-4.79981	-6.93357
TGATCTTTCCCTCAAC-1-1	0	0	2.78283	Epithelial (malignant)	Untreated	1.65066	-3.46231
GTCAAGTTCATGGTAC-1-1	0	2.81259	4.18735	Epithelial (malignant)	Untreated	-0.24726	-3.91794
ATCACAGCAGGATGAC-1-1	1.13942	1.13942	1.65821	Epithelial (malignant)	Untreated	-0.843926	-3.59086
CTTGAGACACACCTTC-1-1	0	1.12784	2.43755	Epithelial (malignant)	Untreated	-7.86025	-3.3869
CTCAACCTCCGGACTG-1-1	0	0	2.45333	Epithelial (malignant)	Untreated	-5.75573	-4.15507
TGCGGCACAACCGATT-1-1	0	0	0	Epithelial (malignant)	Untreated	-6.75006	-6.65513
ACGATCAGTCCAGAAG-1-1	0	0	0	Epithelial (malignant)	Untreated	-0.0715945	-3.25096
TCGTGCTAGGTATCTC-1-1	0	0	1.13496	Epithelial (malignant)	Untreated	-8.24886	-3.71057
GAACGTTGTTCACGAT-1-1	0	0	2.78956	Epithelial (malignant)	Untreated	-3.81028	-4.23951
CCCGGAATCATTCGTT-1-1	1.13754	0	0	Epithelial (malignant)	Untreated	-5.3617	-7.22551
GTCAAGTGTCCTATAG-1-1	2.62854	0	0	Epithelial (malignant)	Untreated	-4.6606	-6.91366
AGTGCCGAGAGCATAT-1-1	0	0	1.13096	Epithelial (malignant)	Untreated	-2.64365	-5.87274
TTCCACGTCCCGTGAG-1-1	0	0	3.66931	Epithelial (malignant)	Untreated	-3.34446	-5.2934
CAACGGCTCACTCCGT-1-1	0	0	1.99222	Epithelial (malignant)	Untreated	-4.93537	-4.47481
AAGTTCGAGGAACGTC-1-1	0	1.13625	0	Epithelial (malignant)	Untreated	-5.61044	-4.21974
GAGTCATTCGAGAGCA-1-1	0	0	0	Epithelial (malignant)	Untreated	-4.61002	-6.06101
CATGGTAAGAGCAAGA-1-1	0	1.13884	0	Epithelial (malignant)	Untreated	-4.45337	-6.93755
CAACAACAGTTCCATG-1-1	1.13553	0	1.13553	Epithelial (malignant)	Untreated	-3.10806	-5.60686
CAGTTAGTCCACACCT-1-1	0	1.13985	0	Epithelial (malignant)	Untreated	-4.18441	-4.66042
CGATCGGGTGTCATCA-1-1	0	1.14159	0	Epithelial (malignant)	Untreated	-4.90225	-7.02356
GTACAGTCATTCTGTT-1-1	0	2.61944	0	Epithelial (malignant)	Untreated	-5.12092	-6.30419
ACTTTGTTCCTGGGAC-1-1	1.65375	1.13567	2.4481	Epithelial (malignant)	Untreated	-3.958	-6.83354
ATGAGGGTCACTGAAC-1-1	0	1.14173	0	Epithelial (malignant)	Untreated	-5.46384	-7.70545
TGAGGAGAGATCGCCC-1-1	1.14523	0	2.00546	Epithelial (malignant)	Untreated	-2.40314	-5.60275
CCGTAGGAGCTACTGT-1-1	0	0	0	Epithelial (malignant)	Untreated	-3.86592	-6.44659
TAGGTACTCTGGTTGA-1-1	1.65546	0	1.65546	Epithelial (malignant)	Untreated	-1.56313	-5.26834
AATCGACTCCTTATCA-1-1	1.14072	0	0	Epithelial (malignant)	Untreated	-4.49814	-6.78997
GGTTCTCTCTGAATGC-1-1	0	0	3.43268	Epithelial (malignant)	Untreated	-8.50512	-4.22395
CCGGTGAGTTAATGAG-1-1	0	0	0	Epithelial (malignant)	Untreated	-4.5634	-6.37937
TTCTCTCTCAGCAATC-1-1	0	2.46114	1.14538	Epithelial (malignant)	Untreated	-3.54318	-5.35133
GGTTAACGTGATTGGG-1-1	0	0	3.12388	Epithelial (malignant)	Untreated	-8.63829	-4.19979
CCCTCAATCACGGACC-1-1	0	2.26662	0	Epithelial (malignant)	Untreated	-7.95585	-3.89055
TAATCTCCATCTTAGG-1-1	2.61434	1.13453	1.65238	Epithelial (malignant)	Untreated	-3.71068	-6.88461
TTATTGCGTTAGGGTG-1-1	0	0	0	Epithelial (malignant)	Untreated	-5.40162	-4.4786
GCTGAATGTCACAGTT-1-1	2.89015	1.65804	1.13927	Epithelial (malignant)	Untreated	-3.2038	-5.96735
GCATCTCTCTGCCTGT-1-1	0	0	0	Epithelial (malignant)	Untreated	-4.40809	-5.25839
TCCGTGTCAGTAGTTC-1-1	0	0	1.66478	Epithelial (malignant)	Untreated	-8.26575	-3.35407
TCAGTGACAATGAACA-1-1	0	0	2.00323	Epithelial (malignant)	Untreated	-4.78315	-5.83362
AACTTCTGTCACCGAC-1-1	0	0	2.47717	Epithelial (malignant)	Untreated	-8.5617	-3.63718
GTGCAGCCAACCCTCT-1-1	1.14392	0	0	Epithelial (malignant)	Untreated	-6.60043	-7.34558
GTGGAAGCAAATGCTC-1-1	0	0	2.9041	Epithelial (malignant)	Untreated	-0.657595	-3.66942
TACGGTAGTGATATAG-1-1	0	0	2.26798	Epithelial (malignant)	Untreated	-1.45699	-4.71473
GCATCTCTCATCGCCT-1-1	0	1.14014	0	Epithelial (malignant)	Untreated	-4.56078	-4.95687
CTACTATTCATCGACA-1-1	0	0	0	Epithelial (malignant)	Untreated	-2.95614	-5.17776
GTAGTACAGTAAATGC-1-1	1.14362	1.66321	0	Epithelial (malignant)	Untreated	-8.09795	-4.05433
AGACCCGGTTCCTACC-1-1	0	1.14479	1.14479	Epithelial (malignant)	Untreated	-0.658656	-4.27705
CCTCCAAAGTAACGAT-1-1	0	1.14625	1.14625	Epithelial (malignant)	Untreated	-2.26754	-5.54407
TTGAACGGTCATAACC-1-1	0	1.14949	0	Epithelial (malignant)	Untreated	-6.20643	-7.2181
TACAACGGTTAGGCTT-1-1	0	1.6744	0	Epithelial (malignant)	Untreated	-6.21807	-7.63527
AAGGTAAGTCCTTTGC-1-1	0	0	0	Epithelial (malignant)	Untreated	-5.27406	-4.74031
CGCAGGTCAAGATGTA-1-1	0	1.16473	2.28445	Epithelial (malignant)	Untreated	-3.67305	-4.76838
CTTTCAATCGTCCTCA-1-1	0	0	0	Epithelial (malignant)	Untreated	-8.23269	-3.76143
ATCCATTGTAAGGCCA-1-1	0	1.67492	2.01592	Epithelial (malignant)	Untreated	-0.840104	-3.48508
TCATTACAGCGCCCAT-1-1	0	0	2.02309	Epithelial (malignant)	Untreated	-4.19027	-5.17002
AGGCATTGTCGAGTGA-1-1	0	1.67106	0	Epithelial (malignant)	Untreated	-5.96003	-7.69281
CAAGCTATCGGTCGAC-1-1	0	0	0	Epithelial (malignant)	Untreated	-6.26009	-7.7194
TAACACGCACGACCTG-1-1	0	1.66599	3.73203	Epithelial (malignant)	Untreated	-0.473466	-3.60448
AATGAAGGTACCTAAC-1-1	0	0	1.70024	Epithelial (malignant)	Untreated	-8.52006	-3.68018
ACTGTGACACCAAATC-1-1	0	0	1.6813	Epithelial (malignant)	Untreated	-8.37081	-3.51433
GGAGAACCATCGTGGC-1-1	0	1.15052	0	Epithelial (malignant)	Untreated	-5.31466	-4.19459
CTTCGGTTCCTCGCAT-1-1	0	0	2.63672	Epithelial (malignant)	Untreated	-8.19031	-5.67015
AGATCCATCACATTGG-1-1	0	1.15676	0	Epithelial (malignant)	Untreated	-7.79558	-5.38721
TCGTGCTTCGTCCATC-1-1	0	0	3.30662	Epithelial (malignant)	Untreated	-7.93404	-4.36935
CAGGCCAAGTGGATAT-1-1	2.00583	1.66547	2.25929	Epithelial (malignant)	Untreated	-4.19212	-5.21365
CACAACAAGGATTCAA-1-1	0	0	0	Epithelial (malignant)	Untreated	-0.317894	-3.72758
AACCTGATCGATGCTA-1-1	0	0	0	Epithelial (malignant)	Untreated	-2.55475	-5.1566
CATCCGTCATCCGTGG-1-1	0	0	0	Epithelial (malignant)	Untreated	-4.73775	-6.68931
TGACAGTTCACGGTCG-1-1	0	1.67246	0	Epithelial (malignant)	Untreated	-5.16974	-7.14182
CATAAGCCAGCATTGT-1-1	0	1.67864	1.15661	Epithelial (malignant)	Untreated	-5.74484	-4.554
CTAACCCTCGTACCTC-1-1	0	1.15541	4.19359	Epithelial (malignant)	Untreated	-3.96421	-6.04011
GGGACCTAGTAAACGT-1-1	0	0	3.02298	Epithelial (malignant)	Untreated	-4.63625	-3.92259
GATGATCGTCCGGACT-1-1	0	0	0	Epithelial (malignant)	Untreated	-5.78451	-7.45913
CAGATCAAGGACCCAA-1-1	0	2.01385	0	Epithelial (malignant)	Untreated	-1.68131	-3.05152
AGAAATGTCCGCAACG-1-1	0	1.67264	1.15155	Epithelial (malignant)	Untreated	-3.82246	-6.59216
CGGGCATCAGCTGTGC-1-1	0	0	1.1605	Epithelial (malignant)	Untreated	-8.15475	-3.96517
CTCATTAGTAGTCGTT-1-1	0	1.15185	3.01927	Epithelial (malignant)	Untreated	-4.64661	-4.99339
TCGATTTTCGAGAGAC-1-1	0	0	1.16534	Epithelial (malignant)	Untreated	-2.84551	-4.98095
ATCGTGACAAGGTCTT-1-1	1.14934	1.14934	0	Epithelial (malignant)	Untreated	-6.72645	-3.91261
TCGACCTCACAATGCT-1-1	0	0	0	Epithelial (malignant)	Untreated	-6.31517	-7.25973
CGCATAAGTGGATGAC-1-1	0	0	0	Epithelial (malignant)	Untreated	-5.10101	-6.81413
TACTGCCTCCTACGGG-1-1	0	0	3.61343	Epithelial (malignant)	Untreated	-3.72386	-4.51457
ATTACTCCAGAAACCG-1-1	0	0	0	Epithelial (malignant)	Untreated	-5.2753	-6.02004
TCACAAGTCACCGCTT-1-1	0	0	1.68523	Epithelial (malignant)	Untreated	-7.25522	-3.92211
GGGACAAGTTCTCACC-1-1	0	1.15437	0	Epithelial (malignant)	Untreated	-3.7226	-6.27056
CACATGATCGACCCAG-1-1	1.68344	1.16065	1.68344	Epithelial (malignant)	Untreated	-5.25075	-4.4976
TCCCATGGTGTGGTCC-1-1	0	0	0	Epithelial (malignant)	Untreated	-5.98817	-6.82461
TCTAACTTCTCGAGTA-1-1	1.15735	1.15735	2.2748	Epithelial (malignant)	Untreated	-3.38848	-4.65136
AAACGCTGTTAAGACA-1-1	0	0	2.3309	Epithelial (malignant)	Untreated	1.76901	-3.32647
AGGAGGTAGTCCGCGT-1-1	0	0	2.04251	Epithelial (malignant)	Untreated	-7.12885	-4.07356
CAATTTCGTCAGGTGA-1-1	0	1.15422	1.67581	Epithelial (malignant)	Untreated	-2.89878	-6.10803
TGTCCACGTTCAAACC-1-1	0	0	2.4852	Epithelial (malignant)	Untreated	-2.54084	-5.1332
GGGATGAGTGCCAAGA-1-1	0	0	2.02518	Epithelial (malignant)	Untreated	-4.11921	-6.02362
CGAAGTTGTCAACGCC-1-1	0	0	1.16428	Epithelial (malignant)	Untreated	-5.17944	-3.90743
CTCCAACTCTTGATTC-1-1	0	1.17577	3.77442	Epithelial (malignant)	Untreated	-0.276167	-3.55185
GAGGCAAGTGTGTCCG-1-1	0	1.16519	2.28504	Epithelial (malignant)	Untreated	0.118359	-4.022
CAAGACTAGTCCGTCG-1-1	0	0	1.15855	Epithelial (malignant)	Untreated	-3.2887	-6.03529
AACCTTTTCAAGTGGG-1-1	0	0	1.1608	Epithelial (malignant)	Untreated	-6.2918	-6.96587
GGCAGTCTCTCGGTAA-1-1	0	0	1.15363	Epithelial (malignant)	Untreated	-4.12373	-5.65626
CCAATTTAGCTAAACA-1-1	0	1.15705	0	Epithelial (malignant)	Untreated	-8.33935	-3.56309
TAATTCCGTAACGGTG-1-1	0	0	0	Epithelial (malignant)	Untreated	-5.96735	-5.66943
AATCGACTCTCTGGTC-1-1	0	1.20376	0	Epithelial (malignant)	Untreated	-6.47354	-4.57531
TCAATCTAGTCCTACA-1-1	0	0	0	Epithelial (malignant)	Untreated	-3.61939	-5.55478
TCATTGTCACGAGAAC-1-1	0	0	0	Epithelial (malignant)	Untreated	-5.67796	-5.49994
CGGAGAATCTGGCTGG-1-1	0	0	3.52305	Epithelial (malignant)	Untreated	0.961868	-3.1901
TGTTGGAAGGGCCCTT-1-1	0	0	0	Epithelial (malignant)	Untreated	-4.84482	-7.11822
CATCGGGAGGAGAGGC-1-1	0	0	1.68344	Epithelial (malignant)	Untreated	-0.515119	-3.74078
ACTCTCGGTATCGCGC-1-1	0	0	2.79181	Epithelial (malignant)	Untreated	-5.13154	-5.25104
ACCACAAAGCGTGAGT-1-1	1.15915	1.15915	0	Epithelial (malignant)	Untreated	-1.22427	-4.83701
ACATCCCAGTGATAAC-1-1	0	0	0	Epithelial (malignant)	Untreated	-6.3293	-7.70775
CGGAGAAAGTGTTGAA-1-1	0	2.79924	0	Epithelial (malignant)	Untreated	-4.77789	-6.63008
TCTGTCGGTCCGGTCA-1-1	0	0	1.16352	Epithelial (malignant)	Untreated	-5.8155	-7.63062
ATGGATCGTGCTTCAA-1-1	1.16382	0	0	Epithelial (malignant)	Untreated	-3.68059	-5.8536
GAGATGGCATGAGAAT-1-1	1.18122	0	1.18122	Epithelial (malignant)	Untreated	-1.21263	-2.80023
ATAGAGATCCTAAACG-1-1	0	0	1.68612	Epithelial (malignant)	Untreated	-5.95803	-5.15278
CTCCTCCCAGCTACAT-1-1	0	1.16641	0	Epithelial (malignant)	Untreated	-5.3693	-5.30639
TAGATCGTCTCCAAGA-1-1	0	1.16428	1.16428	Epithelial (malignant)	Untreated	-3.06462	-5.96357
GTTGAACCATCCGTGG-1-1	0	2.49087	1.16762	Epithelial (malignant)	Untreated	-3.41857	-6.18157
TCACGCTAGGAGTACC-1-1	0	1.1608	1.1608	Epithelial (malignant)	Untreated	-4.89874	-5.62067
ATAGAGAGTCAAGTTC-1-1	2.95332	0	2.05586	Epithelial (malignant)	Untreated	0.224453	-4.04859
TGTCCACAGCCTAACT-1-1	0	1.16473	1.16473	Epithelial (malignant)	Untreated	-5.01376	-6.78968
GTTGCGGCAGTATACC-1-1	0	1.1587	0	Epithelial (malignant)	Untreated	-6.05374	-6.21684
AGGTAGGTCCTGTACC-1-1	0	1.16762	2.49087	Epithelial (malignant)	Untreated	-0.215221	-3.85485
GATGGAGCAGCTTCCT-1-1	0	0	0	Epithelial (malignant)	Untreated	-6.61975	-7.17911
CGCAGGTTCAGCTCTC-1-1	0	1.68077	0	Epithelial (malignant)	Untreated	-8.02139	-3.49691
GATGGAGAGACAACTA-1-1	0	0	1.16549	Epithelial (malignant)	Untreated	-4.0892	-7.19182
TGCTCGTAGGCTAGCA-1-1	2.67971	0	3.16271	Epithelial (malignant)	Untreated	-2.29253	-5.00583
TCATTTGGTAATGATG-1-1	0	1.16931	1.69369	Epithelial (malignant)	Untreated	-3.91907	-5.94742
AGGAATAAGCAATTCC-1-1	0	0	0	Epithelial (malignant)	Untreated	-6.55826	-7.93697
AGTTCGACAATGACCT-1-1	0	0	2.66383	Epithelial (malignant)	Untreated	-8.73677	-5.16593
TCTATCACAAATAGCA-1-1	0	0	2.70529	Epithelial (malignant)	Untreated	1.84661	-3.20968
ATGGTTGTCGTGCGAC-1-1	1.16976	1.16976	2.0365	Epithelial (malignant)	Untreated	-4.38939	-4.03298
ATGAAAGAGTTCCATG-1-1	1.17361	1.17361	0	Epithelial (malignant)	Untreated	-4.5877	-4.49466
CACACAAAGCTCGCAC-1-1	0	2.33321	2.53677	Epithelial (malignant)	Untreated	-2.3126	-5.06177
ATCCTATTCTCTATAC-1-1	0	0	2.80193	Epithelial (malignant)	Untreated	-4.23327	-6.07262
TGCTCGTGTCCTACAA-1-1	0	0	2.49801	Epithelial (malignant)	Untreated	-3.72576	-4.61027
GCTTCACGTAGTGCGA-1-1	0	0	0	Epithelial (malignant)	Untreated	-5.29796	-1.1654
CCCTCTCTCTGCACCT-1-1	0	1.16231	0	Epithelial (malignant)	Untreated	-4.74612	-4.42855
ATCCATTGTCACGTGC-1-1	0	1.16839	2.28922	Epithelial (malignant)	Untreated	-5.22512	-4.61059
GAAGAATGTCCCAAAT-1-1	0	0	1.17345	Epithelial (malignant)	Untreated	-3.77355	-4.88954
TCACAAGGTATGTCCA-1-1	0	0	0	Epithelial (malignant)	Untreated	-6.38661	-7.60108
ACGGTCGCAATGTCAC-1-1	0	0	0	Epithelial (malignant)	Untreated	-6.39509	-6.63287
AATGCCATCATTGCCC-1-1	0	0	1.69297	Epithelial (malignant)	Untreated	-8.44499	-3.63287
CCTTTGGCACTAGAGG-1-1	0	1.16549	1.68917	Epithelial (malignant)	Untreated	-4.34403	-4.21509
GGAACCCAGCCTATTG-1-1	1.69569	0	0	Epithelial (malignant)	Untreated	-5.75646	-1.88516
ACTATTCGTTCCGCAG-1-1	2.04017	0	2.04017	Epithelial (malignant)	Untreated	-2.64942	-5.79983
CTCCCTCAGTAGTCCT-1-1	1.17546	0	1.17546	Epithelial (malignant)	Untreated	-8.01921	-3.81389
GTTACGAAGCAGCCCT-1-1	0	1.1806	2.5081	Epithelial (malignant)	Untreated	1.19723	-3.31394
TGAGGGAAGCCTGTCG-1-1	0	0	2.04368	Epithelial (malignant)	Untreated	-4.37098	-4.50887
GAATAGATCAAATGCC-1-1	1.16869	0	2.28962	Epithelial (malignant)	Untreated	-3.53697	-6.56993
CCCGGAAAGGCAGTCA-1-1	0	2.4931	1.69369	Epithelial (malignant)	Untreated	-3.43713	-4.67256
TCATCCGGTTCTTCAT-1-1	0	0	1.70834	Epithelial (malignant)	Untreated	-7.25283	-4.27239
CTAAGTGAGCAAATGT-1-1	0	1.17577	2.5017	Epithelial (malignant)	Untreated	-3.23941	-5.58151
CTGTGGGTCGAAGAAT-1-1	0	1.17515	0	Epithelial (malignant)	Untreated	-8.3919	-3.57833
CCTCAACTCGACCATA-1-1	0	0	1.16762	Epithelial (malignant)	Untreated	-4.76288	-4.7986
GTGGGAAGTCTCACAA-1-1	0	1.17763	0	Epithelial (malignant)	Untreated	-5.36558	-6.63375
ATTCAGGTCGCACTCT-1-1	0	1.69678	1.17191	Epithelial (malignant)	Untreated	-4.60339	-6.82151
TACCTGCTCCCAGGAC-1-1	0	2.0429	0	Epithelial (malignant)	Untreated	-6.91958	-4.40092
TACACCCAGTGGCAGT-1-1	0	1.16931	1.16931	Epithelial (malignant)	Untreated	-6.00411	-6.53774
ACCGTTCCAGTGGCTC-1-1	0	0	0	Epithelial (malignant)	Untreated	-4.9364	-4.56208
TCGGATACACAAGCTT-1-1	0	1.16382	2.65415	Epithelial (malignant)	Untreated	-4.54759	-7.02399
ATTCAGGAGTAAATGC-1-1	0	1.17438	1.17438	Epithelial (malignant)	Untreated	-0.620835	-3.37777
GTCATTTCATCGAAGG-1-1	0	2.30085	0	Epithelial (malignant)	Untreated	-5.36867	-7.7093
GGTTAACCATGTAACC-1-1	0	0	0	Epithelial (malignant)	Untreated	-5.37232	-6.73542
TGGGAAGGTATGGTTC-1-1	0	1.69569	1.17099	Epithelial (malignant)	Untreated	-4.13358	-6.1959
TTGCCTGTCCATTGGA-1-1	0	1.17222	1.69714	Epithelial (malignant)	Untreated	-5.17675	-4.25332
TCTTCCTGTGTTTCTT-1-1	0	1.70061	1.70061	Epithelial (malignant)	Untreated	-2.57854	-5.62352
TGGAGAGAGGATTTGA-1-1	0	1.71522	0	Epithelial (malignant)	Untreated	-2.52401	-5.65539
GAAGCCCGTCTGCCTT-1-1	0	1.17469	1.17469	Epithelial (malignant)	Untreated	-8.39093	-3.72973
ACTGATGTCAAACTGC-1-1	0	0	0	Epithelial (malignant)	Untreated	-5.28617	-6.14133
ACCCTTGCAGCAGTTT-1-1	0	0	3.68962	Epithelial (malignant)	Untreated	2.02694	-3.1995
CACCGTTAGGTCATCT-1-1	0	1.17284	2.04037	Epithelial (malignant)	Untreated	-3.96958	-5.7931
GATAGAAAGGTTGGTG-1-1	0	1.19953	2.07389	Epithelial (malignant)	Untreated	-3.68375	-4.24188
TCTCCGATCAGACAAA-1-1	0	0	1.70299	Epithelial (malignant)	Untreated	-5.30499	-5.95439
GTACAGTTCTACACTT-1-1	0	0	0	Epithelial (malignant)	Untreated	-6.54437	-7.32998
CCAATTTGTCTCCTGT-1-1	0	0	3.48461	Epithelial (malignant)	Untreated	-4.50881	-4.25809
GTTGAACAGCGTGCTC-1-1	1.17997	0	0	Epithelial (malignant)	Untreated	-5.18854	-5.44074
ACTCTCGAGTGGATTA-1-1	0	0	0	Epithelial (malignant)	Untreated	-6.66779	-3.89469
GACCTTCTCGTTGTAG-1-1	0	1.17624	0	Epithelial (malignant)	Untreated	-5.33468	-5.13165
ATGAGTCGTAGGGTAC-1-1	0	1.70226	3.15408	Epithelial (malignant)	Untreated	-3.51427	-6.50877
TAACCAGAGGGTTAGC-1-1	0	1.70299	0	Epithelial (malignant)	Untreated	-3.73249	-5.66534
TCATCCGCATCTAGAC-1-1	3.06204	0	0	Epithelial (malignant)	Untreated	-3.47606	-6.65444
CATCAAGAGGTACAAT-1-1	0	0	2.98019	Epithelial (malignant)	Untreated	-3.49935	-3.8881
ACATCCCTCACCTCTG-1-1	1.19309	0	2.06582	Epithelial (malignant)	Untreated	0.271161	-2.71529
CCGATCTGTACCCGCA-1-1	0	1.71019	1.18326	Epithelial (malignant)	Untreated	-3.60973	-5.22162
AAAGTCCCATGCACTA-1-1	0	0	0	Epithelial (malignant)	Untreated	-6.13979	-7.75645
AGAAGCGTCTCGACGG-1-1	0	0	1.18107	Epithelial (malignant)	Untreated	-5.35205	-5.44109
AAGGAATAGCCTGAGA-1-1	0	2.05963	0	Epithelial (malignant)	Untreated	0.453744	-3.42271
GTGCTGGGTGAGCTCC-1-1	0	0	0	Epithelial (malignant)	Untreated	0.025406	-3.10759
TAGAGTCGTCGCTTGG-1-1	0	1.18263	3.33774	Epithelial (malignant)	Untreated	-1.07004	-3.9203
GTGGCGTCAGCTAACT-1-1	0	0	0	Epithelial (malignant)	Untreated	-4.00449	-5.17323
GAGGGTAGTTGGCCGT-1-1	0	2.30389	1.17966	Epithelial (malignant)	Untreated	-2.80014	-5.75592
GTTCCGTGTTGGAGGT-1-1	0	1.17872	1.17872	Epithelial (malignant)	Untreated	-3.98872	-6.84951
GGGTATTCAGCAGTCC-1-1	0	0	1.16793	Epithelial (malignant)	Untreated	-3.82618	-6.75083
TATCCTATCTACGCAA-1-1	0	0	0	Epithelial (malignant)	Untreated	-5.64168	-7.56335
CTAACCCTCCCTCTTT-1-1	0	0	0	Epithelial (malignant)	Untreated	-3.79571	-6.03857
GAAGGGTCAGCCCAGT-1-1	0	0	0	Epithelial (malignant)	Untreated	-5.9692	-6.89932
CACTGGGCACACGCCA-1-1	0	1.70336	0	Epithelial (malignant)	Untreated	-6.05336	-7.58929
TCGATTTAGGAAGTGA-1-1	0	0	3.56481	Epithelial (malignant)	Untreated	-3.09069	-4.90486
TGCTTCGAGACATCCT-1-1	0	1.18943	0	Epithelial (malignant)	Untreated	-5.15137	-7.64416
GACACGCAGACTTAAG-1-1	0	0	1.18373	Epithelial (malignant)	Untreated	-3.99965	-5.98784
CATCCGTCAAACTCTG-1-1	1.18547	0	1.71279	Epithelial (malignant)	Untreated	-5.31423	-5.23549
GTTGTGATCTCCAATT-1-1	0	1.18216	0	Epithelial (malignant)	Untreated	-8.34326	-4.0656
TCGCACTAGATGTTAG-1-1	0	1.1861	0	Epithelial (malignant)	Untreated	-4.32047	-6.4499
GTGAGCCGTTAAGGGC-1-1	0	0	0	Epithelial (malignant)	Untreated	-6.22775	-5.59009
CGTTCTGGTTTACTGG-1-1	0	0	1.70723	Epithelial (malignant)	Untreated	-3.74134	-5.0459
CAACAGTAGAGCCGTA-1-1	0	0	1.19759	Epithelial (malignant)	Untreated	-3.92776	-4.52994
GGTGATTTCTGGCCAG-1-1	0	0	0	Epithelial (malignant)	Untreated	-5.11551	-5.85624
AAGATAGGTTCGTAAC-1-1	0	1.18263	1.18263	Epithelial (malignant)	Untreated	-2.69624	-5.95493
TTCCAATGTTTCCAAG-1-1	0	1.18943	2.51979	Epithelial (malignant)	Untreated	-5.38567	-4.40726
CATCAAGCACAGCCAC-1-1	1.18943	2.06122	0	Epithelial (malignant)	Untreated	-4.59989	-7.28439
ATGATCGCACAAACGG-1-1	1.71354	0	1.71354	Epithelial (malignant)	Untreated	-0.624187	-4.01743
GAACTGTGTTCAGGTT-1-1	1.17624	1.17624	3.15366	Epithelial (malignant)	Untreated	-0.143789	-3.73983
TATATCCGTTCAAAGA-1-1	0	1.18911	1.18911	Epithelial (malignant)	Untreated	-4.79908	-6.59664
TACGGTAGTCAGCTTA-1-1	0	1.70908	0	Epithelial (malignant)	Untreated	-4.97389	-7.16097
GTCACTCGTTCGCGTG-1-1	0	1.1831	2.30837	Epithelial (malignant)	Untreated	-4.6376	-4.38043
TTCCTCTAGAGGACTC-1-1	0	1.18075	0	Epithelial (malignant)	Untreated	-4.87314	-5.25785
TTTGTTGAGGTATAGT-1-1	1.19727	1.19727	0	Epithelial (malignant)	Untreated	-4.57854	-3.88706
TTCGATTTCATTTGCT-1-1	0	1.1767	0	Epithelial (malignant)	Untreated	-4.32156	-5.31553
TCTGGCTCAGGACTAG-1-1	0	0	1.18154	Epithelial (malignant)	Untreated	-4.1311	-5.27963
GTGGGAACAAATAAGC-1-1	0	0	1.21448	Epithelial (malignant)	Untreated	-4.57165	-3.89808
TACGGTATCCCTCTTT-1-1	0	0	2.05645	Epithelial (malignant)	Untreated	-5.6058	-5.85077
AGGTTGTCACGCTGCA-1-1	0	0	3.2581	Epithelial (malignant)	Untreated	-3.56684	-6.26573
GAAGCCCAGACAAGCC-1-1	0	1.1872	1.1872	Epithelial (malignant)	Untreated	-5.02241	-5.88311
AAAGGGCTCAAGCGTT-1-1	0	0	1.19006	Epithelial (malignant)	Untreated	-3.17669	-5.89427
CATTGCCTCCGCGAGT-1-1	0	1.19824	1.19824	Epithelial (malignant)	Untreated	-2.66222	-5.23351
TGATCTTCAGAAGCGT-1-1	0	2.05744	1.71391	Epithelial (malignant)	Untreated	-2.38905	-5.82489
TCCCATGCAAGCTCTA-1-1	0	0	0	Epithelial (malignant)	Untreated	-6.62756	-7.79121
TCATGCCAGGTGCTTT-1-1	0	1.21265	2.55038	Epithelial (malignant)	Untreated	-8.06474	-4.28976
TCACTATAGGTCATCT-1-1	0	0	2.51958	Epithelial (malignant)	Untreated	-4.54602	-6.78179
AGGGCCTAGTAAGGGA-1-1	0	0	2.06322	Epithelial (malignant)	Untreated	-2.48017	-5.21067
TCTTCCTGTGAGTAGC-1-1	1.72254	1.72254	0	Epithelial (malignant)	Untreated	-4.83192	-6.82079
GAGATGGGTCCCGCAA-1-1	0	0	2.32464	Epithelial (malignant)	Untreated	-8.63801	-3.83732
CACTGTCAGAGAACCC-1-1	0	0	0	Epithelial (malignant)	Untreated	-8.09595	-3.53631
AGATCCAAGTAGTCAA-1-1	0	0	2.32902	Epithelial (malignant)	Untreated	-8.29404	-3.98898
GGCTGTGCAGCCCACA-1-1	1.22474	0	2.10533	Epithelial (malignant)	Untreated	-8.41464	-4.0371
GTGTTCCAGCGATGGT-1-1	0	1.73474	1.20409	Epithelial (malignant)	Untreated	-1.23329	-3.76052
TGGTACACAAGAGTAT-1-1	0	0	1.19054	Epithelial (malignant)	Untreated	-5.52972	-4.69617
ACTTCCGTCTTGATTC-1-1	0	0	3.81832	Epithelial (malignant)	Untreated	0.752698	-3.59373
TGATGGTAGTCGCTAT-1-1	0	1.71746	1.18943	Epithelial (malignant)	Untreated	-5.64287	-4.54159
ACTACGAGTGACTCGC-1-1	0	2.3236	0	Epithelial (malignant)	Untreated	-3.50308	-5.96947
TCGTGCTGTTGCCGAC-1-1	0	0	2.31266	Epithelial (malignant)	Untreated	-4.75077	-4.71433
GGAACCCGTTCGTTCC-1-1	0	0	0	Epithelial (malignant)	Untreated	-5.71297	-4.63543
GTCTAGATCCCTCTCC-1-1	0	0	2.71214	Epithelial (malignant)	Untreated	-4.23732	-4.60521
GCAGCTGAGGCTTTCA-1-1	0	0	1.19502	Epithelial (malignant)	Untreated	-5.47315	-4.1674
TACCTCGTCTTCCCGA-1-1	0	0	1.19743	Epithelial (malignant)	Untreated	-6.09212	-3.16844
CGTTAGAGTACTCGAT-1-1	0	2.53057	0	Epithelial (malignant)	Untreated	-4.07342	-5.28948
TTTGGAGGTCGCATTA-1-1	0	0	1.19341	Epithelial (malignant)	Untreated	-4.37617	-7.13569
CAACCAACAGCCCAGT-1-1	0	0	0	Epithelial (malignant)	Untreated	-5.87264	-7.79174
AGCCAATTCCTTCTTC-1-1	0	0	1.19357	Epithelial (malignant)	Untreated	-3.56897	-4.82853
CAGAGCCAGACCTTTG-1-1	0	1.20573	0	Epithelial (malignant)	Untreated	-5.04593	-4.7423
GTAGAAACACTTCCTG-1-1	0	1.20393	2.07938	Epithelial (malignant)	Untreated	-3.31519	-5.30073
CTAGGTAGTAGAATGT-1-1	0	0	1.74014	Epithelial (malignant)	Untreated	-0.888147	-3.07906
GTCTAGACAGTCGAGA-1-1	0	0	3.80648	Epithelial (malignant)	Untreated	0.113903	-3.98519
ATCGTAGTCACAGTGT-1-1	0	0	1.19373	Epithelial (malignant)	Untreated	-6.39001	-4.87611
AACCAACAGCATACTC-1-1	0	0	2.32589	Epithelial (malignant)	Untreated	-4.25698	-4.54942
GTCAAGTAGCAACCAG-1-1	0	1.20051	1.73052	Epithelial (malignant)	Untreated	-3.7974	-5.99948
TTACTGTAGAATTGTG-1-1	0	0	0	Epithelial (malignant)	Untreated	-5.00564	-5.61501
GGGATGATCGTCAGAT-1-1	0	1.20067	3.27887	Epithelial (malignant)	Untreated	-0.386236	-3.38298
CTTCCGAGTCACATTG-1-1	0	0	1.7269	Epithelial (malignant)	Untreated	-2.65474	-5.29926
AGTTAGCAGAGTGAAG-1-1	0	0	1.19905	Epithelial (malignant)	Untreated	-2.31335	-4.92569
TGATGGTTCGAATCCA-1-1	0	1.20951	0	Epithelial (malignant)	Untreated	-8.56259	-3.59431
AGATAGACAGAAATCA-1-1	0	0	0	Epithelial (malignant)	Untreated	-2.49854	-5.87176
GAGAAATGTTAAGACA-1-1	0	1.72047	1.19197	Epithelial (malignant)	Untreated	-6.22449	-4.1655
TCGATTTCACGACGAA-1-1	2.5276	0	1.19534	Epithelial (malignant)	Untreated	-0.54832	-4.14974
TCCTCGAAGTCTACCA-1-1	0	1.19325	0	Epithelial (malignant)	Untreated	-4.79253	-6.03255
ACGTTCCAGTTGCGCC-1-1	0	0	2.98776	Epithelial (malignant)	Untreated	-1.38296	-4.66318
GGGAGATTCCGGTAAT-1-1	0	0	0	Epithelial (malignant)	Untreated	-4.31543	-6.72375
AGGCTGCGTGCCTGCA-1-1	0	0	2.32776	Epithelial (malignant)	Untreated	-0.0217301	-3.97805
CGCGTGAAGTCGCCCA-1-1	0	1.20002	0	Epithelial (malignant)	Untreated	-2.10513	-4.67357
TATATCCTCCATGCAA-1-1	0	0	2.62236	Epithelial (malignant)	Untreated	-0.865157	-2.6923
ACTATGGCAAGGTTGG-1-1	0	1.20638	1.20638	Epithelial (malignant)	Untreated	-8.4184	-4.50454
TGATCAGCAACCGGAA-1-1	0	1.26705	0	Epithelial (malignant)	Untreated	-8.39334	-4.09373
GACCCTTGTGCAACGA-1-1	0	1.19921	0	Epithelial (malignant)	Untreated	-0.0908533	-3.54027
CCTCAGTTCATAGACC-1-1	0	0	0	Epithelial (malignant)	Untreated	-2.69964	-5.27103
AGGCTGCAGTCTTGGT-1-1	0	1.73782	0	Epithelial (malignant)	Untreated	-6.11409	-5.01999
AGCCAATAGTAGGATT-1-1	0	0	1.21632	Epithelial (malignant)	Untreated	-7.65156	-3.64062
CAGATTGCATCGATAC-1-1	0	0	1.19905	Epithelial (malignant)	Untreated	-4.95148	-5.7731
TCCGAAACACTTCAGA-1-1	0	0	1.20295	Epithelial (malignant)	Untreated	-5.65664	-7.45208
CTCAAGACAGACAAGC-1-1	0	1.20311	0	Epithelial (malignant)	Untreated	-4.69115	-5.87701
GAGGGTAAGAAGATCT-1-1	0	0	1.73532	Epithelial (malignant)	Untreated	0.432353	-3.59385
AAATGGAAGCTGACAG-1-1	0	0	0	Epithelial (malignant)	Untreated	-4.57856	-5.64943
AGGGCCTAGCCTCAAT-1-1	0	0	0	Epithelial (malignant)	Untreated	-6.38489	-5.3686
TTTCACATCAACCTTT-1-1	0	0	0	Epithelial (malignant)	Untreated	-5.00791	-2.37374
TCTCAGCCAGACATCT-1-1	0	1.22627	2.5682	Epithelial (malignant)	Untreated	-8.48119	-3.94071
TGTACAGGTCCTCAGG-1-1	0	0	0	Epithelial (malignant)	Untreated	-5.35788	-1.4097
GACGTTATCTTCCCGA-1-1	0	0	0	Epithelial (malignant)	Untreated	-2.19788	-5.74522
CAGCAATGTAGTTCCA-1-1	1.21	0	1.74169	Epithelial (malignant)	Untreated	-4.7215	-2.38592
GTACAGTGTTCTCCCA-1-1	0	1.76237	1.76237	Epithelial (malignant)	Untreated	-1.58626	-2.79459
TGCGGGTTCGGCTGAC-1-1	0	0	0	Epithelial (malignant)	Untreated	-5.89345	-7.42238
TACGTCCCATGGTACT-1-1	0	0	1.20704	Epithelial (malignant)	Untreated	-7.41001	-4.46195
TCAATTCTCGGTTAGT-1-1	0	0	1.20474	Epithelial (malignant)	Untreated	-4.73863	-5.23845
ATACCGAGTCCAAAGG-1-1	0	0	1.74208	Epithelial (malignant)	Untreated	-4.55396	-4.24768
TCTACATTCTTTGCAT-1-1	0	0	1.73647	Epithelial (malignant)	Untreated	-3.2206	-5.28602
AGACAAACAGCGTGCT-1-1	0	0	1.75502	Epithelial (malignant)	Untreated	-1.18754	-3.00848
TATACCTTCACTCCGT-1-1	0	0	0	Epithelial (malignant)	Untreated	-8.51515	-4.22805
CTCATGCAGCATACTC-1-1	0	0	0	Epithelial (malignant)	Untreated	-5.22446	-4.92409
ACCACAAGTTACGCCG-1-1	0	0	3.46609	Epithelial (malignant)	Untreated	-8.66011	-4.7268
TGCGGCAGTTGACGGA-1-1	0	0	1.20002	Epithelial (malignant)	Untreated	-3.75853	-5.25416
TGCTTGCCAGTGACCC-1-1	0	0	0	Epithelial (malignant)	Untreated	-4.52176	-5.10105
CTCACTGTCGTGGGAA-1-1	1.22474	0	0	Epithelial (malignant)	Untreated	-5.80739	-9.73553
TCACGCTAGCTGACCC-1-1	0	0	0	Epithelial (malignant)	Untreated	-4.63809	-6.54444
TTCCGTGCATTCAGCA-1-1	0	0	0	Epithelial (malignant)	Untreated	-6.31804	-7.76824
GTTCATTGTATCCCAA-1-1	0	1.20556	0	Epithelial (malignant)	Untreated	-3.68042	-5.91036
GACTCAATCCATCAGA-1-1	0	0	0	Epithelial (malignant)	Untreated	-4.7486	-5.56058
GATGATCGTAGGACTG-1-1	1.20573	1.20573	1.20573	Epithelial (malignant)	Untreated	-3.28942	-5.82661
CAGCACGCAAAGCACG-1-1	0	0	0	Epithelial (malignant)	Untreated	-8.44531	-5.71406
ATTGGGTAGCGTGCTC-1-1	0	0	0	Epithelial (malignant)	Untreated	-4.98572	-7.06025
CGATGCGGTCACTAGT-1-1	2.36209	0	1.75898	Epithelial (malignant)	Untreated	-5.96297	-10.2339
TTTCAGTTCGCCCAGA-1-1	0	0	1.20442	Epithelial (malignant)	Untreated	-3.53423	-5.51393
TGCTGAAGTCAAACGG-1-1	0	0	0	Epithelial (malignant)	Untreated	-6.15038	-7.50102
ACACTGACACTCAGAT-1-1	0	0	0	Epithelial (malignant)	Untreated	-5.00235	-6.20642
CATAAGCGTCACATTG-1-1	0	1.22186	0	Epithelial (malignant)	Untreated	-3.06129	-6.05214
CGTGTCTAGCCTCTGG-1-1	0	0	3.71014	Epithelial (malignant)	Untreated	-2.64985	-5.27796
TGAATGCAGAAATTCG-1-1	1.74911	0	1.74911	Epithelial (malignant)	Untreated	-3.58835	-6.11533
GTTCATTCATTGTACG-1-1	0	2.09318	3.72072	Epithelial (malignant)	Untreated	-3.30141	-5.6165
TCACTCGCAAATCAAG-1-1	2.70842	0	0	Epithelial (malignant)	Untreated	-6.00704	-6.71687
AGTCATGTCGCAGTCG-1-1	0	1.20295	1.20295	Epithelial (malignant)	Untreated	-4.29447	-5.56499
ATGCATGCAATAACGA-1-1	0	1.20344	0	Epithelial (malignant)	Untreated	-5.00535	-5.11291
CCTAACCAGACTCCGC-1-1	0	0	0	Epithelial (malignant)	Untreated	-5.24125	-7.07099
TCTGGCTCATGAGATA-1-1	0	1.74305	1.21116	Epithelial (malignant)	Untreated	-5.99276	-3.96031
GTTTGGAAGTCATGCT-1-1	0	0	2.13808	Epithelial (malignant)	Untreated	-2.02787	-4.98144
CCACTTGGTAGCGCTC-1-1	1.74774	0	0	Epithelial (malignant)	Untreated	-4.78773	-6.29203
AGGCTGCTCAACTTTC-1-1	0	0	2.19794	Epithelial (malignant)	Untreated	-1.2929	-2.28793
TGGGTTACACTTGAAC-1-1	0	0	2.72071	Epithelial (malignant)	Untreated	-4.10096	-6.26285
GTGTTCCTCCGATAAC-1-1	0	1.20835	2.54473	Epithelial (malignant)	Untreated	-3.29696	-5.19871
GTCAAGTCAAGCCATT-1-1	0	0	0	Epithelial (malignant)	Untreated	-4.05214	-6.20225
GCGGAAAGTCCGATCG-1-1	0	0	0	Epithelial (malignant)	Untreated	-5.22016	-3.73443
TGGATGTCAGGTACGA-1-1	0	0	2.08327	Epithelial (malignant)	Untreated	-0.593874	-3.32357
GTGGTTACAGTTGCGC-1-1	0	1.22389	0	Epithelial (malignant)	Untreated	-8.44348	-4.12924
TGACGCGGTACTCGCG-1-1	0	0	2.37062	Epithelial (malignant)	Untreated	-4.8517	-4.08865
CTGAATGAGATGGCGT-1-1	0	0	0	Epithelial (malignant)	Untreated	-4.11034	-6.60614
GCAGCCAAGTGCAACG-1-1	0	1.21182	0	Epithelial (malignant)	Untreated	-5.82457	-7.33305
TCATGCCCACTGGAAG-1-1	0	0	1.21531	Epithelial (malignant)	Untreated	-3.62344	-5.66962
TGTTGGAGTCGTACTA-1-1	0	0	0	Epithelial (malignant)	Untreated	-5.96037	-6.49923
AGTGACTGTAACAGGC-1-1	0	0	1.20622	Epithelial (malignant)	Untreated	-3.74837	-4.88342
GCAACCGAGACCTCCG-1-1	0	0	0	Epithelial (malignant)	Untreated	-6.31928	-7.22185
CAGTTCCGTCCTGGTG-1-1	0	0	2.34421	Epithelial (malignant)	Untreated	-6.87438	-3.34116
CTATAGGTCTGAGGTT-1-1	0	0	0	Epithelial (malignant)	Untreated	-5.9749	-7.18105
GGAGAACTCGTGGCTG-1-1	0	1.21332	0	Epithelial (malignant)	Untreated	-5.09161	-4.91187
TTGGGATGTGTCCGGT-1-1	0	0	0	Epithelial (malignant)	Untreated	-5.52942	-6.68847
GCACGTGGTCTGCCTT-1-1	0	1.74539	1.74539	Epithelial (malignant)	Untreated	-2.36609	-5.68824
GAAGCGAAGAGAGCGG-1-1	2.34891	0	1.21448	Epithelial (malignant)	Untreated	-3.38054	-4.55809
ACCGTTCGTCGCCTAG-1-1	0	1.21282	2.09049	Epithelial (malignant)	Untreated	-6.24977	-4.73876
GAGGCAACAGAGTGAC-1-1	0	0	0	Epithelial (malignant)	Untreated	-6.05383	-7.77905
AAACGAAAGGACGGAG-1-1	0	0	3.1092	Epithelial (malignant)	Untreated	-3.75832	-6.69592
CAATACGTCGGCCTTT-1-1	0	0	2.08594	Epithelial (malignant)	Untreated	-1.99098	-5.53441
CAAGAGGTCCTAGAGT-1-1	0	0	1.75107	Epithelial (malignant)	Untreated	-4.62361	-4.66766
GACCTTCTCCACACCT-1-1	0	0	0	Epithelial (malignant)	Untreated	-5.12941	-5.34758
GTAGAAAGTTAACCTG-1-1	0	0	1.76018	Epithelial (malignant)	Untreated	-3.58135	-5.0988
AGTCAACAGACCCGCT-1-1	0	0	1.21933	Epithelial (malignant)	Untreated	-6.5395	-6.84444
GACCAATAGAATAACC-1-1	0	1.22237	2.10238	Epithelial (malignant)	Untreated	-4.54088	-6.30327
GTGTTAGCACTTCATT-1-1	0	0	1.75581	Epithelial (malignant)	Untreated	-8.27264	-4.22834
GTAACACCACCAGCGT-1-1	2.10681	0	2.88207	Epithelial (malignant)	Untreated	-2.1014	-5.38915
AGGTCTAAGCTAAATG-1-1	0	1.21298	0	Epithelial (malignant)	Untreated	-4.20612	-6.81616
CATAAGCAGGAAGAAC-1-1	0	1.21665	0	Epithelial (malignant)	Untreated	-4.97226	-5.14446
CCGGTGACAATACCCA-1-1	0	0	2.56266	Epithelial (malignant)	Untreated	-7.22484	-4.63522
GCAGCCACAGTTGAAA-1-1	0	1.24163	2.12629	Epithelial (malignant)	Untreated	-8.60846	-3.61516
GAAGCGACACCCATAA-1-1	0	0	1.75048	Epithelial (malignant)	Untreated	-4.85128	-4.84615
GGTGATTAGACGATAT-1-1	0	0	0	Epithelial (malignant)	Untreated	-6.01316	-7.63899
CGGGTGTGTTCGGGTC-1-1	0	0	1.21265	Epithelial (malignant)	Untreated	-3.84495	-5.82277
AACCTTTAGGGCGAAG-1-1	0	1.23866	1.23866	Epithelial (malignant)	Untreated	-0.314069	-3.1471
GACCAATAGTGCCCGT-1-1	1.25312	0	1.25312	Epithelial (malignant)	Untreated	-3.93202	-4.32197
GGGACTCTCACTGTTT-1-1	0	0	1.23467	Epithelial (malignant)	Untreated	-8.88034	-3.70521
CAACGGCAGCTTCGTA-1-1	0	0	2.35041	Epithelial (malignant)	Untreated	-5.26519	-6.86733
TATTGGGTCCGTGTGG-1-1	0	0	2.73721	Epithelial (malignant)	Untreated	-4.88902	-4.12575
CCACTTGTCGTGTTCC-1-1	0	0	2.61693	Epithelial (malignant)	Untreated	-2.96184	-4.49925
TGACCCTAGTCTGCAT-1-1	0	0	0	Epithelial (malignant)	Untreated	-5.59007	-7.06334
TTGTTTGGTGTCCTAA-1-1	0	0	0	Epithelial (malignant)	Untreated	-5.97938	-7.49293
GAAACCTTCACCTCGT-1-1	0	0	0	Epithelial (malignant)	Untreated	-8.57574	-3.74797
AACGAAAGTAGCGATG-1-1	0	0	1.22763	Epithelial (malignant)	Untreated	-5.05208	-4.15708
AACCTGAAGTCCCGGT-1-1	0	0	0	Epithelial (malignant)	Untreated	-0.516985	-3.59436
CAATCGAAGTCGCGAA-1-1	0	1.23294	2.11553	Epithelial (malignant)	Untreated	-0.0827566	-3.54849
GACGTTAGTTAAGCAA-1-1	0	1.30474	0	Epithelial (malignant)	Untreated	0.619345	-2.89131
ATCCTATCATTGAAGA-1-1	0	0	0	Epithelial (malignant)	Untreated	-5.47782	-4.84068
AACCTGATCGCCGAAC-1-1	1.23294	1.23294	2.3726	Epithelial (malignant)	Untreated	-3.04697	-5.11673
ATCCACCTCTTTACAC-1-1	0	0	2.10808	Epithelial (malignant)	Untreated	-0.677133	-3.56888
GACCAATGTTCCTACC-1-1	0	0	0	Epithelial (malignant)	Untreated	-5.20833	-7.13235
TGTGTGAAGCCACCGT-1-1	1.21665	0	0	Epithelial (malignant)	Untreated	-3.83444	-4.74397
CCGGACAAGATCGACG-1-1	0	0	0	Epithelial (malignant)	Untreated	-4.76998	-7.03203
TTGGGCGAGCCTCAAT-1-1	0	0	1.75363	Epithelial (malignant)	Untreated	-5.09029	-5.69857
GGAATCTAGACCCGCT-1-1	0	0	1.76518	Epithelial (malignant)	Untreated	-3.64292	-4.91803
TACTTACGTCGAACAG-1-1	0	1.21782	0	Epithelial (malignant)	Untreated	-5.69587	-5.2575
TTCATTGCACACAGCC-1-1	0	0	0	Epithelial (malignant)	Untreated	-5.13669	-3.62538
CATCCGTAGTCAGGGT-1-1	0	0	0	Epithelial (malignant)	Untreated	-6.35939	-7.62487
AACGTCAAGTATGTAG-1-1	0	1.22576	2.73699	Epithelial (malignant)	Untreated	-8.10824	-3.54255
AACGGGAGTCTTTCAT-1-1	0	0	1.24743	Epithelial (malignant)	Untreated	-8.4846	-3.96849
ACGGAAGCACGACGAA-1-1	0	0	0	Epithelial (malignant)	Untreated	-5.18531	-1.03725
ATCCCTGAGCAGTAAT-1-1	0	0	1.2261	Epithelial (malignant)	Untreated	-3.89279	-5.33088
TCAGGGCGTTAGAAAC-1-1	1.2195	1.75284	0	Epithelial (malignant)	Untreated	-4.95226	-5.42769
CCACGTTTCCGGCTTT-1-1	0	0	3.00242	Epithelial (malignant)	Untreated	-4.50298	-6.29728
GGGATCCCAACCAATC-1-1	0	1.78802	0	Epithelial (malignant)	Untreated	-0.377035	-2.66244
AGTACCATCAAGTTGC-1-1	0	0	2.3623	Epithelial (malignant)	Untreated	-8.50883	-3.85299
ATAGACCCACAAATAG-1-1	0	0	0	Epithelial (malignant)	Untreated	-5.67922	-7.55033
CGGGACTAGTCCCGAC-1-1	0	1.75819	1.75819	Epithelial (malignant)	Untreated	-6.5752	-4.1621
CTCATGCGTATTGCCA-1-1	0	0	3.61834	Epithelial (malignant)	Untreated	-3.31348	-5.92074
GGAGGATGTAATGATG-1-1	0	0	1.24303	Epithelial (malignant)	Untreated	-5.21299	-6.91417
TCCGATCCAACCGTAT-1-1	0	1.21933	1.21933	Epithelial (malignant)	Untreated	-4.11535	-4.65519
CACCGTTAGCGACAGT-1-1	0	0	1.7568	Epithelial (malignant)	Untreated	-2.83471	-5.62283
GATTCTTCAATTGCTG-1-1	0	1.78203	0	Epithelial (malignant)	Untreated	-5.33786	-5.8737
TCGGGACCACTGCGAC-1-1	1.23346	0	1.23346	Epithelial (malignant)	Untreated	-4.12895	-4.30602
GGAGGATCACGTCATA-1-1	0	1.76759	0	Epithelial (malignant)	Untreated	-4.27544	-5.49513
TGGTAGTTCATGCCGG-1-1	0	0	2.10427	Epithelial (malignant)	Untreated	-2.41358	-5.10574
TGCTGAACACCTGTCT-1-1	0	0	0	Epithelial (malignant)	Untreated	-4.54644	-5.27357
AGGTGTTGTAGTTCCA-1-1	0	2.12564	0	Epithelial (malignant)	Untreated	-4.39903	-5.57689
CGATGCGGTAGCTGTT-1-1	0	0	0	Epithelial (malignant)	Untreated	-5.06212	-5.33842
AGGAATAGTACGTGAG-1-1	1.22882	1.76378	3.12478	Epithelial (malignant)	Untreated	-3.63995	-5.30453
GAGTTGTAGTGCTCGC-1-1	0	0	0	Epithelial (malignant)	Untreated	-6.34859	-7.58015
TCTACCGTCTTTCGAT-1-1	0	1.75462	0	Epithelial (malignant)	Untreated	-5.49077	-5.91044
TTCGATTCATCGCTCT-1-1	0	1.22085	2.3571	Epithelial (malignant)	Untreated	-6.45702	-4.04028
GAGTCTACACTTGACA-1-1	0	0	0	Epithelial (malignant)	Untreated	-4.80219	-6.84428
GATTCGACACCGTCTT-1-1	0	1.23294	1.7686	Epithelial (malignant)	Untreated	-4.5732	-5.811
AGGTCTAAGCAGCCTC-1-1	0	0	2.11831	Epithelial (malignant)	Untreated	-4.74551	-5.79646
CAGATTGGTATCGCAT-1-1	0	2.38124	0	Epithelial (malignant)	Untreated	-0.985891	-3.27462
ATCGTCCGTTCCTAAG-1-1	0	0	2.57401	Epithelial (malignant)	Untreated	-0.387275	-4.42296
CTGTATTGTAACGGTG-1-1	0	0	3.41459	Epithelial (malignant)	Untreated	-3.7779	-3.9359
GTTCATTGTGTTTACG-1-1	0	0	0	Epithelial (malignant)	Untreated	-7.06976	-5.52491
ACCTACCGTTTACTTC-1-1	3.31394	1.76078	2.10723	Epithelial (malignant)	Untreated	-4.26692	-5.55943
CACCGTTTCTGTACAG-1-1	0	1.23054	0	Epithelial (malignant)	Untreated	-6.52199	-6.50909
TCATCATCATTGGCAT-1-1	0	0	1.23277	Epithelial (malignant)	Untreated	-4.4245	-4.91814
ACTCCCAGTCGCAACC-1-1	0	0	2.5821	Epithelial (malignant)	Untreated	-8.45524	-5.37552
TAATTCCGTTCCATTT-1-1	0	1.23071	0	Epithelial (malignant)	Untreated	-5.59828	-7.60334
AATCACGGTCCTTAAG-1-1	0	1.76257	0	Epithelial (malignant)	Untreated	-5.88824	-6.81621
ATTCCTATCACGACTA-1-1	0	1.22678	1.22678	Epithelial (malignant)	Untreated	-5.70572	-5.91236
CGTGATAGTTTGTTGG-1-1	2.10829	1.76178	0	Epithelial (malignant)	Untreated	-4.25129	-7.55509
GTGGAGAGTTGCGTAT-1-1	0	0	2.76118	Epithelial (malignant)	Untreated	0.163387	-3.16547
AAGGAATTCCCATACC-1-1	0	1.75601	1.2222	Epithelial (malignant)	Untreated	-5.37621	-6.00284
CGAAGTTTCTAGACAC-1-1	0	2.12218	2.37946	Epithelial (malignant)	Untreated	-3.23183	-5.63908
GATGACTTCGATTTCT-1-1	1.22287	1.22287	0	Epithelial (malignant)	Untreated	-5.37208	-5.93753
GGCGTCAAGCACTGGA-1-1	0	1.23157	0	Epithelial (malignant)	Untreated	-7.93536	-4.04464
GTCAAGTAGCGTCTGC-1-1	1.25563	1.7951	1.25563	Epithelial (malignant)	Untreated	-4.12598	-3.99264
CGTTAGATCTAGAACC-1-1	0	0	1.23329	Epithelial (malignant)	Untreated	-4.43354	-5.53747
AGAACAAAGTCCCGAC-1-1	0	1.77549	1.23883	Epithelial (malignant)	Untreated	-4.40527	-6.8167
TCATTACCAAGTATAG-1-1	0	1.3959	0	Epithelial (malignant)	Untreated	1.00855	-3.32495
ACTGCAAGTAACGGTG-1-1	0	1.22661	0	Epithelial (malignant)	Untreated	-4.05032	-5.36405
TGAGTCAGTGATAGTA-1-1	0	1.23571	0	Epithelial (malignant)	Untreated	-5.53456	-7.30446
GACAGCCAGCATCAAA-1-1	0	0	0	Epithelial (malignant)	Untreated	-4.49477	-5.92617
CGGAACCGTTGGTACT-1-1	0	0	0	Epithelial (malignant)	Untreated	-4.51279	-5.96385
ATATCCTCACATATGC-1-1	0	0	0	Epithelial (malignant)	Untreated	-5.26976	-4.97779
TAACACGAGATGAACT-1-1	0	2.11681	1.76981	Epithelial (malignant)	Untreated	-5.25624	-6.80415
TCGACCTGTTAAACCC-1-1	0	0	2.74718	Epithelial (malignant)	Untreated	-4.64919	-5.33631
TCGAACACAGGTCAAG-1-1	0	0	0	Epithelial (malignant)	Untreated	-6.69567	-4.28117
CACCGTTAGCTCCCTT-1-1	0	2.1505	1.26122	Epithelial (malignant)	Untreated	-0.0184921	-3.26202
CATTCTAAGTAAACTG-1-1	0	1.229	1.229	Epithelial (malignant)	Untreated	-4.25805	-5.69057
GTAGAGGGTACCCACG-1-1	0	0	1.23553	Epithelial (malignant)	Untreated	-8.21284	-6.06922
GCACGTGGTTGTTGTG-1-1	0	1.2345	4.00015	Epithelial (malignant)	Untreated	-3.44998	-6.41194
AGGTCATTCTAACACG-1-1	0	1.7692	2.37326	Epithelial (malignant)	Untreated	-4.89947	-3.90457
GGGATCCAGGTCATTC-1-1	0	1.23553	0	Epithelial (malignant)	Untreated	-4.97049	-6.75442
GGGAAGTGTGCCGAAA-1-1	0	0	0	Epithelial (malignant)	Untreated	-4.49513	-6.90499
ATACCGAAGAGAGGTA-1-1	0	1.23623	0	Epithelial (malignant)	Untreated	-3.58567	-5.79724
AATCACGGTGCACGCT-1-1	0	1.22951	1.76458	Epithelial (malignant)	Untreated	-3.70806	-5.26003
GACCTTCCATGCCGGT-1-1	0	0	2.59577	Epithelial (malignant)	Untreated	-8.1128	-4.77775
CTCATCGAGACTGGGT-1-1	1.23243	1.76799	0	Epithelial (malignant)	Untreated	-4.17696	-5.86615
TCACACCCAGGTGGAT-1-1	0	0	1.23002	Epithelial (malignant)	Untreated	-3.92352	-4.90575
GGGTGAAAGAGCATCG-1-1	0	0	2.37415	Epithelial (malignant)	Untreated	0.300489	-3.69989
CAGTGCGGTAGGTACG-1-1	0	0	1.24355	Epithelial (malignant)	Untreated	-4.76698	-4.74203
TGGATGTCAAGCGAGT-1-1	0	0	0	Epithelial (malignant)	Untreated	-5.46598	-7.40793
TTGGATGGTTGTCTAG-1-1	0	0	3.13151	Epithelial (malignant)	Untreated	-5.05236	-4.2248
ATCAGGTCATGCGGTC-1-1	0	0	0	Epithelial (malignant)	Untreated	-2.90842	-5.22902
TAAGTCGGTGACTGTT-1-1	0	1.7682	0	Epithelial (malignant)	Untreated	-3.98135	-4.97597
CCATCACAGCGCAATG-1-1	0	0	0	Epithelial (malignant)	Untreated	-4.2996	-4.60304
GCACTAACAGAGGAAA-1-1	0	0	1.24796	Epithelial (malignant)	Untreated	-0.369487	-2.83631
ACCAACAAGTTGAAAC-1-1	0	0	1.23467	Epithelial (malignant)	Untreated	-6.29023	-5.0357
TGCAGTATCCAAGCCG-1-1	0	0	0	Epithelial (malignant)	Untreated	-5.88872	-7.64163
ATCGTAGCAACTGTGT-1-1	0	1.23779	0	Epithelial (malignant)	Untreated	-3.99268	-5.55241
AGGATCTAGAGCAGTC-1-1	0	1.23605	2.58098	Epithelial (malignant)	Untreated	-3.98911	-5.27166
CCTGCATGTTAATGAG-1-1	0	0	0	Epithelial (malignant)	Untreated	-4.96437	-4.7996
GAGTTGTGTGCCGAAA-1-1	0	0	2.1224	Epithelial (malignant)	Untreated	-3.52202	-5.49102
AGTGATCCACTGAGGA-1-1	0	0	5.11088	Epithelial (malignant)	Untreated	2.09995	-2.88253
TAGGTACGTTACGGAG-1-1	1.78471	0	1.24672	Epithelial (malignant)	Untreated	0.242248	-4.17317
TCACTCGTCTTCTGGC-1-1	0	1.7808	1.7808	Epithelial (malignant)	Untreated	-8.49043	-3.62871
GATGACTTCAAACGTC-1-1	0	0	0	Epithelial (malignant)	Untreated	0.0668548	-2.80172
CCGTTCAAGCTTACGT-1-1	0	1.23519	2.37547	Epithelial (malignant)	Untreated	-3.91144	-4.62582
GTGCACGCAATAACGA-1-1	0	0	0	Epithelial (malignant)	Untreated	-7.88687	-3.89743
AACCTTTTCATGTCAG-1-1	0	1.23623	1.23623	Epithelial (malignant)	Untreated	-4.91469	-6.12469
TCAGTCCAGGCTTAGG-1-1	0	0	1.77712	Epithelial (malignant)	Untreated	-6.3402	-7.53629
GTGCAGCTCAACACCA-1-1	0	1.23605	1.77224	Epithelial (malignant)	Untreated	-4.44327	-4.5741
TCGGGACTCATCGCTC-1-1	0	0	1.24708	Epithelial (malignant)	Untreated	-1.26277	-2.57235
GCGAGAACATGACCCG-1-1	0	0	0	Epithelial (malignant)	Untreated	-6.22511	-7.25249
ACTTAGGCACCATATG-1-1	0	1.24145	1.24145	Epithelial (malignant)	Untreated	-4.27901	-5.46972
GCGGAAAGTCACATTG-1-1	0	1.24725	0	Epithelial (malignant)	Untreated	-4.91231	-7.13274
GGTAGAGAGTTCCATG-1-1	0	0	1.24233	Epithelial (malignant)	Untreated	-3.9829	-4.79419
GTAACCAGTCTTCTAT-1-1	0	0	1.79343	Epithelial (malignant)	Untreated	-4.28333	-4.05085
TTTCAGTCATCACCAA-1-1	0	1.24761	2.596	Epithelial (malignant)	Untreated	-4.00764	-5.49828
TTGTTCAGTATCTCGA-1-1	0	0	0	Epithelial (malignant)	Untreated	-5.46784	-6.90114
ATGAGTCAGCATGGGT-1-1	0	0	0	Epithelial (malignant)	Untreated	-8.51437	-3.75932
CCTTGTGCAACCACAT-1-1	0	0	0	Epithelial (malignant)	Untreated	-4.66315	-6.2872
AGGACGACACTAACGT-1-1	0	0	0	Epithelial (malignant)	Untreated	-5.74946	-5.46179
TATGTTCAGTGTACAA-1-1	0	0	1.24285	Epithelial (malignant)	Untreated	-5.11835	-6.30885
TTCCGGTTCGTTACCC-1-1	0	0	0	Epithelial (malignant)	Untreated	-6.42891	-7.72191
GAAACCTAGGCCTAGA-1-1	0	2.12933	0	Epithelial (malignant)	Untreated	-3.50064	-4.84072
TTACAGGCATGCACTA-1-1	0	0	1.78203	Epithelial (malignant)	Untreated	-4.35804	-5.86116
ATCGTAGCAGACCCGT-1-1	0	0	1.23657	Epithelial (malignant)	Untreated	-3.96416	-5.49401
TTCAATCCAACCCTCT-1-1	0	0	0	Epithelial (malignant)	Untreated	-5.94314	-5.24785
GGAACCCCATGTGCCG-1-1	0	0	0	Epithelial (malignant)	Untreated	-5.39144	-7.01837
TTGTTCACATGGCCAC-1-1	0	0	3.70895	Epithelial (malignant)	Untreated	0.922091	-3.38141
AGGGCCTGTCTAGGCC-1-1	0	1.24849	1.24849	Epithelial (malignant)	Untreated	-5.7046	-3.22585
TAAGTCGGTGTTTACG-1-1	2.12651	0	2.75818	Epithelial (malignant)	Untreated	-5.50531	-5.23068
TCATACTAGGGCCCTT-1-1	0	0	0	Epithelial (malignant)	Untreated	-6.43118	-7.75635
CAGTTAGAGAGCATCG-1-1	0	1.24461	0	Epithelial (malignant)	Untreated	-4.86991	-4.78643
AGTAGTCAGGATCATA-1-1	0	0	1.24567	Epithelial (malignant)	Untreated	-4.81795	-6.76638
ATATCCTCATTGCAAC-1-1	0	0	0	Epithelial (malignant)	Untreated	-6.28702	-6.64418
TCCCACACAGACAAAT-1-1	0	0	1.28891	Epithelial (malignant)	Untreated	-3.43093	-4.64799
GGTGTTAAGGATTCCT-1-1	1.7806	1.2432	1.2432	Epithelial (malignant)	Untreated	-5.13758	-5.21551
TGTTCTACACACCAGC-1-1	0	1.77671	0	Epithelial (malignant)	Untreated	-5.83858	-4.46744
GCCAACGGTTGCGGCT-1-1	0	0	0	Epithelial (malignant)	Untreated	-5.70469	-3.06723
ATTCTTGAGGGTAATT-1-1	0	1.24443	0	Epithelial (malignant)	Untreated	-3.07903	-5.32425
GTGCTGGCATCCTTCG-1-1	0	1.78554	0	Epithelial (malignant)	Untreated	-5.65051	-4.62879
CTCAGGGGTCTACATG-1-1	1.77978	1.2425	0	Epithelial (malignant)	Untreated	-4.67419	-4.73183
TATCCTACACAAATAG-1-1	0	0	1.79072	Epithelial (malignant)	Untreated	-7.26559	-4.49408
AGGGAGTCAGTATTCG-1-1	0	0	0	Epithelial (malignant)	Untreated	-4.43262	-4.24822
CATTCATAGGGTAATT-1-1	0	0	0	Epithelial (malignant)	Untreated	-5.57507	-7.34395
ATTGGGTTCGGAGTAG-1-1	0	1.25797	0	Epithelial (malignant)	Untreated	-4.94153	-5.23069
CAGTTCCGTACGCTAT-1-1	0	0	1.24725	Epithelial (malignant)	Untreated	-8.4641	-5.10605
TCTTAGTAGGTTTGAA-1-1	0	0	0	Epithelial (malignant)	Untreated	-4.05123	-3.97033
ATTATCCAGAAACACT-1-1	0	1.79636	0	Epithelial (malignant)	Untreated	-5.88537	-7.80849
CAGGTATTCCATTTAC-1-1	0	1.25509	1.25509	Epithelial (malignant)	Untreated	-5.10098	-4.71515
GTAATGCCATGCTGCG-1-1	2.14294	0	0	Epithelial (malignant)	Untreated	-2.78253	-5.58405
TGTCCCATCTTACACT-1-1	0	1.7806	1.2432	Epithelial (malignant)	Untreated	-4.39769	-6.35329
CTTCTCTGTAACTGCT-1-1	0	1.25205	2.39699	Epithelial (malignant)	Untreated	-5.04806	-5.50965
TCAATTCTCAAGCGTT-1-1	0	0	1.24708	Epithelial (malignant)	Untreated	-4.50004	-4.88407
TCTTCCTGTTGTAGCT-1-1	1.24903	0	0	Epithelial (malignant)	Untreated	-6.16883	-7.2349
GTTTACTAGAAATGGG-1-1	0	0	0	Epithelial (malignant)	Untreated	-4.90947	-5.91047
GAGACCCGTCCGGCAT-1-1	0	1.24991	1.24991	Epithelial (malignant)	Untreated	-5.49362	-3.5202
GTTCTATTCACTGAAC-1-1	0	0	3.37335	Epithelial (malignant)	Untreated	-2.76302	-5.17753
ACTATCTCAGAGGGTT-1-1	0	1.25312	0	Epithelial (malignant)	Untreated	-4.37141	-6.79563
AGAAGTATCGAGAGAC-1-1	0	0	1.25258	Epithelial (malignant)	Untreated	-1.16689	-3.04774
CGAGTGCAGCCACCGT-1-1	0	0	1.28228	Epithelial (malignant)	Untreated	-8.73922	-3.87368
GAATCACTCTCTCTAA-1-1	0	0	0	Epithelial (malignant)	Untreated	-5.01359	-6.21884
TGTCAGACAAAGACGC-1-1	0	1.25833	1.79825	Epithelial (malignant)	Untreated	-5.31809	-4.37223
AGCTTCCCAATCCTAG-1-1	1.24956	1.78802	0	Epithelial (malignant)	Untreated	-4.07963	-6.67051
CACATGAAGCGACTAG-1-1	0	0	2.6207	Epithelial (malignant)	Untreated	-8.30038	-4.85386
ACGGAAGGTTAAGGAT-1-1	0	0	2.92299	Epithelial (malignant)	Untreated	-2.11415	-5.75246
TTCCACGTCCTTACCG-1-1	0	0	1.79134	Epithelial (malignant)	Untreated	-4.9214	-6.85408
GTTCCGTAGACACACG-1-1	2.28982	0	0	Epithelial (malignant)	Untreated	1.6441	-3.38493
ATAGAGAAGGAGAATG-1-1	0	1.78968	0	Epithelial (malignant)	Untreated	-4.33492	-5.61444
TTCAATCTCGAGAAAT-1-1	2.42257	0	2.16403	Epithelial (malignant)	Untreated	-0.48128	-3.51419
CGGTCAGTCACAGTGT-1-1	0	0	0	Epithelial (malignant)	Untreated	-5.31011	-3.66146
GACTCAATCGTCACCT-1-1	0	0	1.25027	Epithelial (malignant)	Untreated	-6.19817	-5.02413
TCCTGCACACTCCTGT-1-1	0	0	0	Epithelial (malignant)	Untreated	-4.35893	-7.38353
AAGCGTTCAATCCTAG-1-1	0	0	1.26176	Epithelial (malignant)	Untreated	-3.99949	-5.31941
TTCTAGTCACAGCATT-1-1	0	0	0	Epithelial (malignant)	Untreated	-4.73128	-4.98042
ACAGAAATCCGTTTCG-1-1	0	1.25276	0	Epithelial (malignant)	Untreated	-5.34314	-6.47971
TTCCTTCCAAATGGAT-1-1	0	0	0	Epithelial (malignant)	Untreated	-4.4487	-5.31334
TGTTACTGTATCAGCT-1-1	1.79615	0	2.77752	Epithelial (malignant)	Untreated	-5.16993	-4.43102
GGGCTCACATGATCTG-1-1	0	0	3.16614	Epithelial (malignant)	Untreated	-1.04294	-3.10032
AAGCGTTTCCTTTAGT-1-1	0	1.26999	0	Epithelial (malignant)	Untreated	-6.02325	-7.56571
TCTATACCAATCAAGA-1-1	1.79657	0	1.79657	Epithelial (malignant)	Untreated	-3.74337	-6.00988
TTACGTTGTATCCCTC-1-1	0	0	0	Epithelial (malignant)	Untreated	-8.27607	-3.27356
CATGCGGCAAACCATC-1-1	0	0	0	Epithelial (malignant)	Untreated	-5.88987	-7.74505
GTGGTTATCCCGAACG-1-1	0	0	0	Epithelial (malignant)	Untreated	-8.51855	-3.7474
GGGCCATCAGACAAAT-1-1	0	0	0	Epithelial (malignant)	Untreated	-6.24783	-6.58722
TAGCACAAGGCTCCCA-1-1	1.81785	1.81785	0	Epithelial (malignant)	Untreated	-6.10957	-7.54091
TAAGCCATCGGCATTA-1-1	0	0	2.93641	Epithelial (malignant)	Untreated	-4.11763	-4.03415
CTTCCTTCAATCAGCT-1-1	0	1.32567	1.32567	Epithelial (malignant)	Untreated	1.10187	-3.52139
CCGGTGAGTCAGTTTG-1-1	0	0	0	Epithelial (malignant)	Untreated	-5.00923	-4.45373
CAAGAGGCACCTGAAT-1-1	0	0	1.25671	Epithelial (malignant)	Untreated	-4.01638	-5.92328
TGAATGCGTTCTCGTC-1-1	0	0	0	Epithelial (malignant)	Untreated	-4.15517	-5.11532
ATGAAAGGTTTCGCTC-1-1	0	0	0	Epithelial (malignant)	Untreated	-0.376504	-2.93311
TGGCGTGAGTTGTAAG-1-1	0	0	0	Epithelial (malignant)	Untreated	-4.14747	-5.95048
CATACAGGTGCATACT-1-1	0	1.25869	0	Epithelial (malignant)	Untreated	-5.51787	-6.73959
AATGGCTGTCGTGATT-1-1	0	0	3.69783	Epithelial (malignant)	Untreated	0.777173	-3.41041
AATGGCTTCTAGGCCG-1-1	0	0	2.60431	Epithelial (malignant)	Untreated	-2.34973	-5.29616
GCAGCCACAACCCGCA-1-1	0	0	1.25905	Epithelial (malignant)	Untreated	-5.14027	-6.35715
GTATTGGAGACTCTTG-1-1	0	1.27517	1.27517	Epithelial (malignant)	Untreated	-8.35952	-3.46496
TTTAGTCTCGAGCTGC-1-1	0	0	2.64685	Epithelial (malignant)	Untreated	-8.36885	-3.97574
GTCAAACTCTAGTTCT-1-1	0	0	1.26413	Epithelial (malignant)	Untreated	-8.12904	-4.17112
TTGATGGAGCCTGCCA-1-1	0	0	3.77398	Epithelial (malignant)	Untreated	-0.190329	-1.98487
ACCAACAGTTAACCTG-1-1	0	0	0	Epithelial (malignant)	Untreated	-5.86006	-5.13812
TAAGCACGTTCCCACT-1-1	0	0	1.26614	Epithelial (malignant)	Untreated	-5.07008	-5.43272
TTGGGTATCCTCACCA-1-1	0	0	0	Epithelial (malignant)	Untreated	-6.43859	-2.69633
CTGTGAACAAAGCTCT-1-1	0	0	2.4004	Epithelial (malignant)	Untreated	-5.39417	-4.88738
ATCCGTCCAAACCACT-1-1	0	0	0	Epithelial (malignant)	Untreated	-5.19222	-6.80396
CATTCCGCAACACTAC-1-1	0	1.2665	0	Epithelial (malignant)	Untreated	-1.52556	-2.92056
TAATCTCTCGACACTA-1-1	0	1.26231	0	Epithelial (malignant)	Untreated	-5.59121	-5.61932
AACACACAGTTTCGGT-1-1	0	1.25187	0	Epithelial (malignant)	Untreated	-4.65783	-3.28617
TGAATCGTCAACCGAT-1-1	0	0	2.14493	Epithelial (malignant)	Untreated	-3.72564	-5.82526
TATCAGGGTCTCGCGA-1-1	1.26122	0	0	Epithelial (malignant)	Untreated	-4.95238	-5.17593
AATCGTGAGGTCACTT-1-1	0	0	0	Epithelial (malignant)	Untreated	-5.93572	-7.64691
TGGCGTGTCGCTTACC-1-1	0	1.82567	0	Epithelial (malignant)	Untreated	-2.54668	-5.48429
TTCACGCCAAATACGA-1-1	0	0	0	Epithelial (malignant)	Untreated	-4.68189	-6.97343
GCGATCGGTCATCACA-1-1	0	1.25833	0	Epithelial (malignant)	Untreated	-4.8627	-4.56286
TACGCTCTCGAAGCAG-1-1	1.26705	0	2.15769	Epithelial (malignant)	Untreated	-4.95271	-4.53716
AGAGCAGCAAATACAG-1-1	0	0	1.84023	Epithelial (malignant)	Untreated	-0.995176	-3.62101
GCCAGGTTCTTCACGC-1-1	0	0	1.26358	Epithelial (malignant)	Untreated	-5.46607	-6.16872
TTCGCTGCATCCTCAC-1-1	0	0	0	Epithelial (malignant)	Untreated	-8.25354	-3.68564
AGTTAGCGTCACTCTC-1-1	0	0	0	Epithelial (malignant)	Untreated	-6.16286	-7.31783
CACGGGTTCTTGGGCG-1-1	0	0	1.26322	Epithelial (malignant)	Untreated	-4.88075	-4.22186
GTCATTTCACGTCTCT-1-1	0	0	0	Epithelial (malignant)	Untreated	-3.04519	1.02161
CAAGCTATCCGCAGTG-1-1	0	0	0	Epithelial (malignant)	Untreated	0.87646	-3.59157
CCTTCAGAGGTACAGC-1-1	1.26104	0	1.26104	Epithelial (malignant)	Untreated	-5.04157	-3.36996
CGATGCGCAAGAGGCT-1-1	0	0	3.67458	Epithelial (malignant)	Untreated	-8.85581	-4.62718
GGCAGTCCATGTTTGG-1-1	0	0	0	Epithelial (malignant)	Untreated	-5.17136	-4.13604
TCCCATGCACCCTGTT-1-1	0	0	0	Epithelial (malignant)	Untreated	-5.58068	-7.01282
AAGCGTTTCCCTCGTA-1-1	0	0	0	Epithelial (malignant)	Untreated	-5.75896	-7.10388
ACGGGTCAGGAATGTT-1-1	0	1.81012	0	Epithelial (malignant)	Untreated	-5.49053	-3.90442
TCCTGCAGTTACGTAC-1-1	0	0	1.81699	Epithelial (malignant)	Untreated	-3.1619	-5.56338
TGGGTTAAGGCGCTTC-1-1	0	0	1.29445	Epithelial (malignant)	Untreated	-8.20813	-3.96601
CGCAGGTCAGGCTACC-1-1	0	0	0	Epithelial (malignant)	Untreated	-6.3881	-4.14993
TTCCACGGTTATCTGG-1-1	0	0	1.26797	Epithelial (malignant)	Untreated	-5.26865	-7.0603
TTTGTTGCAGACACCC-1-1	0	0	0	Epithelial (malignant)	Untreated	-8.30928	-3.72124
TACAACGTCGTCAAAC-1-1	0	0	1.27573	Epithelial (malignant)	Untreated	-3.26635	-5.71856
TCCACCATCTGAGGCC-1-1	0	0	3.52203	Epithelial (malignant)	Untreated	-8.46284	-5.63872
TGAATCGCACTTCAGA-1-1	0	0	1.85669	Epithelial (malignant)	Untreated	-7.52435	-4.59202
GACACGCGTCCTGAAT-1-1	0	0	1.2634	Epithelial (malignant)	Untreated	-3.37453	-3.94804
CCTGCATGTAGGTTTC-1-1	0	0	3.23932	Epithelial (malignant)	Untreated	-8.43703	-3.93406
TTCATTGAGGCTTTCA-1-1	0	0	1.8185	Epithelial (malignant)	Untreated	-2.89567	-5.00906
TCCTCCCCATCAGCTA-1-1	0	0	1.26559	Epithelial (malignant)	Untreated	-3.26728	-6.04588
ACAGAAACATATCTCT-1-1	1.26889	1.26889	0	Epithelial (malignant)	Untreated	-3.66213	-5.9493
GTGTGGCTCCACAGCG-1-1	0	0	0	Epithelial (malignant)	Untreated	-4.6707	-5.59401
ACGGAAGTCTATTCGT-1-1	0	0	1.29735	Epithelial (malignant)	Untreated	-3.47849	-4.31728
TGGGTTACACTCTCGT-1-1	0	2.19746	3.10634	Epithelial (malignant)	Untreated	-2.08127	-4.7259
CGATCGGTCAAGGACG-1-1	0	1.81398	0	Epithelial (malignant)	Untreated	-0.292231	-3.89378
TCACGCTCAACTACGT-1-1	0	0	1.28833	Epithelial (malignant)	Untreated	-3.97842	-5.09116
TCATTGTAGGCTCAAG-1-1	0	0	0	Epithelial (malignant)	Untreated	-6.32903	-5.87758
TTACGCCCATGACTGT-1-1	0	0	0	Epithelial (malignant)	Untreated	-5.46232	-7.35488
AATCGTGAGTCCGCCA-1-1	0	0	1.81764	Epithelial (malignant)	Untreated	-4.87125	-3.81865
TGCATGACACTGGATT-1-1	0	0	0	Epithelial (malignant)	Untreated	-5.3351	-7.44813
CTTCAATGTCTTTATC-1-1	0	1.26376	0	Epithelial (malignant)	Untreated	-5.0152	-5.45109
TGGAGAGGTTGTACGT-1-1	0	2.43128	2.807	Epithelial (malignant)	Untreated	-4.85297	-3.86433
CCTAACCTCGCATGAT-1-1	0	1.27276	0	Epithelial (malignant)	Untreated	-6.87412	-5.33894
GTCTCACTCAGACCGC-1-1	0	1.26376	1.26376	Epithelial (malignant)	Untreated	-5.25372	-4.25169
GCCGTGATCCGTCCTA-1-1	0	0	1.26999	Epithelial (malignant)	Untreated	-8.79928	-4.62056
GTTGCTCCATCCAATG-1-1	0	1.26669	0	Epithelial (malignant)	Untreated	-5.35687	-6.57203
AATGACCGTATTAAGG-1-1	0	0	1.27443	Epithelial (malignant)	Untreated	-5.05496	-4.92307
AACCATGGTCCAGCAC-1-1	0	1.80884	1.26742	Epithelial (malignant)	Untreated	-5.49269	-4.50301
AGCCACGCAGATCCTA-1-1	0	0	1.27221	Epithelial (malignant)	Untreated	-3.33351	-5.9108
TTGGGTAGTTGGTAGG-1-1	0	0	0	Epithelial (malignant)	Untreated	-4.58507	-7.07235
TTTGGTTAGTTCTACG-1-1	0	0	0	Epithelial (malignant)	Untreated	-5.24057	-0.878873
GATTTCTGTGGACTGA-1-1	0	0	0	Epithelial (malignant)	Untreated	-5.98996	-5.84345
CATCCCATCTTACACT-1-1	0	0	1.80798	Epithelial (malignant)	Untreated	-1.51011	-3.17679
GTCATGAGTCGCATGC-1-1	0	1.28719	1.28719	Epithelial (malignant)	Untreated	1.09736	-3.37685
GAAGCGACACGCGTGT-1-1	0	0	0	Epithelial (malignant)	Untreated	-7.14386	-4.2525
CTAGACAGTTGCGGCT-1-1	0	1.27295	0	Epithelial (malignant)	Untreated	-6.42833	-5.57561
TACATTCTCACCTTGC-1-1	0	0	0	Epithelial (malignant)	Untreated	-4.73936	2.21633
TTACCATGTGCTCTTC-1-1	0	1.27369	2.42445	Epithelial (malignant)	Untreated	-6.86875	-4.25638
GATCGTACAAGCTGCC-1-1	0	0	0	Epithelial (malignant)	Untreated	-6.23217	-4.31464
AATGCCAGTTCAGGTT-1-1	0	1.27797	2.17111	Epithelial (malignant)	Untreated	-2.367	-4.90696
TAACCAGCAAGCAGGT-1-1	0	0	0	Epithelial (malignant)	Untreated	-6.08557	-7.70868
ATAGGCTGTCGGCTAC-1-1	0	0	0	Epithelial (malignant)	Untreated	-8.03601	-3.74161
CATTTCATCACGGAGA-1-1	0	1.81012	0	Epithelial (malignant)	Untreated	-5.17234	-6.48093
ATCGATGCAACTGCCG-1-1	0	1.28568	1.83006	Epithelial (malignant)	Untreated	-5.46397	-1.58182
ATGCGATAGTTAACGA-1-1	0	0	0	Epithelial (malignant)	Untreated	-8.40678	-3.86195
TACTTACGTCTGATCA-1-1	0	0	1.27018	Epithelial (malignant)	Untreated	-3.48955	-6.03447
GTATTGGGTGGGTCAA-1-1	0	1.2711	0	Epithelial (malignant)	Untreated	-5.8769	-6.56557
AGCTACAAGGCAGTCA-1-1	0	1.2687	1.2687	Epithelial (malignant)	Untreated	-2.66874	-6.0085
GATTCTTGTGTGGACA-1-1	0	0	0	Epithelial (malignant)	Untreated	-7.86839	-5.5488
AGTACTGGTAAGGCCA-1-1	0	0	3.67683	Epithelial (malignant)	Untreated	-2.9627	-5.34969
GATTCTTTCAGAGCAG-1-1	0	1.27387	1.27387	Epithelial (malignant)	Untreated	-3.90105	-6.10316
AGTGTTGCATTGCCTC-1-1	0	0	0	Epithelial (malignant)	Untreated	-6.77178	-5.70374
GTAATCGCAAACTCTG-1-1	0	0	1.2804	Epithelial (malignant)	Untreated	-8.60976	-5.89023
TCCTCGAAGTGAGTTA-1-1	0	1.2735	0	Epithelial (malignant)	Untreated	-5.32598	-6.62942
ATTCAGGAGATTACCC-1-1	0	0	1.28021	Epithelial (malignant)	Untreated	-7.7439	-4.87835
AACAACCGTCTACAGT-1-1	0	0	1.82677	Epithelial (malignant)	Untreated	-0.340788	-3.79033
ATGTCCCTCGGCTCTT-1-1	0	0	1.28454	Epithelial (malignant)	Untreated	-3.67868	-6.43575
CACAGGCGTAGTCTGT-1-1	0	0	0	Epithelial (malignant)	Untreated	-3.99483	-4.96431
CGAGGCTAGAGTTGCG-1-1	0	0	0	Epithelial (malignant)	Untreated	-6.09551	-7.05344
TACGGTAGTTGGGATG-1-1	0	0	0	Epithelial (malignant)	Untreated	-6.18203	-7.7437
TACGGGCGTTCTGACA-1-1	0	0	1.84583	Epithelial (malignant)	Untreated	-7.53141	-4.21122
CGCAGGTGTCGAAACG-1-1	1.27946	0	2.43175	Epithelial (malignant)	Untreated	-0.0342636	-3.63455
CCTCCTCTCTTAGTTC-1-1	0	0	0	Epithelial (malignant)	Untreated	-6.1626	-6.90572
AGGGTCCGTTCGATTG-1-1	0	2.17548	1.82524	Epithelial (malignant)	Untreated	-8.12921	-3.8112
CCACGAGGTTGAGTCT-1-1	0	0	0	Epithelial (malignant)	Untreated	-8.4859	-4.13117
CAGATCAGTATGAGAT-1-1	0	0	1.82699	Epithelial (malignant)	Untreated	-3.18985	-5.34672
TTGGATGCATTCATCT-1-1	0	0	0	Epithelial (malignant)	Untreated	-5.41394	-6.92567
GCCATTCCAGACCTGC-1-1	0	1.27147	0	Epithelial (malignant)	Untreated	-5.2411	-4.88593
TACCTCGTCTCCAATT-1-1	0	0	0	Epithelial (malignant)	Untreated	-1.37068	-3.02028
TAATTCCGTATCGCTA-1-1	0	1.27909	0	Epithelial (malignant)	Untreated	-4.39351	-6.30531
AGAACCTGTGGAATGC-1-1	0	1.82067	1.27759	Epithelial (malignant)	Untreated	-5.62063	-4.65813
CACAACAAGACCTTTG-1-1	1.82023	1.27722	0	Epithelial (malignant)	Untreated	-5.65603	-6.57618
GAGTCATGTGGAAATT-1-1	0	1.27406	1.81656	Epithelial (malignant)	Untreated	-3.11901	-5.38073
CATGCTCTCTTAGGAC-1-1	0	0	0	Epithelial (malignant)	Untreated	-1.31483	-4.04977
TCCACCAAGAGGACTC-1-1	0	0	1.27128	Epithelial (malignant)	Untreated	-4.8529	-6.20664
AGCTCAAGTCCGACGT-1-1	1.81785	0	0	Epithelial (malignant)	Untreated	-5.33957	-7.24273
CTATAGGCAACCGCTG-1-1	0	0	3.46448	Epithelial (malignant)	Untreated	-2.40949	-5.48813
CAACAACTCACCATAG-1-1	0	1.82611	1.28228	Epithelial (malignant)	Untreated	-5.07914	-5.8246
CTCAGTCAGATCGCTT-1-1	0	0	0	Epithelial (malignant)	Untreated	-6.21962	-7.4963
CACACAAGTCCAAATC-1-1	0	0	0	Epithelial (malignant)	Untreated	-5.7068	-4.66914
TGACCCTCAAGCTACT-1-1	0	2.65003	2.65003	Epithelial (malignant)	Untreated	-2.68727	-5.42889
GTGACGCCACATGTTG-1-1	0	1.28171	1.28171	Epithelial (malignant)	Untreated	-8.81251	-4.98203
TATGTTCAGTATAGGT-1-1	0	0	0	Epithelial (malignant)	Untreated	-4.98253	-7.42927
ACCATTTGTGTAAACA-1-1	0	0	0	Epithelial (malignant)	Untreated	-4.68201	-5.10247
GGGTGTCAGTTTCTTC-1-1	0	0	2.17756	Epithelial (malignant)	Untreated	-0.161044	-3.6434
TATTTCGAGAAATCCA-1-1	0	0	1.83006	Epithelial (malignant)	Untreated	-8.33879	-4.21802
AAGCGTTAGCGATGAC-1-1	0	0	2.86593	Epithelial (malignant)	Untreated	-7.42544	-4.12766
AACCACAGTCGCGTTG-1-1	0	1.28077	0	Epithelial (malignant)	Untreated	-6.08691	-3.54019
TTTCACACATCCTTCG-1-1	0	0	2.45357	Epithelial (malignant)	Untreated	-3.36331	-5.50849
AACTTCTTCAATCTTC-1-1	0	0	3.43284	Epithelial (malignant)	Untreated	-3.42867	-4.57212
CATGGATTCTTCTTCC-1-1	0	0	0	Epithelial (malignant)	Untreated	-4.93019	-4.60518
TTGTTTGCATGGCGCT-1-1	0	0	3.84532	Epithelial (malignant)	Untreated	-3.46232	-4.5157
AACAAAGAGCAAACAT-1-1	0	0	1.27815	Epithelial (malignant)	Untreated	-3.83043	-4.44169
TCATTACTCTTGGTGA-1-1	0	0	1.28059	Epithelial (malignant)	Untreated	-3.51773	-6.32402
GATAGAATCTGCCCTA-1-1	0	0	0	Epithelial (malignant)	Untreated	-6.42263	-4.25252
TTTCGATGTCCTTAAG-1-1	0	0	0	Epithelial (malignant)	Untreated	-5.70061	-5.94948
GTTTGGAGTGGCACTC-1-1	0	0	0	Epithelial (malignant)	Untreated	-5.79427	-5.75796
CTCTGGTGTATGGAAT-1-1	0	0	1.83116	Epithelial (malignant)	Untreated	-4.31187	-6.3844
CTCCTTTGTGAACTAA-1-1	0	0	0	Epithelial (malignant)	Untreated	-3.71651	-5.22507
GCCAGTGCACCGTGAC-1-1	1.28833	1.28833	1.28833	Epithelial (malignant)	Untreated	-1.58	-2.95572
GTCCTCATCCGTTTCG-1-1	0	0	0	Epithelial (malignant)	Untreated	-5.46432	-7.43271
GTAACACGTGCCTATA-1-1	0	1.28077	0	Epithelial (malignant)	Untreated	-5.28175	-7.32689
TAGGTTGGTTACACAC-1-1	0	1.28719	0	Epithelial (malignant)	Untreated	-5.44804	-5.70002
TCTCACGCATCTTCGC-1-1	0	1.29043	1.83557	Epithelial (malignant)	Untreated	-0.313316	-3.58276
TTGACCCTCACCTCTG-1-1	2.82149	0	0	Epithelial (malignant)	Untreated	-5.07685	-6.06954
CCTCCTCCATCCGGTG-1-1	0	0	2.65567	Epithelial (malignant)	Untreated	-8.64587	-3.71247
AGTGTTGCAGCTATTG-1-1	0	1.28266	2.64127	Epithelial (malignant)	Untreated	-4.31056	-4.86649
AGTGACTCAAGGACAC-1-1	0	0	0	Epithelial (malignant)	Untreated	-6.20762	-3.37738
TTTGGAGGTCCGAAGA-1-1	0	1.29254	2.44825	Epithelial (malignant)	Untreated	-0.0907669	-3.71765
TCGCAGGGTGCCGAAA-1-1	0	1.29465	1.29465	Epithelial (malignant)	Untreated	-4.69555	-5.96195
CTCCTTTCAAATCCCA-1-1	0	0	1.82546	Epithelial (malignant)	Untreated	-4.15401	-6.10983
CCTTGTGAGGTCTACT-1-1	0	1.2933	0	Epithelial (malignant)	Untreated	-5.61772	-6.85499
ATACCTTGTATCTTCT-1-1	0	1.28153	1.28153	Epithelial (malignant)	Untreated	-4.37069	-5.06515
TCATTACCAGAGTCTT-1-1	0	1.28077	0	Epithelial (malignant)	Untreated	-3.27526	-6.43949
TTACGCCCAAAGAGTT-1-1	0	1.28948	2.8205	Epithelial (malignant)	Untreated	-8.37458	-3.5471
AGAGAATCATGAGTAA-1-1	0	2.19014	2.19014	Epithelial (malignant)	Untreated	-4.88029	-5.37492
TTCATGTTCAGTAGGG-1-1	1.28757	0	0	Epithelial (malignant)	Untreated	-4.80205	-6.59423
CCCGGAAAGCGCTGAA-1-1	0	2.448	0	Epithelial (malignant)	Untreated	-4.60748	-5.999
GTGTAACAGGGAGGGT-1-1	0	0	4.11869	Epithelial (malignant)	Untreated	-1.00105	-2.9431
ATGAGTCTCAACGTGT-1-1	0	1.28719	1.28719	Epithelial (malignant)	Untreated	-4.78986	-5.97369
ATCCGTCCATCATTTC-1-1	1.84135	0	1.29542	Epithelial (malignant)	Untreated	-6.34728	-6.12381
GCACGGTCAGCCCAGT-1-1	0	0	0	Epithelial (malignant)	Untreated	-4.64747	-5.91986
AACAAAGAGGCATTTC-1-1	0	0	0	Epithelial (malignant)	Untreated	-4.98718	-5.83457
AAGGTAATCGAGAACG-1-1	0	1.83468	1.83468	Epithelial (malignant)	Untreated	-0.589319	-3.65168
GCAACCGAGTATTGCC-1-1	0	0	0	Epithelial (malignant)	Untreated	-4.85468	-6.84338
GTCGCGACATGGGAAC-1-1	0	1.84224	0	Epithelial (malignant)	Untreated	-6.18994	-7.73897
TGCTGAATCCGCATAA-1-1	2.44032	1.28625	0	Epithelial (malignant)	Untreated	-4.14494	-6.46959
TCTACCGGTTACCCAA-1-1	0	0	1.28492	Epithelial (malignant)	Untreated	-4.16857	-4.60086
ATACCTTGTCATGGCC-1-1	0	0	0	Epithelial (malignant)	Untreated	-5.44399	-5.68105
CATTGCCCAACCGCTG-1-1	0	0	0	Epithelial (malignant)	Untreated	-4.91823	-6.88902
TAGCACATCCTCAGAA-1-1	0	0	0	Epithelial (malignant)	Untreated	-5.61474	-7.02474
GACACGCAGGGACAGG-1-1	0	0	0	Epithelial (malignant)	Untreated	-0.859757	-4.15616
AGAAGTATCGGAATGG-1-1	0	1.29158	3.48622	Epithelial (malignant)	Untreated	0.461015	-3.97802
TCTACCGCAGACCTGC-1-1	0	0	0	Epithelial (malignant)	Untreated	-8.49055	-3.69113
AAACGCTGTAGATTAG-1-1	0	0	0	Epithelial (malignant)	Untreated	-6.23561	-7.61066
TTACGTTAGACCAAAT-1-1	0	0	0	Epithelial (malignant)	Untreated	-8.08112	-3.98163
GCTGGGTCATGCCGAC-1-1	0	0	0	Epithelial (malignant)	Untreated	-3.84636	-6.616
AGAGCAGCAACGATTC-1-1	2.18967	1.29311	0	Epithelial (malignant)	Untreated	-4.03297	-6.47872
TCGATTTTCAAGCGTT-1-1	0	0	0	Epithelial (malignant)	Untreated	-3.8566	-4.5937
AGAGCCCGTACACTCA-1-1	0	0	0	Epithelial (malignant)	Untreated	-5.52296	-7.33172
CTGGTCTAGTCAGGGT-1-1	1.29158	0	1.8369	Epithelial (malignant)	Untreated	-5.22688	-6.03258
TCGTCCACACTGCATA-1-1	0	1.29158	1.8369	Epithelial (malignant)	Untreated	-4.9425	-6.18256
TTCTAACGTACGGGAT-1-1	0	0	1.84291	Epithelial (malignant)	Untreated	-3.14823	-5.34154
GTCCTCATCGGAGATG-1-1	0	0	1.29657	Epithelial (malignant)	Untreated	-5.19109	-4.75717
TCACGCTAGATGAACT-1-1	0	0	2.82001	Epithelial (malignant)	Untreated	-5.96394	-5.47213
CCTTTGGCAAGTCGTT-1-1	0	0	1.33385	Epithelial (malignant)	Untreated	-1.55605	-4.0769
AATCGTGTCCACTGGG-1-1	0	1.29445	2.65641	Epithelial (malignant)	Untreated	-8.6701	-5.23618
GGCGTCACATTGACTG-1-1	0	0	0	Epithelial (malignant)	Untreated	-5.77707	-6.41106
GGTGATTGTTTAGACC-1-1	0	1.30729	3.33083	Epithelial (malignant)	Untreated	-3.12423	-4.75587
GCAGTTAGTAACAGTA-1-1	0	0	1.31322	Epithelial (malignant)	Untreated	-8.63557	-4.03112
TACTTGTCACTGCGAC-1-1	0	0	0	Epithelial (malignant)	Untreated	-5.0238	-6.20624
CTGGCAGCATGATAGA-1-1	0	1.36276	0	Epithelial (malignant)	Untreated	0.424211	-2.82982
GTCCACTAGGTGCCAA-1-1	0	0	1.30317	Epithelial (malignant)	Untreated	-5.09047	-5.33683
TAACGACTCATTATCC-1-1	0	0	0	Epithelial (malignant)	Untreated	-4.7952	-4.86892
TTTGATCGTGGGTTGA-1-1	1.296	0	1.84202	Epithelial (malignant)	Untreated	-3.40899	-6.21842
AGGAGGTCAGCTCATA-1-1	0	1.30045	0	Epithelial (malignant)	Untreated	-5.53047	-7.82769
ATCAGGTAGAAAGTCT-1-1	0	1.30611	0	Epithelial (malignant)	Untreated	-5.72527	-6.563
CATCCCATCTGCATGA-1-1	0	0	1.84314	Epithelial (malignant)	Untreated	-8.06579	-3.78039
AATTCCTAGCAAATCA-1-1	0	1.37434	0	Epithelial (malignant)	Untreated	-3.91138	2.9018
ATTCTACGTCAAATCC-1-1	0	1.30259	2.20126	Epithelial (malignant)	Untreated	-3.65428	-4.91201
ATACTTCAGCTCTTCC-1-1	0	0	3.89078	Epithelial (malignant)	Untreated	-2.0516	-5.48883
TGAGTCATCTTCGGTC-1-1	0	0	0	Epithelial (malignant)	Untreated	-3.92626	-6.82942
TCATTACTCCCTGTTG-1-1	0	0	1.31322	Epithelial (malignant)	Untreated	-8.47457	-3.66311
TGATCTTCAGAGGCAT-1-1	2.20031	0	0	Epithelial (malignant)	Untreated	-5.79718	-6.8888
CTATCTACAACTTGGT-1-1	0	0	2.66308	Epithelial (malignant)	Untreated	-5.07496	-5.85376
ACCTGTCTCGTCTCAC-1-1	0	1.2987	1.2987	Epithelial (malignant)	Untreated	-4.17769	-6.13943
TCACTCGCATGTTCGA-1-1	0	2.46212	1.30357	Epithelial (malignant)	Untreated	-7.30379	-3.83946
CGTAAGTCACTACCGG-1-1	0	1.30239	0	Epithelial (malignant)	Untreated	-4.48357	-4.85437
AGCCAGCAGCCTTTGA-1-1	0	0	0	Epithelial (malignant)	Untreated	-6.40747	-7.15919
CAGGTATAGGCGTTGA-1-1	0	0	0	Epithelial (malignant)	Untreated	-6.30037	-7.64037
TCGGGCATCCTCGCAT-1-1	0	0	3.70221	Epithelial (malignant)	Untreated	-3.43084	-4.20282
GCTGCAGGTATCACCA-1-1	0	0	0	Epithelial (malignant)	Untreated	-5.02689	-6.08252
CGGTCAGCATATCTCT-1-1	0	1.86333	0	Epithelial (malignant)	Untreated	-6.68155	-7.49118
ACATTTCCACGTACTA-1-1	0	1.34361	0	Epithelial (malignant)	Untreated	-5.3117	-4.85413
ATACTTCCAGCGACCT-1-1	1.84695	0	0	Epithelial (malignant)	Untreated	-5.31283	-5.85284
CGAAGGAGTCACAGAG-1-1	0	1.29851	1.29851	Epithelial (malignant)	Untreated	-4.74918	-4.24904
TCGACCTGTTCTCTCG-1-1	0	1.296	1.84202	Epithelial (malignant)	Untreated	-0.703204	-3.36347
TACCTGCGTCAACCTA-1-1	0	0	0	Epithelial (malignant)	Untreated	-3.02582	-5.43595
GTGTAACGTTGTCATG-1-1	0	1.85555	1.30768	Epithelial (malignant)	Untreated	-0.48643	-3.37973
GTGCGTGAGGACTGGT-1-1	0	1.29754	0	Epithelial (malignant)	Untreated	-5.2744	-4.4364
CATAAGCTCATCGACA-1-1	0	2.19533	1.29773	Epithelial (malignant)	Untreated	-4.89865	-5.24852
GCACGTGCACGCGCTA-1-1	0	0	0	Epithelial (malignant)	Untreated	-6.83062	-3.66549
GCCTGTTGTACGTACT-1-1	0	0	0	Epithelial (malignant)	Untreated	-6.68624	-7.52054
CATTCCGAGCGTTCAT-1-1	0	1.84628	0	Epithelial (malignant)	Untreated	-6.00855	-7.03353
TCGGATACAGAGGACT-1-1	0	0	2.88861	Epithelial (malignant)	Untreated	-4.33934	-4.21741
GTCTCACTCTGCGATA-1-1	0	1.30142	0	Epithelial (malignant)	Untreated	-4.9763	-7.16729
GGGCTCACACGAGGTA-1-1	0	0	1.30533	Epithelial (malignant)	Untreated	-0.444094	-3.46948
GGGTAGACACAGCTTA-1-1	0	0	2.46778	Epithelial (malignant)	Untreated	-4.53339	-4.38442
TCACGCTAGCTGCCTG-1-1	0	0	2.46236	Epithelial (malignant)	Untreated	-2.40395	-5.45004
ACGTAACTCCTACTGC-1-1	0	0	0	Epithelial (malignant)	Untreated	-8.47752	-3.74781
TGCTTGCCATTGGATC-1-1	0	1.30161	1.30161	Epithelial (malignant)	Untreated	-5.16677	-6.43723
GGTCACGTCTTGGATG-1-1	0	0	3.15419	Epithelial (malignant)	Untreated	-8.52926	-4.75186
TACGGGCCAAACTCTG-1-1	0	1.85214	0	Epithelial (malignant)	Untreated	-6.7036	-7.40054
CGGTCAGCACCGCTGA-1-1	0	1.3065	0	Epithelial (malignant)	Untreated	-6.0095	-7.68513
GCAGTTACAGTAACCT-1-1	0	0	0	Epithelial (malignant)	Untreated	-0.167471	-2.89109
TGTGGCGCATGGGTCC-1-1	0	2.20748	1.30768	Epithelial (malignant)	Untreated	-4.92708	-4.48959
AAATGGAAGGTACTGG-1-1	0	0	0	Epithelial (malignant)	Untreated	-4.12859	-5.4579
TATCTTGCAGTAACCT-1-1	0	0	0	Epithelial (malignant)	Untreated	-8.16619	-4.43612
AAGAACATCGCAGATT-1-1	0	2.20556	2.46531	Epithelial (malignant)	Untreated	-7.80231	-3.99432
GGAGGTATCCCTCGAT-1-1	0	0	0	Epithelial (malignant)	Untreated	0.168362	-3.74469
CTCAGAACAGAGGAAA-1-1	1.32852	0	0	Epithelial (malignant)	Untreated	-5.6191	-4.40506
TTCTCTCTCTTCACGC-1-1	0	0	1.85259	Epithelial (malignant)	Untreated	-2.33701	-4.89259
CGTGAATAGATTAGAC-1-1	0	0	0	Epithelial (malignant)	Untreated	-5.75535	-7.38486
ATTTCACGTTCGGACC-1-1	0	0	3.20781	Epithelial (malignant)	Untreated	-0.952352	-2.48869
TGGTACAAGATGAAGG-1-1	0	0	2.83623	Epithelial (malignant)	Untreated	-7.2646	-4.76275
CATCCCATCTTCCACG-1-1	0	1.31243	2.67937	Epithelial (malignant)	Untreated	-8.12277	-3.60539
AGGACGAGTAACTTCG-1-1	0	0	2.88249	Epithelial (malignant)	Untreated	-6.59446	-4.56878
CTGGTCTGTTTGAACC-1-1	0	0	2.47972	Epithelial (malignant)	Untreated	-8.7408	-3.75839
CCACACTAGCAATTAG-1-1	1.30454	0	1.30454	Epithelial (malignant)	Untreated	-3.86692	-6.53501
TTCACGCCATACAGAA-1-1	0	0	0	Epithelial (malignant)	Untreated	-6.59832	-7.76504
CCTTCAGTCGGTGCAC-1-1	0	0	0	Epithelial (malignant)	Untreated	-6.42729	-7.24306
GAAGTAATCCCTCGTA-1-1	3.02407	0	0	Epithelial (malignant)	Untreated	-4.42317	-7.1857
ACACAGTTCGGAAACG-1-1	0	0	0	Epithelial (malignant)	Untreated	-6.69219	-7.44498
TCTTAGTGTGCATGAG-1-1	0	0	0	Epithelial (malignant)	Untreated	-5.45244	-5.12551
AACCACACAGCAGGAT-1-1	0	0	1.32527	Epithelial (malignant)	Untreated	-8.54075	-4.3165
GTAAGTCGTATCGTAC-1-1	0	0	0	Epithelial (malignant)	Untreated	-4.56845	-6.04914
AAGAACAGTTACGCCG-1-1	0	1.85305	3.32849	Epithelial (malignant)	Untreated	-0.47225	-3.28459
CCTCCTCGTACGTGTT-1-1	0	0	3.43337	Epithelial (malignant)	Untreated	-1.23725	-4.95608
CTGTATTAGAGCATTA-1-1	0	0	0	Epithelial (malignant)	Untreated	-0.283933	-3.54017
CTGTAGATCAATCTTC-1-1	0	0	0	Epithelial (malignant)	Untreated	-6.14664	-7.28623
TTCACCGGTTGTGGAG-1-1	0	0	0	Epithelial (malignant)	Untreated	0.172783	-2.56437
CTGAGCGGTGAATGTA-1-1	1.31223	0	0	Epithelial (malignant)	Untreated	-4.02246	-5.87665
TGCGATACACACCAGC-1-1	0	1.32002	0	Epithelial (malignant)	Untreated	-4.96979	-3.18986
TGGTTAGTCTCTCTTC-1-1	0	1.86794	0	Epithelial (malignant)	Untreated	-4.92328	-5.95634
CGTAAGTGTTGCTTGA-1-1	0	1.33303	1.8848	Epithelial (malignant)	Untreated	-0.0803847	-3.13968
TCGCTCAGTACTGCGC-1-1	0	0	0	Epithelial (malignant)	Untreated	-6.27432	-7.72221
CATGCGGCAGGCTCTG-1-1	0	0	1.32264	Epithelial (malignant)	Untreated	-3.09002	-5.52719
TCGACCTGTAGGCTGA-1-1	0	1.32547	1.32547	Epithelial (malignant)	Untreated	-7.54841	-3.62775
ATAGACCAGGGCAGAG-1-1	0	0	1.85623	Epithelial (malignant)	Untreated	-6.21056	-4.74054
TTTAGTCTCAATGCAC-1-1	0	1.8654	1.8654	Epithelial (malignant)	Untreated	-5.92823	-5.69892
GGGTAGAAGCGTTCCG-1-1	0	0	0	Epithelial (malignant)	Untreated	-6.61427	-7.44748
TATTCCACAGACACAG-1-1	0	1.87119	0	Epithelial (malignant)	Untreated	-8.18342	-3.7248
TGGATGTAGACCCTTA-1-1	0	1.8631	2.21544	Epithelial (malignant)	Untreated	0.25058	-3.87438
GAATCGTGTTGTGCCG-1-1	0	0	3.00174	Epithelial (malignant)	Untreated	-1.16529	-2.68793
TCGCACTAGAGCTGCA-1-1	0	0	1.33695	Epithelial (malignant)	Untreated	-3.24426	-5.41981
CAGGCCATCGATACAC-1-1	0	0	2.68622	Epithelial (malignant)	Untreated	-8.06454	-3.62377
CATTTCATCTACTATC-1-1	0	0	2.47697	Epithelial (malignant)	Untreated	-2.45458	-5.18675
AGACCATTCGATACGT-1-1	0	1.31801	0	Epithelial (malignant)	Untreated	-5.70652	-6.99487
TACGTCCAGGTAGACC-1-1	0	1.33654	2.50335	Epithelial (malignant)	Untreated	1.74407	-3.31486
GTGGAAGGTCGGATTT-1-1	0	0	3.43816	Epithelial (malignant)	Untreated	-3.13241	-4.45504
GTCGCGATCCACCTCA-1-1	0	0	0	Epithelial (malignant)	Untreated	-4.26964	-5.35009
ATACCGAGTGAGTAGC-1-1	0	0	0	Epithelial (malignant)	Untreated	-6.19726	-7.7144
TCATTCAAGTACGAGC-1-1	0	0	0	Epithelial (malignant)	Untreated	-5.20994	-6.74909
GTTGTAGCAGTCCGTG-1-1	0	1.32567	0	Epithelial (malignant)	Untreated	-4.61859	-6.25877
GTGATGTCACACCTGG-1-1	0	1.32812	1.32812	Epithelial (malignant)	Untreated	-7.82433	-4.62884
GCCGATGGTTGGGAAC-1-1	0	0	0	Epithelial (malignant)	Untreated	-5.36016	-7.18752
TCCTCTTGTGACGCCT-1-1	0	0	1.31561	Epithelial (malignant)	Untreated	-4.77466	-4.17239
AGGAATATCCACGTCT-1-1	0	0	0	Epithelial (malignant)	Untreated	-8.26709	-4.08711
GATGAGGGTGACAACG-1-1	0	0	0	Epithelial (malignant)	Untreated	1.97502	-3.3513
TGAGGAGAGGTTCACT-1-1	0	1.31801	0	Epithelial (malignant)	Untreated	-5.27542	-4.86168
TGCATCCAGAGTTGTA-1-1	0	1.88955	0	Epithelial (malignant)	Untreated	-5.69221	-1.30995
CGTCCATGTGTTACAC-1-1	0	0	0	Epithelial (malignant)	Untreated	-6.82198	-6.6625
GCATCGGAGTACCCTA-1-1	0	0	0	Epithelial (malignant)	Untreated	-6.24666	-7.06626
TGATGGTTCTATTTCG-1-1	0	0	1.32002	Epithelial (malignant)	Untreated	-6.24968	-4.56882
GTCCACTTCCCGTGTT-1-1	0	0	0	Epithelial (malignant)	Untreated	-6.42022	-7.61777
TTGACCCAGAGCATAT-1-1	0	1.31941	2.22177	Epithelial (malignant)	Untreated	-7.08359	-4.44372
CACACAAAGCGCTTCG-1-1	0	0	0	Epithelial (malignant)	Untreated	-6.44639	-6.77927
ATCGCCTTCTGGGCAC-1-1	0	0	0	Epithelial (malignant)	Untreated	-5.62048	-7.21769
TTTACCACAGACCGCT-1-1	0	0	3.06105	Epithelial (malignant)	Untreated	-0.594216	-1.5463
TAATCTCTCAACTCTT-1-1	0	0	1.32689	Epithelial (malignant)	Untreated	-5.65375	-3.50643
TACAGGTCATCGATAC-1-1	0	0	1.32365	Epithelial (malignant)	Untreated	-8.64375	-4.24043
CTCCGATGTCTGTTAG-1-1	0	0	0	Epithelial (malignant)	Untreated	-4.50605	-6.76795
TTGCGTCTCTCATTTG-1-1	3.12825	1.31621	0	Epithelial (malignant)	Untreated	-4.90341	-6.43563
GACTATGCATAATCGC-1-1	0	1.33282	1.88456	Epithelial (malignant)	Untreated	-8.66944	-4.23161
AGAGAATCAACGGCCT-1-1	0	1.32183	0	Epithelial (malignant)	Untreated	-5.42438	-6.11839
ATACCTTTCTTGGATG-1-1	0	1.87656	1.32588	Epithelial (malignant)	Untreated	-8.19037	-3.81961
TTGGGTAGTCCATCTC-1-1	0	1.31961	1.86933	Epithelial (malignant)	Untreated	-3.78533	-6.3635
GATGATCAGCAGCCTC-1-1	0	0	0	Epithelial (malignant)	Untreated	-5.04143	-4.61885
CCTCAACCAACGTTAC-1-1	0	0	0	Epithelial (malignant)	Untreated	-5.99181	-3.82391
CATTCATTCTGTCCGT-1-1	0	1.32304	1.32304	Epithelial (malignant)	Untreated	-8.24198	-4.45546
TTTGATCTCGCAACAT-1-1	0	0	0	Epithelial (malignant)	Untreated	-5.1595	-6.08164
ACTGTCCGTTATAGCC-1-1	0	1.31721	2.47922	Epithelial (malignant)	Untreated	-7.72447	-4.77819
CGCATGGGTAGCACAG-1-1	0	0	1.3275	Epithelial (malignant)	Untreated	-8.37271	-3.84369
ACAAAGAGTGCATGAG-1-1	0	0	3.02354	Epithelial (malignant)	Untreated	-4.63335	-4.05492
GGTCTGGCACTCTAGA-1-1	0	0	0	Epithelial (malignant)	Untreated	-5.26743	-6.65719
ATGCATGGTGTGTCGC-1-1	0	0	0	Epithelial (malignant)	Untreated	-5.92447	-7.70906
TCATATCTCGCTATTT-1-1	0	0	1.87072	Epithelial (malignant)	Untreated	-4.13922	-4.97765
TGATGCAGTCGGTACC-1-1	0	0	0	Epithelial (malignant)	Untreated	-6.73124	-6.83226
TGTTGAGAGTTTCGGT-1-1	0	0	1.32385	Epithelial (malignant)	Untreated	-4.1023	-5.62895
ACGTTCCCAGTAGATA-1-1	0	2.22815	2.22815	Epithelial (malignant)	Untreated	-8.33964	-3.29276
TGTTACTTCGCAGTTA-1-1	0	1.32527	0	Epithelial (malignant)	Untreated	-4.59316	-6.79385
GACCGTGCAATCTAGC-1-1	0	1.34048	0	Epithelial (malignant)	Untreated	-6.90542	-4.26166
TTTACGTCAGCGGTCT-1-1	0	1.32082	2.48374	Epithelial (malignant)	Untreated	-1.02323	-2.90719
CTCAATTTCTACTTCA-1-1	0	0	0	Epithelial (malignant)	Untreated	-1.36264	10.5375
TAGACTGCACTCCACT-1-1	0	0	0	Epithelial (malignant)	Untreated	-6.07661	-7.24403
GCATCGGCACCATATG-1-1	0	1.32628	0	Epithelial (malignant)	Untreated	-4.94771	-5.09194
AAGCATCGTGCCGGTT-1-1	0	2.23136	0	Epithelial (malignant)	Untreated	-8.03283	-4.71855
TTGGATGGTCTGTTAG-1-1	0	0	1.32183	Epithelial (malignant)	Untreated	-2.73525	-5.30709
CATGGATTCTTCCGTG-1-1	0	2.24458	2.88328	Epithelial (malignant)	Untreated	-8.35579	-3.75831
CCACCATAGTAGCAAT-1-1	1.32771	0	0	Epithelial (malignant)	Untreated	-6.17035	-6.6571
AGGATAACACCACTGG-1-1	0	1.33077	2.49616	Epithelial (malignant)	Untreated	-8.13183	-4.41841
GACAGCCGTACAGGTG-1-1	0	0	0	Epithelial (malignant)	Untreated	-0.889456	-3.56793
GAACACTTCTGGGATT-1-1	0	0	0	Epithelial (malignant)	Untreated	-6.33629	-7.70124
TATCGCCAGGTACAGC-1-1	0	2.49183	2.49183	Epithelial (malignant)	Untreated	-4.88979	-5.63969
AGATCGTAGCTCGAAG-1-1	0	1.32791	1.32791	Epithelial (malignant)	Untreated	-8.14826	-3.30065
TCTCCGACAAGCGAAC-1-1	0	0	0	Epithelial (malignant)	Untreated	-5.93966	-7.06434
CGATGCGAGACTTGTC-1-1	0	1.32425	2.69442	Epithelial (malignant)	Untreated	-0.579891	-3.29723
TTTGACTTCTCGTCGT-1-1	0	1.32791	1.32791	Epithelial (malignant)	Untreated	-5.50683	-5.55306
AGCCACGAGGGCAGAG-1-1	0	0	0	Epithelial (malignant)	Untreated	0.115346	-2.95722
AGACAGGAGTAACAGT-1-1	0	0	3.2581	Epithelial (malignant)	Untreated	-4.80396	-5.67433
GGTGATTCACTCTCGT-1-1	0	0	1.32466	Epithelial (malignant)	Untreated	-3.45885	-6.25885
AATGGAATCTTGGAAC-1-1	0	0	3.56403	Epithelial (malignant)	Untreated	-8.22599	-3.98425
TGTTGAGCAACAGCCC-1-1	0	0	1.33365	Epithelial (malignant)	Untreated	-4.38368	-5.41638
GTCCCATCATGTAACC-1-1	0	1.88812	0	Epithelial (malignant)	Untreated	-5.34815	-7.51908
CTATCCGTCCACAGCG-1-1	0	0	2.70062	Epithelial (malignant)	Untreated	-0.931971	-3.05048
ACTTTGTGTGTCTCCT-1-1	0	0	1.33799	Epithelial (malignant)	Untreated	-4.37517	-4.70342
ACCTGAATCAGGAGAC-1-1	0	0	1.87961	Epithelial (malignant)	Untreated	-3.73912	-5.57352
GGAACCCGTGGTTTGT-1-1	0	2.23384	0	Epithelial (malignant)	Untreated	-5.87064	-3.68597
AGGCATTTCGTGCATA-1-1	0	1.32547	0	Epithelial (malignant)	Untreated	-5.2727	-5.77524
GCCATTCGTACGAGCA-1-1	1.33426	0	0	Epithelial (malignant)	Untreated	-6.36667	-7.29004
CTTGATTTCTACGCAA-1-1	0	1.32689	0	Epithelial (malignant)	Untreated	-5.90327	-7.42435
CTCCCAACAGTCAGCC-1-1	2.24584	0	0	Epithelial (malignant)	Untreated	-5.84499	-7.33109
GATGCTAAGGGACCAT-1-1	0	0	0	Epithelial (malignant)	Untreated	1.09771	-3.29203
TAACACGAGGTATTGA-1-1	0	0	0	Epithelial (malignant)	Untreated	-7.3731	-4.33801
TAGCACACACGAGGTA-1-1	0	0	0	Epithelial (malignant)	Untreated	-6.46797	-5.63386
ATTGGGTGTATATGGA-1-1	1.92071	0	0	Epithelial (malignant)	Untreated	-2.78506	-5.67732
ACCTACCGTACTCGTA-1-1	0	0	0	Epithelial (malignant)	Untreated	-6.7063	-4.12502
CTCAGAAAGTCTAGAA-1-1	1.34027	1.34027	0	Epithelial (malignant)	Untreated	-3.5516	-5.68816
AGATCGTGTGTCCTAA-1-1	0	0	0	Epithelial (malignant)	Untreated	-4.80925	-6.46665
GCTTCACAGGCCCAAA-1-1	0	0	1.34908	Epithelial (malignant)	Untreated	-2.97262	-5.52203
TCCGAAATCAACTTTC-1-1	0	0	0	Epithelial (malignant)	Untreated	-6.26754	-5.74134
TTCCACGTCAGTCATG-1-1	0	0	0	Epithelial (malignant)	Untreated	-5.5131	-7.27858
CATTGAGAGCACTCAT-1-1	0	2.4977	0	Epithelial (malignant)	Untreated	-6.25622	-7.4964
AGCCAGCCAAGAATGT-1-1	0	0	0	Epithelial (malignant)	Untreated	-5.10641	-5.18787
ACTATCTCATGCCGAC-1-1	0	1.32934	0	Epithelial (malignant)	Untreated	-7.24753	-5.57564
CAAAGAATCTCGCCTA-1-1	0	0	0	Epithelial (malignant)	Untreated	-6.56364	-3.4714
GCTTTCGCAACCGACC-1-1	0	0	0	Epithelial (malignant)	Untreated	-6.59571	-7.50824
TTCTAGTTCACGTCCT-1-1	0	0	0	Epithelial (malignant)	Untreated	-5.85582	-3.7608
ACTGATGAGGTGCCAA-1-1	0	0	1.33736	Epithelial (malignant)	Untreated	-5.11493	-4.95361
GCCAGGTCAGTAACAA-1-1	0	0	2.50103	Epithelial (malignant)	Untreated	-6.34526	-3.55362
ATGTCCCGTGTTCGTA-1-1	0	0	0	Epithelial (malignant)	Untreated	-5.79205	-4.50515
CCGGACAGTTATGTGC-1-1	0	1.33385	0	Epithelial (malignant)	Untreated	-6.44263	-6.0715
GTGGCGTTCCGATGCG-1-1	0	1.90545	3.38819	Epithelial (malignant)	Untreated	-8.43241	-3.57679
GTTGAACGTTGCAACT-1-1	0	0	2.24032	Epithelial (malignant)	Untreated	-3.43878	-6.11177
GGGCCATGTATCGCGC-1-1	0	0	0	Epithelial (malignant)	Untreated	-5.6635	-4.52209
CTGTATTAGACATCAA-1-1	0	1.33965	1.89242	Epithelial (malignant)	Untreated	-0.00833237	-3.28035
ACATCCCTCTATACGG-1-1	0	0	0	Epithelial (malignant)	Untreated	-4.43119	-6.83403
AGTGATCAGTACAGAT-1-1	0	0	0	Epithelial (malignant)	Untreated	-3.41631	-5.7189
CTTCTAAGTTGGACCC-1-1	0	0	2.50283	Epithelial (malignant)	Untreated	-5.28722	-6.48194
CGTGTCTGTAGGCTCC-1-1	0	1.32954	0	Epithelial (malignant)	Untreated	-5.01798	-5.46253
GGTTCTCTCATCGACA-1-1	0	0	0	Epithelial (malignant)	Untreated	-6.14446	-5.2477
TGATCAGCACATTCGA-1-1	0	1.3355	1.88765	Epithelial (malignant)	Untreated	-2.7126	-5.99975
GCATCTCGTATCACCA-1-1	0	1.34048	3.15985	Epithelial (malignant)	Untreated	-8.53191	-5.5363
CATGGTAAGTTCCGTA-1-1	0	0	0	Epithelial (malignant)	Untreated	-8.11482	-3.21254
CAACAGTAGCCATTTG-1-1	0	0	1.33426	Epithelial (malignant)	Untreated	-7.19431	-5.04608
ATTCCATAGCCACAAG-1-1	0	2.23857	2.87694	Epithelial (malignant)	Untreated	-2.94896	-5.01866
AGGTCTATCATTTGCT-1-1	0	0	3.02195	Epithelial (malignant)	Untreated	-5.32639	-6.45614
CTGTCGTGTGGCCCAT-1-1	0	1.33965	1.33965	Epithelial (malignant)	Untreated	-8.44095	-3.39465
AAGCGAGCACCTATCC-1-1	0	1.89146	0	Epithelial (malignant)	Untreated	-5.78702	-7.28296
CTTCCGAAGAACGCGT-1-1	0	0	2.50981	Epithelial (malignant)	Untreated	-6.11252	-4.36366
CTCAAGAGTCTCACGG-1-1	0	0	0	Epithelial (malignant)	Untreated	-0.503897	-3.2062
CAATACGAGGTGCATG-1-1	0	0	0	Epithelial (malignant)	Untreated	-5.10676	-5.27576
GATGCTAGTAGCGATG-1-1	0	0	0	Epithelial (malignant)	Untreated	-4.47805	-5.86291
TGATGGTCAGTCGAGA-1-1	0	0	2.71577	Epithelial (malignant)	Untreated	-2.51399	-5.6064
TTCTGTATCAAGCCGC-1-1	0	0	1.8929	Epithelial (malignant)	Untreated	-3.98913	-6.25941
GAGTCATAGCTGGCCT-1-1	0	0	2.49872	Epithelial (malignant)	Untreated	-8.71923	-5.17553
CGATGGCTCAGAGTGG-1-1	0	1.34298	2.51137	Epithelial (malignant)	Untreated	-5.87373	-4.61545
ATGGGTTTCTTGAACG-1-1	0	0	1.98994	Epithelial (malignant)	Untreated	1.67291	-3.31081
TCTGGCTCAATCGAAA-1-1	2.24408	0	1.33778	Epithelial (malignant)	Untreated	-5.0264	-6.83961
ACGTAGTCAACTGTGT-1-1	0	0	1.89242	Epithelial (malignant)	Untreated	-0.986627	-2.91613
CCTCAACAGGTCGAGT-1-1	0	0	1.33592	Epithelial (malignant)	Untreated	-3.20601	-5.31016
AACCATGTCAATCCGA-1-1	0	0	0	Epithelial (malignant)	Untreated	-5.86419	-6.0645
TACGTCCCAAATACAG-1-1	0	0	0	Epithelial (malignant)	Untreated	-5.76025	-5.90824
CGTTAGACACTGGCGT-1-1	0	0	1.34006	Epithelial (malignant)	Untreated	-2.61918	-5.65001
CGAGGAAGTCACGACC-1-1	0	1.34993	1.90424	Epithelial (malignant)	Untreated	-8.46451	-3.48154
AGATGCTTCATGGGAG-1-1	0	0	0	Epithelial (malignant)	Untreated	-0.513546	-3.06368
TACGGTACATTGCCGG-1-1	0	1.34466	0	Epithelial (malignant)	Untreated	-5.76563	-7.39234
TACTGCCAGTCCTGTA-1-1	0	1.42709	1.42709	Epithelial (malignant)	Untreated	0.0338234	-3.08962
ACATTTCCAAGGTACG-1-1	0	0	1.89867	Epithelial (malignant)	Untreated	-4.28203	-4.11209
AAGACTCCACTGGAAG-1-1	0	0	1.33509	Epithelial (malignant)	Untreated	-5.48523	-4.55714
CTCATCGAGCCGTCGT-1-1	1.89481	1.34173	0	Epithelial (malignant)	Untreated	-2.29112	-4.71527
CCTACGTTCTCAACGA-1-1	0	1.34257	1.34257	Epithelial (malignant)	Untreated	-6.81095	-3.79127
ATTCATCCATGGCCAC-1-1	0	0	1.34194	Epithelial (malignant)	Untreated	-3.4886	-5.4949
GCCATTCTCAAACGAA-1-1	0	0	0	Epithelial (malignant)	Untreated	-5.35863	-7.16781
CATTCATCACTACCGG-1-1	0	1.33736	0	Epithelial (malignant)	Untreated	-7.0727	-6.27857
TTGTTTGGTGCCTAAT-1-1	0	1.89409	3.37529	Epithelial (malignant)	Untreated	-3.95663	-4.35847
TTGCCTGGTCGCAGTC-1-1	0	0	0	Epithelial (malignant)	Untreated	-6.08392	-4.99816
AGCTTCCGTCCAGTTA-1-1	0	1.33757	0	Epithelial (malignant)	Untreated	-5.5957	-6.57506
GGCTGTGTCCGAACGC-1-1	0	0	1.89409	Epithelial (malignant)	Untreated	-0.374747	-3.54738
CAAGCTAAGTAAACGT-1-1	0	0	0	Epithelial (malignant)	Untreated	-5.15134	-7.03392
GGAATCTCATGACAAA-1-1	0	0	0	Epithelial (malignant)	Untreated	-5.67928	-6.91949
TCCCACACACCCAATA-1-1	0	1.41873	1.41873	Epithelial (malignant)	Untreated	-4.54817	2.99305
TCATGAGTCGCTTAAG-1-1	1.89794	0	0	Epithelial (malignant)	Untreated	-3.84193	-5.78417
TCGGTCTTCCGTATAG-1-1	0	0	0	Epithelial (malignant)	Untreated	-6.01447	-6.73411
ACTATCTTCCACTTCG-1-1	0	2.50981	0	Epithelial (malignant)	Untreated	-2.92112	-6.07884
CCACCATGTTAAGGAT-1-1	0	0	0	Epithelial (malignant)	Untreated	-6.49095	-7.30823
AGCTACACAAGGACAC-1-1	0	1.89098	0	Epithelial (malignant)	Untreated	-4.79986	-6.86373
CTCAGGGCAGTACTAC-1-1	0	1.34403	1.34403	Epithelial (malignant)	Untreated	-6.17763	-3.09807
CTCAGAAGTAGCTGCC-1-1	0	0	1.8917	Epithelial (malignant)	Untreated	-6.36391	-3.77227
TCCGGGACATGCACTA-1-1	1.34236	0	3.46912	Epithelial (malignant)	Untreated	-4.6214	-3.9213
CAGGTATAGTATAACG-1-1	0	0	0	Epithelial (malignant)	Untreated	-4.78832	-6.97185
ACGATGTGTGGAACCA-1-1	0	0	2.78372	Epithelial (malignant)	Untreated	-8.44529	-4.36259
AGAAGTAGTTCAAACC-1-1	0	0	1.34173	Epithelial (malignant)	Untreated	-8.40235	-3.81315
CGCCATTAGGCACCAA-1-1	0	0	0	Epithelial (malignant)	Untreated	-5.16162	-7.03027
CCGTTCATCTCCAATT-1-1	0	1.33819	0	Epithelial (malignant)	Untreated	-5.22638	-2.63285
GTCTACCGTACTGACT-1-1	0	0	0	Epithelial (malignant)	Untreated	-5.53857	-4.85042
ATTCACTGTTGACTGT-1-1	0	0	0	Epithelial (malignant)	Untreated	-8.48147	-4.05979
AGAGAATCATAAGCAA-1-1	0	1.34803	0	Epithelial (malignant)	Untreated	-3.13677	-6.0709
GCTCAAACACCTTCGT-1-1	0	1.33902	0	Epithelial (malignant)	Untreated	-5.34185	-6.7308
CCGGACACACCATATG-1-1	0	0	3.04425	Epithelial (malignant)	Untreated	0.28158	-3.57016
GAACACTCACCACTGG-1-1	0	1.34993	1.34993	Epithelial (malignant)	Untreated	-0.551265	-3.6862
CGTAATGAGGTGCTGA-1-1	0	0	0	Epithelial (malignant)	Untreated	-5.65006	-7.35273
GCTTTCGTCGGCCTTT-1-1	0	0	0	Epithelial (malignant)	Untreated	-5.04496	-5.79222
CTTCCTTAGCCATATC-1-1	0	1.34027	1.89314	Epithelial (malignant)	Untreated	-8.01207	-5.04615
ATGCCTCCACCTAAAC-1-1	0	0	0	Epithelial (malignant)	Untreated	-5.19191	-5.10663
GTAGAGGGTTCTGAGT-1-1	0	0	0	Epithelial (malignant)	Untreated	-6.73095	-7.66496
ACTATCTAGAATTTGG-1-1	0	0	0	Epithelial (malignant)	Untreated	-8.47553	-3.43772
CTATCTATCTCATAGG-1-1	0	0	0	Epithelial (malignant)	Untreated	-5.04146	-7.04028
CTAACCCAGGATACGC-1-1	0	0	1.35567	Epithelial (malignant)	Untreated	-5.89845	-7.4785
GCTACAATCTTTCGAT-1-1	0	0	0	Epithelial (malignant)	Untreated	-4.67089	-5.69288
GACCCTTGTATGGAAT-1-1	0	0	0	Epithelial (malignant)	Untreated	-5.002	-6.80061
CTAAGTGTCTTCGATT-1-1	0	0	0	Epithelial (malignant)	Untreated	-5.97154	-3.5037
TGACGCGAGGGAGAAT-1-1	0	0	3.05217	Epithelial (malignant)	Untreated	-8.35055	-3.99312
CATGAGTTCTGCGGAC-1-1	0	1.91427	0	Epithelial (malignant)	Untreated	-5.63393	-2.27492
[truncated: 51,000 more rows]

## Sheet: EDF3b (panel3)
	CYP3A5	GATA6	KRT17	Level 1 Annotation	new_treatment	X_umap-0	X_umap-1
AAAGGTATCTCTCTAA-1-0	1.39643	0	0	Epithelial (malignant)	Other	-2.24665	-4.88592
TGAATGCGTCGCTCGA-1-0	1.11103	0.702476	0	Epithelial (malignant)	Other	-1.57455	-4.91213
CGTGCTTTCACTGATG-1-0	2.09849	0	0	Epithelial (malignant)	Other	-1.3423	-5.09322
TTGGGCGAGTTGCTCA-1-0	0.705886	0	0	Epithelial (malignant)	Other	-0.540745	-3.8411
TCCTCCCTCCTCGCAT-1-0	0.732214	0	0	Epithelial (malignant)	Other	-1.73247	-5.39617
AACCAACTCAGACCGC-1-0	2.97012	0	0	Epithelial (malignant)	Other	-0.85296	-3.95386
TCTTGCGTCTTCTGTA-1-0	3.58926	0.742047	0	Epithelial (malignant)	Other	-1.57105	-7.33187
GTCAGCGAGGCATGCA-1-0	4.20317	0	0	Epithelial (malignant)	Other	-1.56179	-6.73353
CTATCCGAGCCTATTG-1-0	1.8759	0	0	Epithelial (malignant)	Other	-2.42332	-5.05519
CTGCTCAGTGACACAG-1-0	0.748445	0.748445	0	Epithelial (malignant)	Other	-1.50982	-4.41837
TCTCAGCGTTCAACGT-1-0	3.25135	0	0	Epithelial (malignant)	Other	-1.76377	-5.88243
AGCTACAAGCTTCATG-1-0	2.18914	0	0	Epithelial (malignant)	Other	-1.86754	-5.38891
CATGGATGTGTAGCAG-1-0	2.70636	0	0	Epithelial (malignant)	Other	-1.68569	-5.71373
GCAGCCATCCGTATAG-1-0	3.82384	0	0	Epithelial (malignant)	Other	-1.68333	-5.74206
AACCCAACAGCCTTCT-1-0	2.10691	0	0	Epithelial (malignant)	Other	-1.87523	-4.94165
TTTCATGCATGACTTG-1-0	1.52844	0	0	Epithelial (malignant)	Other	-2.18007	-5.38729
GAAATGATCAATCGGT-1-0	1.76148	0	0	Epithelial (malignant)	Other	-1.12495	-3.5057
CATTCCGTCTTGTTAC-1-0	0.789922	1.52816	0.789922	Epithelial (malignant)	Other	-3.32252	-5.08213
TGCGGCAAGTATAGGT-1-0	2.11467	0	0	Epithelial (malignant)	Other	-1.16189	-4.01739
TACCTGCCAAACTGCT-1-0	1.23131	0	0	Epithelial (malignant)	Other	-1.93876	-5.63212
GGAAGTGAGATAGCTA-1-0	3.02056	0	0	Epithelial (malignant)	Other	-2.27302	-5.22322
CCTACGTAGAGCATTA-1-0	3.31859	0	0	Epithelial (malignant)	Other	-1.676	-6.3935
AGTTCCCTCCAGGACC-1-0	0.80289	0	0	Epithelial (malignant)	Other	-1.91851	-5.49652
TGTAAGCAGTCCGTCG-1-0	2.76199	0	0	Epithelial (malignant)	Other	-0.0825381	-3.40696
TGAATGCTCTGCAGCG-1-0	1.9767	0	0	Epithelial (malignant)	Other	-3.44639	-4.42978
AACGGGATCGTGGAAG-1-0	0.819568	0	0	Epithelial (malignant)	Other	-1.75466	-5.83952
CTCAACCAGTCTCGTA-1-0	1.8157	0	0	Epithelial (malignant)	Other	-2.62241	-5.48557
GAGAAATCATCCCGTT-1-0	2.82075	0	0	Epithelial (malignant)	Other	-1.97514	-5.93352
CACCAAAGTACGTAGG-1-0	1.82688	0	0.834478	Epithelial (malignant)	Other	0.19415	-3.73369
GAGGGATGTTGCATAC-1-0	2.019	0	0	Epithelial (malignant)	Other	-2.12522	-5.77564
CATACTTAGCAGCGAT-1-0	3.21186	0	0	Epithelial (malignant)	Other	-2.05169	-6.27128
TGAGCATCAACTGCCG-1-0	2.02412	0	0	Epithelial (malignant)	Other	-2.05065	-5.35523
CAGTTAGCAAGTGGAC-1-0	3.15265	0	0	Epithelial (malignant)	Other	-2.07569	-6.04173
GAAGGACTCAGTGATC-1-0	3.74272	0	0	Epithelial (malignant)	Other	-1.88763	-6.05276
TGCGGGTGTCCTGGTG-1-0	1.30759	0	0	Epithelial (malignant)	Other	-2.03932	-5.57119
CAGGGCTAGAGTCAAT-1-0	3.37713	0	0	Epithelial (malignant)	Other	-2.08302	-5.64871
GTGCTGGTCCGCTGTT-1-0	2.05959	0	0	Epithelial (malignant)	Other	-1.7358	-5.65934
CTCAATTTCGACGTCG-1-0	3.66058	0	2.57847	Epithelial (malignant)	Other	-1.82451	-7.38983
TTTCGATAGTTGGGAC-1-0	3.06533	0	0	Epithelial (malignant)	Other	-3.40704	-5.7542
CCACCATAGACGGATC-1-0	1.3354	0	0	Epithelial (malignant)	Other	-2.45784	-4.90765
CTCAGAAGTTCATCGA-1-0	0.874397	0	0	Epithelial (malignant)	Other	-4.47299	2.52752
TCCACCACAACGGCTC-1-0	2.07393	0	0	Epithelial (malignant)	Other	-2.02865	-5.5223
AAAGTCCTCGAGTCCG-1-0	2.08817	0.881296	0	Epithelial (malignant)	Other	-4.49149	-5.38699
CTCCTTTCACGTTGGC-1-0	1.89758	0	0	Epithelial (malignant)	Other	-2.1306	-4.89088
CCTCAACGTCAAAGAT-1-0	2.62194	0	0	Epithelial (malignant)	Other	-1.67602	-5.6159
TCAGGTACAGGTTTAC-1-0	0.88806	0	0	Epithelial (malignant)	Other	-1.78644	-5.59243
GTGGCGTTCATCACAG-1-0	1.3513	0	0	Epithelial (malignant)	Other	-2.39098	-5.17356
ACAAGCTCAAAGCACG-1-0	1.93667	1.37821	0	Epithelial (malignant)	Other	-2.56525	-5.00618
AGGATCTCAAATGATG-1-0	3.09057	0	0	Epithelial (malignant)	Other	0.135741	-3.89009
CGAAGGAAGTCTGGTT-1-0	3.20738	0	0	Epithelial (malignant)	Other	-3.00223	-4.75999
CCAATTTCAGGATTCT-1-0	1.6929	0	0	Epithelial (malignant)	Other	-3.69064	-4.36108
CTAGGTACATGACTAC-1-0	3.33216	0	0	Epithelial (malignant)	Other	-1.64318	-6.0209
GATCGTAAGTAAATGC-1-0	1.39009	0	0	Epithelial (malignant)	Other	-1.67592	-5.57099
GTACAACTCATCACCC-1-0	0.918516	0	0	Epithelial (malignant)	Other	-2.06657	-5.42895
AGAGAGCTCACTTGTT-1-0	2.77918	0	0	Epithelial (malignant)	Other	-2.27719	-6.41505
GAGGGTACATGAATCC-1-0	0.932118	0	0	Epithelial (malignant)	Other	-2.16973	-5.1415
ATACCGATCTGAGATC-1-0	2.98911	0	0.944811	Epithelial (malignant)	Other	-1.72354	-6.09241
TACTGCCTCCATTTGT-1-0	1.99144	0	0	Epithelial (malignant)	Other	-1.8846	-5.42955
AACCATGGTATCTTCT-1-0	1.74513	0	0	Epithelial (malignant)	Other	-1.71784	-5.5096
CATGCAAAGTAATCCC-1-0	1.42457	0	0	Epithelial (malignant)	Other	-1.8394	-5.40568
GAACGTTAGCACACCC-1-0	2.50012	0	0	Epithelial (malignant)	Other	-1.49916	-5.76701
CTCAAGATCTTGATTC-1-0	1.43851	0	0	Epithelial (malignant)	Other	-2.08247	-5.74485
ATTCCTATCTTACGGA-1-0	0	0	0	Epithelial (malignant)	Other	0.888567	-3.92447
CAACGATAGATGACCG-1-0	2.22442	1.45844	0	Epithelial (malignant)	Other	-1.81791	-5.5649
CTGGCAGGTCAGATTC-1-0	2.0337	0	0	Epithelial (malignant)	Other	-1.61813	-5.78135
GATCACACACTGGAAG-1-0	0.972367	0	0	Epithelial (malignant)	Other	-4.73001	2.27925
TATTTCGAGTCGAGGT-1-0	2.65903	0	0	Epithelial (malignant)	Other	-1.67145	-6.03263
CCTCTCCGTAGTCTGT-1-0	2.8791	0	0	Epithelial (malignant)	Other	-1.8246	-6.03116
TCGCAGGTCGATCCAA-1-0	2.79988	0	0	Epithelial (malignant)	Other	-1.12994	-3.62798
CCCTGATGTCTTCCGT-1-0	3.33676	0	0	Epithelial (malignant)	Other	-1.69712	-6.11383
TTCGCTGGTATGCGGA-1-0	2.42172	0	0	Epithelial (malignant)	Other	-1.75303	-5.86561
TCATGCCCAACGTAAA-1-0	1.49896	0	0	Epithelial (malignant)	Other	-2.35585	-5.2261
GTAGCTAAGCTGCCTG-1-0	3.07159	0.998673	0	Epithelial (malignant)	Other	-3.39122	-6.6968
CTACCCACAAATAAGC-1-0	0.997916	0	0	Epithelial (malignant)	Other	-2.14283	-5.41106
GCGGAAACATTGACCA-1-0	1.82502	0	0	Epithelial (malignant)	Other	-1.13271	-4.10115
CATAAGCTCCTCTAGC-1-0	2.26484	0	0	Epithelial (malignant)	Other	-4.62032	2.19002
GAATCGTTCATAGGCT-1-0	2.4327	0	0	Epithelial (malignant)	Other	-1.54534	-5.99947
ATCCTATCACCAGTAT-1-0	2.91204	0	0	Epithelial (malignant)	Other	0.051047	-3.6324
CGGGCATCAGCAGTTT-1-0	2.44239	1.83262	0	Epithelial (malignant)	Other	-2.09546	-5.63006
AATGAAGAGAGTCAAT-1-0	1.50384	0	0	Epithelial (malignant)	Other	-0.256108	-4.19575
GAGGGTATCCTTCAGC-1-0	0	0	0	Epithelial (malignant)	Other	-1.67369	-6.04299
GTCGTTCAGAGCAGAA-1-0	1.51385	0	0	Epithelial (malignant)	Other	-2.21874	-5.1684
TCAATTCAGATGGCGT-1-0	2.0895	0	0	Epithelial (malignant)	Other	-1.77302	-6.0308
GTATTGGGTAGTTACC-1-0	2.45187	0	0	Epithelial (malignant)	Other	-1.82827	-6.10904
TCAGTCCTCCATCACC-1-0	2.08857	0	0	Epithelial (malignant)	Other	-1.87085	-5.70716
TAGAGTCTCCGATTAG-1-0	1.02017	0	0	Epithelial (malignant)	Other	-4.34011	2.47614
GTTACCCTCAGTCAGT-1-0	1.52825	0	0	Epithelial (malignant)	Other	-1.67234	-5.47331
TGACTCCGTACCGTCG-1-0	1.03003	1.03003	0	Epithelial (malignant)	Other	-1.71048	-5.71902
GTGCTGGAGTTAACAG-1-0	1.0375	0	0	Epithelial (malignant)	Other	-1.99469	-5.45238
CACGGGTCACTATGTG-1-0	1.53894	0	0	Epithelial (malignant)	Other	-1.73473	-5.44681
CGTTAGATCACCCTGT-1-0	2.96262	0	0	Epithelial (malignant)	Other	-1.73627	-5.9306
TTCCACGTCGCTAAAC-1-0	2.485	0	0	Epithelial (malignant)	Other	-2.26251	-5.70594
TGCTTCGAGCGAATGC-1-0	2.12472	0	0	Epithelial (malignant)	Other	-2.19288	-5.09837
CGCATGGCACCTGAAT-1-0	1.87515	0	0	Epithelial (malignant)	Other	-2.17984	-5.72685
GTGTAACCAATCCTTT-1-0	1.88377	0	0	Epithelial (malignant)	Other	-2.45896	-4.80296
TCCTAATGTGGCTCTG-1-0	2.77741	0	0	Epithelial (malignant)	Other	-2.62492	-4.66429
GGCTTTCAGTGTACCT-1-0	1.54864	0	0	Epithelial (malignant)	Other	-2.02116	-6.27858
TATATCCTCGAACTCA-1-0	2.12879	0	0	Epithelial (malignant)	Other	-1.77867	-6.45057
GGTTCTCAGCCTCGTG-1-0	3.31675	0	0	Epithelial (malignant)	Other	-1.8516	-5.56485
CCGGTGAAGTCACTCA-1-0	2.35364	0	0	Epithelial (malignant)	Other	-1.73022	-5.6013
AAACCCACAGTGAGCA-1-0	1.07024	1.07024	0	Epithelial (malignant)	Other	-1.54274	-5.9778
TGATGGTGTACTGCCG-1-0	0	0	0	Epithelial (malignant)	Other	-1.90189	-5.36822
AGTGCCGTCCTATGGA-1-0	0	0	0	Epithelial (malignant)	Other	-0.789804	-3.03789
CAGATTGGTTTCCAAG-1-0	3.26032	0	0	Epithelial (malignant)	Other	-1.39721	-6.71177
GCCTGTTTCCTAAACG-1-0	1.91815	0	0	Epithelial (malignant)	Other	-1.78749	-5.52854
AAGGTAAAGTGTTCAC-1-0	1.92013	1.07862	1.5854	Epithelial (malignant)	Other	-3.22598	-5.33013
CAGCAGCAGAAGAGCA-1-0	2.54164	0	0	Epithelial (malignant)	Other	-1.85458	-6.03626
ATATCCTGTAATCAGA-1-0	0	0	0	Epithelial (malignant)	Other	-1.18706	-2.85578
TCGGGTGTCCACACAA-1-0	3.02325	0	0	Epithelial (malignant)	Other	-1.44634	-6.59257
AGCGATTCACGAGGTA-1-0	3.73557	0	0	Epithelial (malignant)	Other	-1.47226	-6.5066
CCGCAAGCAAACTCGT-1-0	2.68885	0	0	Epithelial (malignant)	Other	-1.88956	-5.50252
CATAAGCCACATACGT-1-0	1.93569	0	0	Epithelial (malignant)	Other	-1.92811	-5.38361
CCGGTAGGTGGTCTGC-1-0	0	1.08884	0	Epithelial (malignant)	Other	-3.01539	-3.86002
AGCCAATCAATAACCC-1-0	1.09186	0	0	Epithelial (malignant)	Other	-2.53182	-4.88334
GCAGCCAAGGGTTTCT-1-0	1.93993	1.09397	0	Epithelial (malignant)	Other	-1.7554	-6.01168
CTCAGAAAGAGGCTGT-1-0	1.09252	0	0	Epithelial (malignant)	Other	-2.05435	-5.44523
TTTACGTCAGGGTCTC-1-0	1.93468	0	0	Epithelial (malignant)	Other	-2.2209	-5.28141
CCTCTAGTCAGATTGC-1-0	1.09635	1.09635	0	Epithelial (malignant)	Other	-2.09639	-5.16844
AGACCCGTCGTGCTCT-1-0	2.56976	0	0	Epithelial (malignant)	Other	-1.25851	-4.00531
TTGCCTGGTCTGATCA-1-0	0	1.10303	0	Epithelial (malignant)	Other	-4.21332	3.02114
GGATGTTAGCACCAGA-1-0	3.50176	0	0	Epithelial (malignant)	Other	-3.04492	-5.82107
AGGTTACCACAGACGA-1-0	1.95958	0	0	Epithelial (malignant)	Other	-2.53891	-5.29915
ACTTATCGTAAGACCG-1-0	2.96378	0	0	Epithelial (malignant)	Other	-1.59245	-5.89847
ACATCGACAACCGCCA-1-0	1.6281	0	0	Epithelial (malignant)	Other	-4.39561	2.55771
GTTCCGTGTCTACAAC-1-0	2.73535	0	0	Epithelial (malignant)	Other	-1.62174	-5.60036
TGTCCTGGTGGAGAAA-1-0	2.2183	1.62843	0	Epithelial (malignant)	Other	-1.64391	-5.78993
ATCACGATCTACTTCA-1-0	0	0	0	Epithelial (malignant)	Other	-1.01143	-3.40667
CGATGCGGTGCCAAGA-1-0	2.42468	0	0	Epithelial (malignant)	Other	-1.87443	-5.70912
ACGATGTGTTCTTGTT-1-0	1.97261	0	0	Epithelial (malignant)	Other	-2.15406	-5.37187
GTCACGGCATGTGGTT-1-0	2.97488	0	0	Epithelial (malignant)	Other	-1.56958	-6.1196
ATGCCTCGTTGCCATA-1-0	0	0	0	Epithelial (malignant)	Other	-2.5487	-4.58814
GACATCATCCGCATAA-1-0	1.13196	0	0	Epithelial (malignant)	Other	-2.34426	-5.16561
GATTCTTAGGAAAGAC-1-0	0	1.64763	0	Epithelial (malignant)	Other	-3.45659	2.95281
CTAAGTGTCACCGACG-1-0	3.40956	0	0	Epithelial (malignant)	Other	-1.53659	-6.2325
CGTTCTGAGTGCACAG-1-0	2.24804	0	0	Epithelial (malignant)	Other	-1.77426	-5.90463
GCCAACGGTATTTCCT-1-0	2.88216	0	0	Epithelial (malignant)	Other	-1.65178	-5.77968
CACGTGGTCGAGCCTG-1-0	0	0	0	Epithelial (malignant)	Other	-2.94378	-4.14548
TGCTGAAAGTAGACAT-1-0	3.28286	0	0	Epithelial (malignant)	Other	-2.05825	-5.51025
CATCGCTAGTAGACCG-1-0	2.25508	0	0	Epithelial (malignant)	Other	-1.9286	-5.62928
CTCAGAATCCAAGAGG-1-0	2.47239	0	0	Epithelial (malignant)	Other	-3.35398	-4.67257
AGTGTTGTCCGTATGA-1-0	1.15571	0	0	Epithelial (malignant)	Other	-1.56694	-5.68302
TAGGGTTAGGATTTCC-1-0	1.1578	0	0	Epithelial (malignant)	Other	-1.82809	-5.78306
CATACAGAGGTTTGAA-1-0	2.65682	0	0	Epithelial (malignant)	Other	-2.26423	-5.64514
TTCGGTCAGATGTTAG-1-0	2.03708	0	0	Epithelial (malignant)	Other	-3.22143	-5.9915
CGAGGAAAGGTCACTT-1-0	0	0	0	Epithelial (malignant)	Other	-2.22316	-4.99844
AGGGTTTAGACGGATC-1-0	1.6975	0	0	Epithelial (malignant)	Other	-2.10452	-5.06151
ATCGGATAGCGGGTTA-1-0	0	1.1733	0	Epithelial (malignant)	Other	-2.08476	-5.73618
AAACGAATCTGTCCGT-1-0	2.3141	1.18752	0	Epithelial (malignant)	Other	-1.58276	-5.55096
AGGTCTACATGTGACT-1-0	1.73339	0	1.73339	Epithelial (malignant)	Other	-2.22146	-4.87339
AATAGAGTCTTACGGA-1-0	2.31925	0	0	Epithelial (malignant)	Other	-1.68074	-6.34017
TCCGAAAGTTATCTTC-1-0	1.19229	0	0	Epithelial (malignant)	Other	-2.51079	-4.85134
TTCAGGAAGTCAGAGC-1-0	3.08123	0	0	Epithelial (malignant)	Other	-2.38548	-5.90881
TTAGTCTCATCGCTCT-1-0	2.33595	0	0	Epithelial (malignant)	Other	-4.7515	2.54278
GATAGAATCACGAACT-1-0	2.33637	0	0	Epithelial (malignant)	Other	-2.42105	-5.5291
TGCAGTATCAAGAGTA-1-0	1.73608	0	0	Epithelial (malignant)	Other	-1.7197	-5.83393
TGCCGAGAGCGAGGAG-1-0	3.52898	0	0	Epithelial (malignant)	Other	-1.79812	-6.25211
CATCGCTTCCTTGAAG-1-0	1.2195	0	0	Epithelial (malignant)	Other	-2.04257	-5.51381
TCGGATAGTGACTCTA-1-0	1.22017	0	0	Epithelial (malignant)	Other	-3.25113	-4.25558
AAAGAACAGTCCCAGC-1-0	1.76217	0	0	Epithelial (malignant)	Other	-4.61819	2.62305
CCTTTGGTCCATTCGC-1-0	2.56266	1.22203	0	Epithelial (malignant)	Other	-4.44356	2.71979
TGTCCACCAAGATGTA-1-0	2.56754	0	0	Epithelial (malignant)	Other	-1.63037	-5.82559
GAGACTTTCCTTCGAC-1-0	1.23037	0	0	Epithelial (malignant)	Other	-1.90869	-5.17424
TCCTGCAGTGATAGTA-1-0	1.22661	0	0	Epithelial (malignant)	Other	-1.81534	-5.26928
GAGGGATAGTATGCAA-1-0	0	0	0	Epithelial (malignant)	Other	-1.90444	-5.32228
CTGTCGTGTCGTCAGC-1-0	0	0	0	Epithelial (malignant)	Other	-4.13678	3.3646
GAACGTTAGGTTCATC-1-0	0	0	0	Epithelial (malignant)	Other	-1.57711	-5.52875
TAACGACGTACGTTCA-1-0	0	0	0	Epithelial (malignant)	Other	-4.14956	3.56783
GCTTCACAGTGCCTCG-1-0	0	0	0	Epithelial (malignant)	Other	-1.52046	-5.73535
AGTGTTGAGTGATCGG-1-0	3.02754	0	0	Epithelial (malignant)	Other	-1.91513	-5.66809
TCTGTCGGTTGCTCGG-1-0	2.91282	0	0	Epithelial (malignant)	Other	-2.29264	-5.01306
TGGGCTGCAACCGTAT-1-0	0	0	0	Epithelial (malignant)	Other	-4.67123	3.12362
TTTACGTAGTATGTAG-1-0	0	0	0	Epithelial (malignant)	Other	-2.00895	-5.50558
ATGCATGCAGCTTCGG-1-0	1.79657	0	0	Epithelial (malignant)	Other	-1.51566	-5.93004
TGAACGTAGCGTGAGT-1-0	2.93183	0	0	Epithelial (malignant)	Other	-2.07141	-5.3508
CTGTACCCAGTAACGG-1-0	1.26068	0	0	Epithelial (malignant)	Other	-2.1367	-5.50137
ATCGGATAGTCATTGC-1-0	2.6233	0	0	Epithelial (malignant)	Other	-1.98613	-5.36477
AAGCCATCACAATGTC-1-0	0	0	0	Epithelial (malignant)	Other	-2.35378	-4.93044
ATTCACTCACTAGGTT-1-0	0	0	0	Epithelial (malignant)	Other	-4.88429	3.13532
ATAGGCTAGGCTAGCA-1-0	1.81764	0	0	Epithelial (malignant)	Other	-2.38138	-4.79773
CACTGAAGTATTTCCT-1-0	2.4301	1.27815	0	Epithelial (malignant)	Other	-1.79505	-5.3349
CTACGGGCAGGAACCA-1-0	2.1695	0	0	Epithelial (malignant)	Other	-1.49338	-5.74872
GACTTCCCATCGCTAA-1-0	0	0	0	Epithelial (malignant)	Other	-1.77972	-6.02744
ACACCAAAGCGACCCT-1-0	0	0	0	Epithelial (malignant)	Other	-2.22155	-4.95801
GTGCAGCTCTATCACT-1-0	1.28662	0	0	Epithelial (malignant)	Other	-1.8618	-5.30606
AATTCCTTCTTACTGT-1-0	0	1.29043	0	Epithelial (malignant)	Other	-2.86765	-4.39432
CGTGAATCAAACGGCA-1-0	2.82422	0	0	Epithelial (malignant)	Other	-1.60227	-5.57661
GAGATGGCATGGGAAC-1-0	2.19038	0	0	Epithelial (malignant)	Other	-3.86846	2.66092
GGGATCCAGAAACTGT-1-0	3.10481	0	2.45552	Epithelial (malignant)	Other	-1.83865	-5.19978
AAGGTAAAGCCGGAAT-1-0	0	0	0	Epithelial (malignant)	Other	-4.05863	3.47606
AACAAGACAAGGTCAG-1-0	2.86255	0	0	Epithelial (malignant)	Other	-2.34069	-4.70986
TACTGCCAGTGTCATC-1-0	0	0	0	Epithelial (malignant)	Other	-1.9271	-5.58586
GCTCAAATCGCTATTT-1-0	0	0	0	Epithelial (malignant)	Other	-1.73203	-5.7132
CAACGGCAGGTCCGAA-1-0	0	0	0	Epithelial (malignant)	Other	-1.95418	-5.54755
GCACTAATCGATCCCT-1-0	0	0	0	Epithelial (malignant)	Other	-1.96885	-5.18319
AGAAGCGAGCTTTCCC-1-0	1.86794	0	0	Epithelial (malignant)	Other	-1.62591	-6.00835
TTGTTTGCAATATCCG-1-0	1.87398	0	0	Epithelial (malignant)	Other	-4.71132	2.70693
AAAGGGCCACCCTAGG-1-0	3.25197	0	0	Epithelial (malignant)	Other	-1.45714	-5.81459
ATCACGAGTGAGCTCC-1-0	2.24634	0	0	Epithelial (malignant)	Other	-1.6443	-5.58754
ACCCTCACAGACTGCC-1-0	1.88788	0	0	Epithelial (malignant)	Other	-3.4844	2.84003
TCGAAGTAGTTAGTGA-1-0	2.24483	0	0	Epithelial (malignant)	Other	-1.6682	-5.78619
CGTAGTATCCACGTAA-1-0	2.24836	0	0	Epithelial (malignant)	Other	-1.75533	-5.64799
GGGTATTGTTCTAACG-1-0	1.90278	0	0	Epithelial (malignant)	Other	-1.86513	-5.34291
AGTTAGCTCACCACAA-1-0	2.52158	0	0	Epithelial (malignant)	Other	-1.765	-5.65676
TCGATTTGTGATTAGA-1-0	1.35311	0	0	Epithelial (malignant)	Other	-1.82349	-5.06057
TGAGACTCAGCAATTC-1-0	0	1.35226	0	Epithelial (malignant)	Other	-1.8442	-5.49086
TCGGTCTCAGTCGTTA-1-0	1.35503	0	0	Epithelial (malignant)	Other	-1.65333	-6.0007
CAGCAGCAGTGCGACA-1-0	3.17923	0	0	Epithelial (malignant)	Other	-0.716429	-3.00377
CATTTCAGTCGTGATT-1-0	0	0	0	Epithelial (malignant)	Other	-2.45617	-5.02401
TGCTCGTCAGAGGGTT-1-0	2.74309	0	0	Epithelial (malignant)	Other	-4.83645	2.52956
TGGATGTAGTCCTGCG-1-0	0	0	0	Epithelial (malignant)	Other	-4.08818	2.94512
TCATACTCACGCAAAG-1-0	0	0	0	Epithelial (malignant)	Other	-4.47315	2.75411
CTTTCGGGTGTCTTGA-1-0	1.93072	0	0	Epithelial (malignant)	Other	-1.88568	-5.50929
CATCGGGTCCCATGGG-1-0	0	0	0	Epithelial (malignant)	Other	-0.480478	-3.68117
TGACTCCGTGTAAACA-1-0	2.28372	0	0	Epithelial (malignant)	Other	-4.52557	2.64961
ACAGGGAAGATCGCCC-1-0	0	0	0	Epithelial (malignant)	Other	-1.86303	-5.61369
GAGTCTATCCGACATA-1-0	1.38457	0	0	Epithelial (malignant)	Other	-2.38625	-4.7913
GGCACGTGTAACTTCG-1-0	1.38368	0	0	Epithelial (malignant)	Other	-2.28833	-5.42704
CTAGGTATCACCTGGG-1-0	1.38885	0	0	Epithelial (malignant)	Other	-2.12589	-5.53407
GTTATGGCAGATACCT-1-0	2.94539	0	0	Epithelial (malignant)	Other	-2.02027	-5.46577
CTCCTTTGTTGTGGAG-1-0	2.30701	0	0	Epithelial (malignant)	Other	-1.56709	-5.66523
GGTGGCTGTCTCAGAT-1-0	1.3875	0	0	Epithelial (malignant)	Other	-1.96008	-5.60052
TACGGTATCTCGGTAA-1-0	3.0966	0	0	Epithelial (malignant)	Other	-1.45194	-5.69662
CTGAGGCAGAATAACC-1-0	2.31027	0	0	Epithelial (malignant)	Other	-2.03751	-5.31959
CGATGCGCAGCTGAAG-1-0	4.00891	0	0	Epithelial (malignant)	Other	-1.59795	-6.03881
GCCGATGGTTATGGTC-1-0	3.33811	0	0	Epithelial (malignant)	Other	-1.47165	-7.68343
CACGTGGGTCTCACAA-1-0	3.91995	0	0	Epithelial (malignant)	Other	-4.68082	2.32588
AGTCACAAGAGTTGTA-1-0	0	0	0	Epithelial (malignant)	Other	-2.40753	-5.42702
AATGAAGGTAGCCAGA-1-0	0	1.9759	0	Epithelial (malignant)	Other	-2.63544	-4.48176
GAATAGACAGTAACCT-1-0	0	0	0	Epithelial (malignant)	Other	-4.44796	2.83023
TGCGGCACATTGCAAC-1-0	2.60385	0	0	Epithelial (malignant)	Other	-1.62675	-4.90541
AGGTTACAGCTCGCAC-1-0	2.61346	0	0	Epithelial (malignant)	Other	-1.84676	-5.9956
CTAACTTTCGGATTAC-1-0	0	0	0	Epithelial (malignant)	Other	-2.30985	-5.04294
TTGAGTGCACGCTGCA-1-0	3.27477	0	0	Epithelial (malignant)	Other	-1.43008	-7.59688
CGGAACCCATTGCTTT-1-0	2.35134	0	0	Epithelial (malignant)	Other	-1.84273	-5.29942
CACGAATAGGAACTAT-1-0	0	1.42493	0	Epithelial (malignant)	Other	-4.09483	3.07113
GAAGGACTCGAGAGCA-1-0	0	0	0	Epithelial (malignant)	Other	-4.34292	2.3437
TTGTTCAAGCGTGTTT-1-0	1.43753	0	0	Epithelial (malignant)	Other	-1.92568	-5.39489
TTAGGGTAGATTGTGA-1-0	2.37047	0	0	Epithelial (malignant)	Other	-1.71692	-6.06464
TGAATGCAGAAGTGTT-1-0	1.45039	0	0	Epithelial (malignant)	Other	-1.68168	-5.64659
AGGACTTGTACTGCCG-1-0	1.45214	0	0	Epithelial (malignant)	Other	-3.90836	2.96663
TTCCAATGTCGTTGGC-1-0	2.38766	0	0	Epithelial (malignant)	Other	-4.61665	2.63816
TATCAGGTCGTAGTCA-1-0	0	0	0	Epithelial (malignant)	Other	-2.02465	-4.73079
ACGTAACGTATTCTCT-1-0	2.03775	0	0	Epithelial (malignant)	Other	-3.41118	-4.54936
CGTGCTTCAAGTCGTT-1-0	2.03283	0	0	Epithelial (malignant)	Other	-1.8698	-5.66361
GACGTTACAAGTTGGG-1-0	1.46199	1.46199	0	Epithelial (malignant)	Other	-1.74495	-5.47822
TGTAGACCATGGACAG-1-0	2.39397	0	0	Epithelial (malignant)	Other	-1.91789	-5.86942
CCTGTTGGTGGAAATT-1-0	0	0	0	Epithelial (malignant)	Other	-4.98474	3.01253
TGCGGGTCAATTTCGG-1-0	2.40367	0	0	Epithelial (malignant)	Other	-1.47334	-5.37032
AGATCGTGTGTTCCAA-1-0	2.66414	0	0	Epithelial (malignant)	Other	-2.26861	-5.76568
TGTACAGGTACTGCGC-1-0	0	0	0	Epithelial (malignant)	Other	-4.41702	2.91369
GGGTGTCAGTCGCTAT-1-0	3.05281	0	0	Epithelial (malignant)	Other	-4.87662	-7.13261
CGGCAGTCATCTAGAC-1-0	0	0	0	Epithelial (malignant)	Other	-1.96282	-5.86553
GACCTTCGTTCGAAGG-1-0	2.05536	0	0	Epithelial (malignant)	Other	-1.81885	-5.90803
AAAGGGCCAACGTAAA-1-0	0	0	0	Epithelial (malignant)	Other	-4.4675	4.22211
TTGGGTAGTACCGTCG-1-0	1.48349	0	0	Epithelial (malignant)	Other	-4.28459	2.30197
TGCAGTATCAAAGCCT-1-0	0	0	0	Epithelial (malignant)	Other	-4.41004	2.79898
GGGTTTAAGGTTCTTG-1-0	0	0	0	Epithelial (malignant)	Other	-4.56838	1.67213
CTGAATGCAACCGATT-1-0	1.48825	0	0	Epithelial (malignant)	Other	-4.19691	3.6123
TTTGTTGGTGATGTAA-1-0	0	0	0	Epithelial (malignant)	Other	-4.51195	3.70926
TCCGTGTGTGTCTTCC-1-0	1.50059	0	0	Epithelial (malignant)	Other	-4.67565	3.313
GCATTAGTCCCTTGTG-1-0	2.9155	0	0	Epithelial (malignant)	Other	-4.83669	2.42584
TCGGATATCGGATACT-1-0	1.50876	0	0	Epithelial (malignant)	Other	-4.74712	1.92892
AGGCCACTCTACTGAG-1-0	5.51062	0	0	Epithelial (malignant)	Other	-1.85554	-5.91994
ACAAAGACAAATACGA-1-0	0	0	0	Epithelial (malignant)	Other	-4.4971	2.81346
CCGGGTACATCCGCGA-1-0	1.51482	0	0	Epithelial (malignant)	Other	-2.14148	-5.03704
GTAATGCGTGATCGTT-1-0	2.93689	0	0	Epithelial (malignant)	Other	-1.70181	-5.71671
TTCGATTGTGTCATCA-1-0	1.53251	0	0	Epithelial (malignant)	Other	-1.60464	-5.80244
TCTATACGTGGACCTC-1-0	1.55186	0	0	Epithelial (malignant)	Other	-4.44	2.74115
AATAGAGTCCTGATAG-1-0	0	0	0	Epithelial (malignant)	Other	-1.8502	-5.55616
TGTTCCGTCTGAGGCC-1-0	2.14994	0	0	Epithelial (malignant)	Other	-1.99042	-5.7133
TAGGTTGTCCAAAGGG-1-0	0	0	0	Epithelial (malignant)	Other	-4.65605	2.84169
GAAGCGAAGTGCCTCG-1-0	0	0	0	Epithelial (malignant)	Other	-1.69675	-5.70175
ATCCTATAGGAGGTTC-1-0	1.57271	0	0	Epithelial (malignant)	Other	-4.32988	3.36531
TGATGCATCTAGATCG-1-0	0	0	0	Epithelial (malignant)	Other	-4.50532	3.32927
ACCTACCGTGTCTTAG-1-0	1.58063	0	0	Epithelial (malignant)	Other	-4.93422	2.60227
TGAGGTTGTCGCTTGG-1-0	2.17099	0	0	Epithelial (malignant)	Other	-1.72703	-5.85757
GGGTTTATCGGCTTGG-1-0	1.57788	0	0	Epithelial (malignant)	Other	-4.40111	2.77547
ACATCGAAGGCGTTAG-1-0	2.53484	1.5834	0	Epithelial (malignant)	Other	-1.56102	-5.83864
TCGGGTGGTATGAGCG-1-0	0	0	0	Epithelial (malignant)	Other	-1.95907	-5.81571
TTTCACAGTTCGGGTC-1-0	0	0	0	Epithelial (malignant)	Other	-4.0787	2.12464
GTGTGGCAGGCGAAGG-1-0	1.59676	0	0	Epithelial (malignant)	Other	-2.27	-5.06949
GACGCTGGTTTCGTGA-1-0	2.18523	0	2.18523	Epithelial (malignant)	Other	-1.51831	-4.51023
GGGTGTCCAACGTAAA-1-0	0	0	0	Epithelial (malignant)	Other	-1.91473	-3.40736
CTCATCGTCGGCTCTT-1-0	0	0	0	Epithelial (malignant)	Other	-1.3597	-4.20187
TCTGCCATCCAACTAG-1-0	1.63123	0	0	Epithelial (malignant)	Other	-1.96534	-4.73482
AATCGTGGTTCCTTGC-1-0	1.63024	0	0	Epithelial (malignant)	Other	-1.73423	-5.66174
TAACTTCCAAGCGCAA-1-0	3.39076	0	0	Epithelial (malignant)	Other	-1.6027	-5.69966
GTGTTCCTCTATCGCC-1-0	1.63787	0	0	Epithelial (malignant)	Other	-2.03666	-4.93415
ATTCCCGCACGAGGAT-1-0	1.63654	0	0	Epithelial (malignant)	Other	-4.97182	2.27241
CTCAGAACAACCTATG-1-0	3.2529	0	1.63787	Epithelial (malignant)	Other	1.54825	-3.50113
AGCTTCCAGATTTGCC-1-0	0	0	0	Epithelial (malignant)	Other	-1.7925	-5.60839
ATACCTTTCCTACGGG-1-0	3.10557	0	0	Epithelial (malignant)	Other	-3.99542	2.85485
ACTTTCACAAAGAACT-1-0	2.26237	0	0	Epithelial (malignant)	Other	-2.20059	-4.70629
AGATGCTAGCGCCATC-1-0	0	0	2.24295	Epithelial (malignant)	Other	-0.369339	-3.97728
AACCTGAGTTTAAGGA-1-0	1.67492	0	0	Epithelial (malignant)	Other	-1.8446	-5.64721
AGTGCCGTCTCTGCCA-1-0	0	0	0	Epithelial (malignant)	Other	-4.44801	3.13096
TGCAGGCGTCCTTAAG-1-0	0	1.68308	0	Epithelial (malignant)	Other	-4.7907	2.67574
CAAAGAATCTGAGCAT-1-0	0	0	0	Epithelial (malignant)	Other	-1.76124	-5.5098
TGAGGAGGTTGCGGAA-1-0	0	0	0	Epithelial (malignant)	Other	-4.88876	3.53664
ACATGCAGTGAATGTA-1-0	2.30674	0	0	Epithelial (malignant)	Other	-3.88696	3.16438
GTAGAAACAAATTGCC-1-0	0	0	0	Epithelial (malignant)	Other	-1.96759	-4.73285
TGTTCTAGTACGATTC-1-0	1.70594	0	0	Epithelial (malignant)	Other	-4.64506	2.5677
CCACCATCAATTGCAC-1-0	1.71112	0	0	Epithelial (malignant)	Other	-3.15336	-4.17807
CTCATCGTCATTATCC-1-0	1.71671	0	0	Epithelial (malignant)	Other	-4.40032	3.61424
CTCGAGGAGAAGTCAT-1-0	1.72085	0	0	Epithelial (malignant)	Other	-4.60964	2.8878
GTGCTTCTCACCGGGT-1-0	1.74305	0	0	Epithelial (malignant)	Other	-4.22959	3.2487
ACACAGTTCTTACGGA-1-0	5.06425	0	0	Epithelial (malignant)	Other	-4.97721	3.96334
ATGCCTCGTGTTGATC-1-0	3.77306	0	0	Epithelial (malignant)	Other	-2.38569	-5.05779
CATCGCTGTACGATGG-1-0	2.35192	0	0	Epithelial (malignant)	Other	-4.20942	2.5635
TCATTACTCGTGAGAG-1-0	2.73497	0	0	Epithelial (malignant)	Other	-1.58553	-5.6698
CACAGATAGCGGCTCT-1-0	2.36318	0	0	Epithelial (malignant)	Other	-1.92914	-5.75269
TCCGTGTTCCACATAG-1-0	0	0	0	Epithelial (malignant)	Other	-4.56536	2.84221
AGACAAACACAATGCT-1-0	1.77855	0	0	Epithelial (malignant)	Other	-4.38439	2.67365
TAGGTTGTCATGCAGT-1-0	0	0	0	Epithelial (malignant)	Other	-4.01643	2.95466
GAGTTGTAGCTTTCTT-1-0	0	0	0	Epithelial (malignant)	Other	-1.8887	-5.43545
TGCCGAGCATGACGGA-1-0	1.79218	0	0	Epithelial (malignant)	Other	-2.11116	-5.49729
CTTGAGATCAGCGCGT-1-0	0	0	0	Epithelial (malignant)	Other	-4.33718	3.73498
TAAGCCATCCTGTTAT-1-0	0	0	0	Epithelial (malignant)	Other	-4.19704	3.8041
AACCACAAGTTACGTC-1-0	1.79468	1.79468	0	Epithelial (malignant)	Other	-2.15889	-4.93193
GAGTTACCAGGCCCTA-1-0	0	0	0	Epithelial (malignant)	Other	-4.80891	3.57644
ATGGATCCAGAGTAAT-1-0	1.81505	0	0	Epithelial (malignant)	Other	-4.41123	2.41315
TATCAGGGTCGTACTA-1-0	0	0	0	Epithelial (malignant)	Other	-4.22166	3.17986
AGAAGCGAGCATACTC-1-0	2.46016	0	0	Epithelial (malignant)	Other	-4.9379	2.61685
CGGAATTAGGACTTCT-1-0	3.50691	0	0	Epithelial (malignant)	Other	-4.72216	2.64435
ACAACCAGTGTCCACG-1-0	0	1.84628	0	Epithelial (malignant)	Other	-4.07036	-4.68902
CTATCTATCTCGCGTT-1-0	1.85214	0	0	Epithelial (malignant)	Other	-3.79021	3.50179
TACGGTATCTGTCAGA-1-0	0	0	0	Epithelial (malignant)	Other	-2.68228	-4.58979
TAACGACCACATATCG-1-0	2.48298	0	0	Epithelial (malignant)	Other	-1.61061	-6.0989
CTGTATTCATCGTCCT-1-0	1.87003	0	0	Epithelial (malignant)	Other	-4.62166	3.42857
GATCGTAGTGATTAGA-1-0	0	0	0	Epithelial (malignant)	Other	-3.69623	2.54048
CTTACCGGTATAGGAT-1-0	0	0	0	Epithelial (malignant)	Other	-4.26005	3.1251
ATTTCACAGCCTCAGC-1-0	0	1.87796	0	Epithelial (malignant)	Other	-4.33786	3.76348
GTAGATCTCCGGACGT-1-0	2.50283	0	0	Epithelial (malignant)	Other	-1.66926	-5.78274
ATCCTATTCATTGGTG-1-0	2.50078	0	0	Epithelial (malignant)	Other	-1.43376	-5.92109
CTGTCGTAGTTTGAGA-1-0	0	0	0	Epithelial (malignant)	Other	-4.43607	1.51418
GAGTCTAAGTGTTCCA-1-0	2.88861	0	0	Epithelial (malignant)	Other	-2.86051	-4.52683
CCACAAAGTTCCGTTC-1-0	2.51215	0	0	Epithelial (malignant)	Other	-4.01994	3.76663
TCCCACATCCTGTTGC-1-0	2.90859	0	0	Epithelial (malignant)	Other	-3.76008	2.75819
CTTCTAAAGGTAGACC-1-0	2.5221	0	0	Epithelial (malignant)	Other	-4.21833	3.12511
ACCCTCAAGGGTTGCA-1-0	0	0	0	Epithelial (malignant)	Other	-4.71974	4.0691
CGCAGGTCACTTGAGT-1-0	3.7231	0	0	Epithelial (malignant)	Other	-4.30838	-6.47157
GTAACCACATTCAGGT-1-0	2.92014	0	0	Epithelial (malignant)	Other	-4.49221	2.85323
GGAGATGGTACGAGTG-1-0	0	0	0	Epithelial (malignant)	Other	-4.66236	3.0079
CCTTGTGAGACCACGA-1-0	1.92495	0	0	Epithelial (malignant)	Other	-0.671537	-3.46742
TTTATGCGTCTGCATA-1-0	1.93249	0	0	Epithelial (malignant)	Other	-2.37945	-5.81371
TGGATGTAGAAACACT-1-0	1.9442	0	0	Epithelial (malignant)	Other	-4.77209	2.37947
AGTGCCGAGGAAAGAC-1-0	0	0	3.62994	Epithelial (malignant)	Other	1.85163	-3.38917
GACGTTATCTCAATCT-1-0	1.94317	0	0	Epithelial (malignant)	Other	-2.06925	-5.25184
AAAGGATCACAGCCTG-1-0	0	0	0	Epithelial (malignant)	Other	-4.66717	2.89654
ATCAGGTCACGGCCAT-1-0	2.57535	0	0	Epithelial (malignant)	Other	-3.76168	-4.40454
AAGACTCCACGTATAC-1-0	0	0	0	Epithelial (malignant)	Other	-4.07171	2.5338
CCCGGAACACCTGCGA-1-0	0	0	0	Epithelial (malignant)	Other	-4.3926	3.0408
TATTCCACATGCACTA-1-0	0	0	0	Epithelial (malignant)	Other	-4.19218	3.61856
GCTCAAATCTACGGTA-1-0	1.97992	0	0	Epithelial (malignant)	Other	-5.02913	3.36415
GTTCTATAGGACAAGA-1-0	2.99992	0	0	Epithelial (malignant)	Other	-4.39503	2.23568
CCTTGTGCAAGCAATA-1-0	1.99899	0	0	Epithelial (malignant)	Other	-3.92446	3.47136
TCAGTGAGTGTTCAGT-1-0	2.00342	0	0	Epithelial (malignant)	Other	-2.39163	-5.21404
ACGGGTCTCAGTCATG-1-0	2.00787	0	0	Epithelial (malignant)	Other	-4.80535	3.81607
CACAGGCCATACACCA-1-0	0	0	0	Epithelial (malignant)	Other	-4.51243	4.02836
CTGTACCAGTCGAAGC-1-0	2.64539	0	0	Epithelial (malignant)	Other	-4.89797	2.73746
CATTGCCTCATGAGTC-1-0	3.31255	0	0	Epithelial (malignant)	Other	-3.43785	2.77475
CACAACAAGGCTTCCG-1-0	2.65088	0	0	Epithelial (malignant)	Other	-7.13944	-6.58422
CTCCCTCTCTGAGGCC-1-0	0	0	0	Epithelial (malignant)	Other	-4.22533	3.15166
CTTTCGGAGCATCCTA-1-0	2.66445	0	0	Epithelial (malignant)	Other	-5.02665	3.6089
GTTACCCAGCTGCGAA-1-0	0	0	0	Epithelial (malignant)	Other	1.892	-3.4153
TCGCAGGGTCTTCCGT-1-0	0	0	0	Epithelial (malignant)	Other	-4.47493	3.30167
CTCTCAGAGGACGGAG-1-0	3.06054	0	0	Epithelial (malignant)	Other	-8.73653	-5.1585
GTGAGGATCGGTCGAC-1-0	0	0	0	Epithelial (malignant)	Other	-3.9025	2.48674
AGGGTCCGTGCCCACA-1-0	2.08102	0	2.08102	Epithelial (malignant)	Other	-4.36571	2.52689
TGATGCAGTACCCGCA-1-0	0	0	0	Epithelial (malignant)	Other	-4.73963	2.66562
GGGACAAAGACCCGCT-1-0	0	0	0	Epithelial (malignant)	Other	-4.59218	3.78398
CTCTCAGCACGACGAA-1-0	0	0	0	Epithelial (malignant)	Other	-3.5202	3.2666
CCCTAACAGACAACAT-1-0	2.74513	0	0	Epithelial (malignant)	Other	-2.10249	-5.18534
CGTGTCTAGCCTGTGC-1-0	2.75818	0	0	Epithelial (malignant)	Other	-4.93914	2.59494
AAGCCATCATAATGCC-1-0	0	0	0	Epithelial (malignant)	Other	-4.77407	3.36013
TTGGATGAGGCTTTCA-1-0	0	0	0	Epithelial (malignant)	Other	-4.63742	3.45328
AAACCCATCCTGGGAC-1-0	3.4585	0	0	Epithelial (malignant)	Other	-1.56285	-5.18372
CGTAAGTTCGTACACA-1-0	0	0	0	Epithelial (malignant)	Other	-4.62866	3.35134
AAAGTGAGTCACAGTT-1-0	2.15095	0	0	Epithelial (malignant)	Other	-4.24425	2.65162
AAAGTGAGTTCTGACA-1-0	0	0	0	Epithelial (malignant)	Other	-4.61762	2.15243
CTTCAATAGCCTAACT-1-0	0	0	0	Epithelial (malignant)	Other	-1.66993	-3.71889
ATTCTTGTCAGCTTCC-1-0	0	0	0	Epithelial (malignant)	Other	-3.91285	3.12389
GCATCTCTCCTCTAAT-1-0	2.17548	0	0	Epithelial (malignant)	Other	-4.80744	2.4415
TGTTCCGTCACGGTCG-1-0	2.80141	0	0	Epithelial (malignant)	Other	-3.57338	-4.9838
CACATGAAGAGGCGGA-1-0	2.8168	0	0	Epithelial (malignant)	Other	-2.34473	-5.11694
ATTGGGTCACGGCCAT-1-0	0	0	0	Epithelial (malignant)	Other	-3.80247	2.88181
GTGAGTTGTCTTGCTC-1-0	0	0	0	Epithelial (malignant)	Other	1.34488	-2.32482
CTGGCAGGTATCGCTA-1-0	0	0	0	Epithelial (malignant)	Other	-4.57329	3.65935
CGCCATTCAAATGCGG-1-0	0	0	0	Epithelial (malignant)	Other	-4.2609	2.94063
GCTACAAGTTTGGGTT-1-0	0	0	0	Epithelial (malignant)	Other	-4.33853	6.18417
TGCAGTAGTTAAACCC-1-0	2.8623	0	0	Epithelial (malignant)	Other	-4.90688	3.30977
TGTCAGACATGAGTAA-1-0	2.23285	0	0	Epithelial (malignant)	Other	-1.6421	-5.67721
TCCGAAATCACTTGTT-1-0	0	0	0	Epithelial (malignant)	Other	-4.59239	3.11033
GCCGATGCACAAAGTA-1-0	0	0	0	Epithelial (malignant)	Other	-4.29586	2.59297
CGGACACGTGTAGCAG-1-0	0	0	0	Epithelial (malignant)	Other	-4.46746	3.51644
CTCCACAGTTCGGCGT-1-0	0	0	0	Epithelial (malignant)	Other	-4.65384	3.57223
TCACGCTGTGCATTTG-1-0	0	0	0	Epithelial (malignant)	Other	-4.50813	3.27507
ATACCTTTCAAGCCGC-1-0	0	0	0	Epithelial (malignant)	Other	-4.47161	2.88791
GACCTTCCACACACTA-1-0	2.90614	0	0	Epithelial (malignant)	Other	-4.21208	3.1132
TTTACGTTCATGTCTT-1-0	3.30493	0	0	Epithelial (malignant)	Other	-4.00001	3.10707
AACGGGACAAGAAACT-1-0	4.35657	0	0	Epithelial (malignant)	Other	-3.64641	-4.77196
TTGGATGAGAGTGACC-1-0	3.30409	0	0	Epithelial (malignant)	Other	-4.54323	3.05707
TTTGGAGGTAGTCTGT-1-0	0	0	0	Epithelial (malignant)	Other	-3.7123	3.17664
TCCCACATCAAGCGTT-1-0	2.29461	0	0	Epithelial (malignant)	Other	-3.50377	3.19889
AAAGGATGTACGAGTG-1-0	2.96349	0	0	Epithelial (malignant)	Other	-0.639085	-3.63309
GACTTCCCAACCCTCT-1-0	0	0	0	Epithelial (malignant)	Other	-4.85285	3.46784
AATTTCCGTACAGTCT-1-0	0	0	0	Epithelial (malignant)	Other	-4.49322	3.23825
CGTGAATGTATCGCAT-1-0	2.32069	0	0	Epithelial (malignant)	Other	-4.64087	2.80141
CCTTCAGAGCGTTCCG-1-0	0	0	0	Epithelial (malignant)	Other	-4.49199	3.53525
TGTAACGGTCTTCTAT-1-0	2.98732	0	0	Epithelial (malignant)	Other	-4.46894	3.30389
CAGTGCGCAATGGCAG-1-0	0	0	0	Epithelial (malignant)	Other	1.70419	-3.33911
TCAGCAATCCACACCT-1-0	2.98911	0	0	Epithelial (malignant)	Other	-3.5284	2.76217
GTGCTTCGTAGAGCTG-1-0	2.34592	0	0	Epithelial (malignant)	Other	-4.57109	2.67972
CACTGAAAGGGCTGAT-1-0	0	0	0	Epithelial (malignant)	Other	-4.60737	3.26258
GGCTTTCAGAGAGGGC-1-0	0	0	0	Epithelial (malignant)	Other	-0.928839	-2.79305
CAACGATTCAGACCCG-1-0	0	0	0	Epithelial (malignant)	Other	-4.64215	3.88008
TCATGGAGTATTGCCA-1-0	0	0	0	Epithelial (malignant)	Other	-4.50307	3.31057
CTGCGAGCATCGTTCC-1-0	3.05602	0	0	Epithelial (malignant)	Other	-5.18403	2.98821
TGCGGCAGTCCGAAAG-1-0	3.08942	0	0	Epithelial (malignant)	Other	-1.7797	-5.77104
CTATCTAAGACTGGGT-1-0	2.46605	0	0	Epithelial (malignant)	Other	-4.33	2.7863
GTCTCACAGACCTTTG-1-0	0	0	0	Epithelial (malignant)	Other	-4.54092	2.91652
ATCTCTAAGTAAATGC-1-0	0	0	0	Epithelial (malignant)	Other	-4.66784	3.17472
TGTACAGCACGTACAT-1-0	0	0	0	Epithelial (malignant)	Other	-4.76919	2.50149
TCAATTCAGCAAGTGC-1-0	0	0	0	Epithelial (malignant)	Other	-4.96826	3.36729
ACAACCACATGCACTA-1-0	0	0	0	Epithelial (malignant)	Other	-4.29976	3.92705
TCGGGCAGTCTTTCTA-1-0	0	0	0	Epithelial (malignant)	Other	-4.86693	3.35545
TGGTACACACTGGCCA-1-0	0	0	0	Epithelial (malignant)	Other	-4.43821	3.35753
TCTTGCGCAGTGAGCA-1-0	2.50335	0	0	Epithelial (malignant)	Other	-5.14044	3.01625
TGATCTTAGACGCCAA-1-0	0	0	0	Epithelial (malignant)	Other	-4.18047	2.91571
AACCTTTCAATCGCAT-1-0	0	0	0	Epithelial (malignant)	Other	-5.19581	3.22787
CATTCTATCTAGTTCT-1-0	2.55321	0	0	Epithelial (malignant)	Other	-4.51825	2.80533
TGTTCTACAGAACGCA-1-0	3.17978	0	0	Epithelial (malignant)	Other	-4.68358	3.10093
GATCACAAGGCTCAAG-1-0	2.5598	0	0	Epithelial (malignant)	Other	-4.43178	2.34803
ACTTCGCTCGGAGTGA-1-0	3.2262	0	0	Epithelial (malignant)	Other	-3.55756	3.36315
AAGTGAATCTCCCAAC-1-0	0	0	0	Epithelial (malignant)	Other	-4.07468	2.98557
CAGTGCGCACACCTTC-1-0	0	0	0	Epithelial (malignant)	Other	-4.3595	3.04554
GACCCTTGTTCCAGGC-1-0	0	0	0	Epithelial (malignant)	Other	-4.67546	3.37006
AACAAAGGTTTGGCTA-1-0	0	0	0	Epithelial (malignant)	Other	-4.43	2.70814
GCTTGGGTCAGTGTTG-1-0	2.63934	0	0	Epithelial (malignant)	Other	-4.78051	3.31534
GTTGCTCAGCGTGCTC-1-0	0	0	0	Epithelial (malignant)	Other	-4.6569	2.45204
CAGATACGTCTTACTT-1-0	0	0	0	Epithelial (malignant)	Other	-4.58773	4.05737
CCTGCATCAAACGTGG-1-0	2.67257	0	0	Epithelial (malignant)	Other	-4.46898	3.27326
CTCACTGGTAGCGTAG-1-0	0	0	0	Epithelial (malignant)	Other	-4.89229	4.15671
TTCTTGAAGAATGTTG-1-0	0	0	0	Epithelial (malignant)	Other	-4.87151	3.92411
AGACCATGTCACTCAA-1-0	3.39235	0	0	Epithelial (malignant)	Other	-4.78787	2.78323
TGATTTCTCTCGGTCT-1-0	0	0	0	Epithelial (malignant)	Other	-4.57806	4.19861
ACATGCACATTGTGCA-1-3	1.11391	0	0	Epithelial (malignant)	CRT	-0.786006	-6.02773
CGGGCATTCCTTCTTC-1-3	2.86181	1.11895	0	Epithelial (malignant)	CRT	-1.01632	-4.8577
TAACACGGTCTTCTAT-1-3	2.25013	0	0	Epithelial (malignant)	CRT	-0.757999	-5.99816
ATGTCCCTCGAGTGGA-1-3	1.44566	1.85751	0	Epithelial (malignant)	CRT	-2.13497	-5.42343
GCTGCAGGTAACTAAG-1-3	2.64388	1.15623	0	Epithelial (malignant)	CRT	-0.875645	-6.07248
ACTGTCCAGTCATGGG-1-3	2.75796	0.758924	0	Epithelial (malignant)	CRT	-0.9114	-4.40668
AAATGGAAGACTCTAC-1-3	1.92705	1.73966	0	Epithelial (malignant)	CRT	-0.918408	-5.91272
TGAGGGATCTGTCGCT-1-3	2.08708	1.21009	0	Epithelial (malignant)	CRT	-1.30745	-5.3621
CTTCAATGTGAATAAC-1-3	1.76187	0.791107	0	Epithelial (malignant)	CRT	-0.757496	-6.15241
AGTTAGCGTCACCGAC-1-3	1.24014	1.24014	0	Epithelial (malignant)	CRT	-1.13066	-5.7029
TGTTGAGTCCTGTACC-1-3	1.58524	0.830076	0	Epithelial (malignant)	CRT	-1.61161	-5.25293
GAGTCTACAGCTGTGC-1-3	2.04739	0	0	Epithelial (malignant)	CRT	-0.889114	-6.18498
AAGACTCCAGGTTCCG-1-3	0.854447	1.30837	0	Epithelial (malignant)	CRT	-0.89046	-6.01544
AGATCGTAGCAAGTCG-1-3	2.58223	0.858031	0	Epithelial (malignant)	CRT	-0.896173	-6.03695
GACGCTGCACGTAGTT-1-3	1.3682	0	0	Epithelial (malignant)	CRT	-0.783668	-6.09477
TTACCGCCACTTGACA-1-3	0	0	0	Epithelial (malignant)	CRT	-0.861018	-4.49801
TCATGCCAGATAGGGA-1-3	1.72944	0	0	Epithelial (malignant)	CRT	-0.853028	-6.23348
CACGTGGCAGCCATTA-1-3	1.43875	0	0	Epithelial (malignant)	CRT	-0.836799	-4.43459
GATCATGGTCAAGGCA-1-3	0	1.46225	0	Epithelial (malignant)	CRT	-0.759026	-6.25627
AGACACTTCTTAGTTC-1-3	2.68124	0	0	Epithelial (malignant)	CRT	-0.836114	-6.21245
ACCGTTCGTCATCTAG-1-3	0	1.01814	3.95648	Epithelial (malignant)	CRT	-1.35639	-5.67775
GTACAGTGTCAATGGG-1-3	1.86987	0	0	Epithelial (malignant)	CRT	-0.681871	-6.17589
GGTGTTACACATGAAA-1-3	2.63761	1.04881	0	Epithelial (malignant)	CRT	-0.842033	-4.65522
GTTGCGGAGCTCTATG-1-3	3.01326	1.07683	0	Epithelial (malignant)	CRT	-1.06131	-5.87556
GCAGCCACACCAGACC-1-3	2.77212	0	0	Epithelial (malignant)	CRT	-1.14133	-5.74106
ACCAAACGTTGTGCCG-1-3	2.50108	0	0	Epithelial (malignant)	CRT	-1.0913	-4.42777
GATGCTATCCGCTAGG-1-3	2.11062	0	0	Epithelial (malignant)	CRT	-1.29281	-6.10259
GACTCAAAGCCTCAGC-1-3	0	1.23277	0	Epithelial (malignant)	CRT	-0.802438	-6.24741
ACGTAGTTCTACAGGT-1-3	1.85441	1.85441	0	Epithelial (malignant)	CRT	-0.767079	-6.11821
CGATCGGTCATTACCT-1-3	1.45164	0	0	Epithelial (malignant)	CRT	-1.28448	-6.53961
TCATATCCATCCTCAC-1-3	2.05864	1.4856	0	Epithelial (malignant)	CRT	-1.37721	-5.6901
AGGAGGTGTAAGTCAA-1-3	2.1958	1.60816	0	Epithelial (malignant)	CRT	-0.970341	-4.16366
TATTGGGCATTGGCAT-1-3	0	0	0	Epithelial (malignant)	CRT	0.561854	-3.37116
TCTTCCTGTAAGGAGA-1-3	3.81595	0	0	Epithelial (malignant)	CRT	-0.5569	-4.30937
TTACCGCGTCACCACG-1-3	0	0	0	Epithelial (malignant)	CRT	0.206516	-3.12312
GCTCAAATCCCAATAG-1-3	0	0	0	Epithelial (malignant)	CRT	0.189819	-2.51531
TGACCCTCAGAACTTC-1-3	3.42916	0	0	Epithelial (malignant)	CRT	-2.41102	-6.32484
ACTTTGTCACGACGAA-1-3	0	0	0	Epithelial (malignant)	CRT	0.153613	-2.8207
CACATGACAGCACACC-1-3	0	0	0	Epithelial (malignant)	CRT	-1.13083	-5.82267
AACCTTTAGAAAGTCT-1-3	4.43753	0	0	Epithelial (malignant)	CRT	-1.18985	-6.45824
CGTCCATTCACAAGAA-1-3	3.73329	0	0	Epithelial (malignant)	CRT	-0.0197929	-2.99544
TAGACCACACCTTCCA-1-3	3.07749	0	0	Epithelial (malignant)	CRT	-1.31606	-6.53623
ACTGTGAAGCCTCTCT-1-3	0	0	0	Epithelial (malignant)	CRT	-8.30062	-5.69173
GTCGAATTCCACAAGT-1-3	0	0	0	Epithelial (malignant)	CRT	-1.23915	-6.54996
ACATCCCCACTGGATT-1-3	0	0	0	Epithelial (malignant)	CRT	-1.8354	-6.57161
CACAGGCAGCTAAACA-1-3	3.18421	0	0	Epithelial (malignant)	CRT	0.350316	-3.15713
AGTACTGTCGGTGCAC-1-6	0	0	0	Epithelial (malignant)	CRTl	-1.13108	-4.83358
CGAAGTTTCCGCACTT-1-6	2.12326	2.12326	1.37203	Epithelial (malignant)	CRTl	-3.9686	-7.23749
GCCGATGGTCGTTATG-1-6	1.00919	0	0	Epithelial (malignant)	CRTl	-3.7478	-6.96228
TTCCTAAGTAGAGTTA-1-6	0	0	0	Epithelial (malignant)	CRTl	-4.60786	-7.73731
CAGATTGAGCGCTGCT-1-6	0	0	0	Epithelial (malignant)	CRTl	-4.54855	-7.64898
CGAGTTATCACTGGTA-1-6	0	0	0	Epithelial (malignant)	CRTl	-4.67379	4.16777
GTCTACCTCCTATGGA-1-6	2.27363	0	0	Epithelial (malignant)	CRTl	-4.07871	-7.19467
CGTAATGAGCCACCGT-1-6	0	0	0	Epithelial (malignant)	CRTl	-4.72787	-7.7384
AAGGTAATCGCGGTAC-1-6	0	0	0	Epithelial (malignant)	CRTl	-4.71853	-7.71346
CCTTCAGAGTCAATCC-1-6	0	0	0	Epithelial (malignant)	CRTl	-7.36982	-4.42636
TTAGTCTCAGCGTTTA-1-6	0	2.20079	0	Epithelial (malignant)	CRTl	-4.80607	-7.41538
ATGTCTTTCTCGCCTA-1-6	0	0	0	Epithelial (malignant)	CRTl	-4.95197	-7.72298
CGCATGGCACTGCATA-1-6	0	0	0	Epithelial (malignant)	CRTl	-4.95221	-7.80086
TGAACGTGTTCGTTCC-1-6	0	0	0	Epithelial (malignant)	CRTl	-2.95268	0.927711
TATCTGTGTCGCACGT-1-6	0	0	0	Epithelial (malignant)	CRTl	-6.63365	-4.66144
AAACGCTGTCATCAGT-1-6	0	0	0	Epithelial (malignant)	CRTl	0.962505	-3.84596
TATACCTAGCATCAAA-1-6	0	0	0	Epithelial (malignant)	CRTl	-4.46441	-5.17852
ATTTACCCAGTGCCTG-1-6	0	0	0	Epithelial (malignant)	CRTl	-6.62542	-5.02134
TAGAGTCCAAGTGTCT-1-6	0	0	0	Epithelial (malignant)	CRTl	-6.44637	4.09697
TTAGGGTGTGTATTCG-1-6	0	0	0	Epithelial (malignant)	CRTl	4.72346	-0.653282
CATGCCTGTACCTAAC-1-6	0	0	0	Epithelial (malignant)	CRTl	-7.71542	-3.59112
TCATTGTGTTAAGGGC-1-6	0	0	0	Epithelial (malignant)	CRTl	-6.35814	-5.58174
TTCATTGGTCACAGTT-1-6	0	0	0	Epithelial (malignant)	CRTl	-11.599	-4.0546
ACCTGTCCATTGAAAG-1-6	0	0	0	Epithelial (malignant)	CRTl	-11.0961	-4.1927
AGATAGATCTCCGAGG-1-7	2.1982	0.693698	0	Epithelial (malignant)	Other	-2.20535	-5.65124
CCGAACGGTTCGGTTA-1-7	1.98759	0	0	Epithelial (malignant)	Other	-1.50584	-3.56696
GAAGGACAGATCGCTT-1-7	2.29181	0	0	Epithelial (malignant)	Other	-0.953766	-3.73091
AAAGTGAAGGTCGACA-1-7	1.87189	0.74199	0	Epithelial (malignant)	Other	-2.98495	-7.38368
TCATTCATCTACCACC-1-7	2.48178	1.1608	0	Epithelial (malignant)	Other	-2.68012	-6.82915
CACAACACACGGTGCT-1-7	2.79965	0	0	Epithelial (malignant)	Other	-0.9375	-3.70007
CGATGGCCAAGTTCGT-1-7	2.17726	0.750209	0	Epithelial (malignant)	Other	-2.42119	-6.08208
TCCGATCCATCTCAAG-1-7	2.42052	0.760377	0	Epithelial (malignant)	Other	-1.5793	-3.18285
TGCGACGCAGGCTATT-1-7	2.53741	1.20278	0	Epithelial (malignant)	Other	-1.22577	-3.05492
GCATCGGGTGCCAAGA-1-7	3.52692	0.778979	0	Epithelial (malignant)	Other	-1.10101	-3.91691
TACGGGCGTCCTGTTC-1-7	2.22115	0.776562	0	Epithelial (malignant)	Other	-2.51169	-6.49954
TTCCGTGGTCGCTCGA-1-7	2.64297	0	0	Epithelial (malignant)	Other	-4.51976	-7.62085
GGTGTCGCATAAGCAA-1-7	3.11193	0	0	Epithelial (malignant)	Other	-2.1575	-5.69793
GACACGCGTTGCGGCT-1-7	3.16228	0	0	Epithelial (malignant)	Other	-2.32206	-6.3901
GACTCAAAGGGTGAAA-1-7	1.56879	0.818433	0	Epithelial (malignant)	Other	-4.41334	-7.11324
CCTGCATAGCAGATAT-1-7	2.26058	1.35141	0	Epithelial (malignant)	Other	0.0910961	-3.19743
GCATCTCGTGTGACCC-1-7	1.26815	0	0	Epithelial (malignant)	Other	-2.07887	-6.1004
TTCTGTAAGAAGTGTT-1-7	0.833446	0	0	Epithelial (malignant)	Other	-4.6533	-4.87403
GTCCACTTCCTAGCGG-1-7	2.46126	1.6134	0	Epithelial (malignant)	Other	-0.965305	-3.60255
TCACGGGCAGAGTTCT-1-7	1.60233	0.842225	0	Epithelial (malignant)	Other	-1.74883	-4.51597
CCTCATGTCACTACTT-1-7	1.60837	0	0	Epithelial (malignant)	Other	-2.92362	-5.79241
CATTTCATCCTTTGAT-1-7	2.93559	1.32002	0	Epithelial (malignant)	Other	-0.685285	-3.90497
GAATAGATCAAGTGTC-1-7	0.860857	0	0	Epithelial (malignant)	Other	-2.69369	-6.12904
CCTGCATCACGGAAGT-1-7	1.64223	0	0	Epithelial (malignant)	Other	-1.15308	-3.97416
ATGACCAGTAGTCCTA-1-7	2.52421	1.66872	0	Epithelial (malignant)	Other	-2.55596	-6.68152
AGACAGGAGGGATCTG-1-7	0.891526	0	0	Epithelial (malignant)	Other	-2.31581	-5.75902
CCCTGATCAGGAGGTT-1-7	1.67188	0	0	Epithelial (malignant)	Other	-2.19292	-5.86689
TTCCTAACAATCGCCG-1-7	0.903407	2.2832	0	Epithelial (malignant)	Other	-1.19094	-3.83209
GTAAGTCCACGACCTG-1-7	2.28849	0	0	Epithelial (malignant)	Other	-2.53336	-6.33128
CCATAAGGTGAACTAA-1-7	2.43766	0	0	Epithelial (malignant)	Other	-1.37252	-3.11551
CAAGCTAGTCAATCTG-1-7	2.88464	0	0	Epithelial (malignant)	Other	-1.47937	-5.01492
TGCAGGCCAATCGCGC-1-7	1.40418	0	0	Epithelial (malignant)	Other	-3.46923	-3.06225
GAATCACTCCGTATAG-1-7	0	0	0	Epithelial (malignant)	Other	-2.53173	-3.77278
ACGTCCTGTTCAGTAC-1-7	0.941555	0.941555	1.73904	Epithelial (malignant)	Other	-2.95831	-3.35614
TGTTTGTCACCCTATC-1-7	0	0.941842	0	Epithelial (malignant)	Other	-2.85726	-6.70867
CTGTACCGTCCTGAAT-1-7	2.53469	0	0	Epithelial (malignant)	Other	-2.07572	-5.97921
AGGCTGCGTCGTACAT-1-7	1.47564	0	0	Epithelial (malignant)	Other	-2.78292	-5.24637
TGATCAGGTTTCGTTT-1-7	2.05864	0	0	Epithelial (malignant)	Other	-2.05995	-6.05131
GGTAGAGCAATCTAGC-1-7	2.30641	0	0	Epithelial (malignant)	Other	-4.51419	-7.18676
AGTAGCTGTAGCGTTT-1-7	2.90044	1.06785	0	Epithelial (malignant)	Other	-0.817172	-3.03121
TGCCGAGCACACCGAC-1-7	2.31987	1.5411	0	Epithelial (malignant)	Other	-1.83216	-6.25046
CATACAGAGCAACAAT-1-7	2.12618	1.87749	0	Epithelial (malignant)	Other	-2.44503	-5.60902
ACACAGTCAAGTGTCT-1-7	2.54272	0	0	Epithelial (malignant)	Other	-2.91869	-7.092
CTAGACATCTGTCGCT-1-7	2.54813	1.9303	0	Epithelial (malignant)	Other	-2.24788	-6.33521
TCATTGTTCTACGCGG-1-7	1.93553	1.09054	0	Epithelial (malignant)	Other	-2.17052	-5.58552
TAGTGCACAGGGACTA-1-7	1.93857	0	0	Epithelial (malignant)	Other	-2.93792	-6.70414
AGGAGGTTCGCGCCAA-1-7	3.84313	0	0	Epithelial (malignant)	Other	-1.45139	-6.49982
AGAGCAGTCGCTTGCT-1-7	2.71329	0	0	Epithelial (malignant)	Other	-4.63885	-7.26687
TCAGGGCGTTGGGAAC-1-7	2.41035	0	0	Epithelial (malignant)	Other	-3.36812	-6.7666
AACAAAGTCATGTCTT-1-7	0	0	0	Epithelial (malignant)	Other	-2.29291	-6.31404
GGTGGCTTCCACTTTA-1-7	1.62744	0	0	Epithelial (malignant)	Other	-3.40781	-7.05861
ATTCCCGTCCAGCACG-1-7	1.99149	0	0	Epithelial (malignant)	Other	-3.63087	-7.68535
CATTCTACACGAGGTA-1-7	2.25089	1.13913	0	Epithelial (malignant)	Other	-2.21435	-6.05302
TCTACATGTAACTTCG-1-7	1.65341	1.13539	1.13539	Epithelial (malignant)	Other	-2.71212	-3.35409
TTGAACGCAGCTGTCG-1-7	2.63873	1.67369	0	Epithelial (malignant)	Other	-0.844485	-3.57071
ATTACTCAGTAGCATA-1-7	3.47157	0	0	Epithelial (malignant)	Other	-2.2962	-5.43185
GAGACTTCAGAGGTTG-1-7	1.72198	1.19325	0	Epithelial (malignant)	Other	-5.54696	-7.25598
AGTAGTCTCAAGCCTA-1-7	2.31553	1.18863	0	Epithelial (malignant)	Other	-6.19751	-7.28226
CTGCAGGCATGAAGGC-1-7	2.33321	0	0	Epithelial (malignant)	Other	-5.48441	1.01762
TACACCCTCTAGATCG-1-7	1.76337	0	0	Epithelial (malignant)	Other	-2.66492	-6.95453
ATGAGTCAGATGGGCT-1-7	1.77082	1.23484	0	Epithelial (malignant)	Other	-4.24085	-7.64786
GTATTTCGTGATGGCA-1-7	1.24075	0	0	Epithelial (malignant)	Other	-3.93844	-5.57334
AGTACTGAGCATCTTG-1-7	2.13435	0	0	Epithelial (malignant)	Other	-1.44276	-3.97297
ACTCTCGCAGGAGGTT-1-7	2.45649	1.8456	0	Epithelial (malignant)	Other	-1.45572	-2.21939
GTAATGCAGTATGACA-1-7	2.1808	0	0	Epithelial (malignant)	Other	-1.63593	-6.36577
CCGAACGGTGTGTCCG-1-7	2.20079	0	0	Epithelial (malignant)	Other	-1.59778	-2.74763
ACTTCCGTCGTCGCTT-1-7	1.30887	1.85691	0	Epithelial (malignant)	Other	-2.06078	-5.99279
GGTGAAGCAATCCTTT-1-7	2.87667	1.8848	0	Epithelial (malignant)	Other	-0.929275	-2.74599
AATCGACCATTGCCGG-1-7	2.71288	0	0	Epithelial (malignant)	Other	-1.37592	-6.27976
CTAGGTAGTGCCCAGT-1-7	2.53404	0	0	Epithelial (malignant)	Other	-1.45581	-3.6215
GCCGATGGTACCTGTA-1-7	1.3728	0	0	Epithelial (malignant)	Other	-2.87683	-6.4368
TCATTGTAGGCGAACT-1-7	2.78743	0	0	Epithelial (malignant)	Other	-2.82801	-6.6989
TTACCGCAGATGTAGT-1-7	2.80476	0	0	Epithelial (malignant)	Other	-5.75042	-7.24057
CCTTGTGGTGCACGCT-1-7	1.42397	1.42397	0	Epithelial (malignant)	Other	-1.46348	-7.7226
GGCACGTAGTGCACAG-1-7	0	0	0	Epithelial (malignant)	Other	-4.64356	-7.57941
TGTCAGACAGTAGTGG-1-7	1.43241	0	0	Epithelial (malignant)	Other	-5.386	-7.56852
CGTAGTAGTACGGGAT-1-7	2.38586	0	0	Epithelial (malignant)	Other	-3.63994	-7.42904
CTCAGGGTCTCAAAGC-1-7	2.02224	0	0	Epithelial (malignant)	Other	-4.03067	-7.57641
TGTTGGACATGGGCAA-1-7	1.45717	0	0	Epithelial (malignant)	Other	-7.5047	-6.45703
GCCAGCATCGTGTGAT-1-7	2.41535	0	0	Epithelial (malignant)	Other	-5.51298	-6.43481
GGGCCATCAAAGTATG-1-7	0	2.41257	0	Epithelial (malignant)	Other	-1.15915	-3.81485
TTACGCCGTACAATAG-1-7	3.56871	1.49225	0	Epithelial (malignant)	Other	-3.09547	-6.96099
CTTCTAAGTTCCAAAC-1-7	1.51621	0	0	Epithelial (malignant)	Other	-2.24629	-5.74883
TCGTGGGCAAGGTCTT-1-7	2.50576	0	0	Epithelial (malignant)	Other	-1.76342	-5.92141
ATGCGATCAACACACT-1-7	2.77705	0	0	Epithelial (malignant)	Other	-0.898959	-2.69148
ACCACAACAGTCACGC-1-7	3.16626	0	0	Epithelial (malignant)	Other	-3.38393	-6.72402
CCGGTAGGTGTCCGGT-1-7	1.59394	0	0	Epithelial (malignant)	Other	-2.02421	-6.75802
CCTACGTGTCTAGTGT-1-7	0	0	0	Epithelial (malignant)	Other	-1.06086	-2.29632
ACAGGGAGTACTGGGA-1-7	1.65649	0	0	Epithelial (malignant)	Other	-1.936	-6.58161
TCATTACCACCCGTAG-1-7	2.91476	0	0	Epithelial (malignant)	Other	-4.1969	1.04636
TTGATGGAGCGTGAAC-1-7	0	0	0	Epithelial (malignant)	Other	-4.98667	2.17107
CGAGTGCCAACACTAC-1-7	1.71859	0	0	Epithelial (malignant)	Other	-8.43814	-5.6187
AGGTCATAGCGACTGA-1-7	0	0	0	Epithelial (malignant)	Other	-8.50376	-5.32872
CCACGTTCACCTGCGA-1-7	1.75048	0	0	Epithelial (malignant)	Other	0.659131	-3.61251
ACATCGAGTGTCTTGA-1-7	0	0	0	Epithelial (malignant)	Other	-5.80487	2.95474
CTACCTGCACTCAAGT-1-7	0	0	0	Epithelial (malignant)	Other	1.5218	-3.01553
ATACCGACAGAGTAAT-1-7	1.75958	0	0	Epithelial (malignant)	Other	-2.70931	-6.66741
GTTCTATCACGAAGAC-1-7	1.76398	0	0	Epithelial (malignant)	Other	-1.50107	-6.30661
CGAAGTTCATTGAAGA-1-7	1.7876	0	0	Epithelial (malignant)	Other	-0.980656	-2.36733
AAAGGGCGTTCCGTTC-1-7	0	0	0	Epithelial (malignant)	Other	-3.03279	-3.68129
GTGGTTATCATTTACC-1-7	2.40245	0	0	Epithelial (malignant)	Other	-5.43228	2.63317
ATCCTATAGGCTATCT-1-7	0	0	0	Epithelial (malignant)	Other	-0.733751	-4.75394
ATCACGATCATAGGCT-1-7	3.05217	1.79846	0	Epithelial (malignant)	Other	-8.39973	-5.65742
TACCCACAGGTGGCTA-1-7	3.48265	0	0	Epithelial (malignant)	Other	-4.36498	-7.4548
CGAGAAGAGCCATTCA-1-7	0	0	0	Epithelial (malignant)	Other	-1.26278	1.90652
TCACGCTTCGTTGCCT-1-7	0	0	0	Epithelial (malignant)	Other	-5.80462	3.28208
CCTCCTCCAAGAATAC-1-7	0	0	0	Epithelial (malignant)	Other	0.271627	-3.24737
GTTCCGTAGCATCCCG-1-7	2.54344	0	0	Epithelial (malignant)	Other	-3.87559	-7.06995
GTCAGCGCAGAGTGTG-1-7	0	0	0	Epithelial (malignant)	Other	-6.64632	0.972499
ATTTACCCACCTGCAG-1-7	1.98424	0	0	Epithelial (malignant)	Other	-1.23785	-2.32751
GCGAGAACACCCTGAG-1-7	2.62675	0	0	Epithelial (malignant)	Other	-1.58161	-6.2427
GCAACCGTCATTCACT-1-7	4.18803	0	0	Epithelial (malignant)	Other	-1.76699	-5.9603
GGCAGTCTCCCGGTAG-1-7	0	2.01179	0	Epithelial (malignant)	Other	-8.77829	-4.97748
ATCGTAGTCCGATTAG-1-7	2.04387	0	0	Epithelial (malignant)	Other	-0.722723	-4.48594
GCTGGGTGTCGCTTAA-1-7	2.06944	0	0	Epithelial (malignant)	Other	-0.465018	-3.11463
GGGTGTCGTAGGTACG-1-7	0	0	0	Epithelial (malignant)	Other	-8.84568	-5.3148
TGGATGTAGATGTTCC-1-7	2.08286	0	0	Epithelial (malignant)	Other	-8.82288	-5.59619
TGGTTAGAGAATTGCA-1-7	0	0	0	Epithelial (malignant)	Other	2.06571	-3.12925
GTGTCCTCAATTGTGC-1-7	0	0	0	Epithelial (malignant)	Other	-8.70777	-5.21056
TTCCTCTCACCTGCGA-1-7	0	0	0	Epithelial (malignant)	Other	-8.37489	-4.95847
CGCAGGTTCCACGTCT-1-7	0	0	0	Epithelial (malignant)	Other	-1.66109	-4.11406
AACGGGAAGTGGAAGA-1-7	2.13567	0	0	Epithelial (malignant)	Other	-6.58194	0.881767
CAGAGCCGTACTCGAT-1-7	2.77001	0	0	Epithelial (malignant)	Other	-1.26599	-4.94791
ATAGGCTTCAGCATTG-1-7	0	0	0	Epithelial (malignant)	Other	-8.85183	-4.99726
TCCGGGATCGCATTGA-1-7	3.84517	2.15499	0	Epithelial (malignant)	Other	-3.04282	-4.76344
AGTCTCCGTCCGACGT-1-7	0	0	0	Epithelial (malignant)	Other	2.19702	-2.76684
GTTGTCCTCAGAACCT-1-7	0	0	0	Epithelial (malignant)	Other	-5.8275	3.15528
GTAGTACTCCGACAGC-1-7	0	0	0	Epithelial (malignant)	Other	2.1186	-3.0755
AGTCAACTCTGAATCG-1-7	2.81828	0	0	Epithelial (malignant)	Other	-8.13455	-5.26947
CTCATTAGTCTCAAGT-1-7	0	0	0	Epithelial (malignant)	Other	-7.62536	-4.06854
ACGATGTAGGTGCTAG-1-7	3.27508	0	0	Epithelial (malignant)	Other	-2.21244	-3.39346
CAGCAATGTGTTGCCG-1-7	0	0	0	Epithelial (malignant)	Other	2.26251	-2.72381
CTCATGCTCACACGAT-1-7	3.58425	0	0	Epithelial (malignant)	Other	-2.30324	-3.94842
GGCACGTCACAGCCTG-1-7	2.28346	0	0	Epithelial (malignant)	Other	-3.26143	-3.97746
TGTTCATCATCGGATT-1-7	0	0	0	Epithelial (malignant)	Other	-6.22293	-5.42826
TTTCAGTCAATTGAAG-1-7	2.9531	0	0	Epithelial (malignant)	Other	-2.07866	-6.12499
ATGGGTTCATGGGCAA-1-7	0	0	0	Epithelial (malignant)	Other	-0.385402	-3.23276
TGGATCATCGCAACAT-1-7	0	0	0	Epithelial (malignant)	Other	-3.29274	0.428376
ACGTACAGTGTGTGGA-1-7	0	0	0	Epithelial (malignant)	Other	-3.63648	-4.60803
TGCACGGCAGGTACGA-1-7	2.36405	0	0	Epithelial (malignant)	Other	6.02967	7.15179
CAGGGCTCAGCACCCA-1-7	0	0	0	Epithelial (malignant)	Other	-3.69072	-4.16198
TCGGTCTAGCTCTGTA-1-7	0	0	0	Epithelial (malignant)	Other	-8.48554	-5.6192
AGGATAATCGGCTGAC-1-7	2.36318	0	0	Epithelial (malignant)	Other	-0.878785	-2.3624
CGCCATTGTCGGAACA-1-7	0	2.91188	0	Epithelial (malignant)	Other	1.90891	-3.13508
GGTAACTTCCTCTCGA-1-7	3.02754	0	0	Epithelial (malignant)	Other	-6.76874	1.0369
AGGTCATTCGCAGTTA-1-7	0	0	0	Epithelial (malignant)	Other	-3.50725	0.730271
TCGGGCAAGCGTGAAC-1-7	0	2.37813	0	Epithelial (malignant)	Other	-8.80519	-5.0522
CTTAGGATCTTCCCAG-1-7	0	0	0	Epithelial (malignant)	Other	-0.977435	-2.05697
TCGCACTAGATGATTG-1-7	0	0	0	Epithelial (malignant)	Other	-6.91078	-3.8846
TCTGGCTCAGAGTCTT-1-7	0	0	0	Epithelial (malignant)	Other	-4.67605	2.55346
AGCCAGCTCTTTCCAA-1-7	0	0	0	Epithelial (malignant)	Other	-6.6224	1.49338
CTCCACAAGTCCTACA-1-7	0	0	0	Epithelial (malignant)	Other	-6.50799	1.86116
ATACCTTTCTATCGCC-1-7	2.42845	0	0	Epithelial (malignant)	Other	-2.0753	-6.42662
CTACCCAGTCCACACG-1-7	0	0	0	Epithelial (malignant)	Other	-8.51346	-5.44583
TGCATCCCAATGCAAA-1-7	3.11375	0	0	Epithelial (malignant)	Other	-1.24873	-2.25288
CAAGGCCTCGGCGCAT-1-8	0.706979	0	2.97049	Epithelial (malignant)	CRT	-1.43686	-3.98396
TACTCGCTCCCATTAT-1-8	1.18784	0	1.9021	Epithelial (malignant)	CRT	-1.27769	-3.97097
CTCGGAGGTCGCTTCT-1-8	0.826518	0	2.42328	Epithelial (malignant)	CRT	0.5729	-4.23594
TAAGTGCGTATAATGG-1-8	2.61563	0.818717	1.26276	Epithelial (malignant)	CRT	-2.50005	-5.4416
TGAGCATGTTCCACTC-1-8	0	0	2.02298	Epithelial (malignant)	CRT	-1.33422	-6.30005
ACTGATGTCAACGGGA-1-8	0	1.1489	2.01011	Epithelial (malignant)	CRT	1.23549	-3.73612
GCTTGAATCGGCGCTA-1-8	1.30425	0.851203	2.66894	Epithelial (malignant)	CRT	-1.1103	-5.02129
GTACTTTAGCGCCTCA-1-8	0.864976	0	2.86217	Epithelial (malignant)	CRT	-1.22558	-5.69535
AGTCTTTCACGACGAA-1-8	0.883039	0.883039	3.27821	Epithelial (malignant)	CRT	0.301239	-4.38483
GGAAAGCTCACCAGGC-1-8	0.89017	0.89017	3.11499	Epithelial (malignant)	CRT	-1.15153	-4.26208
GTCAAGTCACGGCCAT-1-8	1.38908	0	2.6776	Epithelial (malignant)	CRT	-1.10727	-4.47828
CGGACTGCAGGATCGA-1-8	1.95453	0	0	Epithelial (malignant)	CRT	-1.81071	-3.69257
ACATGGTTCGCCTGTT-1-8	1.42325	0.945966	0	Epithelial (malignant)	CRT	-1.05001	-4.91958
TGGGAAGCAAGCGATG-1-8	0	1.49937	2.5784	Epithelial (malignant)	CRT	1.44831	-3.18349
GACGTGCTCACCATAG-1-8	0	1.00886	0	Epithelial (malignant)	CRT	1.00415	-3.61726
CCTTCCCTCGCAAACT-1-8	2.04402	1.47265	2.78028	Epithelial (malignant)	CRT	-1.05509	-5.00543
CGTCTACTCCTCATTA-1-8	1.87906	1.04701	1.04701	Epithelial (malignant)	CRT	-1.3311	-6.29703
CGTAGGCGTGTTTGTG-1-8	0	1.05463	0	Epithelial (malignant)	CRT	-1.46217	-3.54104
TGTGGTATCGGACAAG-1-8	0	1.69659	0	Epithelial (malignant)	CRT	-1.48883	-6.0526
TGCACCTCAAGGTTCT-1-8	0	0	0	Epithelial (malignant)	CRT	-2.40975	-6.10686
CGGCTAGGTATAGGGC-1-8	0	0	4.4504	Epithelial (malignant)	CRT	-1.1704	-4.83425
CAGGTGCAGAGCTGGT-1-8	1.23918	2.12326	1.23918	Epithelial (malignant)	CRT	-1.32819	-6.24976
ATCCACCCAGTTCATG-1-8	0	0	1.79364	Epithelial (malignant)	CRT	-1.28083	-6.39732
ATCACGACACATCCAA-1-8	1.83006	0	3.62806	Epithelial (malignant)	CRT	-1.34005	-4.28156
GGAACTTGTTATGCGT-1-8	0	0	0	Epithelial (malignant)	CRT	-2.33617	-5.55284
AAATGCCAGTGTGAAT-1-8	0	1.37456	1.37456	Epithelial (malignant)	CRT	-1.19957	-6.36678
GTACTCCGTCGGGTCT-1-8	1.39407	0	2.31191	Epithelial (malignant)	CRT	-1.38903	-6.19459
GATCGCGGTGACTACT-1-8	2.34934	1.42541	0	Epithelial (malignant)	CRT	-1.42046	-4.49485
GGGACCTTCTATGTGG-1-8	0	2.1476	0	Epithelial (malignant)	CRT	-1.19513	-6.42066
CCAGCGAAGTAGTGCG-1-8	0	0	0	Epithelial (malignant)	CRT	-2.99981	-6.32306
TCGAGGCGTAAATGTG-1-8	1.7692	0	2.37326	Epithelial (malignant)	CRT	-1.3751	-4.09785
GAATAAGTCCACGCAG-1-8	2.77635	0	0	Epithelial (malignant)	CRT	-2.23826	-5.98793
CAGATCATCAGTTAGC-1-8	0	0	0	Epithelial (malignant)	CRT	2.25748	-2.76743
ACGAGGACAAGTACCT-1-8	0	0	0	Epithelial (malignant)	CRT	1.96107	-2.6853
TCTTCGGCATCGGACC-1-8	0	0	0	Epithelial (malignant)	CRT	1.82465	-2.78563
TCGTAGATCTGAAAGA-1-8	0	0	0	Epithelial (malignant)	CRT	-4.26804	1.97282
GTGCAGCGTAGGAGTC-1-8	0	0	0	Epithelial (malignant)	CRT	1.76525	-2.52677
AGCGTATCACCAGGCT-1-8	2.04329	0	0	Epithelial (malignant)	CRT	-2.69168	-6.19064
GATGAGGGTACGCACC-1-8	0	2.15972	0	Epithelial (malignant)	CRT	-1.50092	-6.31456
GAGTCCGGTTGGTAAA-1-8	0	0	0	Epithelial (malignant)	CRT	1.69709	-2.60192
CAGCAGCCAGGACCCT-1-8	0	0	0	Epithelial (malignant)	CRT	2.16246	-2.58756
AGTAGTCTCAGTACGT-1-8	0	0	0	Epithelial (malignant)	CRT	2.24329	-2.65458
ACACTGACAAGTCTGT-1-8	3.75913	0	3.26372	Epithelial (malignant)	CRT	-1.96653	-5.93618
ATAAGAGTCACTCTTA-1-8	0	0	0	Epithelial (malignant)	CRT	1.92352	-3.07855
CATGACAAGCGATAGC-1-8	0	0	0	Epithelial (malignant)	CRT	1.95341	-2.70567
CCCTCCTGTACCATCA-1-8	0	0	0	Epithelial (malignant)	CRT	1.80406	-2.46317
AACGTTGTCCCAGGTG-1-8	0	0	0	Epithelial (malignant)	CRT	0.456205	-1.91917
AGGTCATAGGTAAACT-1-8	0	0	0	Epithelial (malignant)	CRT	0.363728	-1.82069
TGTGGTAGTGAGTGAC-1-8	0	0	0	Epithelial (malignant)	CRT	2.02406	-2.49834
AACTCAGCACGTCAGC-1-8	0	0	0	Epithelial (malignant)	CRT	1.59641	-2.28913
TTGACTTCAGGTCCAC-1-8	0	0	0	Epithelial (malignant)	CRT	1.45613	-2.97735
GCAGTTAAGCGATGAC-1-8	0	0	0	Epithelial (malignant)	CRT	1.48496	-3.3874
GGGTTGCAGCGAGAAA-1-8	0	0	0	Epithelial (malignant)	CRT	1.50201	-2.31762
CAGGTGCGTATCGCAT-1-8	0	0	0	Epithelial (malignant)	CRT	1.70687	-2.63806
AAAGTAGTCAAACAAG-1-8	0	0	2.78915	Epithelial (malignant)	CRT	-1.39367	-5.89981
GCATGATTCGGTTAAC-1-8	0	0	0	Epithelial (malignant)	CRT	-1.78729	-6.64498
GGAATAAGTGAAAGAG-1-8	0	0	3.90127	Epithelial (malignant)	CRT	-1.46694	-5.40635
GACGCGTGTCTAAAGA-1-8	0	0	0	Epithelial (malignant)	CRT	1.96748	-2.57942
CACATAGTCCCATTAT-1-8	0	0	0	Epithelial (malignant)	CRT	1.68355	-2.4989
CAGGTGCCATGCCACG-1-8	0	0	0	Epithelial (malignant)	CRT	1.22072	-2.42218
CCAGCGAGTAAATGAC-1-8	2.9945	0	2.9945	Epithelial (malignant)	CRT	-1.16382	-5.47783
AGAGCTTAGAGGGATA-1-8	0	0	0	Epithelial (malignant)	CRT	1.84717	-2.67846
TTAACTCGTAGGGACT-1-8	0	0	0	Epithelial (malignant)	CRT	1.7794	-2.60209
CACAAACCATTAGCCA-1-8	0	0	0	Epithelial (malignant)	CRT	1.25308	-2.79923
CCTAGCTCACCAGGCT-1-8	0	0	0	Epithelial (malignant)	CRT	0.674157	-2.22808
CATCGAATCATTTGGG-1-8	0	0	0	Epithelial (malignant)	CRT	1.66035	-3.12802
TTCCCAGTCTTGGGTA-1-8	0	0	0	Epithelial (malignant)	CRT	1.50491	-2.53161
CACAGGCTCACAGGCC-1-8	0	0	0	Epithelial (malignant)	CRT	1.14319	-2.87555
AACTTTCCATCTGGTA-1-8	0	0	0	Epithelial (malignant)	CRT	0.842158	-2.04076
TACTCGCCAAGCTGGA-1-8	0	0	0	Epithelial (malignant)	CRT	1.63861	-3.08013
ATTATCCAGTGTACCT-1-8	0	0	0	Epithelial (malignant)	CRT	0.0353851	-1.99878
ATCATGGCAGTGGGAT-1-8	0	0	0	Epithelial (malignant)	CRT	1.45736	-2.19402
TCTTCGGGTCCTGCTT-1-8	0	0	0	Epithelial (malignant)	CRT	-3.70139	2.74873
TCAGGATGTCCAGTTA-1-8	0	0	0	Epithelial (malignant)	CRT	0.970395	-2.55475
GTTTCTACAGTAAGAT-1-8	0	0	0	Epithelial (malignant)	CRT	-4.79569	3.19513
TGTGGTACAAAGTCAA-1-8	0	0	0	Epithelial (malignant)	CRT	0.413959	-1.7649
TAGTGGTAGACAGACC-1-8	0	0	0	Epithelial (malignant)	CRT	-0.147019	-2.17277
AAAGCAAAGTGTCCCG-1-8	0	0	0	Epithelial (malignant)	CRT	0.393017	-2.65302
CCCTCCTAGTACACCT-1-8	0	0	0	Epithelial (malignant)	CRT	-4.53936	1.0851
AATCGGTAGGCCGAAT-1-8	0	0	0	Epithelial (malignant)	CRT	-4.42769	3.76351
ACTTGTTCATTCTTAC-1-8	0	0	0	Epithelial (malignant)	CRT	-1.32318	-6.45874
TCGGTAATCCTGCTTG-1-8	0	0	0	Epithelial (malignant)	CRT	-0.226851	-1.98006
TGGACGCTCTCAAACG-1-8	0	0	0	Epithelial (malignant)	CRT	0.514342	-1.58816
GGTATTGAGTAGCCGA-1-8	0	0	0	Epithelial (malignant)	CRT	0.905915	-1.79884
ACGAGCCCAATTGCTG-1-8	0	0	0	Epithelial (malignant)	CRT	1.64905	-2.51113
CCGGGTAGTAAGCGGT-1-9	1.64357	0.714618	0	Epithelial (malignant)	Other	-0.757851	-6.33162
CAAGGGAGTGCTGCAC-1-9	1.87843	0.746047	0	Epithelial (malignant)	Other	-0.926899	-6.53669
TTTCGATAGCACGTCC-1-9	0	0	0	Epithelial (malignant)	Other	-0.943635	-6.28735
ATGACCACATCTCAAG-1-9	1.87632	0	0	Epithelial (malignant)	Other	-0.966397	-5.2249
TCAGTCCGTGGTCTAT-1-9	0	0	0	Epithelial (malignant)	Other	-0.279281	-4.80717
AACCTGACAGGAGGAG-1-9	1.87504	0.867211	0	Epithelial (malignant)	Other	-0.960497	-6.17934
TGCATGAGTCTGTAGT-1-9	2.5323	1.91563	0	Epithelial (malignant)	Other	-0.851992	-6.03885
TCCGTGTGTATGCGTT-1-9	2.46324	0	1.72349	Epithelial (malignant)	Other	-0.852594	-6.17977
CACTGAAAGACTACGG-1-9	0	0.961958	0	Epithelial (malignant)	Other	-1.04013	-4.59653
CAGATACTCGTCAACA-1-9	2.02011	0	0	Epithelial (malignant)	Other	-0.81665	-6.29381
TAAGTCGTCGCAGTGC-1-9	1.52136	1.02577	0	Epithelial (malignant)	Other	-0.762415	-6.25818
CTTCGGTCATGACTTG-1-9	1.99606	0	1.13783	Epithelial (malignant)	Other	-1.77547	-7.56893
TCATGTTCACACACTA-1-9	2.0248	1.1605	0	Epithelial (malignant)	Other	-0.924779	-5.54819
CAGGCCAAGTCACTCA-1-9	3.71618	1.30123	0	Epithelial (malignant)	Other	-2.14573	-5.32523
CGATGCGAGAGCAAGA-1-9	3.66839	0	2.21739	Epithelial (malignant)	Other	-0.777203	-6.23838
TCTGTCGAGCACACCC-1-9	2.83171	0	0	Epithelial (malignant)	Other	-0.941612	-6.2505
GACATCAGTATGTCTG-1-9	1.6253	2.21484	0	Epithelial (malignant)	Other	0.0863373	-4.54968
GGGAGATTCAGGACGA-1-9	2.55067	0	0	Epithelial (malignant)	Other	-2.48788	-6.34039
GGGCGTTGTATCTCTT-1-9	3.35121	1.59613	0	Epithelial (malignant)	Other	-0.811047	-6.21566
GATGCTACATTGACCA-1-9	0	0	0	Epithelial (malignant)	Other	-0.641446	-4.82313
GGGATCCAGAGTCTTC-1-9	1.91551	0	0	Epithelial (malignant)	Other	0.672718	-3.61377
TTGATGGGTTACACAC-1-9	1.87049	0	0	Epithelial (malignant)	Other	-1.13719	-6.25709
CATGCTCAGAGCATCG-1-9	0	2.51059	0	Epithelial (malignant)	Other	-0.946741	-6.28448
AGAAATGCACGCGCTA-1-9	3.18476	0	0	Epithelial (malignant)	Other	-3.5095	-6.69972
AAAGGTACACCTCGTT-1-9	0	0	0	Epithelial (malignant)	Other	-0.398965	-4.45171
TGGGATTAGAGGTTAT-1-9	0	0	0	Epithelial (malignant)	Other	-8.29918	-4.73097
AGAGAATTCTACTGAG-1-9	0	0	0	Epithelial (malignant)	Other	0.347524	-4.45432
ATTTCACGTAAGGCTG-1-9	0	0	2.35364	Epithelial (malignant)	Other	0.499228	-4.17712
GGGCCATTCTCATGGA-1-9	2.23807	0	0	Epithelial (malignant)	Other	-1.01606	-6.17409
ATCTTCACAAGCTGTT-1-9	0	0	0	Epithelial (malignant)	Other	0.142689	-3.93543
TCACGGGCACTGCGAC-1-9	0	0	0	Epithelial (malignant)	Other	-1.2106	-5.07588
GTCTTTACACTACAGT-1-9	0	0	0	Epithelial (malignant)	Other	-1.95661	-5.12783
CCGGTAGAGTCTTCCC-1-9	0	0	2.57872	Epithelial (malignant)	Other	0.661604	-3.54176
AGGGTCCAGTTACGTC-1-9	0	0	0	Epithelial (malignant)	Other	-2.27395	-5.45747
GCTGGGTGTCCAGAAG-1-9	2.43128	0	0	Epithelial (malignant)	Other	-4.73294	-6.19361
TGTGCGGCACCAGGTC-1-9	0	0	0	Epithelial (malignant)	Other	1.86385	-3.05095
ATTGTTCCACAAAGCG-1-9	0	0	0	Epithelial (malignant)	Other	1.34426	-2.94278
ACACGCGCAAGGGCAT-1-9	0	0	0	Epithelial (malignant)	Other	1.40891	-3.15961
GTGGGAATCACCGGTG-1-9	0	0	0	Epithelial (malignant)	Other	1.54252	-2.52569
ACCTGAAAGTGGATTA-1-9	0	0	0	Epithelial (malignant)	Other	-1.13463	-4.02338
CTGCAGGTCGCGTGCA-1-9	0	0	0	Epithelial (malignant)	Other	1.98743	-2.88338
CACTTCGAGGTGAGAA-1-9	0	0	0	Epithelial (malignant)	Other	-0.0780803	-3.45695
GGTTGTAAGTGATAGT-1-9	0	0	0	Epithelial (malignant)	Other	1.9673	-2.70665
GCTTTCGGTGGCATCC-1-9	0	0	0	Epithelial (malignant)	Other	-3.0561	1.67686
AAGACCTCACACCGCA-1-11	1.61321	0	0.695505	Epithelial (malignant)	CRT	-0.572205	-4.87418
GTTCATTCACTGCCAG-1-11	1.38983	0	0.695505	Epithelial (malignant)	CRT	-3.87495	-4.42637
CCCAATCAGGCTAGAC-1-11	1.96115	0.702065	1.11049	Epithelial (malignant)	CRT	0.0573528	-4.2387
ATTACTCGTGAACCTT-1-11	2.42497	0.708127	2.91848	Epithelial (malignant)	CRT	-0.944596	-4.024
TTCTCCTAGGATGGAA-1-11	2.67682	0.71366	0.71366	Epithelial (malignant)	CRT	-1.31553	-4.29479
AAATGCCTCGCAAGCC-1-11	0	0	3.0241	Epithelial (malignant)	CRT	0.158147	-4.09914
CATTCGCTCAGTTTGG-1-11	2.34308	0.715845	1.82931	Epithelial (malignant)	CRT	-2.66464	-6.33337
GTATCTTCACGGATAG-1-11	2.23406	0.714032	1.12636	Epithelial (malignant)	CRT	-0.624056	-5.06186
GCACTCTTCGCGTTTC-1-11	0	0	1.83089	Epithelial (malignant)	CRT	0.432055	-4.45502
CAGGTGCAGATCCGAG-1-11	2.53135	0.718745	1.65009	Epithelial (malignant)	CRT	-0.550117	-4.36959
GTAGTCATCATGCTCC-1-11	1.84197	0	2.45255	Epithelial (malignant)	CRT	-2.37733	-4.19373
TGAGGGATCCTCAATT-1-11	2.35835	0.724509	1.8435	Epithelial (malignant)	CRT	-1.22263	-5.02711
CCTACCAGTTCGTCTC-1-11	2.77665	0	1.44179	Epithelial (malignant)	CRT	-3.62563	-5.85343
CTCGAGGGTCTCCCTA-1-11	2.70241	0.727758	0	Epithelial (malignant)	CRT	-1.87623	-5.94897
CCTCAGTCACGAGAGT-1-11	1.86938	0	0	Epithelial (malignant)	CRT	-3.63709	-5.40653
GTTCGGGTCCTGTAGA-1-11	2.28178	0	0.741587	Epithelial (malignant)	CRT	-1.78764	-5.84255
GTAACTGAGTTTGCGT-1-11	1.69134	0.745115	2.73352	Epithelial (malignant)	CRT	-1.24736	-5.24935
CATTATCGTCCGAATT-1-11	1.47114	0	0	Epithelial (malignant)	CRT	-2.22218	-4.50085
CTGCGGACAAGGTGTG-1-11	1.89381	0.755616	0.755616	Epithelial (malignant)	CRT	-1.86824	-3.64229
CAACCAATCAGAGGTG-1-11	1.18287	1.4806	0	Epithelial (malignant)	CRT	-0.714863	-3.8522
AGGCCACGTCGGATCC-1-11	0.758743	0	2.19156	Epithelial (malignant)	CRT	0.140872	-3.4649
TCAGCAATCTGTACGA-1-11	0	0	2.54311	Epithelial (malignant)	CRT	-3.50463	-4.28917
CAAGATCGTAGCGTGA-1-11	0	1.20246	1.73282	Epithelial (malignant)	CRT	-0.191452	-3.85094
GGGATGAGTCTTCGTC-1-11	0	0	0.776752	Epithelial (malignant)	CRT	0.433346	-4.04521
CATCGGGTCATATCGG-1-11	1.51133	0	2.08759	Epithelial (malignant)	CRT	0.517105	-4.40678
CAAGAAATCAGAGCTT-1-11	0	0	1.21357	Epithelial (malignant)	CRT	-0.842492	-4.79285
GTTAAGCAGAACAATC-1-11	1.51381	0	1.21274	Epithelial (malignant)	CRT	-0.983253	-4.28765
TGATTTCTCGAACTGT-1-11	1.94594	1.2238	0.788479	Epithelial (malignant)	CRT	-3.14119	-5.81696
GATCTAGCACCGAATT-1-11	1.21958	0	3.11227	Epithelial (malignant)	CRT	-2.29003	0.0843646
AGCAGCCGTGGTCTCG-1-11	1.7565	0.787564	0	Epithelial (malignant)	CRT	-0.539442	-3.786
TGGCCAGTCCAGAGGA-1-11	1.23822	0	3.59779	Epithelial (malignant)	CRT	-3.25064	-5.20854
ATGAGGGCAATAAGCA-1-11	2.27201	0.80768	0	Epithelial (malignant)	CRT	-1.95072	-5.19628
ACGCCGATCCCTCAGT-1-11	2.40177	1.25581	0	Epithelial (malignant)	CRT	-3.02227	-6.42144
GAGTCCGCATTCCTGC-1-11	1.98815	0	0	Epithelial (malignant)	CRT	-3.6735	-5.90434
CCAATCCTCATTTGGG-1-11	2.40842	0	0.817373	Epithelial (malignant)	CRT	-2.54409	-4.47689
TGTGTTTGTTGACGTT-1-11	2.14172	0.811973	0	Epithelial (malignant)	CRT	-0.985631	-4.65601
GGTGCGTTCATGCTCC-1-11	2.28572	0.816174	1.98913	Epithelial (malignant)	CRT	-2.39062	-5.63839
CCCAGTTGTCTTCTCG-1-11	1.57261	0.821133	1.57261	Epithelial (malignant)	CRT	-3.89368	-4.55517
GACGCGTTCCTATTCA-1-11	1.99153	1.26149	0	Epithelial (malignant)	CRT	-4.58216	-6.52596
GGCTCGAAGTACTTGC-1-11	1.80639	0	0	Epithelial (malignant)	CRT	-3.66504	-1.93359
AGCGTATTCGCGATCG-1-11	1.81172	0	2.16119	Epithelial (malignant)	CRT	0.085893	-4.44247
CCGGGATAGCTAACTC-1-11	2.42609	0	1.81764	Epithelial (malignant)	CRT	-2.36815	-4.47144
GGGATGATCTCTTGAT-1-11	2.16985	0	0	Epithelial (malignant)	CRT	-3.21902	-2.1543
AAACGGGGTTAAGATG-1-11	2.53889	0	0.831245	Epithelial (malignant)	CRT	-4.57625	-5.83947
CACAAACGTCTCCACT-1-11	2.72959	0	0	Epithelial (malignant)	CRT	-4.04399	-6.23639
AGGGTGATCGTTGACA-1-11	1.58792	0	1.27974	Epithelial (malignant)	CRT	-2.74123	-5.63701
GAATGAAAGAGACGAA-1-11	3.34529	0.83433	0.83433	Epithelial (malignant)	CRT	-4.14127	-6.89377
TCAATCTCACTATCTT-1-11	2.44307	0.83878	1.83325	Epithelial (malignant)	CRT	-2.95905	-5.83179
CGAGAAGTCCACGAAT-1-11	1.29417	0.84328	2.03076	Epithelial (malignant)	CRT	-2.42864	-5.22924
CTCATTAGTCGGCATC-1-11	2.75029	1.29831	0	Epithelial (malignant)	CRT	-3.66226	-6.50433
TCATTTGAGACTTGAA-1-11	2.6737	0	0	Epithelial (malignant)	CRT	-2.88906	-6.58265
GGAAAGCAGTGCGATG-1-11	2.33117	0.84464	2.33117	Epithelial (malignant)	CRT	-1.01831	-5.25116
GCGCGATCACAGGCCT-1-11	2.96723	0	0	Epithelial (malignant)	CRT	-0.721332	-5.00249
TACGGGCCAATCAGAA-1-11	2.48891	0	0	Epithelial (malignant)	CRT	-3.28713	-5.74997
CACCACTCACTAAGTC-1-11	1.87504	0	0	Epithelial (malignant)	CRT	-2.68903	-4.59907
GCTCTGTAGTTTGCGT-1-11	2.06067	0	0	Epithelial (malignant)	CRT	-3.96312	-6.1741
CGCGGTAAGTCTTGCA-1-11	2.22336	0	2.06246	Epithelial (malignant)	CRT	-0.204984	-4.77156
CAGCATAAGCCCAGCT-1-11	1.63488	0	2.48576	Epithelial (malignant)	CRT	-2.34481	-5.04391
ACGAGCCGTTCGAATC-1-11	1.33902	0	0.878654	Epithelial (malignant)	CRT	-2.47669	-4.68501
CCCAATCAGAAACGAG-1-11	2.60656	0.873258	0	Epithelial (malignant)	CRT	-3.79618	-5.98491
CTTACCGGTGCGAAAC-1-11	2.49719	0	0	Epithelial (malignant)	CRT	-2.2587	-5.51467
TCAGCTCAGAGACGAA-1-11	2.89666	0	0	Epithelial (malignant)	CRT	-1.30423	-5.15878
TTGCGTCCACCTTGTC-1-11	2.27729	0	2.27729	Epithelial (malignant)	CRT	-3.5247	-5.56111
CGCGTTTGTCTCTCTG-1-11	0	0	1.90741	Epithelial (malignant)	CRT	-0.367557	-3.79757
GGCTCGAAGTGCGATG-1-11	0	0	1.36309	Epithelial (malignant)	CRT	-3.39006	-5.56871
GCTTCCAAGTCCTCCT-1-11	0.893483	0.893483	0	Epithelial (malignant)	CRT	-4.06037	-5.72702
TTCTACATCAACTCTT-1-11	1.36374	0	2.11348	Epithelial (malignant)	CRT	-1.55178	-3.99054
GGGCACTGTGCATCTA-1-11	2.2865	0	0.905596	Epithelial (malignant)	CRT	-4.33971	-4.1627
CAGCCGACACCGAAAG-1-11	1.92708	0.903145	1.36984	Epithelial (malignant)	CRT	-2.0205	-3.93281
ATCGAGTCAGTTCCCT-1-11	0.90123	1.36743	0	Epithelial (malignant)	CRT	-3.58346	-4.07564
GTACTCCGTTCGGGCT-1-11	0.896307	0	3.18671	Epithelial (malignant)	CRT	-4.50038	-4.04207
TTTCCTCAGTCAAGGC-1-11	0.902622	0	1.36918	Epithelial (malignant)	CRT	-1.83842	-4.2917
CCAATCCGTTTCGCTC-1-11	1.70877	0.919241	0.919241	Epithelial (malignant)	CRT	-3.02528	-5.02018
ACTTTCACAGTCAGAG-1-11	0	0	1.38671	Epithelial (malignant)	CRT	-0.813638	-5.00804
TGCGTGGTCATCTGCC-1-11	0	0.927198	2.15607	Epithelial (malignant)	CRT	-0.414414	-3.99015
TCTATTGCACATGTGT-1-11	1.71771	0	0	Epithelial (malignant)	CRT	-2.53408	-5.69994
GACCTGGAGTTATCGC-1-11	2.80812	0	0.939177	Epithelial (malignant)	CRT	-3.64805	-6.49996
CACATTTTCGAGCCCA-1-11	1.72804	1.72804	0.933427	Epithelial (malignant)	CRT	-1.68507	-5.24412
ATCCGAACAAGAGGCT-1-11	2.47897	0	0	Epithelial (malignant)	CRT	-2.69004	-6.00095
CGTGTAAAGGCTAGAC-1-11	0.939841	0	0	Epithelial (malignant)	CRT	-0.247262	-4.10598
CTCAGAAGTGAGGCTA-1-11	0.94318	0	0	Epithelial (malignant)	CRT	-1.97688	-5.62526
GCATGCGCACCGATAT-1-11	2.73123	0	0	Epithelial (malignant)	CRT	-3.42089	-5.70998
TTTCCTCAGGCAAAGA-1-11	0.948963	0.948963	3.7783	Epithelial (malignant)	CRT	-5.79372	-3.63733
GGCCGATCACTGAAGG-1-11	2.5194	0	0	Epithelial (malignant)	CRT	-3.63717	-2.8213
CGTGAGCGTATCAGTC-1-11	0	0	2.74143	Epithelial (malignant)	CRT	-1.18765	-3.3269
ATCTACTGTCACTTCC-1-11	2.21346	0	1.44902	Epithelial (malignant)	CRT	-1.89429	-4.26756
[truncated: 10,653 more rows]

## Sheet: EDF3b (panel4)
	CYP3A5	GATA6	KRT17	Level 1 Annotation	new_treatment	X_umap-0	X_umap-1
[truncated: 10,268 more rows]

[truncated: 3 more sheets: EDF3b (panel5), EDF3c, EDF3d]
