# Supplementary material for: Persister cell phenotypes contribute to poor patient outcomes after neoadjuvant chemotherapy in PDAC
Source: Nat Cancer. 2023 Sep 7;4(9):1362–81. doi: 10.1038/s43018-023-00628-6 (PMC10518256; doi:10.1038/s43018-023-00628-6)
Supplement: Supplementary file 15 — Statistical source data. [file 43018_2023_628_MOESM15_ESM.xlsx]

## Sheet: EDF5a
Top Panel
Heatmap
	HD6221	HD6253	HD7643	HD7603	HD5163	HD5521	HD6260	HD5410	HD5737	HD5517	HD7057	HD3954	HD5889	HD7451	HD4954	HD5457	HD6391	HD6933	HD6209	HD5629	HD4112	HD8005	HD6821	HD5811	HD5398	HD5919	HD6987	HD5794	HD5764	HD6056	HD5530	HD6157	HD6436	HD6240	HD6292	HD5179	HD7155	HD6483	HD6474	HD6346	HD6448	HD5788	HD6321	HD6196	HD6300	HD6726	HD6126
KRT6A	-1.26282	-0.390024	-0.781467	-0.702567	-1.98774	-0.812696	-0.432645	-0.710697	-0.0672177	-1.13492	1.0473	-0.705456	-1.60369	0.00396001	0.608092	-0.355139	0.852449	0.159789	0.290371	-0.0916098	0.208736	1.12449	0.156625	-0.686976	0.362686	0.800781	-0.491052	-1.94196	0.526336	-0.0632074	1.01251	-0.43137	-1.43758	0.111882	0.540168	1.0565	-1.90865	0.440117	0.553789	0.545823	0.538005	1.12959	1.45326	0.0881611	-0.291427	1.94221	2.73728
S100A2	-0.353576	0.335315	-0.61145	-0.500916	-1.1421	-0.163927	-0.338947	0.694966	0.377726	-0.496876	0.601389	-0.767	-1.01511	0.0810784	-0.615199	-0.294544	0.983915	-0.235705	-0.0405317	-0.168238	-1.60036	-0.00275558	0.609019	-0.760471	-0.647988	1.17753	1.7882	-1.60662	-0.555123	-1.36244	0.712818	-0.0719727	-2.00056	-0.749017	0.943851	0.524133	-0.560492	0.657117	-0.917393	-0.214008	1.64893	0.459152	0.621048	-0.870759	2.26302	1.75615	2.42871
KRT13	-0.662248	-1.0057	-0.619904	-0.575925	-0.596784	-0.470985	-0.716942	-0.330332	0.155835	-0.962754	0.531078	-0.214752	-0.737171	1.10186	-0.951017	0.163464	-0.365378	-0.664107	-0.520844	-0.721935	-1.55997	1.29644	0.352454	-0.738594	0.249124	0.700695	0.526837	-0.0682725	-0.364553	0.282798	2.25044	-1.78699	1.28765	-0.00678827	-0.576538	-0.0514599	1.41402	0.791084	-0.938045	0.44988	-0.75841	1.78824	-0.109573	-0.000114672	-0.55951	0.699204	3.59448
KRT17	-1.45604	-0.679847	0.0363851	-1.04901	-1.3444	-1.37567	0.713053	0.237849	0.00389909	-2.49103	1.24651	-0.266823	-0.492283	2.19028	-0.280047	0.00883468	0.356511	0.414253	0.609035	-0.933188	-0.0313079	0.626507	0.623813	-0.514052	0.964444	0.659862	0.803794	0.423891	-0.336799	-0.371373	-0.553769	-0.405762	-1.77032	0.469744	-0.295416	-0.421852	0.624658	-0.103788	-1.56512	0.204087	1.52269	0.346355	-0.0704201	-1.22967	0.996082	1.57856	2.37689
LY6D	-1.40398	-1.78318	-0.382075	-0.691312	-1.23669	-0.105203	-0.70617	-0.0178838	1.19774	-0.579588	0.359623	-0.103665	-1.91367	0.229595	-0.616201	0.187057	2.18781	0.43247	0.0801848	0.828372	-1.70794	0.328843	-0.147356	-1.22264	-1.30328	0.284441	0.328083	-0.276323	0.0375435	0.536387	0.357921	0.140114	-1.31728	-0.49815	1.1223	0.519639	0.857833	0.80317	-0.439337	-0.41619	-0.749444	1.09974	1.24416	1.20726	-0.785192	1.40227	2.63019
KRT7	-0.777063	-0.0457232	0.0681406	0.0284404	0.228114	0.0854291	0.380074	-0.228433	-0.34205	0.134127	0.436883	0.184822	-1.10554	0.876755	0.381361	-0.0557797	0.830566	0.596854	0.71548	0.666134	1.2177	1.17382	1.38609	-1.22312	1.1751	0.545169	1.58422	-1.64582	-0.552644	0.0174827	0.234873	-1.3146	-1.78531	0.800158	-1.09112	0.834825	1.28017	-0.603937	0.179725	-1.34312	0.664239	-1.89278	0.0768345	-0.894825	0.559936	0.739811	-3.18147
KRT5	-0.910698	-1.40802	-0.999942	-0.500694	-1.12417	-0.429396	-0.714714	0.053112	-0.600839	-1.16681	0.427986	0.227305	-0.0806035	-0.711568	0.142417	-0.786404	-1.07447	-0.52258	0.091371	-0.0651884	-1.89072	1.09051	-0.381029	-0.561121	-0.777449	0.881143	-0.963336	-0.697342	0.422469	0.358509	0.458713	0.969663	-0.818924	0.0545275	1.25003	0.745396	-1.39441	1.08557	0.220394	0.750391	0.472094	2.00959	1.39798	-0.0871995	0.668877	1.81278	3.0768
FAM83A	-1.48442	-1.3937	-0.749254	-0.331547	-1.48983	-0.629111	-1.83122	-0.0328676	-0.622124	0.621567	0.0112223	-0.634379	-2.99145	0.428513	0.258269	0.21983	1.05984	-0.231811	-0.320184	0.928218	1.18443	0.907033	0.91486	-0.314285	0.568376	-0.138636	0.92887	-1.58329	0.772594	-0.190914	0.821078	-0.243817	0.00685885	0.632928	-1.04308	1.41022	2.16936	0.0695877	-0.276157	4.94544e-05	-0.110146	0.756081	-0.46062	-0.0552353	-0.555218	1.07177	1.97174
CD109	-0.778004	-0.384041	-1.91934	-0.406162	-1.86938	0.109936	-0.633303	-1.43115	-0.0820758	0.894507	0.689814	-1.58589	-0.922013	0.147715	-0.260663	-1.46892	-0.984391	0.337236	-1.06778	0.167092	-0.151608	0.358743	0.596259	-0.292028	0.026336	-0.103611	-1.90943	-0.329505	0.12002	1.26297	1.66412	0.271017	-0.0962419	0.302796	-0.289272	1.4254	-1.57623	0.36475	0.678456	1.32585	1.92152	0.768124	0.851855	1.11549	0.276178	1.40754	1.45733
GAPDH	0.312077	1.18457	-0.144407	0.0162636	-1.6128	0.596068	-0.511761	0.545809	0.283506	-0.0858101	1.08151	-0.748953	-0.877615	0.776759	0.112473	0.00430032	1.79362	0.0396417	0.280627	0.749341	-0.115223	0.707674	-0.412949	-0.69535	0.779338	-0.213724	1.35578	-0.0811531	-0.785272	-0.589823	-0.316372	-2.07161	-2.15882	-0.788554	-1.49076	1.29874	1.24489	-1.03225	-0.760607	0.616715	-0.106086	-0.136897	-0.978192	-1.1743	-0.129081	2.72975	1.50892
CSTA	0.326606	-1.51685	-0.754726	1.56585	-1.13374	2.27363	-0.00639365	0.234592	0.304165	1.67449	0.67505	-0.955682	0.279221	0.54228	0.216489	-0.535947	-0.655978	-0.700569	-0.918107	0.79655	-1.23976	0.479883	0.109361	-0.333403	0.175607	1.34762	1.33174	-0.68496	-0.966136	-1.18921	-0.623797	-0.3841	-1.42216	-0.042773	0.359049	-0.589135	-1.48614	-0.388833	0.158985	0.0809193	-0.288158	0.479986	-0.340438	-0.538559	-0.130316	1.09839	3.31541
PTPN13	-1.42889	-2.27883	-1.31792	-1.01934	-0.190771	-1.72584	-0.292128	-0.960085	-0.682143	-0.832099	-0.821471	0.459812	-0.0191276	-0.647156	-0.622034	-1.14819	-2.09287	0.110575	0.000852204	-0.935712	-0.47159	-0.550543	0.469996	-0.0139422	-0.35932	0.0290099	-0.316529	0.400279	0.512864	0.456636	-0.13614	1.14731	1.02363	0.801888	0.210603	0.341756	1.12338	0.669677	0.899739	1.2382	0.709451	1.11017	1.07387	1.72609	0.722339	1.21074	2.4138
MTSS1	-1.97058	0.208234	-0.899878	-0.767822	0.847768	0.883639	-0.328793	-0.812537	0.128595	0.372148	-1.78851	0.39179	-0.217922	-0.930464	-0.457706	-0.808794	-2.62199	0.798563	-0.548728	-1.18569	0.778846	-0.852428	-0.573616	-0.629732	-0.518291	0.157291	-1.21407	0.584534	-0.030566	-0.372531	-1.07122	1.12366	1.05567	0.267819	0.712926	0.111338	1.5334	0.109539	0.960152	-0.136389	1.22554	1.43344	-0.298526	1.3804	1.14075	0.604519	2.22624
SPRR1B	-0.74195	-1.4817	-1.4817	-0.406417	-0.542485	-0.506588	-1.07061	-0.197622	0.34103	1.98549	0.390152	-0.00462816	-1.03803	0.199856	-0.0154267	0.200328	0.814345	2.15922	0.826496	-0.524668	-1.21857	1.88851	-0.431229	-0.457479	-0.68095	0.624865	2.43805	-0.869211	0.196727	0.0247065	-0.0567026	0.0310888	-1.4817	0.247239	-0.428619	-0.703191	-0.86956	-0.494375	0.273095	0.0573611	-0.346561	1.25322	-0.763898	0.0652745	0.170997	-0.218899	2.84471
SLC2A1	-0.0694059	0.957962	-0.612647	0.497696	-0.624967	0.318842	-0.459732	0.824906	0.718674	0.0989273	1.23592	-1.58269	-2.0866	-0.357161	-0.897372	0.00479356	2.58324	-0.339086	0.520581	0.485371	-0.228959	0.667289	0.992656	-0.152437	0.275151	0.457524	0.343464	-0.435806	0.13226	-0.441255	1.18298	-1.51489	-1.67857	-0.0793392	-1.26044	1.52846	0.507296	-1.08986	-0.671855	0.91547	-0.687331	-0.333473	-0.83402	-2.04287	0.107525	1.34049	1.78329
CAV1	-2.49058	-0.780182	-1.03054	-0.408256	-0.99357	-2.29482	-0.0553766	0.00635481	-0.311716	-0.414053	-0.400377	-0.490194	0.408518	-0.141546	-0.949204	-1.48377	0.896943	-0.285611	-0.800339	-0.864249	-1.38683	-0.29212	-0.410926	-0.166398	-0.71999	0.508678	0.356715	-0.132037	-0.73932	-0.403371	0.611386	1.07428	0.737701	1.00856	0.231556	1.53852	2.79382	1.09644	0.847179	0.560018	0.673157	0.0533131	0.392555	1.30942	0.957644	1.24406	1.13854
EMP1	-2.0552	-2.09239	-1.08467	-1.18836	-0.946808	-2.34063	0.29073	-0.55023	0.536124	-0.0583048	0.185462	-1.50027	0.631759	-0.117039	0.182835	0.195675	2.1118	-0.286209	-0.727357	-0.676287	-0.844595	0.256973	-0.363296	-0.6926	0.210924	0.131728	-0.138784	-0.323522	-0.340306	0.0581976	-0.224079	1.1611	0.46372	0.775519	-0.263447	-0.272837	1.43264	1.95501	0.667129	0.514872	0.283975	-0.33718	-0.285154	0.970315	1.16532	1.66032	1.86743
SEMA3C	-0.904006	-1.88647	-1.93826	-1.11545	-1.72215	-0.107298	-0.0844768	-1.22207	0.0251047	0.733203	0.0305059	-1.20464	-0.922669	-0.432572	0.662372	-0.624547	-0.313154	-0.355679	-0.9158	-0.871735	-0.653503	0.3849	-0.32173	0.163006	-1.017	0.503474	-1.08439	0.774668	0.0396382	0.329548	0.240945	1.06637	-0.361002	0.951744	-0.543455	-0.353049	1.8113	1.2243	0.502361	1.49215	1.04927	-0.00179834	0.434098	2.27219	1.68884	1.44724	1.12969
DHRS9	0.0678273	-0.839777	0.00844511	-0.161535	-1.30432	1.43293	-0.633198	-1.32667	1.08921	2.26196	0.169471	0.216079	-1.05253	-0.736044	0.527155	-0.595723	1.45076	0.122213	0.532147	1.50946	1.78758	0.978461	0.0422686	-1.65667	0.204036	0.820238	1.47179	-1.98868	0.26748	-0.394928	-0.151785	-0.758166	0.111163	-0.0303155	-1.33568	1.81156	0.00694156	-0.871738	-0.239232	-0.595027	-1.18991	0.294001	-0.972161	-0.438825	-1.2748	0.692741	0.671809
CAST	-0.342061	-1.62322	-0.987558	-0.196309	0.622274	-0.397923	-0.632832	-1.71379	0.288393	2.49435	0.368173	-0.909201	-1.99411	-0.310564	0.851812	0.447229	-0.55279	0.217881	-0.189641	0.623236	0.133418	1.71248	-0.00738605	-0.777955	-0.960886	-0.137832	-0.165318	-0.194557	0.0249964	0.10165	1.50145	-0.648981	-1.03184	-0.254916	-1.28426	1.41931	-0.633671	-0.677093	-0.274112	0.695194	0.139305	-0.249081	0.531936	0.557339	-0.223129	1.89943	2.74116
FLNA	-1.84957	-1.53506	-1.2737	-0.570157	-1.1819	-2.34624	-0.243997	-0.206572	-1.54111	-0.557731	-0.168108	-0.51517	-0.656	0.29968	-0.471875	-1.07528	-0.123571	-0.927518	-0.287293	-0.582831	-0.60163	-1.02135	0.199005	0.588516	0.432609	-0.415825	-0.431785	0.631425	0.259002	0.421577	-0.40035	1.13804	0.0435007	1.07339	0.540614	0.839076	0.253347	2.18677	1.57113	1.06708	1.58624	0.221295	0.636313	1.91765	1.41817	0.73528	0.924912
SLITRK6	-0.382947	-1.1164	1.05275	-0.0931657	-0.457434	2.05861	0.450061	-0.835834	1.40758	1.4174	-0.736288	0.327154	-0.0128429	0.548242	-0.289486	-1.27862	-0.986364	0.647635	-0.138501	1.01233	-1.71571	-1.37163	-0.375827	-1.02172	-1.42571	1.82583	0.705342	-0.450925	-0.595551	-0.133575	0.121808	-0.53039	0.502542	-1.1176	-0.948279	-0.610245	1.08635	-0.139678	-0.247511	0.68422	-0.211971	-1.19295	0.937914	0.866978	-1.01346	1.37146	2.40641
COL7A1	-1.39146	-1.05785	-1.12999	-0.318842	-1.15396	-1.05065	-1.41296	0.091986	-1.49508	-0.805305	-0.363116	-1.04638	-0.270978	-0.649455	-0.24784	-0.753009	-0.489505	1.09812	0.391617	-1.08335	0.466892	0.330316	0.19612	0.536047	-0.117321	-0.322161	-0.780769	0.0495664	0.268129	-0.242042	0.543601	0.78709	-0.746285	0.68492	1.39645	0.828162	-1.93053	0.586211	0.330433	1.38072	2.02815	0.742268	0.576346	0.0217101	2.60379	0.788379	2.13183
AQP3	-0.61004	2.2387	0.0736439	-0.0604254	0.802146	1.34989	0.0379038	-1.06765	-0.66879	-0.0783469	-0.892877	0.172375	0.646346	-0.0946363	-0.600589	0.44368	-1.14182	1.02784	1.22739	-0.527373	0.442493	-0.249511	-0.494375	-0.383637	-0.803795	0.144093	0.189934	-1.30045	-0.336189	-0.535279	0.335191	-0.239707	-1.01286	-1.12086	-0.431834	-0.696763	1.61499	0.544589	-0.621688	-0.801962	-0.727415	1.6618	0.185308	-1.19233	-1.14359	1.12228	3.5742
MT2A	-0.697069	0.460188	0.261894	1.21923	-1.27914	-2.18978	-0.428536	-0.891237	-0.800947	-2.03765	-0.705765	-0.442338	1.78798	-0.407354	0.0864083	0.178857	-0.591082	-0.376511	0.0705777	-0.454311	-2.0817	0.123912	-0.246946	-0.369616	-0.139011	-0.322924	-0.496158	-0.345833	-0.323277	-0.182595	-0.0803808	0.565217	0.423296	0.176326	0.214293	1.25263	-1.33912	0.947785	0.629477	-0.0418806	1.18554	0.790983	0.467052	0.510291	1.24715	3.1583	1.51377
AHNAK2	-1.26084	-1.69443	-0.651179	-0.688332	0.182682	-0.24146	-0.410957	-0.216732	-0.536973	1.36029	0.552366	-1.4138	-3.25793	0.489538	0.494526	-0.601337	0.623067	0.605739	0.361864	0.882326	0.369979	0.715624	0.384835	0.0187162	1.28647	-0.181906	-0.456603	0.916172	-0.144001	0.28977	0.995635	-0.44181	-1.47429	0.17554	-1.211	1.15546	-0.300448	-0.63673	0.310783	0.240702	1.3457	-1.64098	0.88278	-0.0238979	0.250407	-0.0393655	2.63402
KRT19	0.142633	0.23977	0.666429	0.268608	-0.154565	-0.421254	-0.156285	0.318854	0.549283	0.347104	1.26911	-0.217463	-1.21458	1.63334	-0.227202	0.267004	1.99304	0.7104	0.718786	0.867879	0.455216	0.348701	1.56594	-0.9941	0.59289	0.392217	1.07331	-0.314882	-0.85929	0.272337	0.138998	-2.16381	-2.27861	-0.045832	-1.91501	0.429043	1.69318	-1.17419	-0.904981	-0.941163	-0.175248	-1.23563	-1.31168	-1.49942	-0.354941	0.739186	0.866878
PKP1	-0.287029	1.27992	-1.35789	-0.57654	-0.937753	-0.437256	-0.0615404	-0.0833148	-0.552153	0.120056	0.962882	-0.019931	-1.10434	-0.00160823	0.649559	-0.38037	-0.658072	-0.440181	0.300875	-0.676146	-1.02721	0.829479	-0.229391	-0.878926	0.902819	0.429666	-0.357934	-1.27303	0.0597929	0.297034	0.757746	-0.33356	-1.29715	0.208102	-0.750503	0.147213	-2.12567	-0.166487	-1.17513	0.489327	1.07393	1.8363	1.2219	-0.0762247	0.0161656	2.65066	3.03192
YBX3	-0.993488	-1.20787	0.688512	0.236157	-1.74382	0.638431	0.586265	1.05618	0.313398	-1.50231	-1.53514	-0.994671	0.237052	-0.230748	0.614947	1.1637	0.469081	-0.27905	-0.165419	0.214864	0.385796	-0.321937	-1.45159	-1.24059	0.701249	-0.429638	1.45411	-0.584111	-0.741663	-0.593938	-0.746616	-0.479904	-1.63294	-0.162678	-0.334013	-1.04746	0.503607	1.22077	0.013487	0.153917	0.504532	1.3046	-0.233567	0.380563	0.959304	3.11959	1.73305
GJB5	-1.50483	-0.96351	1.58315	0.434507	0.349314	0.233116	0.250937	1.43754	0.56928	-1.52661	0.684669	-0.588111	-1.47485	0.0421289	0.592222	-0.399475	1.96743	-1.90919	0.390827	1.37663	1.13042	0.246732	0.686521	-0.781544	0.164164	0.112514	0.257684	-0.447817	0.0514652	-0.291708	0.440527	-0.201518	-1.50111	-0.534429	0.134215	0.645315	-2.66847	-0.656798	-0.930944	-0.215079	-1.22528	0.514558	0.806909	-0.627583	0.277001	1.54757	1.52152
LGALS4	0.875784	1.18937	1.27738	1.14837	0.226419	1.42281	0.740361	0.472721	0.683744	0.295114	0.917117	0.561334	0.0742905	0.780387	0.452547	0.366645	1.23619	0.545102	0.554315	0.650377	-0.0608604	0.830395	0.444018	-0.386628	0.845042	0.509259	1.47775	-0.392985	0.0219138	-0.480677	0.242243	-0.611945	-1.38942	-0.285761	-0.669193	0.0553614	-2.80016	-0.0777066	-1.69589	-0.853734	-1.10612	-1.05972	-1.22345	-1.483	-0.997069	-0.850227	-2.47182
CTSE	1.18694	0.414484	0.753649	0.948496	0.792993	0.886804	0.691567	1.09991	0.93472	1.06758	1.5031	0.0582087	-0.908498	0.960492	-0.305533	0.204899	0.671245	-0.671539	0.528509	-0.178505	-0.175498	0.738926	0.954901	0.507745	0.759545	0.956298	0.539785	0.064215	-0.806358	-0.0802428	0.442052	-0.736077	-1.47793	-0.541693	-0.887717	-0.545502	1.13701	-0.574246	-1.26748	-0.830551	-0.623417	-1.30821	-1.11387	-0.644256	-1.12081	-0.128203	-3.87794
TFF1	1.40842	1.31762	0.878463	1.07928	0.511056	1.10869	0.640609	0.385042	1.15338	1.16777	1.66902	-0.12676	0.116218	0.931937	0.944537	-0.648552	0.821742	1.32858	0.454681	-0.098604	0.287443	1.03451	0.540652	-0.234044	0.148904	0.915572	0.464695	-1.20451	0.0613121	-1.39199	0.346933	-1.00879	-1.72044	-0.381199	-1.39372	-0.177439	0.312924	-1.76514	-1.35847	-0.692695	-0.638312	-1.10277	-1.01402	-1.3721	-1.23198	-0.484607	-1.98386
AGR2	1.44785	1.34757	1.04011	0.898266	0.224888	1.22391	0.528245	0.828337	1.08856	0.83827	1.19901	0.0561864	-0.136713	0.970531	0.760383	0.540576	0.74948	1.17693	0.243806	0.227436	0.622425	0.564411	0.576795	-0.169859	0.470832	0.854655	0.826918	-0.443945	-0.277164	-0.637724	0.12768	-1.21401	-1.47833	-0.877541	-1.6959	0.190795	0.40101	-1.55545	-1.64736	-0.989139	-0.950993	-1.57196	-1.55324	-1.48708	-1.09873	-0.188643	-2.05208
TSPAN8	0.373357	0.695192	0.834872	1.13917	-0.171046	0.296927	0.745575	0.506573	1.34161	0.46844	0.952147	0.576088	0.12468	0.847785	1.07682	0.46334	1.79429	-0.0951653	0.341867	0.633941	0.202856	0.97551	0.640607	-0.379541	0.140046	0.604424	0.348682	0.331408	0.142187	-0.109496	0.125442	-0.558529	-1.47418	-0.151115	-0.822093	0.0735573	0.851168	-1.05638	-1.51747	-1.35575	-0.924819	-0.981709	-1.24146	-1.14621	-1.3658	-0.390743	-3.90704
CEACAM6	0.432487	0.497994	-0.304026	0.856569	0.191733	1.03229	0.994575	0.431425	1.02886	1.36714	1.15177	0.203799	-0.860916	0.644974	1.00943	0.585378	1.01001	-0.898626	0.861313	0.82102	1.01448	1.36865	1.09457	-0.820441	0.485632	0.902198	1.19703	-1.42693	0.0722358	-0.0967988	0.263073	-1.49377	-0.664214	-0.0457851	-1.77719	0.537126	-2.63791	-0.842832	-1.50307	-0.126469	-1.43486	-0.862527	-1.1892	-1.01155	-1.05547	-0.729377	-0.273818
LYZ	1.86625	1.4336	2.092	1.26305	0.909857	1.08584	0.937829	0.585532	1.26403	0.631898	0.488624	0.495105	0.676754	-0.250161	-0.191355	-0.380635	-0.499993	-0.195743	0.633251	-0.0545682	-0.840446	2.42928	-0.140245	0.17313	0.626819	0.545007	0.685861	-1.69555	-0.563332	0.0618049	0.18317	-0.557217	-1.3154	-0.262461	-0.645765	-0.72379	-1.81177	-0.415041	-0.284126	-1.15938	-0.616569	-0.751197	-0.966742	-1.18847	-1.51633	-0.416412	-1.626
CDH17	0.909356	1.27468	0.166101	1.24414	-0.707915	1.50757	0.660559	-0.22402	0.598846	0.816495	1.15086	0.922037	-0.0187445	0.57293	1.48892	-0.0463752	2.23291	0.0128389	-0.132083	1.08658	-2.22722	0.969686	0.0519702	-1.86833	0.646952	0.277354	-0.143578	0.384205	1.07995	0.224837	0.308756	-0.427918	-1.01903	0.133093	-0.837653	-0.0153254	-1.35375	-0.863724	-1.04043	0.126132	-0.93415	-0.540581	-0.972279	-1.16311	-1.27943	-1.29738	-1.73474
TFF2	1.97927	2.07485	0.783533	1.14703	0.629138	-0.188917	0.470291	0.846415	0.174561	1.11738	1.70305	0.605291	0.447196	0.292379	0.726083	-0.00510687	-0.161772	0.521033	0.0447912	0.147984	0.413736	1.33426	-0.162581	0.581447	0.100475	0.467778	0.930597	-0.466323	-0.12973	-0.783045	0.63682	-1.37327	-2.21507	-0.619358	-1.34376	0.26402	0.422703	-1.26693	-1.38675	-0.917628	-0.923082	-1.68775	-1.09665	-1.8913	-0.671706	-0.35638	-1.215
CLDN18	1.25032	1.39725	1.01641	1.13382	1.29158	1.27389	0.969457	0.970399	0.947443	1.10003	1.55252	-0.0291603	0.0812277	-0.850202	0.119664	0.493342	-1.02904	0.374574	0.732184	0.468518	-0.39426	1.03348	0.150306	0.709539	0.883283	1.0529	0.740055	0.530434	-0.925447	-0.242699	0.0937473	-0.465799	-1.80219	-0.873616	-0.597842	-0.74472	-1.40026	-0.750951	-1.41952	-1.48669	0.26205	-0.978516	-1.17163	-0.983614	-1.44766	-1.21369	-1.82092
REG4	1.31859	1.75298	0.876183	0.913156	-0.117252	1.3193	0.701948	-0.0612037	0.959354	0.86156	1.53333	-0.355605	-0.31266	0.72391	1.23996	0.118309	1.63392	0.438229	0.141824	0.630912	-2.03033	0.239313	0.69399	-1.48425	0.759646	0.564152	0.507156	-0.183844	0.58157	-0.13699	0.901107	0.243024	-1.07755	0.129641	-1.48811	-0.103471	-1.01222	-1.42043	-0.926963	-0.475818	-0.920313	-1.13836	-1.4691	-0.980182	-1.28442	-1.18937	-1.61461
SPINK1	0.813645	1.29226	0.777489	0.852579	0.00819892	0.71524	1.20502	-0.239184	0.949602	-0.281462	0.45318	1.23011	0.564047	1.41188	0.575624	0.637051	-0.306364	-0.487537	1.1279	0.0548164	0.184588	0.160211	0.0137523	-0.279989	-0.187016	0.830268	0.891574	-0.927217	-0.741388	-0.210625	0.0866253	2.27058	-1.35869	-1.41691	-0.783411	-0.810509	1.17132	-0.573684	0.280233	-1.70963	-0.950591	-0.120555	-0.946844	-1.48786	-2.76479	-0.199446	-1.77409
SLC44A4	0.756455	0.177897	0.720192	1.25095	0.707102	1.2213	0.535076	1.13538	0.40219	0.217568	1.17259	0.830616	-0.393591	1.21136	0.878456	0.422564	0.714374	0.492461	0.818529	0.738888	0.573672	1.02221	0.437005	0.550202	0.184549	0.58588	1.27159	0.447345	-0.205556	-0.375855	-0.0586754	-1.06807	-1.44167	-0.690644	-1.3534	-0.678783	-0.384354	-1.06853	-1.71957	-0.667729	-0.946828	-1.00712	-1.267	-2.31906	-1.07654	0.0649295	-2.81834
GPX2	1.03356	0.765755	1.19253	1.25848	0.958827	0.398576	0.547314	0.682011	0.975756	0.588975	0.491127	0.574009	0.356705	0.571182	0.0491298	1.04649	0.482607	1.01206	1.06085	0.669061	0.475127	0.568195	0.709962	0.329388	1.13437	0.778209	0.644634	0.157926	-0.785251	-1.02261	-0.335987	-1.02487	-1.3589	-0.964714	-0.434949	-1.07974	0.429649	-0.874211	-2.3338	-1.14163	-1.36949	-0.49753	-1.65769	-2.10091	-2.22748	-0.904834	0.172137
ANXA10	1.29845	1.0299	0.855136	1.17601	0.397582	1.09876	0.520194	0.667107	1.33852	1.0161	1.09377	0.441981	-0.585173	0.684447	-0.373777	0.168335	1.37378	0.535022	0.555394	0.512744	0.875803	0.716084	0.92662	0.293337	0.971891	1.00267	0.660419	-0.87574	-0.566257	-0.205901	-0.0158694	-0.699535	-1.35922	-0.473867	-1.73574	0.0542984	-0.0060935	-1.06707	-1.75753	-2.11971	-0.830662	-1.30561	-1.4241	-1.17376	-0.844826	-0.911165	-1.93274
FAM3D	1.58093	0.11023	1.06282	1.61641	0.962318	1.62458	0.0292906	0.940061	0.735352	0.921864	-0.724131	0.106976	0.291236	0.414763	0.65747	0.697949	1.35654	1.12329	1.01934	0.680629	1.76146	0.417735	-0.0464993	0.278589	-0.174033	1.07842	0.114648	0.403704	-0.173899	-0.715879	-1.05648	-0.901536	-1.23538	-0.439233	-1.05013	-1.04536	-1.55067	-1.0305	-1.45653	-1.34963	-1.41327	-1.01904	-1.49689	-1.39675	-1.1641	0.13606	-0.682725
TFF3	1.17991	1.91084	0.784504	0.236591	0.377829	1.14219	0.505429	0.68105	1.08173	0.968186	1.22933	0.228163	0.796397	0.79893	0.663173	-0.669544	1.53193	2.87131	0.511021	-0.342464	-0.00910721	0.501973	-0.356985	-0.137259	-0.438697	0.923436	0.1292	-1.07142	0.0984498	-0.594262	-0.524517	-0.452211	-0.757684	-0.890259	-0.66374	-0.357421	-2.08583	-1.35832	-1.04743	-0.455009	-0.714433	-0.827029	-0.87171	-1.28704	-1.07309	-0.269549	-1.89658
MUC13	0.935561	1.31397	0.395852	1.03991	-0.0230454	1.32428	0.6586	0.931786	0.434234	0.668015	0.872131	-0.0765845	-0.051058	1.37287	1.17075	1.35958	0.382527	0.813076	0.592345	1.05679	-0.839685	0.547056	0.432867	0.331367	0.613505	0.582035	0.494941	-1.00155	0.162205	0.333982	0.0844975	-0.874892	-0.960851	-0.778972	-0.880208	-0.0806153	-3.14514	-0.454167	-1.4251	-0.644344	-0.705485	-0.825971	-1.44334	-1.14924	-1.25006	-0.0266101	-2.26781
ANXA13	1.02766	0.551274	1.33775	0.7864	0.730016	0.613942	0.472729	1.49564	0.316222	-0.913358	-0.490526	0.619137	0.482244	-0.0240144	0.755162	0.292747	1.93082	1.03271	-0.224182	1.73514	-1.20388	0.602684	0.182931	-0.256399	0.0905288	0.244828	-0.497914	2.63727	0.326492	-0.133206	0.617951	0.123698	-1.28161	-1.01055	-0.376735	-0.980266	-1.96203	-0.247304	-1.20129	-0.970752	-0.902734	-0.560812	-0.621056	-1.16364	-1.20255	-0.838797	-1.94236
CEACAM5	0.286024	0.758948	-0.860174	0.773331	-0.102398	1.3852	0.737321	-0.62389	0.857305	1.22423	1.02836	-0.825914	-1.53155	0.364844	1.30924	0.815737	0.916035	0.235361	0.580158	0.888971	1.56342	1.4689	0.998496	-0.849691	-0.641152	0.801748	0.50365	-0.961155	0.7709	-0.021456	0.237951	-2.07681	-0.496784	0.430829	-1.00461	0.797881	-2.19731	-1.16141	-1.19527	-0.270899	-1.57967	-0.29025	-1.46927	-1.0266	-0.812402	-0.381799	0.645634
VSIG2	0.881827	1.04638	0.736808	1.26348	0.806311	0.348617	0.477719	1.41112	0.616559	0.690055	1.24637	0.517082	-0.0609714	1.03311	0.405665	-0.419185	1.30492	-0.22731	0.592997	0.358829	1.10837	0.761742	0.754238	0.289764	0.759249	0.985133	0.6755	-0.995571	-0.153775	-0.831171	-0.62555	-1.22224	-1.41082	-0.491918	-1.4872	-0.19416	1.29897	-0.968913	-1.97254	-1.65619	-0.730612	-1.04536	-1.25629	-1.21331	-0.888951	-0.201801	-2.31696
PRSS3	-0.0304633	1.91812	0.0681259	-0.453326	-0.257905	0.412381	0.0486289	0.310249	0.19843	0.384676	0.5452	0.290362	0.0928889	0.153872	-0.0689488	-0.0151261	1.02491	0.415061	0.293739	0.238222	-0.990167	0.375518	1.16977	-0.0504784	1.2559	0.0141978	0.562215	-1.38875	0.631397	-0.332107	-0.235678	3.89076	-1.27587	-1.56413	-1.35325	1.13055	-2.23171	-0.721943	0.538136	-0.360304	-0.970197	-0.429565	-1.14079	-1.41466	-0.475263	-0.0476823	-0.154984
ALDH2	1.79914	1.26237	0.76828	1.21889	0.50151	-0.52284	0.206288	0.481423	1.02019	0.638633	0.481711	0.257585	0.147965	0.359549	0.201923	0.231924	2.0803	1.5757	0.811776	0.617033	-0.406978	0.46183	0.237171	-0.314319	0.415969	1.01124	0.311858	0.392608	-0.712221	-0.0191296	-0.244244	-0.518488	-1.3383	-0.111563	-0.0186175	-1.69469	-0.324433	-0.114552	-0.275865	-2.09623	-1.06586	-0.882815	-0.543248	0.0859707	-1.53627	-2.20979	-2.62841
IL1R2	0.766842	0.757173	0.59274	0.92059	-0.611577	0.836187	0.0243296	0.433389	1.79465	1.93392	2.37353	-1.07245	-0.454462	1.30759	-0.173116	-0.152387	0.181552	1.99849	-0.344072	-0.746434	0.763288	1.04443	0.982835	-0.505606	-0.0189673	1.65033	-0.0990677	-0.745154	-0.938106	-1.14895	-0.731435	-0.789665	-1.34445	-0.607799	-1.17145	-0.463236	0.0532159	-0.914493	-0.143899	-0.958063	-0.0223832	-1.39407	-1.20336	-1.21182	0.876335	-0.231791	-1.09316
AGR3	0.945508	1.43072	1.09169	1.19626	0.0679088	0.970592	0.577637	0.610551	1.522	1.08418	1.16083	0.584352	0.18924	0.649857	0.817396	-0.113349	1.31053	1.07542	0.0723773	0.461794	0.377944	0.714086	0.586657	-1.2249	0.429332	0.702539	0.713683	-0.111492	-0.364905	-0.210616	0.589266	-0.591412	-0.956349	-0.837695	-0.716973	-0.94279	-1.9899	-1.07322	-1.56887	-0.828013	-1.09199	-0.784162	-1.12772	-1.01086	-1.56018	-0.190669	-2.63627
CYSTM1	1.06313	1.38291	1.18249	1.42743	0.454577	-0.0722286	0.818671	1.21037	1.17531	0.437777	1.46216	0.824645	0.396349	1.32408	0.254746	0.124331	1.04833	0.167462	0.280112	0.642871	-0.27474	1.02705	0.86381	-0.0168248	0.568394	0.803231	0.865757	0.183951	-0.898641	-1.16835	-0.100577	-0.500041	-1.09142	-1.41675	-0.585844	-0.589584	0.274881	-1.17377	-1.59275	-1.18967	-1.1469	-1.18936	-1.54888	-1.73036	-1.49901	-0.806562	-1.67257
CAPN5	0.716267	0.799247	0.407256	0.970399	1.04325	1.08173	-0.081299	1.21094	0.312888	1.52053	0.293867	0.502852	-0.925254	1.11114	0.312838	0.386752	0.191923	0.724277	0.888812	1.18392	0.683114	0.768547	1.26138	0.70746	0.592973	0.501598	0.971528	0.760233	-0.340332	-0.195648	0.0955734	-1.19008	-1.30821	-0.442364	-1.49883	-1.27053	0.249886	-0.402555	-1.99706	-1.09286	-1.31412	-1.07273	-1.45416	-1.42649	-2.05133	-0.587153	-1.60019
S100A6	0.673492	0.746257	1.14434	1.34169	-0.455751	0.833999	0.121111	0.84501	0.992885	1.1773	1.56751	-0.524937	-0.233176	1.48003	-0.351474	-0.00929045	1.24398	1.03442	0.206982	0.262568	0.331697	0.718555	1.13891	-0.148456	0.490584	0.628721	1.12438	-1.19281	-1.11317	-1.1662	0.222455	-2.08155	-2.36254	-0.952162	-1.33187	0.447032	0.584864	-1.5243	-0.636972	-0.54855	-0.773168	-1.24953	-0.0401159	-1.54444	-0.766776	0.442994	-0.794529
ONECUT2	1.18568	1.27633	0.452194	0.833844	1.23802	1.07093	1.22189	0.622618	-0.420422	0.482515	0.257657	1.5386	-0.250954	0.559307	1.01443	0.367733	-1.96221	-0.325837	0.841226	0.881385	1.24859	0.30494	0.608757	0.112924	0.182578	0.223301	0.384618	-0.370263	0.326035	0.0849108	-0.518762	0.173386	-1.18275	0.0305344	-0.135709	-0.469887	-2.28415	0.159632	-1.00467	-1.31816	-0.327797	-0.132891	-0.579673	-1.75903	-0.524198	-0.848225	-3.26898
BCAS1	1.19491	0.794891	0.353884	0.693784	1.03473	1.78987	0.565359	0.285729	0.630014	1.52759	1.18439	-0.108146	-0.851068	1.18661	0.700985	0.80457	0.438703	0.600637	1.06865	0.706119	-0.0972179	1.00315	0.264929	0.572847	-0.244268	0.811199	0.983147	-0.744298	0.195819	0.0914428	-0.512282	-1.24691	-0.690637	-0.385672	-1.38017	-0.908275	-3.17601	-0.587302	-1.48238	-0.75074	-0.379377	-0.707078	-1.3681	-0.893631	-1.1258	-0.330408	-1.51419
VCAM1	-1.65039	-2.41031	-1.47218	-0.0173829	-0.647878	-1.04768	0.204069	-0.130265	-0.461489	-0.224579	-0.492164	0.447691	0.824971	-1.03969	-0.171319	0.954619	-1.31772	-1.6224	-0.151707	0.709125	-0.93656	-0.523096	-1.35408	0.41669	-0.914487	1.56815	-0.0872185	-0.287911	0.176892	0.0271056	-0.203068	1.42377	0.149377	0.340681	0.779676	0.519847	2.58478	1.12888	0.215581	1.38647	-0.0961623	0.716059	0.558763	2.17693	0.394089	-0.285784	-0.158705
MALAT1	-0.703202	-1.11913	-0.239681	0.993105	-1.08074	-0.0390233	-1.19339	0.297575	-0.810846	-0.605437	-1.49689	-1.64907	3.27005	-1.32977	-0.133498	0.640139	-0.797611	0.860644	-0.69639	-0.298076	-0.299043	0.276439	-1.08098	0.270818	-0.0943654	-2.11622	-0.845581	0.749877	0.521952	0.729388	0.460323	0.95352	0.563051	0.105077	1.34762	1.01522	-0.68257	0.600489	0.406799	0.696147	-0.00401398	0.310839	0.504062	0.571008	0.978015	-1.36993	1.56329
IGFBP3	-0.721421	-0.829418	-2.95631	0.522748	-1.68331	-1.12874	-0.0221267	-0.319553	1.0992	0.41033	1.0919	-0.599711	-1.77202	0.960689	0.286138	-1.23486	-2.01659	1.28276	-0.366311	-0.112486	-0.300376	-0.562945	1.35971	0.754218	0.408025	0.0248711	-0.881794	1.50391	0.952962	0.439727	-0.544527	-0.619403	-0.79025	0.66065	0.951634	1.56786	0.920251	0.641011	-0.645327	0.852077	0.227298	0.486221	0.046047	-0.288268	-0.380306	-0.0707639	1.39658
SYNE2	-0.228104	-2.81724	0.449971	-0.088648	0.931393	-0.822637	-0.567001	0.0143242	-0.913807	0.214437	-1.65482	-0.655519	-0.416751	-0.426775	-0.560309	0.981813	-2.66679	0.193418	0.448785	-0.242061	0.432149	0.946348	-0.550418	0.371409	0.728908	-0.876302	-0.858856	2.65945	0.479132	0.878459	0.753621	1.52175	1.07266	0.354502	0.194724	-0.00038195	-0.983669	0.347747	0.857753	-0.814366	0.54987	0.799184	0.578464	0.265834	-0.395126	-1.44796	0.961449
TIMP2	-1.56177	-2.57427	-1.48218	-0.949002	-0.876948	-1.14774	-0.415929	-0.0131951	-1.54844	0.556675	-0.0455033	-0.967817	-0.253252	-0.439024	-0.77638	-0.402002	-0.906122	-0.437264	-0.428113	-0.541884	-1.02199	0.024254	0.335947	0.894815	0.466629	-0.427473	-0.0495967	0.73479	0.578603	0.695127	0.304018	1.274	0.362226	1.16631	1.38116	-0.686234	0.566517	1.27879	0.947421	1.90399	1.38339	-0.400012	1.04044	2.17646	1.05646	-0.791672	0.0157983
TNFAIP2	-0.0841043	-3.56414	-1.40166	-1.3605	0.754642	-1.70456	-0.416657	0.382014	-1.7615	-0.43175	-1.00889	-0.817597	-0.139278	-1.14617	0.43953	1.03507	-0.847802	0.493827	0.444126	0.214991	0.331435	0.368831	0.154146	0.846092	0.07892	0.54395	-0.385907	1.19647	-0.0999487	-0.0916552	-1.09483	0.484905	-0.160006	0.745337	0.953846	1.35709	0.627849	0.452433	0.827506	-0.319656	-0.467792	1.31556	0.420772	0.0192621	1.1664	-0.40288	2.05227
NFAT5	-0.679297	-0.374256	-1.53575	-1.19009	-0.134186	0.273872	-0.194667	-2.31877	-0.86392	0.881635	-1.02876	-0.709552	-1.00475	-1.61622	0.578258	0.332439	-0.622988	-1.042	-0.915753	-0.57394	-0.27903	0.168959	-0.89029	-0.103323	-0.640232	-1.19465	-0.916288	1.10948	1.3581	1.39637	0.438214	0.929304	1.14194	0.67252	-0.303429	1.22842	-0.199377	1.52052	1.0576	0.678371	0.867904	1.31681	0.130426	1.48901	0.700309	-0.809682	1.87073
SERPINA1	-0.344348	1.64189	0.824848	1.02977	0.85243	1.31344	0.000879305	-0.419264	-0.278097	0.00327041	0.603286	0.199217	-0.488472	1.47245	0.697458	0.0446609	-1.85808	2.17233	1.77287	0.465	1.24441	-0.334475	-0.431172	0.425089	-0.0112604	0.608642	-0.178681	-1.33193	-0.891214	-0.267223	0.662927	-0.7303	-1.71275	-1.6718	0.275219	0.638924	-0.807684	-0.676732	-0.859032	-1.53542	0.901369	0.340284	-0.450929	-1.41505	0.034531	0.48787	-2.01916
CXCL14	-0.991944	-0.29917	0.0420447	0.868798	-0.645931	-1.02844	-0.184116	-0.461686	0.513954	-1.53279	0.784919	-0.421318	-0.14286	0.59617	-0.383949	-1.29454	-0.619443	-2.26105	0.107471	-0.153937	-1.84975	0.45031	1.13168	0.997857	-0.891184	0.543089	-1.63577	1.53585	1.49077	0.396406	0.463803	1.19321	0.482763	0.928537	1.86128	0.00499248	-1.99536	0.707154	-1.07145	0.730934	0.149577	0.664086	1.13972	1.43785	-0.365741	-0.28689	-0.705908
CX3CL1	-1.72364	-2.16161	-0.19922	0.245626	1.18844	-1.60207	0.698557	-0.69008	-0.957247	-0.445466	-0.272008	0.580484	0.239491	-0.656163	1.08954	0.980475	-3.0864	-1.84968	0.522262	0.384827	0.0990293	0.371142	0.675734	-0.121083	-0.187666	0.107767	0.496005	0.627615	-0.0480036	0.197638	0.929121	0.805316	0.35559	0.144858	0.619326	0.287883	-2.49932	0.278882	0.492607	-0.878557	0.608787	1.72477	0.75466	0.359573	0.235603	0.469433	0.807166
ALPK3	-1.36379	-1.56411	-1.33232	0.397771	1.19589	1.42382	-0.443411	-0.308198	-1.34817	-0.0930062	-0.621086	0.173205	-0.133423	-1.33823	-0.205964	1.8483	-0.807543	0.036008	0.797555	-1.14586	-0.00112798	1.04725	-1.1981	0.801582	-1.19723	-1.0701	-0.934605	0.113164	0.521679	0.41837	-0.752549	1.73904	2.03693	1.13532	0.441182	0.411109	-1.52806	1.32814	0.315451	0.631668	1.65154	0.332312	-0.116466	0.523521	0.0235378	-0.886217	-0.954787
ATHL1	-1.3972	-1.60093	-0.227488	-0.517132	-0.315788	-1.24496	-1.20696	-0.243096	-1.3593	-1.64733	-0.860681	-1.01771	1.18046	1.35281	0.177077	-1.26574	0.178914	1.6824	-0.740196	-0.35231	0.3982	-0.0466805	-1.06285	0.378952	0.0696436	-1.03402	-0.609461	-0.377681	-0.0651781	1.59677	-0.597177	1.54829	0.025782	0.450842	1.32101	0.403615	-0.52472	1.84211	1.33487	0.0559132	1.24325	0.00210127	-0.399144	0.162578	1.59316	-0.046707	1.76168
DPYSL2	1.33949	-0.178513	0.0236668	-0.312954	1.87263	0.0834665	1.00586	-0.256317	1.04887	1.60778	-1.07481	-0.264706	-0.622016	-1.02716	0.170741	-2.33397	0.278145	-1.67683	-0.97098	-0.641667	0.00513458	-0.265354	-0.596713	-0.925558	-1.00535	0.23537	-0.448158	-0.0251143	0.00676549	0.573464	2.0978	0.307432	1.4956	0.78173	0.0311166	-0.500807	0.434747	0.813093	0.539232	0.285366	0.604131	-0.818611	0.57247	1.5659	0.113862	-2.18912	-1.75915
TMEM139	-0.359455	0.745669	0.27569	0.446853	0.623784	-0.865694	0.696615	1.01707	0.076347	-2.65129	0.742235	0.580351	0.0433046	1.05994	-0.0320525	-1.49004	1.9544	-0.0943004	1.75611	0.91379	0.824791	0.512631	-1.65435	-1.32587	0.412435	1.10617	0.604028	-0.194859	-0.412204	0.0169006	0.345616	-0.0579786	-1.30589	0.0171839	-0.709976	0.0271828	1.72934	-1.14701	-1.09524	-0.186038	-0.050169	-1.34567	0.0124074	-1.36155	-0.365043	1.54335	-1.37952
KLF6	-0.210052	-2.17985	-0.326276	-1.10208	-0.516026	-1.07002	-0.262599	-1.82126	-0.0408309	1.2597	0.855552	-0.944232	0.381029	-0.932888	0.131055	0.347217	-0.516183	-2.64277	0.0866608	-1.01806	-0.421111	1.16235	0.0446667	-0.65109	-0.0605563	0.244694	0.0142431	-1.42706	0.209572	0.654581	0.415337	1.3605	-0.364227	0.985693	-0.162246	1.40718	1.25584	1.83302	0.591024	1.24244	0.846238	-0.336869	-0.521207	1.57583	1.37685	-0.084907	-0.668884
KRT23	0.191906	-0.566885	1.01604	-0.0700199	0.669078	-1.10381	0.825451	-0.283556	-0.156136	-1.19182	-0.070291	0.725152	-0.411485	0.650376	-0.0228635	0.995981	0.414502	-0.117556	1.02645	0.194917	0.260439	-0.975028	-0.749973	0.283648	0.216268	0.451688	0.0209577	-1.51107	0.116922	1.17922	0.108875	0.742683	-0.490815	-0.683592	-0.67319	-0.949375	-3.53445	1.00569	-1.847	0.871993	-1.11002	0.877467	0.128155	-0.952066	0.515611	1.59069	2.39084
MEGF6	-1.3582	-2.49082	-1.1163	-0.336276	-0.0969136	-2.23494	-0.930163	0.285459	-1.47195	-0.602197	-0.478549	-0.706506	0.438081	0.323733	-0.513078	-0.997763	-0.743591	0.603145	-1.01378	-0.355992	-0.861585	-0.511315	0.465712	1.04391	-0.100931	-0.413008	-1.0537	1.33835	0.627303	1.00322	-1.13266	0.851532	1.24201	0.789576	1.00087	0.161529	1.02739	1.80065	1.07259	1.10465	1.28346	-0.0522059	0.844726	1.02799	0.89942	-0.466883	0.803996
HOXB2	-2.40875	-0.522275	0.449576	1.13041	-0.955201	-2.51634	0.697928	1.22253	0.659812	0.473504	-0.588102	-0.794796	0.0559186	0.36997	0.062562	0.748664	-2.35796	-1.3064	-0.0658693	1.27173	0.238559	-0.21884	0.781861	0.0465339	-0.53919	0.152486	0.549381	0.882531	0.302839	-0.990688	-1.12737	0.658683	-0.209034	0.781288	1.01702	0.415483	-2.38531	0.658715	0.342688	1.01561	0.828641	-0.905633	-0.289875	0.846699	-0.261602	0.862285	0.91932
PADI1	-1.99175	-1.13144	-0.344218	-0.0919901	-0.737548	-1.63656	-1.23926	0.256302	0.524973	0.692332	-0.141174	-0.924886	-1.12363	0.88334	-0.430151	-1.04075	-0.124585	-0.919053	-0.457216	0.445045	1.66537	0.783221	1.51935	-0.184695	0.706072	1.25128	1.00087	-0.725118	0.642833	1.614	0.639978	-0.287365	0.729036	-0.949861	-1.111	1.41375	0.105999	-0.789836	-0.54546	1.06758	0.393351	0.882539	1.08254	0.552632	0.134771	0.624396	-2.68402
MFSD4	0.607317	-1.22772	0.707282	0.758039	1.57337	0.488961	0.192552	1.09168	0.533931	-0.370542	-0.688819	0.376391	-0.560135	1.56657	0.866787	0.272282	-1.91413	0.75902	0.745652	0.840618	1.26483	-0.593269	1.97412	1.79387	-0.94222	1.54357	-0.374107	1.31471	-0.38824	-1.31014	-0.780995	-0.133772	-0.639017	-0.0360143	-0.623323	-1.50445	-0.378819	-0.397012	-1.53255	-1.12047	-1.05557	-0.790672	-0.132184	-1.18667	-1.03787	0.916879	-0.469697
INPP4B	-1.28088	-1.18627	0.296	-0.342181	-0.740582	-0.15219	0.294223	-0.735583	1.5853	2.72381	0.767062	-0.170249	-2.02089	0.416001	0.497797	-0.2181	-0.0233727	-0.585216	0.224325	-0.293245	1.3251	0.851378	1.07509	-1.29851	1.47065	0.72833	0.839995	-1.32501	-0.974008	0.940151	1.1232	-1.33864	-0.293179	0.340955	-1.82572	-0.431882	1.69253	-0.465266	-0.588138	-0.16254	-0.484304	-0.517084	-1.07478	-0.594164	0.927226	0.335182	0.667682
BAIAP3	0.073306	-0.552206	-0.436249	0.233026	-1.78734	-1.17174	-1.22894	-0.545655	-0.315209	0.873968	-0.820453	0.610304	0.889973	-0.282901	-1.13372	-0.618391	-1.03751	-0.191665	-0.576669	0.56917	0.613176	-0.359062	-0.00435877	-0.322927	0.648608	-0.897645	-0.783401	0.61955	0.496002	1.70671	-0.955247	1.60138	3.04147	-1.06802	1.85917	0.599867	0.851471	-0.96671	-0.00324412	1.45639	1.42272	0.996699	-0.166804	-0.91815	-0.388951	-0.70018	-0.929598
HMHA1	-0.742498	-1.36853	-0.464141	0.293348	-0.816885	-0.888786	-1.14465	-0.342386	-2.46087	-0.125715	-1.00799	-0.829583	0.527198	0.18552	-0.196584	-1.46666	0.0842767	-0.593545	-0.255788	0.691782	-1.19909	-0.0502512	0.075025	0.373422	-0.751195	-0.450205	0.0659729	-0.860344	0.443297	0.649228	-0.611542	0.530659	0.448466	1.4749	0.434953	0.560555	0.769119	2.05755	1.87442	-0.501054	2.7028	-0.42247	0.578345	0.501575	1.9884	0.931175	-0.691221
ECE1	-2.08699	-2.63215	-0.230879	1.67846	1.2715	-0.532901	0.0269828	-0.564011	-3.03814	0.377858	0.13243	-1.17932	-1.39282	0.511774	-0.350968	-0.676137	-0.922104	-0.483048	0.75385	0.857322	0.622975	-0.618533	1.18301	0.433501	1.38205	0.223497	-0.35412	0.0235253	0.236647	0.0621588	0.200338	0.893486	0.505523	0.978046	-0.096086	0.329199	-1.08017	0.719437	0.11332	0.23045	1.10431	0.219367	-0.179984	-0.783381	0.388482	1.78516	-0.042931
CAMK2N1	-0.154087	0.46139	-0.391564	2.81529	0.66785	0.306936	1.0912	-0.437557	0.624036	0.342997	0.675419	-0.146553	-0.581195	1.28155	1.00544	-0.787877	1.15036	1.4718	-0.556078	0.86911	1.13089	0.700985	1.0276	-0.681744	-0.213639	0.238661	0.0115824	-0.746697	-0.310924	-0.13462	1.30621	-1.7165	0.112721	-0.970363	-1.10082	0.187921	-1.79625	-1.73367	-1.36433	-0.469519	-0.186444	-0.494222	0.254197	-2.09897	0.374889	0.47001	-1.50543
WFDC2	1.00871	0.130214	1.08085	0.151888	0.204981	-0.221525	0.545301	0.052484	0.728815	0.515733	0.834406	-0.183801	-0.698865	1.20336	0.388149	0.760616	-2.38095	0.124471	1.2032	0.410138	1.13512	0.85552	1.74501	-0.432365	0.955046	1.00016	1.53029	-1.03564	-0.99331	-0.802899	-0.163817	-0.995583	-1.09542	-0.319037	-0.487081	-0.414408	-2.42635	-0.48094	-2.01027	-0.609845	-0.176851	0.890917	-0.491674	-1.81954	-0.317757	1.36762	-0.265067
TSHZ2	-1.14454	-2.17825	-1.05975	-0.0388998	0.46783	-1.64568	0.0836259	-0.853544	-0.222702	0.545697	-0.41711	0.0683445	0.472713	-0.351251	-0.64134	-1.05339	-2.36779	-1.01632	0.125295	-1.20984	-0.39495	-0.532263	0.207513	-0.00218128	-0.136184	0.0387925	-0.291546	1.04653	1.11295	1.27908	-0.462287	1.22203	1.34908	1.55687	0.94951	0.0818774	-1.38062	0.961562	1.44127	0.921633	0.298415	1.02492	1.28474	1.72057	-0.30201	-1.1377	0.579292
RILPL2	0.762858	0.366854	1.62769	1.36444	1.25452	-2.0179	0.0776214	-0.784702	-0.78812	-0.129515	-0.276798	0.0207736	1.34443	0.715931	0.906766	-1.2006	-2.14456	0.439744	0.568214	-0.135803	-0.601592	0.211363	0.833363	-0.578865	-0.915921	0.502663	0.389112	-1.55014	-0.683042	-0.563922	0.750674	-1.71435	-0.345965	0.774088	0.574407	-0.377332	2.64135	0.664744	0.382448	-1.72425	0.718303	-0.749505	0.0961736	0.467538	0.162339	-0.0552638	-1.28027
LAMB2	-1.16518	-2.45626	0.0643098	-0.932662	0.173693	-2.26515	-1.11088	-0.276931	-1.32978	0.199365	0.00926892	0.33428	0.221775	0.0616173	-0.732851	-1.87426	0.0968398	-0.210351	0.00606464	0.348841	-0.477965	-0.508892	-0.0648029	0.428197	-0.162799	-0.427604	-0.652851	1.08508	0.43476	0.559884	-1.57039	1.3833	-0.0306808	0.992112	0.778298	-0.023529	-0.978017	1.69981	0.984339	1.74071	1.66139	0.318493	0.939305	1.45289	1.15488	-0.667754	0.79009
Annotation
	Sample_id	Treatment	LCM	CTX	Moffitt	Purist
	HD6221	Adjuvant	Y	GEM	Classical	0.00109599
	HD6253	Adjuvant	Y	GEM	Classical	0.00109599
	HD7643	Adjuvant	Y	GEM	Classical	0.00109599
	HD7603	Adjuvant	Y	FFX	Classical	0.00109599
	HD5163	Adjuvant	Y	GEM	Classical	0.00109599
	HD5521	Adjuvant	Y	GEM	Classical	0.00109599
	HD6260	Adjuvant	Y	GEM	Classical	0.00109599
	HD5410	Adjuvant	Y	GEM	Classical	0.00109599
	HD5737	Adjuvant	Y	GEM	Classical	0.00109599
	HD5517	Adjuvant	Y	GEM	Classical	0.0157042
	HD7057	Adjuvant	Y	FFX	Classical	0.00109599
	HD3954	Adjuvant	Y	GEM	Classical	0.00109599
	HD5889	Neoadjuvant	N	FFX	Classical	0.00177886
	HD7451	Adjuvant	Y	FFX	Classical	0.0138162
	HD4954	Adjuvant	Y	GEM	Classical	0.00829313
	HD5457	Adjuvant	Y	GEM	Classical	0.00277037
	HD6391	Adjuvant	Y	GEM	Classical	0.00109599
	HD6933	Neoadjuvant	N	GEM	Classical	0.00109599
	HD6209	Adjuvant	Y	FFX	Classical	0.00890674
	HD5629	Adjuvant	Y	GEM	Classical	0.00109599
	HD4112	Adjuvant	N	GEM	Basal	0.0555668
	HD8005	Neoadjuvant	N	GEM	Basal	0.00177886
	HD6821	Adjuvant	Y	GEM	Classical	0.0157042
	HD5811	Neoadjuvant	N	FFX	Classical	0.0051122
	HD5398	Adjuvant	Y	GEM	Classical	0.00109599
	HD5919	Adjuvant	Y	GEM	Classical	0.00177886
	HD6987	Adjuvant	Y	GEM	Basal	0.00550269
	HD5794	Neoadjuvant	N	GEM	Classical	0.00315376
	HD5764	Neoadjuvant	N	FFX	Classical	0.0134001
	HD6056	Neoadjuvant	N	FFX	Classical	0.0252587
	HD5530	Adjuvant	Y	GEM	Basal	0.164929
	HD6157	Neoadjuvant	N	FFX	Basal	0.0051122
	HD6436	Neoadjuvant	N	FFX	Basal	0.0611687
	HD6240	Neoadjuvant	N	FFX	Basal	0.333366
	HD6292	Neoadjuvant	N	FFX	Basal	0.778854
	HD5179	Neoadjuvant	N	GEM	Basal	0.333366
	HD7155	Adjuvant	Y	GEM	Basal	0.547853
	HD6483	Neoadjuvant	N	FFX	Basal	0.0376879
	HD6474	Neoadjuvant	N	FFX	Basal	0.333366
	HD6346	Neoadjuvant	N	FFX	Basal	0.164929
	HD6448	Neoadjuvant	N	FFX	Basal	0.859603
	HD5788	Neoadjuvant	N	FFX	Basal	0.786003
	HD6321	Neoadjuvant	N	FFX	Basal	0.786003
	HD6196	Neoadjuvant	N	FFX	Basal	0.090216
	HD6300	Neoadjuvant	N	FFX	Basal	0.978247
	HD6726	Adjuvant	Y	GEM	Basal	0.991233
	HD6126	Neoadjuvant	N	GEM	Basal	0.991233
Bottom Panel
HD.ID	scScores	biomarker	express		HD.ID	scScores	biomarker	express
HD6221	-0.972946	GATA6_nuclear_CK19	13.05		HD6221	-0.972946	G+C+K+	0.00355983
HD6221	-0.972946	KRT17	22.91		HD6221	-0.972946	G-C+K+	0.000113461
HD6221	-0.972946	CYP3A5	17.79		HD6221	-0.972946	G+C+K-	0.510488
HD6253	-0.88302	GATA6_nuclear_CK19	19.56		HD6221	-0.972946	G-C+K-	0.088471
HD6253	-0.88302	KRT17	7.15		HD6221	-0.972946	G-C-K+	4.25478e-05
HD6253	-0.88302	CYP3A5	0.57		HD6221	-0.972946	G+C-K+	0.000694947
HD7643	-0.646129	GATA6_nuclear_CK19	10.3		HD6221	-0.972946	G+C-K-	0.39663
HD7643	-0.646129	KRT17	4.91		HD6253	-0.88302	G+C+K+	0.0374534
HD7643	-0.646129	CYP3A5	0		HD6253	-0.88302	G-C+K+	0.000164848
HD7603	-0.63729	GATA6_nuclear_CK19	28.01		HD6253	-0.88302	G+C+K-	0.241205
HD7603	-0.63729	KRT17	19.3		HD6253	-0.88302	G-C+K-	0.00919851
HD7603	-0.63729	CYP3A5	0.09		HD6253	-0.88302	G-C-K+	0.0037915
HD5163	-0.589299	GATA6_nuclear_CK19	39.77		HD6253	-0.88302	G+C-K+	0.0488939
HD5163	-0.589299	KRT17	73.4		HD6253	-0.88302	G+C-K-	0.659292
HD5163	-0.589299	CYP3A5	54.75		HD7643	-0.646129	G+C+K+	0.0025214
HD5521	-0.588477	GATA6_nuclear_CK19	24.73		HD7643	-0.646129	G-C+K+	0.00034108
HD5521	-0.588477	KRT17	19.89		HD7643	-0.646129	G+C+K-	0.144538
HD5521	-0.588477	CYP3A5	36.66		HD7643	-0.646129	G-C+K-	0.0123631
HD6260	-0.445447	GATA6_nuclear_CK19	6.5		HD7643	-0.646129	G-C-K+	0.000589335
HD6260	-0.445447	KRT17	9.79		HD7643	-0.646129	G+C-K+	0.00193639
HD6260	-0.445447	CYP3A5	9.12		HD7643	-0.646129	G+C-K-	0.837711
HD5410	-0.437767	GATA6_nuclear_CK19	11.1		HD7603	-0.63729	G+C+K+	0.0594737
HD5410	-0.437767	KRT17	36.22		HD7603	-0.63729	G-C+K+	0.00197033
HD5410	-0.437767	CYP3A5	14.39		HD7603	-0.63729	G+C+K-	0.310715
HD5737	-0.418704	GATA6_nuclear_CK19	12.23		HD7603	-0.63729	G-C+K-	0.0279759
HD5737	-0.418704	KRT17	14.95		HD7603	-0.63729	G-C-K+	0.00627484
HD5737	-0.418704	CYP3A5	6.41		HD7603	-0.63729	G+C-K+	0.0349304
HD5517	-0.403893	GATA6_nuclear_CK19	11.81		HD7603	-0.63729	G+C-K-	0.55866
HD5517	-0.403893	KRT17	4.25		HD5163	-0.589299	G+C+K+	0.0141995
HD5517	-0.403893	CYP3A5	19.52		HD5163	-0.589299	G-C+K+	0.000121156
HD7057	-0.399569	GATA6_nuclear_CK19	5.74		HD5163	-0.589299	G+C+K-	0.595677
HD7057	-0.399569	KRT17	9.48		HD5163	-0.589299	G-C+K-	0.00554896
HD7057	-0.399569	CYP3A5	0.06		HD5163	-0.589299	G-C-K+	0.000254428
HD3954	-0.397295	GATA6_nuclear_CK19	26		HD5163	-0.589299	G+C-K+	0.00523395
HD3954	-0.397295	KRT17	29.82		HD5163	-0.589299	G+C-K-	0.378965
HD3954	-0.397295	CYP3A5	0		HD5521	-0.588477	G+C+K+	0.0420475
HD5889	-0.33889	GATA6_nuclear_CK19	30.55		HD5521	-0.588477	G-C+K+	0.00151692
HD5889	-0.33889	KRT17	50.09		HD5521	-0.588477	G+C+K-	0.361428
HD5889	-0.33889	CYP3A5	4.08		HD5521	-0.588477	G-C+K-	0.00707059
HD7451	-0.296212	GATA6_nuclear_CK19	10.54		HD5521	-0.588477	G-C-K+	0.00211867
HD7451	-0.296212	KRT17	12.42		HD5521	-0.588477	G+C-K+	0.0182908
HD7451	-0.296212	CYP3A5	0.01		HD5521	-0.588477	G+C-K-	0.567528
HD4954	-0.287367	GATA6_nuclear_CK19	9.55		HD6260	-0.445447	G+C+K+	0.020834
HD4954	-0.287367	KRT17	25.77		HD6260	-0.445447	G-C+K+	0.00102822
HD4954	-0.287367	CYP3A5	0.09		HD6260	-0.445447	G+C+K-	0.311044
HD5457	-0.280497	GATA6_nuclear_CK19	8.78		HD6260	-0.445447	G-C+K-	0.0251492
HD5457	-0.280497	KRT17	7.55		HD6260	-0.445447	G-C-K+	0.000657385
HD5457	-0.280497	CYP3A5	NA		HD6260	-0.445447	G+C-K+	0.00239355
HD6391	-0.256353	GATA6_nuclear_CK19	2.77		HD6260	-0.445447	G+C-K-	0.638894
HD6391	-0.256353	KRT17	53.58		HD5410	-0.437767	G+C+K+	0.241413
HD6391	-0.256353	CYP3A5	0.01		HD5410	-0.437767	G-C+K+	0.0015447
HD6933	-0.254628	GATA6_nuclear_CK19	40.72		HD5410	-0.437767	G+C+K-	0.161412
HD6933	-0.254628	KRT17	37.09		HD5410	-0.437767	G-C+K-	0.00225294
HD6933	-0.254628	CYP3A5	1.25		HD5410	-0.437767	G-C-K+	0.00170344
HD6209	-0.239831	GATA6_nuclear_CK19	9.52		HD5410	-0.437767	G+C-K+	0.0418717
HD6209	-0.239831	KRT17	9.6		HD5410	-0.437767	G+C-K-	0.549803
HD6209	-0.239831	CYP3A5	1.71		HD5737	-0.418704	G+C+K+	0.0575189
HD5629	-0.236511	GATA6_nuclear_CK19	9.07		HD5737	-0.418704	G-C+K+	0.00113814
HD5629	-0.236511	KRT17	9.9		HD5737	-0.418704	G+C+K-	0.676626
HD5629	-0.236511	CYP3A5	0.36		HD5737	-0.418704	G-C+K-	0.0458984
HD4112	-0.215055	GATA6_nuclear_CK19	20.44		HD5737	-0.418704	G-C-K+	0.000124334
HD4112	-0.215055	KRT17	36.59		HD5737	-0.418704	G+C-K+	0.00548983
HD4112	-0.215055	CYP3A5	0.13		HD5737	-0.418704	G+C-K-	0.213204
HD8005	-0.213138	GATA6_nuclear_CK19	11.09		HD5517	-0.403893	G+C+K+	0.00168997
HD8005	-0.213138	KRT17	5.35		HD5517	-0.403893	G-C+K+	8.89458e-05
HD8005	-0.213138	CYP3A5	1.13		HD5517	-0.403893	G+C+K-	0.23375
HD6821	-0.209557	GATA6_nuclear_CK19	6.27		HD5517	-0.403893	G-C+K-	0.00484755
HD6821	-0.209557	KRT17	9		HD5517	-0.403893	G-C-K+	4.44729e-05
HD6821	-0.209557	CYP3A5	0.11		HD5517	-0.403893	G+C-K+	0.000506991
HD5811	-0.209397	GATA6_nuclear_CK19	17.82		HD5517	-0.403893	G+C-K-	0.759072
HD5811	-0.209397	KRT17	20.48		HD7057	-0.399569	G+C+K+	0.0166909
HD5811	-0.209397	CYP3A5	7.11		HD7057	-0.399569	G-C+K+	0.0012898
HD5398	-0.204209	GATA6_nuclear_CK19	4.77		HD7057	-0.399569	G+C+K-	0.17608
HD5398	-0.204209	KRT17	15.7		HD7057	-0.399569	G-C+K-	0.0269656
HD5398	-0.204209	CYP3A5	0.21		HD7057	-0.399569	G-C-K+	0.00402243
HD5919	-0.192341	GATA6_nuclear_CK19	1.11		HD7057	-0.399569	G+C-K+	0.0175653
HD5919	-0.192341	KRT17	6.38		HD7057	-0.399569	G+C-K-	0.757386
HD5919	-0.192341	CYP3A5	0.04		HD3954	-0.397295	G+C+K+	1.22541e-05
HD6987	-0.169159	GATA6_nuclear_CK19	1.6		HD3954	-0.397295	G-C+K+	0
HD6987	-0.169159	KRT17	11.3		HD3954	-0.397295	G+C+K-	0.0180217
HD6987	-0.169159	CYP3A5	0		HD3954	-0.397295	G-C+K-	8.57787e-05
HD5794	-0.0648226	GATA6_nuclear_CK19	25.13		HD3954	-0.397295	G-C-K+	2.04235e-05
HD5794	-0.0648226	KRT17	27.98		HD3954	-0.397295	G+C-K+	0.000714823
HD5794	-0.0648226	CYP3A5	6.12		HD3954	-0.397295	G+C-K-	0.981145
HD5764	0.0207616	GATA6_nuclear_CK19	19.72		HD5889	-0.33889	G+C+K+	0.244216
HD5764	0.0207616	KRT17	17.74		HD5889	-0.33889	G-C+K+	0.00514139
HD5764	0.0207616	CYP3A5	0.18		HD5889	-0.33889	G+C+K-	0
HD6056	0.147768	GATA6_nuclear_CK19	15.4		HD5889	-0.33889	G-C+K-	0.0128535
HD6056	0.147768	KRT17	28.04		HD5889	-0.33889	G-C-K+	0.164524
HD6056	0.147768	CYP3A5	0.49		HD5889	-0.33889	G+C-K+	0.537275
HD5530	0.15627	GATA6_nuclear_CK19	7.78		HD5889	-0.33889	G+C-K-	0.0359897
HD5530	0.15627	KRT17	18.55		HD7451	-0.296212	G+C+K+	0.073115
HD5530	0.15627	CYP3A5	0.13		HD7451	-0.296212	G-C+K+	0.00264461
HD6157	0.207269	GATA6_nuclear_CK19	13.56		HD7451	-0.296212	G+C+K-	0.135145
HD6157	0.207269	KRT17	28.89		HD7451	-0.296212	G-C+K-	0.00776502
HD6157	0.207269	CYP3A5	4.18		HD7451	-0.296212	G-C-K+	0.0155075
HD6436	0.286634	GATA6_nuclear_CK19	1.81		HD7451	-0.296212	G+C-K+	0.125433
HD6436	0.286634	KRT17	18.14		HD7451	-0.296212	G+C-K-	0.640389
HD6436	0.286634	CYP3A5	0.2		HD4954	-0.287367	G+C+K+	0.00585304
HD6240	0.335024	GATA6_nuclear_CK19	15.39		HD4954	-0.287367	G-C+K+	0.000526528
HD6240	0.335024	KRT17	11.69		HD4954	-0.287367	G+C+K-	0.0907833
HD6240	0.335024	CYP3A5	0.77		HD4954	-0.287367	G-C+K-	0.0144122
HD6292	0.371419	GATA6_nuclear_CK19	9.67		HD4954	-0.287367	G-C-K+	0.00935506
HD6292	0.371419	KRT17	8.4		HD4954	-0.287367	G+C-K+	0.0305264
HD6292	0.371419	CYP3A5	1.49		HD4954	-0.287367	G+C-K-	0.848543
HD5179	0.424036	GATA6_nuclear_CK19	29.75		HD5457	-0.280497	G+C+K+	6.87592e-05
HD5179	0.424036	KRT17	33.56		HD5457	-0.280497	G-C+K+	0
HD5179	0.424036	CYP3A5	0.2		HD5457	-0.280497	G+C+K-	0.0779042
HD7155	0.505398	GATA6_nuclear_CK19	11.84		HD5457	-0.280497	G-C+K-	0.000584454
HD7155	0.505398	KRT17	32.66		HD5457	-0.280497	G-C-K+	1.14599e-05
HD7155	0.505398	CYP3A5	0.45		HD5457	-0.280497	G+C-K+	0.000951169
HD6483	0.541036	GATA6_nuclear_CK19	39.31		HD5457	-0.280497	G+C-K-	0.92048
HD6483	0.541036	KRT17	5.38		HD6391	-0.256353	G+C+K+	0.00291073
HD6483	0.541036	CYP3A5	7.57		HD6391	-0.256353	G-C+K+	6.75343e-06
HD6474	0.581249	GATA6_nuclear_CK19	11.51		HD6391	-0.256353	G+C+K-	0.321787
HD6474	0.581249	KRT17	6.08		HD6391	-0.256353	G-C+K-	0.0011751
HD6474	0.581249	CYP3A5	0.02		HD6391	-0.256353	G-C-K+	3.37671e-05
HD6346	0.627466	GATA6_nuclear_CK19	29.87		HD6391	-0.256353	G+C-K+	0.00402504
HD6346	0.627466	KRT17	24.3		HD6391	-0.256353	G+C-K-	0.670061
HD6346	0.627466	CYP3A5	0.89		HD6933	-0.254628	G+C+K+	0.716697
HD6448	0.634041	GATA6_nuclear_CK19	23.48		HD6933	-0.254628	G-C+K+	0.00774855
HD6448	0.634041	KRT17	21.78		HD6933	-0.254628	G+C+K-	8.74554e-05
HD6448	0.634041	CYP3A5	5.39		HD6933	-0.254628	G-C+K-	1.74911e-05
HD5788	0.672614	GATA6_nuclear_CK19	15.56		HD6933	-0.254628	G-C-K+	0.0370461
HD5788	0.672614	KRT17	24.41		HD6933	-0.254628	G+C-K+	0.238054
HD5788	0.672614	CYP3A5	0.72		HD6933	-0.254628	G+C-K-	0.000349822
HD6321	0.693429	GATA6_nuclear_CK19	24.26		HD6209	-0.239831	G+C+K+	0.0166588
HD6321	0.693429	KRT17	23.02		HD6209	-0.239831	G-C+K+	0.000726931
HD6321	0.693429	CYP3A5	3.83		HD6209	-0.239831	G+C+K-	0.188381
HD6196	0.703528	GATA6_nuclear_CK19	21.8		HD6209	-0.239831	G-C+K-	0.0285321
HD6196	0.703528	KRT17	81.9		HD6209	-0.239831	G-C-K+	0.00502794
HD6196	0.703528	CYP3A5	3.08		HD6209	-0.239831	G+C-K+	0.0432978
HD6300	0.767758	GATA6_nuclear_CK19	19.57		HD6209	-0.239831	G+C-K-	0.717375
HD6300	0.767758	KRT17	24.12		HD5629	-0.236511	G+C+K+	0.0619337
HD6300	0.767758	CYP3A5	4.7		HD5629	-0.236511	G-C+K+	0.0169525
HD6726	0.948329	GATA6_nuclear_CK19	0.27		HD5629	-0.236511	G+C+K-	0.733665
HD6726	0.948329	KRT17	47.69		HD5629	-0.236511	G-C+K-	0.168873
HD6726	0.948329	CYP3A5	0.02		HD5629	-0.236511	G-C-K+	0.0001844
HD6126	1.86377	GATA6_nuclear_CK19	55.04		HD5629	-0.236511	G+C-K+	0.00022128
HD6126	1.86377	KRT17	57.86		HD5629	-0.236511	G+C-K-	0.0181695
HD6126	1.86377	CYP3A5	0.14		HD4112	-0.215055	G+C+K+	0.0507392
					HD4112	-0.215055	G-C+K+	1.79269e-05
					HD4112	-0.215055	G+C+K-	0.192165
					HD4112	-0.215055	G-C+K-	0.00023305
					HD4112	-0.215055	G-C-K+	0.000310733
					HD4112	-0.215055	G+C-K+	0.0649791
					HD4112	-0.215055	G+C-K-	0.691555
					HD8005	-0.213138	G+C+K+	0.550101
					HD8005	-0.213138	G-C+K+	0.00362173
					HD8005	-0.213138	G+C+K-	0
					HD8005	-0.213138	G-C+K-	0
					HD8005	-0.213138	G-C-K+	0.0309859
					HD8005	-0.213138	G+C-K+	0.415292
					HD8005	-0.213138	G+C-K-	0
					HD6821	-0.209557	G+C+K+	0.0217982
					HD6821	-0.209557	G-C+K+	0.00185533
					HD6821	-0.209557	G+C+K-	0.188286
					HD6821	-0.209557	G-C+K-	0.0327977
					HD6821	-0.209557	G-C-K+	0.00208251
					HD6821	-0.209557	G+C-K+	0.0121278
					HD6821	-0.209557	G+C-K-	0.741053
					HD5811	-0.209397	G+C+K+	0.264069
					HD5811	-0.209397	G-C+K+	0.0119048
					HD5811	-0.209397	G+C+K-	0.00324675
					HD5811	-0.209397	G-C+K-	0.00108225
					HD5811	-0.209397	G-C-K+	0.180736
					HD5811	-0.209397	G+C-K+	0.522727
					HD5811	-0.209397	G+C-K-	0.0162338
					HD5398	-0.204209	G+C+K+	0.0193834
					HD5398	-0.204209	G-C+K+	0.000374274
					HD5398	-0.204209	G+C+K-	0.078696
					HD5398	-0.204209	G-C+K-	0.00251157
					HD5398	-0.204209	G-C-K+	0.0136905
					HD5398	-0.204209	G+C-K+	0.120329
					HD5398	-0.204209	G+C-K-	0.765015
					HD5919	-0.192341	G+C+K+	0.00826355
					HD5919	-0.192341	G-C+K+	0.000477289
					HD5919	-0.192341	G+C+K-	0.398265
					HD5919	-0.192341	G-C+K-	0.0476876
					HD5919	-0.192341	G-C-K+	0.00152216
					HD5919	-0.192341	G+C-K+	0.00597256
					HD5919	-0.192341	G+C-K-	0.537812
					HD6987	-0.169159	G+C+K+	0.047054
					HD6987	-0.169159	G-C+K+	0.00704478
					HD6987	-0.169159	G+C+K-	0.174402
					HD6987	-0.169159	G-C+K-	0.0720827
					HD6987	-0.169159	G-C-K+	0.0101493
					HD6987	-0.169159	G+C-K+	0.0299977
					HD6987	-0.169159	G+C-K-	0.65927
					HD5794	-0.0648226	G+C+K+	0.874191
					HD5794	-0.0648226	G-C+K+	0.00937759
					HD5794	-0.0648226	G+C+K-	0.0026556
					HD5794	-0.0648226	G-C+K-	0.000497925
					HD5794	-0.0648226	G-C-K+	0.0192531
					HD5794	-0.0648226	G+C-K+	0.0886307
					HD5794	-0.0648226	G+C-K-	0.00539419
					HD5764	0.0207616	G+C+K+	0.100984
					HD5764	0.0207616	G-C+K+	0.00262295
					HD5764	0.0207616	G+C+K-	0.00590164
					HD5764	0.0207616	G-C+K-	0.00131148
					HD5764	0.0207616	G-C-K+	0.163279
					HD5764	0.0207616	G+C-K+	0.657705
					HD5764	0.0207616	G+C-K-	0.0681967
					HD6056	0.147768	G+C+K+	0.308385
					HD6056	0.147768	G-C+K+	0.00900241
					HD6056	0.147768	G+C+K-	0.000732754
					HD6056	0.147768	G-C+K-	0.00146551
					HD6056	0.147768	G-C-K+	0.118287
					HD6056	0.147768	G+C-K+	0.560138
					HD6056	0.147768	G+C-K-	0.0019889
					HD5530	0.15627	G+C+K+	0.018311
					HD5530	0.15627	G-C+K+	0.00127915
					HD5530	0.15627	G+C+K-	0.0572483
					HD5530	0.15627	G-C+K-	0.002699
					HD5530	0.15627	G-C-K+	0.0559564
					HD5530	0.15627	G+C-K+	0.223109
					HD5530	0.15627	G+C-K-	0.641397
					HD6157	0.207269	G+C+K+	0.771874
					HD6157	0.207269	G-C+K+	0.0055731
					HD6157	0.207269	G+C+K-	0.00120751
					HD6157	0.207269	G-C+K-	0.00092885
					HD6157	0.207269	G-C-K+	0.0448635
					HD6157	0.207269	G+C-K+	0.172209
					HD6157	0.207269	G+C-K-	0.00334386
					HD6436	0.286634	G+C+K+	0.207243
					HD6436	0.286634	G-C+K+	0
					HD6436	0.286634	G+C+K-	0.00201207
					HD6436	0.286634	G-C+K-	0
					HD6436	0.286634	G-C-K+	0.00402414
					HD6436	0.286634	G+C-K+	0.730382
					HD6436	0.286634	G+C-K-	0.056338
					HD6240	0.335024	G+C+K+	0.12191
					HD6240	0.335024	G-C+K+	0.00337634
					HD6240	0.335024	G+C+K-	0
					HD6240	0.335024	G-C+K-	0.000120584
					HD6240	0.335024	G-C-K+	0.138792
					HD6240	0.335024	G+C-K+	0.734837
					HD6240	0.335024	G+C-K-	0.000964669
					HD6292	0.371419	G+C+K+	0.034191
					HD6292	0.371419	G-C+K+	0.00173853
					HD6292	0.371419	G+C+K-	0
					HD6292	0.371419	G-C+K-	0.000115902
					HD6292	0.371419	G-C-K+	0.415797
					HD6292	0.371419	G+C-K+	0.547983
					HD6292	0.371419	G+C-K-	0.000173853
					HD5179	0.424036	G+C+K+	0.184613
					HD5179	0.424036	G-C+K+	0
					HD5179	0.424036	G+C+K-	0.00128092
					HD5179	0.424036	G-C+K-	0
					HD5179	0.424036	G-C-K+	0
					HD5179	0.424036	G+C-K+	0.0923065
					HD5179	0.424036	G+C-K-	0.7218
					HD7155	0.505398	G+C+K+	0.0174278
					HD7155	0.505398	G-C+K+	0.000181539
					HD7155	0.505398	G+C+K-	0.0623834
					HD7155	0.505398	G-C+K-	0.00377931
					HD7155	0.505398	G-C-K+	0.00359778
					HD7155	0.505398	G+C-K+	0.116185
					HD7155	0.505398	G+C-K-	0.796445
					HD6483	0.541036	G+C+K+	0.295848
					HD6483	0.541036	G-C+K+	0.00692042
					HD6483	0.541036	G+C+K-	0.0121107
					HD6483	0.541036	G-C+K-	0.00346021
					HD6483	0.541036	G-C-K+	0.0692042
					HD6483	0.541036	G+C-K+	0.572664
					HD6483	0.541036	G+C-K-	0.0397924
					HD6474	0.581249	G+C+K+	0.00227531
					HD6474	0.581249	G-C+K+	0.000568828
					HD6474	0.581249	G+C+K-	0
					HD6474	0.581249	G-C+K-	0
					HD6474	0.581249	G-C-K+	0.400455
					HD6474	0.581249	G+C-K+	0.589875
					HD6474	0.581249	G+C-K-	0.00682594
					HD6346	0.627466	G+C+K+	0.0776511
					HD6346	0.627466	G-C+K+	0.00153684
					HD6346	0.627466	G+C+K-	0
					HD6346	0.627466	G-C+K-	0
					HD6346	0.627466	G-C-K+	0.176292
					HD6346	0.627466	G+C-K+	0.743913
					HD6346	0.627466	G+C-K-	0.000606649
					HD6448	0.634041	G+C+K+	0.467994
					HD6448	0.634041	G-C+K+	0.00207383
					HD6448	0.634041	G+C+K-	0.00221208
					HD6448	0.634041	G-C+K-	0.000691276
					HD6448	0.634041	G-C-K+	0.0172819
					HD6448	0.634041	G+C-K+	0.504079
					HD6448	0.634041	G+C-K-	0.00566846
					HD5788	0.672614	G+C+K+	0.0786929
					HD5788	0.672614	G-C+K+	0.00666889
					HD5788	0.672614	G+C+K-	0.00400133
					HD5788	0.672614	G-C+K-	0.00100033
					HD5788	0.672614	G-C-K+	0.32044
					HD5788	0.672614	G+C-K+	0.573858
					HD5788	0.672614	G+C-K-	0.0153384
					HD6321	0.693429	G+C+K+	0.259111
					HD6321	0.693429	G-C+K+	0.0432344
					HD6321	0.693429	G+C+K-	0.000229621
					HD6321	0.693429	G-C+K-	9.84091e-05
					HD6321	0.693429	G-C-K+	0.17835
					HD6321	0.693429	G+C-K+	0.512646
					HD6321	0.693429	G+C-K-	0.00633098
					HD6196	0.703528	G+C+K+	0.527273
					HD6196	0.703528	G-C+K+	0.127273
					HD6196	0.703528	G+C+K-	0.0545455
					HD6196	0.703528	G-C+K-	0
					HD6196	0.703528	G-C-K+	0.109091
					HD6196	0.703528	G+C-K+	0.145455
					HD6196	0.703528	G+C-K-	0.0363636
					HD6300	0.767758	G+C+K+	0.611194
					HD6300	0.767758	G-C+K+	0.00117632
					HD6300	0.767758	G+C+K-	0
					HD6300	0.767758	G-C+K-	0
					HD6300	0.767758	G-C-K+	0.006566
					HD6300	0.767758	G+C-K+	0.38085
					HD6300	0.767758	G+C-K-	0.000213876
					HD6726	0.948329	G+C+K+	0.00983867
					HD6726	0.948329	G-C+K+	0.000464639
					HD6726	0.948329	G+C+K-	0.0195273
					HD6726	0.948329	G-C+K-	0.00147726
					HD6726	0.948329	G-C-K+	0.0905024
					HD6726	0.948329	G+C-K+	0.336327
					HD6726	0.948329	G+C-K-	0.541862
					HD6126	1.86377	G+C+K+	0.0488144
					HD6126	1.86377	G-C+K+	0.0247685
					HD6126	1.86377	G+C+K-	0
					HD6126	1.86377	G-C+K-	4.01434e-05
					HD6126	1.86377	G-C-K+	0.562717
					HD6126	1.86377	G+C-K+	0.363097
					HD6126	1.86377	G+C-K-	0.000562008

## Sheet: EDF5b
biomarker	id	value	Type	CTX
scBasal	HD5410	-0.0220325	Adjuvant	GEM
scClassical	HD5410	0.27868	Adjuvant	GEM
IC	HD5410	-0.0231827	Adjuvant	GEM
scBasal	HD5629	0.0867752	Adjuvant	GEM
scClassical	HD5629	0.274602	Adjuvant	GEM
IC	HD5629	0.106907	Adjuvant	GEM
scBasal	HD5163	-0.202095	Adjuvant	GEM
scClassical	HD5163	0.22112	Adjuvant	GEM
IC	HD5163	0.131481	Adjuvant	GEM
scBasal	HD5398	0.0809812	Adjuvant	GEM
scClassical	HD5398	0.232068	Adjuvant	GEM
IC	HD5398	0.0521066	Adjuvant	GEM
scBasal	HD5521	0.0115444	Adjuvant	GEM
scClassical	HD5521	0.329799	Adjuvant	GEM
IC	HD5521	-0.175502	Adjuvant	GEM
scBasal	HD5530	0.179295	Adjuvant	GEM
scClassical	HD5530	0.0691625	Adjuvant	GEM
IC	HD5530	0.0954331	Adjuvant	GEM
scBasal	HD6209	0.0923688	Adjuvant	FFX
scClassical	HD6209	0.317406	Adjuvant	FFX
IC	HD6209	0.116454	Adjuvant	FFX
scBasal	HD6221	-0.21953	Adjuvant	GEM
scClassical	HD6221	0.385987	Adjuvant	GEM
IC	HD6221	-0.126801	Adjuvant	GEM
scBasal	HD4954	0.0319547	Adjuvant	GEM
scClassical	HD4954	0.25764	Adjuvant	GEM
IC	HD4954	0.0613304	Adjuvant	GEM
scBasal	HD5457	-0.0567311	Adjuvant	GEM
scClassical	HD5457	0.142876	Adjuvant	GEM
IC	HD5457	0.0150215	Adjuvant	GEM
scBasal	HD5517	0.0918913	Adjuvant	GEM
scClassical	HD5517	0.344979	Adjuvant	GEM
IC	HD5517	0.115511	Adjuvant	GEM
scBasal	HD5737	0.0542823	Adjuvant	GEM
scClassical	HD5737	0.302734	Adjuvant	GEM
IC	HD5737	-0.0310731	Adjuvant	GEM
scBasal	HD5919	0.221933	Adjuvant	GEM
scClassical	HD5919	0.423402	Adjuvant	GEM
IC	HD5919	0.159067	Adjuvant	GEM
scBasal	HD6260	-0.0856151	Adjuvant	GEM
scClassical	HD6260	0.307228	Adjuvant	GEM
IC	HD6260	0.02158	Adjuvant	GEM
scBasal	HD6391	0.14729	Adjuvant	GEM
scClassical	HD6391	0.257641	Adjuvant	GEM
IC	HD6391	-0.115506	Adjuvant	GEM
scBasal	HD3954	-0.153012	Adjuvant	GEM
scClassical	HD3954	0.177983	Adjuvant	GEM
IC	HD3954	-0.073988	Adjuvant	GEM
scBasal	HD6253	-0.112719	Adjuvant	GEM
scClassical	HD6253	0.334343	Adjuvant	GEM
IC	HD6253	-0.181736	Adjuvant	GEM
scBasal	HD6726	0.423917	Adjuvant	GEM
scClassical	HD6726	-0.127982	Adjuvant	GEM
IC	HD6726	0.0737818	Adjuvant	GEM
scBasal	HD6821	0.112514	Adjuvant	GEM
scClassical	HD6821	0.30842	Adjuvant	GEM
IC	HD6821	0.172598	Adjuvant	GEM
scBasal	HD6987	0.185182	Adjuvant	GEM
scClassical	HD6987	0.327392	Adjuvant	GEM
IC	HD6987	-0.0202298	Adjuvant	GEM
scBasal	HD7057	0.173231	Adjuvant	FFX
scClassical	HD7057	0.411294	Adjuvant	FFX
IC	HD7057	-0.00875419	Adjuvant	FFX
scBasal	HD7155	0.161429	Adjuvant	GEM
scClassical	HD7155	-0.050391	Adjuvant	GEM
IC	HD7155	0.0647972	Adjuvant	GEM
scBasal	HD7451	0.0945856	Adjuvant	FFX
scClassical	HD7451	0.319366	Adjuvant	FFX
IC	HD7451	0.126686	Adjuvant	FFX
scBasal	HD7603	-0.0768786	Adjuvant	FFX
scClassical	HD7603	0.386963	Adjuvant	FFX
IC	HD7603	0.108726	Adjuvant	FFX
scBasal	HD7643	-0.124748	Adjuvant	GEM
scClassical	HD7643	0.332652	Adjuvant	GEM
IC	HD7643	0.00598863	Adjuvant	GEM
scBasal	HD4112	0.0463382	Adjuvant	GEM
scClassical	HD4112	0.187513	Adjuvant	GEM
IC	HD4112	0.144103	Adjuvant	GEM
scBasal	HD5179	0.203544	Neoadjuvant	GEM
scClassical	HD5179	-0.118871	Neoadjuvant	GEM
IC	HD5179	0.122535	Neoadjuvant	GEM
scBasal	HD5764	-0.0778683	Neoadjuvant	FFX
scClassical	HD5764	-0.0780497	Neoadjuvant	FFX
IC	HD5764	0.119294	Neoadjuvant	FFX
scBasal	HD5788	0.248856	Neoadjuvant	FFX
scClassical	HD5788	-0.409667	Neoadjuvant	FFX
IC	HD5788	0.132417	Neoadjuvant	FFX
scBasal	HD5794	-0.115966	Neoadjuvant	GEM
scClassical	HD5794	-0.100367	Neoadjuvant	GEM
IC	HD5794	0.161768	Neoadjuvant	GEM
scBasal	HD5811	-0.232553	Neoadjuvant	FFX
scClassical	HD5811	0.0104173	Neoadjuvant	FFX
IC	HD5811	0.121443	Neoadjuvant	FFX
scBasal	HD5889	-0.17706	Neoadjuvant	FFX
scClassical	HD5889	-0.0482475	Neoadjuvant	FFX
IC	HD5889	-0.018639	Neoadjuvant	FFX
scBasal	HD6056	-0.0465421	Neoadjuvant	FFX
scClassical	HD6056	-0.186361	Neoadjuvant	FFX
IC	HD6056	0.219233	Neoadjuvant	FFX
scBasal	HD6126	0.515402	Neoadjuvant	GEM
scClassical	HD6126	-0.377237	Neoadjuvant	GEM
IC	HD6126	0.0968154	Neoadjuvant	GEM
scBasal	HD6157	-0.0428728	Neoadjuvant	FFX
scClassical	HD6157	-0.202235	Neoadjuvant	FFX
IC	HD6157	0.146779	Neoadjuvant	FFX
scBasal	HD6196	0.0727159	Neoadjuvant	FFX
scClassical	HD6196	-0.415135	Neoadjuvant	FFX
IC	HD6196	0.133379	Neoadjuvant	FFX
scBasal	HD6240	0.0580649	Neoadjuvant	FFX
scClassical	HD6240	-0.252476	Neoadjuvant	FFX
IC	HD6240	0.197323	Neoadjuvant	FFX
scBasal	HD6292	-0.0634654	Neoadjuvant	FFX
scClassical	HD6292	-0.382219	Neoadjuvant	FFX
IC	HD6292	0.147902	Neoadjuvant	FFX
scBasal	HD6300	0.142824	Neoadjuvant	FFX
scClassical	HD6300	-0.420208	Neoadjuvant	FFX
IC	HD6300	0.1347	Neoadjuvant	FFX
scBasal	HD6321	0.155157	Neoadjuvant	FFX
scClassical	HD6321	-0.484598	Neoadjuvant	FFX
IC	HD6321	0.133194	Neoadjuvant	FFX
scBasal	HD6346	0.132924	Neoadjuvant	FFX
scClassical	HD6346	-0.388466	Neoadjuvant	FFX
IC	HD6346	0.165424	Neoadjuvant	FFX
scBasal	HD6436	-0.152996	Neoadjuvant	FFX
scClassical	HD6436	-0.426473	Neoadjuvant	FFX
IC	HD6436	0.0839377	Neoadjuvant	FFX
scBasal	HD6448	0.16933	Neoadjuvant	FFX
scClassical	HD6448	-0.353915	Neoadjuvant	FFX
IC	HD6448	0.211988	Neoadjuvant	FFX
scBasal	HD6474	-0.00218735	Neoadjuvant	FFX
scClassical	HD6474	-0.381413	Neoadjuvant	FFX
IC	HD6474	0.105035	Neoadjuvant	FFX
scBasal	HD6483	0.0705474	Neoadjuvant	FFX
scClassical	HD6483	-0.318436	Neoadjuvant	FFX
IC	HD6483	0.191075	Neoadjuvant	FFX
scBasal	HD6933	0.0620219	Neoadjuvant	GEM
scClassical	HD6933	0.224369	Neoadjuvant	GEM
IC	HD6933	0.0210703	Neoadjuvant	GEM
scBasal	HD8005	0.202291	Neoadjuvant	GEM
scClassical	HD8005	0.349314	Neoadjuvant	GEM
IC	HD8005	0.0679304	Neoadjuvant	GEM

## Sheet: EDF5c
HD.ID	moffitt	CTx_Type	Type.y	scScores	biomarker	express
HD5410	Classical	GEM	Adjuvant	-0.437767	G+C+K+	39540
HD5629	Classical	GEM	Adjuvant	-0.236511	G+C+K+	5038
HD5163	Classical	GEM	Adjuvant	-0.589299	G+C+K+	1172
HD5398	Classical	GEM	Adjuvant	-0.204209	G+C+K+	1968
HD5521	Classical	GEM	Adjuvant	-0.588477	G+C+K+	3354
HD5530	Basal	GEM	Adjuvant	0.15627	G+C+K+	2863
HD6209	Classical	FFX	Adjuvant	-0.239831	G+C+K+	1100
HD6221	Classical	GEM	Adjuvant	-0.972946	G+C+K+	251
HD4954	Classical	GEM	Adjuvant	-0.287367	G+C+K+	478
HD5457	Classical	GEM	Adjuvant	-0.280497	G+C+K+	6
HD5517	Classical	GEM	Adjuvant	-0.403893	G+C+K+	190
HD5737	Classical	GEM	Adjuvant	-0.418704	G+C+K+	6014
HD5919	Classical	GEM	Adjuvant	-0.192341	G+C+K+	3203
HD6260	Classical	GEM	Adjuvant	-0.445447	G+C+K+	1236
HD6391	Classical	GEM	Adjuvant	-0.256353	G+C+K+	431
HD3954	Classical	GEM	Adjuvant	-0.397295	G+C+K+	3
HD6253	Classical	GEM	Adjuvant	-0.88302	G+C+K+	1136
HD6726	Basal	GEM	Adjuvant	0.948329	G+C+K+	4722
HD6821	Classical	GEM	Adjuvant	-0.209557	G+C+K+	5757
HD6987	Basal	GEM	Adjuvant	-0.169159	G+C+K+	5123
HD7057	Classical	FFX	Adjuvant	-0.399569	G+C+K+	1527
HD7155	Basal	GEM	Adjuvant	0.505398	G+C+K+	1056
HD7451	Classical	FFX	Adjuvant	-0.296212	G+C+K+	6497
HD7603	Classical	FFX	Adjuvant	-0.63729	G+C+K+	8663
HD7643	Classical	GEM	Adjuvant	-0.646129	G+C+K+	1168
HD4112	Basal	GEM	Adjuvant	-0.215055	G+C+K+	8491
HD5179	Basal	GEM	Neoadjuvant	0.424036	G+C+K+	2306
HD5764	Classical	FFX	Neoadjuvant	0.0207616	G+C+K+	154
HD5788	Basal	FFX	Neoadjuvant	0.672614	G+C+K+	236
HD5794	Classical	GEM	Neoadjuvant	-0.0648226	G+C+K+	10534
HD5811	Classical	FFX	Neoadjuvant	-0.209397	G+C+K+	244
HD5889	Classical	FFX	Neoadjuvant	-0.33889	G+C+K+	95
HD6056	Classical	FFX	Neoadjuvant	0.147768	G+C+K+	2946
HD6126	Basal	GEM	Neoadjuvant	1.86377	G+C+K+	3648
HD6157	Basal	FFX	Neoadjuvant	0.207269	G+C+K+	8310
HD6196	Basal	FFX	Neoadjuvant	0.703528	G+C+K+	29
HD6240	Basal	FFX	Neoadjuvant	0.335024	G+C+K+	1011
HD6292	Basal	FFX	Neoadjuvant	0.371419	G+C+K+	590
HD6300	Basal	FFX	Neoadjuvant	0.767758	G+C+K+	28577
HD6321	Basal	FFX	Neoadjuvant	0.693429	G+C+K+	7899
HD6346	Basal	FFX	Neoadjuvant	0.627466	G+C+K+	1920
HD6436	Basal	FFX	Neoadjuvant	0.286634	G+C+K+	103
HD6448	Basal	FFX	Neoadjuvant	0.634041	G+C+K+	3385
HD6474	Basal	FFX	Neoadjuvant	0.581249	G+C+K+	4
HD6483	Basal	FFX	Neoadjuvant	0.541036	G+C+K+	171
HD6933	Classical	GEM	Neoadjuvant	-0.254628	G+C+K+	40975
HD8005	Basal	GEM	Neoadjuvant	-0.213138	G+C+K+	8202
HD5410	Classical	GEM	Adjuvant	-0.437767	G-C+K+	253
HD5629	Classical	GEM	Adjuvant	-0.236511	G-C+K+	1379
HD5163	Classical	GEM	Adjuvant	-0.589299	G-C+K+	10
HD5398	Classical	GEM	Adjuvant	-0.204209	G-C+K+	38
HD5521	Classical	GEM	Adjuvant	-0.588477	G-C+K+	121
HD5530	Basal	GEM	Adjuvant	0.15627	G-C+K+	200
HD6209	Classical	FFX	Adjuvant	-0.239831	G-C+K+	48
HD6221	Classical	GEM	Adjuvant	-0.972946	G-C+K+	8
HD4954	Classical	GEM	Adjuvant	-0.287367	G-C+K+	43
HD5457	Classical	GEM	Adjuvant	-0.280497	G-C+K+	0
HD5517	Classical	GEM	Adjuvant	-0.403893	G-C+K+	10
HD5737	Classical	GEM	Adjuvant	-0.418704	G-C+K+	119
HD5919	Classical	GEM	Adjuvant	-0.192341	G-C+K+	185
HD6260	Classical	GEM	Adjuvant	-0.445447	G-C+K+	61
HD6391	Classical	GEM	Adjuvant	-0.256353	G-C+K+	1
HD3954	Classical	GEM	Adjuvant	-0.397295	G-C+K+	0
HD6253	Classical	GEM	Adjuvant	-0.88302	G-C+K+	5
HD6726	Basal	GEM	Adjuvant	0.948329	G-C+K+	223
HD6821	Classical	GEM	Adjuvant	-0.209557	G-C+K+	490
HD6987	Basal	GEM	Adjuvant	-0.169159	G-C+K+	767
HD7057	Classical	FFX	Adjuvant	-0.399569	G-C+K+	118
HD7155	Basal	GEM	Adjuvant	0.505398	G-C+K+	11
HD7451	Classical	FFX	Adjuvant	-0.296212	G-C+K+	235
HD7603	Classical	FFX	Adjuvant	-0.63729	G-C+K+	287
HD7643	Classical	GEM	Adjuvant	-0.646129	G-C+K+	158
HD4112	Basal	GEM	Adjuvant	-0.215055	G-C+K+	3
HD5179	Basal	GEM	Neoadjuvant	0.424036	G-C+K+	0
HD5764	Classical	FFX	Neoadjuvant	0.0207616	G-C+K+	4
HD5788	Basal	FFX	Neoadjuvant	0.672614	G-C+K+	20
HD5794	Classical	GEM	Neoadjuvant	-0.0648226	G-C+K+	113
HD5811	Classical	FFX	Neoadjuvant	-0.209397	G-C+K+	11
HD5889	Classical	FFX	Neoadjuvant	-0.33889	G-C+K+	2
HD6056	Classical	FFX	Neoadjuvant	0.147768	G-C+K+	86
HD6126	Basal	GEM	Neoadjuvant	1.86377	G-C+K+	1851
HD6157	Basal	FFX	Neoadjuvant	0.207269	G-C+K+	60
HD6196	Basal	FFX	Neoadjuvant	0.703528	G-C+K+	7
HD6240	Basal	FFX	Neoadjuvant	0.335024	G-C+K+	28
HD6292	Basal	FFX	Neoadjuvant	0.371419	G-C+K+	30
HD6300	Basal	FFX	Neoadjuvant	0.767758	G-C+K+	55
HD6321	Basal	FFX	Neoadjuvant	0.693429	G-C+K+	1318
HD6346	Basal	FFX	Neoadjuvant	0.627466	G-C+K+	38
HD6436	Basal	FFX	Neoadjuvant	0.286634	G-C+K+	0
HD6448	Basal	FFX	Neoadjuvant	0.634041	G-C+K+	15
HD6474	Basal	FFX	Neoadjuvant	0.581249	G-C+K+	1
HD6483	Basal	FFX	Neoadjuvant	0.541036	G-C+K+	4
HD6933	Classical	GEM	Neoadjuvant	-0.254628	G-C+K+	443
HD8005	Basal	GEM	Neoadjuvant	-0.213138	G-C+K+	54
HD5410	Classical	GEM	Adjuvant	-0.437767	G+C+K-	26437
HD5629	Classical	GEM	Adjuvant	-0.236511	G+C+K-	59680
HD5163	Classical	GEM	Adjuvant	-0.589299	G+C+K-	49166
HD5398	Classical	GEM	Adjuvant	-0.204209	G+C+K-	7990
HD5521	Classical	GEM	Adjuvant	-0.588477	G+C+K-	28830
HD5530	Basal	GEM	Adjuvant	0.15627	G+C+K-	8951
HD6209	Classical	FFX	Adjuvant	-0.239831	G+C+K-	12439
HD6221	Classical	GEM	Adjuvant	-0.972946	G+C+K-	35994
HD4954	Classical	GEM	Adjuvant	-0.287367	G+C+K-	7414
HD5457	Classical	GEM	Adjuvant	-0.280497	G+C+K-	6798
HD5517	Classical	GEM	Adjuvant	-0.403893	G+C+K-	26280
HD5737	Classical	GEM	Adjuvant	-0.418704	G+C+K-	70746
HD5919	Classical	GEM	Adjuvant	-0.192341	G+C+K-	154370
HD6260	Classical	GEM	Adjuvant	-0.445447	G+C+K-	18453
HD6391	Classical	GEM	Adjuvant	-0.256353	G+C+K-	47648
HD3954	Classical	GEM	Adjuvant	-0.397295	G+C+K-	4412
HD6253	Classical	GEM	Adjuvant	-0.88302	G+C+K-	7316
HD6726	Basal	GEM	Adjuvant	0.948329	G+C+K-	9372
HD6821	Classical	GEM	Adjuvant	-0.209557	G+C+K-	49727
HD6987	Basal	GEM	Adjuvant	-0.169159	G+C+K-	18988
HD7057	Classical	FFX	Adjuvant	-0.399569	G+C+K-	16109
HD7155	Basal	GEM	Adjuvant	0.505398	G+C+K-	3780
HD7451	Classical	FFX	Adjuvant	-0.296212	G+C+K-	12009
HD7603	Classical	FFX	Adjuvant	-0.63729	G+C+K-	45259
HD7643	Classical	GEM	Adjuvant	-0.646129	G+C+K-	66955
HD4112	Basal	GEM	Adjuvant	-0.215055	G+C+K-	32158
HD5179	Basal	GEM	Neoadjuvant	0.424036	G+C+K-	16
HD5764	Classical	FFX	Neoadjuvant	0.0207616	G+C+K-	9
HD5788	Basal	FFX	Neoadjuvant	0.672614	G+C+K-	12
HD5794	Classical	GEM	Neoadjuvant	-0.0648226	G+C+K-	32
HD5811	Classical	FFX	Neoadjuvant	-0.209397	G+C+K-	3
HD5889	Classical	FFX	Neoadjuvant	-0.33889	G+C+K-	0
HD6056	Classical	FFX	Neoadjuvant	0.147768	G+C+K-	7
HD6126	Basal	GEM	Neoadjuvant	1.86377	G+C+K-	0
HD6157	Basal	FFX	Neoadjuvant	0.207269	G+C+K-	13
HD6196	Basal	FFX	Neoadjuvant	0.703528	G+C+K-	3
HD6240	Basal	FFX	Neoadjuvant	0.335024	G+C+K-	0
HD6292	Basal	FFX	Neoadjuvant	0.371419	G+C+K-	0
HD6300	Basal	FFX	Neoadjuvant	0.767758	G+C+K-	0
HD6321	Basal	FFX	Neoadjuvant	0.693429	G+C+K-	7
HD6346	Basal	FFX	Neoadjuvant	0.627466	G+C+K-	0
HD6436	Basal	FFX	Neoadjuvant	0.286634	G+C+K-	1
HD6448	Basal	FFX	Neoadjuvant	0.634041	G+C+K-	16
HD6474	Basal	FFX	Neoadjuvant	0.581249	G+C+K-	0
HD6483	Basal	FFX	Neoadjuvant	0.541036	G+C+K-	7
HD6933	Classical	GEM	Neoadjuvant	-0.254628	G+C+K-	5
HD8005	Basal	GEM	Neoadjuvant	-0.213138	G+C+K-	0
HD5410	Classical	GEM	Adjuvant	-0.437767	G-C+K-	369
HD5629	Classical	GEM	Adjuvant	-0.236511	G-C+K-	13737
HD5163	Classical	GEM	Adjuvant	-0.589299	G-C+K-	458
HD5398	Classical	GEM	Adjuvant	-0.204209	G-C+K-	255
HD5521	Classical	GEM	Adjuvant	-0.588477	G-C+K-	564
HD5530	Basal	GEM	Adjuvant	0.15627	G-C+K-	422
HD6209	Classical	FFX	Adjuvant	-0.239831	G-C+K-	1884
HD6221	Classical	GEM	Adjuvant	-0.972946	G-C+K-	6238
HD4954	Classical	GEM	Adjuvant	-0.287367	G-C+K-	1177
HD5457	Classical	GEM	Adjuvant	-0.280497	G-C+K-	51
HD5517	Classical	GEM	Adjuvant	-0.403893	G-C+K-	545
HD5737	Classical	GEM	Adjuvant	-0.418704	G-C+K-	4799
HD5919	Classical	GEM	Adjuvant	-0.192341	G-C+K-	18484
HD6260	Classical	GEM	Adjuvant	-0.445447	G-C+K-	1492
HD6391	Classical	GEM	Adjuvant	-0.256353	G-C+K-	174
HD3954	Classical	GEM	Adjuvant	-0.397295	G-C+K-	21
HD6253	Classical	GEM	Adjuvant	-0.88302	G-C+K-	279
HD6726	Basal	GEM	Adjuvant	0.948329	G-C+K-	709
HD6821	Classical	GEM	Adjuvant	-0.209557	G-C+K-	8662
HD6987	Basal	GEM	Adjuvant	-0.169159	G-C+K-	7848
HD7057	Classical	FFX	Adjuvant	-0.399569	G-C+K-	2467
HD7155	Basal	GEM	Adjuvant	0.505398	G-C+K-	229
HD7451	Classical	FFX	Adjuvant	-0.296212	G-C+K-	690
HD7603	Classical	FFX	Adjuvant	-0.63729	G-C+K-	4075
HD7643	Classical	GEM	Adjuvant	-0.646129	G-C+K-	5727
HD4112	Basal	GEM	Adjuvant	-0.215055	G-C+K-	39
HD5179	Basal	GEM	Neoadjuvant	0.424036	G-C+K-	0
HD5764	Classical	FFX	Neoadjuvant	0.0207616	G-C+K-	2
HD5788	Basal	FFX	Neoadjuvant	0.672614	G-C+K-	3
HD5794	Classical	GEM	Neoadjuvant	-0.0648226	G-C+K-	6
HD5811	Classical	FFX	Neoadjuvant	-0.209397	G-C+K-	1
HD5889	Classical	FFX	Neoadjuvant	-0.33889	G-C+K-	5
HD6056	Classical	FFX	Neoadjuvant	0.147768	G-C+K-	14
HD6126	Basal	GEM	Neoadjuvant	1.86377	G-C+K-	3
HD6157	Basal	FFX	Neoadjuvant	0.207269	G-C+K-	10
HD6196	Basal	FFX	Neoadjuvant	0.703528	G-C+K-	0
HD6240	Basal	FFX	Neoadjuvant	0.335024	G-C+K-	1
HD6292	Basal	FFX	Neoadjuvant	0.371419	G-C+K-	2
HD6300	Basal	FFX	Neoadjuvant	0.767758	G-C+K-	0
HD6321	Basal	FFX	Neoadjuvant	0.693429	G-C+K-	3
HD6346	Basal	FFX	Neoadjuvant	0.627466	G-C+K-	0
HD6436	Basal	FFX	Neoadjuvant	0.286634	G-C+K-	0
HD6448	Basal	FFX	Neoadjuvant	0.634041	G-C+K-	5
HD6474	Basal	FFX	Neoadjuvant	0.581249	G-C+K-	0
HD6483	Basal	FFX	Neoadjuvant	0.541036	G-C+K-	2
HD6933	Classical	GEM	Neoadjuvant	-0.254628	G-C+K-	1
HD8005	Basal	GEM	Neoadjuvant	-0.213138	G-C+K-	0
HD5410	Classical	GEM	Adjuvant	-0.437767	G-C-K+	279
HD5629	Classical	GEM	Adjuvant	-0.236511	G-C-K+	15
HD5163	Classical	GEM	Adjuvant	-0.589299	G-C-K+	21
HD5398	Classical	GEM	Adjuvant	-0.204209	G-C-K+	1390
HD5521	Classical	GEM	Adjuvant	-0.588477	G-C-K+	169
HD5530	Basal	GEM	Adjuvant	0.15627	G-C-K+	8749
HD6209	Classical	FFX	Adjuvant	-0.239831	G-C-K+	332
HD6221	Classical	GEM	Adjuvant	-0.972946	G-C-K+	3
HD4954	Classical	GEM	Adjuvant	-0.287367	G-C-K+	764
HD5457	Classical	GEM	Adjuvant	-0.280497	G-C-K+	1
HD5517	Classical	GEM	Adjuvant	-0.403893	G-C-K+	5
HD5737	Classical	GEM	Adjuvant	-0.418704	G-C-K+	13
HD5919	Classical	GEM	Adjuvant	-0.192341	G-C-K+	590
HD6260	Classical	GEM	Adjuvant	-0.445447	G-C-K+	39
HD6391	Classical	GEM	Adjuvant	-0.256353	G-C-K+	5
HD3954	Classical	GEM	Adjuvant	-0.397295	G-C-K+	5
HD6253	Classical	GEM	Adjuvant	-0.88302	G-C-K+	115
HD6726	Basal	GEM	Adjuvant	0.948329	G-C-K+	43436
HD6821	Classical	GEM	Adjuvant	-0.209557	G-C-K+	550
HD6987	Basal	GEM	Adjuvant	-0.169159	G-C-K+	1105
HD7057	Classical	FFX	Adjuvant	-0.399569	G-C-K+	368
HD7155	Basal	GEM	Adjuvant	0.505398	G-C-K+	218
HD7451	Classical	FFX	Adjuvant	-0.296212	G-C-K+	1378
HD7603	Classical	FFX	Adjuvant	-0.63729	G-C-K+	914
HD7643	Classical	GEM	Adjuvant	-0.646129	G-C-K+	273
HD4112	Basal	GEM	Adjuvant	-0.215055	G-C-K+	52
HD5179	Basal	GEM	Neoadjuvant	0.424036	G-C-K+	0
HD5764	Classical	FFX	Neoadjuvant	0.0207616	G-C-K+	249
HD5788	Basal	FFX	Neoadjuvant	0.672614	G-C-K+	961
HD5794	Classical	GEM	Neoadjuvant	-0.0648226	G-C-K+	232
HD5811	Classical	FFX	Neoadjuvant	-0.209397	G-C-K+	167
HD5889	Classical	FFX	Neoadjuvant	-0.33889	G-C-K+	64
HD6056	Classical	FFX	Neoadjuvant	0.147768	G-C-K+	1130
HD6126	Basal	GEM	Neoadjuvant	1.86377	G-C-K+	42053
HD6157	Basal	FFX	Neoadjuvant	0.207269	G-C-K+	483
HD6196	Basal	FFX	Neoadjuvant	0.703528	G-C-K+	6
HD6240	Basal	FFX	Neoadjuvant	0.335024	G-C-K+	1151
HD6292	Basal	FFX	Neoadjuvant	0.371419	G-C-K+	7175
HD6300	Basal	FFX	Neoadjuvant	0.767758	G-C-K+	307
HD6321	Basal	FFX	Neoadjuvant	0.693429	G-C-K+	5437
HD6346	Basal	FFX	Neoadjuvant	0.627466	G-C-K+	4359
HD6436	Basal	FFX	Neoadjuvant	0.286634	G-C-K+	2
HD6448	Basal	FFX	Neoadjuvant	0.634041	G-C-K+	125
HD6474	Basal	FFX	Neoadjuvant	0.581249	G-C-K+	704
HD6483	Basal	FFX	Neoadjuvant	0.541036	G-C-K+	40
HD6933	Classical	GEM	Neoadjuvant	-0.254628	G-C-K+	2118
HD8005	Basal	GEM	Neoadjuvant	-0.213138	G-C-K+	462
HD5410	Classical	GEM	Adjuvant	-0.437767	G+C-K+	6858
HD5629	Classical	GEM	Adjuvant	-0.236511	G+C-K+	18
HD5163	Classical	GEM	Adjuvant	-0.589299	G+C-K+	432
HD5398	Classical	GEM	Adjuvant	-0.204209	G+C-K+	12217
HD5521	Classical	GEM	Adjuvant	-0.588477	G+C-K+	1459
HD5530	Basal	GEM	Adjuvant	0.15627	G+C-K+	34884
HD6209	Classical	FFX	Adjuvant	-0.239831	G+C-K+	2859
HD6221	Classical	GEM	Adjuvant	-0.972946	G+C-K+	49
HD4954	Classical	GEM	Adjuvant	-0.287367	G+C-K+	2493
HD5457	Classical	GEM	Adjuvant	-0.280497	G+C-K+	83
HD5517	Classical	GEM	Adjuvant	-0.403893	G+C-K+	57
HD5737	Classical	GEM	Adjuvant	-0.418704	G+C-K+	574
HD5919	Classical	GEM	Adjuvant	-0.192341	G+C-K+	2315
HD6260	Classical	GEM	Adjuvant	-0.445447	G+C-K+	142
HD6391	Classical	GEM	Adjuvant	-0.256353	G+C-K+	596
HD3954	Classical	GEM	Adjuvant	-0.397295	G+C-K+	175
HD6253	Classical	GEM	Adjuvant	-0.88302	G+C-K+	1483
HD6726	Basal	GEM	Adjuvant	0.948329	G+C-K+	161418
HD6821	Classical	GEM	Adjuvant	-0.209557	G+C-K+	3203
HD6987	Basal	GEM	Adjuvant	-0.169159	G+C-K+	3266
HD7057	Classical	FFX	Adjuvant	-0.399569	G+C-K+	1607
HD7155	Basal	GEM	Adjuvant	0.505398	G+C-K+	7040
HD7451	Classical	FFX	Adjuvant	-0.296212	G+C-K+	11146
HD7603	Classical	FFX	Adjuvant	-0.63729	G+C-K+	5088
HD7643	Classical	GEM	Adjuvant	-0.646129	G+C-K+	897
HD4112	Basal	GEM	Adjuvant	-0.215055	G+C-K+	10874
HD5179	Basal	GEM	Neoadjuvant	0.424036	G+C-K+	1153
HD5764	Classical	FFX	Neoadjuvant	0.0207616	G+C-K+	1003
HD5788	Basal	FFX	Neoadjuvant	0.672614	G+C-K+	1721
HD5794	Classical	GEM	Neoadjuvant	-0.0648226	G+C-K+	1068
HD5811	Classical	FFX	Neoadjuvant	-0.209397	G+C-K+	483
HD5889	Classical	FFX	Neoadjuvant	-0.33889	G+C-K+	209
HD6056	Classical	FFX	Neoadjuvant	0.147768	G+C-K+	5351
HD6126	Basal	GEM	Neoadjuvant	1.86377	G+C-K+	27135
HD6157	Basal	FFX	Neoadjuvant	0.207269	G+C-K+	1854
HD6196	Basal	FFX	Neoadjuvant	0.703528	G+C-K+	8
HD6240	Basal	FFX	Neoadjuvant	0.335024	G+C-K+	6094
HD6292	Basal	FFX	Neoadjuvant	0.371419	G+C-K+	9456
HD6300	Basal	FFX	Neoadjuvant	0.767758	G+C-K+	17807
HD6321	Basal	FFX	Neoadjuvant	0.693429	G+C-K+	15628
HD6346	Basal	FFX	Neoadjuvant	0.627466	G+C-K+	18394
HD6436	Basal	FFX	Neoadjuvant	0.286634	G+C-K+	363
HD6448	Basal	FFX	Neoadjuvant	0.634041	G+C-K+	3646
HD6474	Basal	FFX	Neoadjuvant	0.581249	G+C-K+	1037
HD6483	Basal	FFX	Neoadjuvant	0.541036	G+C-K+	331
HD6933	Classical	GEM	Neoadjuvant	-0.254628	G+C-K+	13610
HD8005	Basal	GEM	Neoadjuvant	-0.213138	G+C-K+	6192
HD5410	Classical	GEM	Adjuvant	-0.437767	G+C-K-	90050
HD5629	Classical	GEM	Adjuvant	-0.236511	G+C-K-	1478
HD5163	Classical	GEM	Adjuvant	-0.589299	G+C-K-	31279
HD5398	Classical	GEM	Adjuvant	-0.204209	G+C-K-	77672
HD5521	Classical	GEM	Adjuvant	-0.588477	G+C-K-	45270
HD5530	Basal	GEM	Adjuvant	0.15627	G+C-K-	100285
HD6209	Classical	FFX	Adjuvant	-0.239831	G+C-K-	47369
HD6221	Classical	GEM	Adjuvant	-0.972946	G+C-K-	27966
HD4954	Classical	GEM	Adjuvant	-0.287367	G+C-K-	69298
HD5457	Classical	GEM	Adjuvant	-0.280497	G+C-K-	80322
HD5517	Classical	GEM	Adjuvant	-0.403893	G+C-K-	85341
HD5737	Classical	GEM	Adjuvant	-0.418704	G+C-K-	22292
HD5919	Classical	GEM	Adjuvant	-0.192341	G+C-K-	208459
HD6260	Classical	GEM	Adjuvant	-0.445447	G+C-K-	37903
HD6391	Classical	GEM	Adjuvant	-0.256353	G+C-K-	99218
HD3954	Classical	GEM	Adjuvant	-0.397295	G+C-K-	240200
HD6253	Classical	GEM	Adjuvant	-0.88302	G+C-K-	19997
HD6726	Basal	GEM	Adjuvant	0.948329	G+C-K-	260063
HD6821	Classical	GEM	Adjuvant	-0.209557	G+C-K-	195715
HD6987	Basal	GEM	Adjuvant	-0.169159	G+C-K-	71778
HD7057	Classical	FFX	Adjuvant	-0.399569	G+C-K-	69291
HD7155	Basal	GEM	Adjuvant	0.505398	G+C-K-	48259
HD7451	Classical	FFX	Adjuvant	-0.296212	G+C-K-	56905
HD7603	Classical	FFX	Adjuvant	-0.63729	G+C-K-	81375
HD7643	Classical	GEM	Adjuvant	-0.646129	G+C-K-	388056
HD4112	Basal	GEM	Adjuvant	-0.215055	G+C-K-	115729
HD5179	Basal	GEM	Neoadjuvant	0.424036	G+C-K-	9016
HD5764	Classical	FFX	Neoadjuvant	0.0207616	G+C-K-	104
HD5788	Basal	FFX	Neoadjuvant	0.672614	G+C-K-	46
HD5794	Classical	GEM	Neoadjuvant	-0.0648226	G+C-K-	65
HD5811	Classical	FFX	Neoadjuvant	-0.209397	G+C-K-	15
HD5889	Classical	FFX	Neoadjuvant	-0.33889	G+C-K-	14
HD6056	Classical	FFX	Neoadjuvant	0.147768	G+C-K-	19
HD6126	Basal	GEM	Neoadjuvant	1.86377	G+C-K-	42
HD6157	Basal	FFX	Neoadjuvant	0.207269	G+C-K-	36
HD6196	Basal	FFX	Neoadjuvant	0.703528	G+C-K-	2
HD6240	Basal	FFX	Neoadjuvant	0.335024	G+C-K-	8
HD6292	Basal	FFX	Neoadjuvant	0.371419	G+C-K-	3
HD6300	Basal	FFX	Neoadjuvant	0.767758	G+C-K-	10
HD6321	Basal	FFX	Neoadjuvant	0.693429	G+C-K-	193
HD6346	Basal	FFX	Neoadjuvant	0.627466	G+C-K-	15
HD6436	Basal	FFX	Neoadjuvant	0.286634	G+C-K-	28
HD6448	Basal	FFX	Neoadjuvant	0.634041	G+C-K-	41
HD6474	Basal	FFX	Neoadjuvant	0.581249	G+C-K-	12
HD6483	Basal	FFX	Neoadjuvant	0.541036	G+C-K-	23
HD6933	Classical	GEM	Neoadjuvant	-0.254628	G+C-K-	20
HD8005	Basal	GEM	Neoadjuvant	-0.213138	G+C-K-	0
