# Supplementary material for: Persister cell phenotypes contribute to poor patient outcomes after neoadjuvant chemotherapy in PDAC
Source: Nat Cancer. 2023 Sep 7;4(9):1362–81. doi: 10.1038/s43018-023-00628-6 (PMC10518256; doi:10.1038/s43018-023-00628-6)
Supplement: Supplementary file 16 — Statistical source data. [file 43018_2023_628_MOESM16_ESM.xlsx]

## Sheet: EDF6
Survival data for exploratory analysis						Surival analysis (GEM and FFX samples combines)												Surival analysis (GEM only)												Surival analysis (FFX only)
name	id	class	Surv_status	Surv_months		beta	HR (95% CI for HR)	wald.test	p.value	logrank.p.value	se	MOS-High	MOS-Low	High-Low	variable			beta	HR (95% CI for HR)	wald.test	p.value	logrank.p.value	se	MOS-High	MOS-Low	High-Low	variable			beta	HR (95% CI for HR)	wald.test	p.value	logrank.p.value	se	MOS-High	MOS-Low	High-Low	variable
GATA6_nuclear_status	HD6483	high	1	4.79682		1.3	3.7 (1.4-9.5)	7.1	0.0079	0.00455883	0.486893	10.7764	19.1873	7 vs 37	GATA6_nuclear			-0.59	0.55 (0.18-1.7)	1	0.31	0.303086	0.585281	14.4562	7.26095	10 vs 8	GATA6_nuclear			1.5	4.5 (1.5-14)	6.8	0.0092	0.00473197	0.570508	14.5712	28.9781	10 vs 15	GATA6_nuclear
GATA6_nuclear_status	HD4961	high	1	10.7764		2	7.4 (2.4-23)	12	0.00043	0.000108621	0.57807	12.8134	43.6314	33 vs 11	GATA6_nuclear_KRT19			0.41	1.5 (0.47-4.8)	0.49	0.49	0.482223	0.592654	10.2179	14.4562	10 vs 8	GATA6_nuclear_KRT19			2.5	12 (3-50)	12	0.00054	2.42816e-05	0.722462	8.69014	28.4195	8 vs 17	GATA6_nuclear_KRT19
GATA6_nuclear_status	HD5889	high	1	6.24244		1.3	3.7 (1.6-8.4)	8.9	0.0029	0.00149012	0.421282	6.24244	20.0087	9 vs 35	CYP3A5			-0.72	0.49 (0.14-1.7)	1.3	0.25	0.243953	0.628257	12.7477	6.70241	13 vs 5	CYP3A5			1.7	5.5 (1.7-18)	8.5	0.0036	0.00108706	0.593688	12.9449	28.9781	7 vs 18	CYP3A5
GATA6_nuclear_status	HD6196	high	1	19.3844		1.1	3 (1.2-7.3)	5.5	0.019	0.0143739	0.455439	12.9449	20.0087	7 vs 37	CYP3A5_KRT19			-0.47	0.63 (0.2-2)	0.65	0.42	0.41749	0.582887	12.7477	7.81948	10 vs 8	CYP3A5_KRT19			1.3	3.7 (1-13)	4.1	0.044	0.0316526	0.641658	17.5774	36.5019	18 vs 7	CYP3A5_KRT19
GATA6_nuclear_status	HD8005	high	0	5.65105		0.82	2.3 (1-5.1)	3.9	0.048	0.0425389	0.415522	12.9449	19.1873	9 vs 35	HNF1A_nuclear			-0.37	0.69 (0.2-2.4)	0.34	0.56	0.556257	0.628032	14.4562	6.70241	11 vs 7	HNF1A_nuclear			-0.39	0.68 (0.26-1.8)	0.64	0.42	0.42	0.490538	19.3844	14.5712	17 vs 8	HNF1A_nuclear
GATA6_nuclear_status	HD6346	high	1	11.5649		0.76	2.1 (1-4.5)	4	0.046	0.041446	0.383108	12.9449	19.3844	11 vs 33	HNF1A_nuclear_KRT19			1.2	3.3 (0.95-12)	3.6	0.058	0.0444138	0.636953	7.81948	21.6186	5 vs 13	HNF1A_nuclear_KRT19			-0.61	0.54 (0.21-1.4)	1.7	0.2	0.191257	0.476577	20.0087	11.5649	14 vs 11	HNF1A_nuclear_KRT19
GATA6_nuclear_status	HD7494	high	1	6.60385		0.82	2.3 (0.91-5.7)	3.1	0.079	0.0724605	0.465856	14.4562	28.9781	33 vs 11	hENT1			-0.39	0.68 (0.18-2.6)	0.32	0.57	0.566338	0.681052	12.7477	14.1605	14 vs 4	hENT1			1.2	3.3 (0.92-12)	3.3	0.071	0.0590851	0.657383	19.1873	36.7483	19 vs 6	hENT1
GATA6_nuclear_status	HD4880	low	0	10.6779		0.78	2.2 (0.92-5.2)	3.2	0.075	0.0689139	0.439968	12.9449	25.134	32 vs 12	hENT1_KRT19			0.87	2.4 (0.6-9.4)	1.5	0.21	0.204045	0.70064	10.2179	25.134	13 vs 5	hENT1_KRT19			1.2	3.3 (0.92-12)	3.3	0.071	0.0590851	0.657383	19.1873	36.7483	19 vs 6	hENT1_KRT19
GATA6_nuclear_status	HD7809	low	0	4.13973		-2	0.14 (0.026-0.7)	5.7	0.017	0.00537829	0.839355	18.2674	6.60385	40 vs 3	KRT81			0.53	1.7 (0.44-6.5)	0.59	0.44	0.436046	0.686548	12.3863	17.676	12 vs 6	KRT81			-2	0.14 (0.026-0.7)	5.4	0.02	0.00660221	0.841093	19.3844	8.18089	22 vs 2	KRT81
GATA6_nuclear_status	HD6933	low	0	41.463		-0.86	0.42 (0.17-1.1)	3.5	0.063	0.0554823	0.464517	19.1873	10.2179	36 vs 7	KRT81_KRT19			-0.93	0.39 (0.075-2.1)	1.2	0.27	0.256911	0.848403	12.7477	8.41087	15 vs 3	KRT81_KRT19			-1	0.37 (0.13-1)	4	0.045	0.0369519	0.515524	20.0087	9.67579	18 vs 6	KRT81_KRT19
GATA6_nuclear_status	HD3739	low	1	14.4562		0.99	2.7 (1.2-6.2)	5.4	0.02	0.0158816	0.42533	12.9449	28.9781	27 vs 16	KRT17			-0.47	0.63 (0.18-2.1)	0.56	0.45	0.450548	0.622332	12.7477	8.46015	13 vs 5	KRT17			1.7	5.5 (1.5-20)	6.7	0.0096	0.00420396	0.65569	15.2611	37.7504	14 vs 10	KRT17
GATA6_nuclear_status	HD5811	low	1	19.1873		0.52	1.7 (0.8-3.5)	1.9	0.17	0.167013	0.377121	12.9449	24.1155	17 vs 26	KRT17_KRT19			-0.82	0.44 (0.14-1.4)	1.9	0.16	0.152199	0.591361	21.6186	10.2179	10 vs 8	KRT17_KRT19			1.2	3.3 (1.2-9.5)	4.7	0.03	0.0228507	0.537113	12.9449	28.9781	9 vs 15	KRT17_KRT19
GATA6_nuclear_status	HD6321	low	1	17.5774		0.65	1.9 (0.78-4.7)	2	0.16	0.153937	0.460598	17.5774	37.7504	31 vs 12	Multi_GATA6_CYP3A5			-0.26	0.77 (0.23-2.6)	0.17	0.68	0.677053	0.614678	14.4562	10.2179	13 vs 5	KRT5			0.98	2.7 (0.92-7.7)	3.3	0.069	0.0597971	0.541951	15.2611	28.4195	6 vs 18	KRT5
GATA6_nuclear_status	HD5593	low	1	25.134		0.44	1.6 (0.7-3.4)	1.2	0.27	0.267586	0.402894	17.5774	25.134	29 vs 14	Multi_CYP3A_KRT17			-0.26	0.77 (0.23-2.6)	0.17	0.68	0.677053	0.614678	14.4562	10.2179	13 vs 5	KRT5_KRT19			0.98	2.7 (0.92-7.7)	3.3	0.069	0.0597971	0.541951	15.2611	28.4195	6 vs 18	KRT5_KRT19
GATA6_nuclear_status	HD6240	low	0	16.6246		1.1	3 (1-8.8)	4.3	0.037	0.0291678	0.549174	14.4562	37.7504	36 vs 7	KRT5			0.59	1.8 (0.46-7.1)	0.71	0.4	0.395181	0.697028	12.3863	19.7951	14 vs 4	S100A2			0.47	1.6 (0.58-4.4)	0.83	0.36	0.359804	0.513393	17.5774	28.9781	11 vs 12	S100A2
GATA6_nuclear_status	HD5764	low	1	20.0087		1.1	3 (1-8.8)	4.3	0.037	0.0291678	0.549174	14.4562	37.7504	36 vs 7	KRT5_KRT19			0.58	1.8 (0.53-6)	0.88	0.35	0.342338	0.619551	10.2179	14.4562	9 vs 9	S100A2_KRT19			1.5	4.5 (1.1-19)	4	0.044	0.0278459	0.735109	12.9449	28.4195	3 vs 20	S100A2_KRT19
GATA6_nuclear_status	HD3907	low	1	21.6186		0.49	1.6 (0.71-3.8)	1.3	0.25	0.24757	0.426802	12.8134	21.6186	11 vs 31	S100A2			-1.8	0.17 (0.033-0.83)	4.6	0.031	0.0148325	0.823195	14.4562	6.70241	15 vs 3	Multi_GATA6_CYP3A5			1.7	5.5 (1.2-25)	5.2	0.023	0.0117328	0.770672	18.2674	NA	17 vs 7	Multi_GATA6_CYP3A5
GATA6_nuclear_status	HD5870	low	1	6.60385		1.3	3.7 (1.4-9.9)	6.2	0.013	0.00785177	0.508316	7.81948	20.0087	7 vs 35	S100A2_KRT19			-0.92	0.4 (0.12-1.3)	2.4	0.12	0.110955	0.593742	21.6186	7.81948	10 vs 8	Multi_CYP3A_KRT17			1.3	3.7 (1.1-12)	4.4	0.035	0.0265479	0.595878	18.2674	37.7504	15 vs 9	Multi_CYP3A_KRT17
GATA6_nuclear_status	HD6520	low	1	10.2179
GATA6_nuclear_status	HD5276	low	1	12.3863
GATA6_nuclear_status	HD5179	low	1	12.7477
GATA6_nuclear_status	HD6126	low	1	7.81948
GATA6_nuclear_status	HD5308	low	1	36.5019
GATA6_nuclear_status	HD3855	low	1	24.1155
GATA6_nuclear_status	HD5850	low	1	7.78663
GATA6_nuclear_status	HD6448	low	1	5.91389
GATA6_nuclear_status	HD6436	low	1	37.7504
GATA6_nuclear_status	HD6056	low	1	28.4195
GATA6_nuclear_status	HD6395	low	0	12.912
GATA6_nuclear_status	HD6399	low	0	12.7806
GATA6_nuclear_status	HD6035	low	0	18.8259
GATA6_nuclear_status	HD4129	low	1	43.6314
GATA6_nuclear_status	HD3530	low	1	3.87689
GATA6_nuclear_status	HD4055	low	1	2.16843
GATA6_nuclear_status	HD5788	low	1	12.8134
GATA6_nuclear_status	HD6300	low	1	12.9449
GATA6_nuclear_status	HD6157	low	1	18.2674
GATA6_nuclear_status	HD6292	low	0	43.5328
GATA6_nuclear_status	HD5603	low	0	30.6208
GATA6_nuclear_status	HD5794	low	1	5.25679
GATA6_nuclear_status	HD4761	low	1	6.70241
GATA6_nuclear_status	HD6474	low	0	39.2617
GATA6_nuclear_status	HD4715	low	1	44.5185
GATA6_nuclear_status	HD5471	low	1	28.9781
GATA6_nuclear_KRT19_status	HD6126	high	1	7.81948
GATA6_nuclear_KRT19_status	HD4961	high	1	10.7764
GATA6_nuclear_KRT19_status	HD6933	high	0	41.463
GATA6_nuclear_KRT19_status	HD6483	high	1	4.79682
GATA6_nuclear_KRT19_status	HD4880	high	0	10.6779
GATA6_nuclear_KRT19_status	HD3907	high	1	21.6186
GATA6_nuclear_KRT19_status	HD7494	high	1	6.60385
GATA6_nuclear_KRT19_status	HD5889	high	1	6.24244
GATA6_nuclear_KRT19_status	HD6346	high	1	11.5649
GATA6_nuclear_KRT19_status	HD5179	high	1	12.7477
GATA6_nuclear_KRT19_status	HD6520	high	1	10.2179
GATA6_nuclear_KRT19_status	HD5794	high	1	5.25679
GATA6_nuclear_KRT19_status	HD7809	high	0	4.13973
GATA6_nuclear_KRT19_status	HD3530	high	1	3.87689
GATA6_nuclear_KRT19_status	HD6321	high	1	17.5774
GATA6_nuclear_KRT19_status	HD6448	high	1	5.91389
GATA6_nuclear_KRT19_status	HD6395	high	0	12.912
GATA6_nuclear_KRT19_status	HD6399	high	0	12.7806
GATA6_nuclear_KRT19_status	HD5870	high	1	6.60385
GATA6_nuclear_KRT19_status	HD3855	high	1	24.1155
GATA6_nuclear_KRT19_status	HD5593	high	1	25.134
GATA6_nuclear_KRT19_status	HD6196	high	1	19.3844
GATA6_nuclear_KRT19_status	HD3739	high	1	14.4562
GATA6_nuclear_KRT19_status	HD5276	high	1	12.3863
GATA6_nuclear_KRT19_status	HD5764	high	1	20.0087
GATA6_nuclear_KRT19_status	HD6300	high	1	12.9449
GATA6_nuclear_KRT19_status	HD4055	high	1	2.16843
GATA6_nuclear_KRT19_status	HD5811	high	1	19.1873
GATA6_nuclear_KRT19_status	HD5788	high	1	12.8134
GATA6_nuclear_KRT19_status	HD6056	high	1	28.4195
GATA6_nuclear_KRT19_status	HD6240	high	0	16.6246
GATA6_nuclear_KRT19_status	HD4761	high	1	6.70241
GATA6_nuclear_KRT19_status	HD6157	high	1	18.2674
GATA6_nuclear_KRT19_status	HD4129	low	1	43.6314
GATA6_nuclear_KRT19_status	HD6474	low	0	39.2617
GATA6_nuclear_KRT19_status	HD8005	low	0	5.65105
GATA6_nuclear_KRT19_status	HD5308	low	1	36.5019
GATA6_nuclear_KRT19_status	HD4715	low	1	44.5185
GATA6_nuclear_KRT19_status	HD6292	low	0	43.5328
GATA6_nuclear_KRT19_status	HD6035	low	0	18.8259
GATA6_nuclear_KRT19_status	HD5603	low	0	30.6208
GATA6_nuclear_KRT19_status	HD5850	low	1	7.78663
GATA6_nuclear_KRT19_status	HD5471	low	1	28.9781
GATA6_nuclear_KRT19_status	HD6436	low	1	37.7504
CYP3A5_status	HD3907	high	1	21.6186
CYP3A5_status	HD4055	high	1	2.16843
CYP3A5_status	HD6483	high	1	4.79682
CYP3A5_status	HD5811	high	1	19.1873
CYP3A5_status	HD5794	high	1	5.25679
CYP3A5_status	HD6448	high	1	5.91389
CYP3A5_status	HD6300	high	1	12.9449
CYP3A5_status	HD6157	high	1	18.2674
CYP3A5_status	HD5889	high	1	6.24244
CYP3A5_status	HD6321	low	1	17.5774
CYP3A5_status	HD6395	low	0	12.912
CYP3A5_status	HD4715	low	1	44.5185
CYP3A5_status	HD6196	low	1	19.3844
CYP3A5_status	HD5850	low	1	7.78663
CYP3A5_status	HD4880	low	0	10.6779
CYP3A5_status	HD3855	low	1	24.1155
CYP3A5_status	HD5276	low	1	12.3863
CYP3A5_status	HD6292	low	0	43.5328
CYP3A5_status	HD6933	low	0	41.463
CYP3A5_status	HD5471	low	1	28.9781
CYP3A5_status	HD8005	low	0	5.65105
CYP3A5_status	HD6346	low	1	11.5649
CYP3A5_status	HD6240	low	0	16.6246
CYP3A5_status	HD5788	low	1	12.8134
CYP3A5_status	HD6056	low	1	28.4195
CYP3A5_status	HD4961	low	1	10.7764
CYP3A5_status	HD6035	low	0	18.8259
CYP3A5_status	HD4129	low	1	43.6314
CYP3A5_status	HD5603	low	0	30.6208
CYP3A5_status	HD6520	low	1	10.2179
CYP3A5_status	HD5179	low	1	12.7477
CYP3A5_status	HD6436	low	1	37.7504
CYP3A5_status	HD5764	low	1	20.0087
CYP3A5_status	HD6126	low	1	7.81948
CYP3A5_status	HD5308	low	1	36.5019
CYP3A5_status	HD6399	low	0	12.7806
CYP3A5_status	HD3739	low	1	14.4562
CYP3A5_status	HD5870	low	1	6.60385
CYP3A5_status	HD6474	low	0	39.2617
CYP3A5_status	HD3530	low	1	3.87689
CYP3A5_status	HD4761	low	1	6.70241
CYP3A5_status	HD5593	low	1	25.134
CYP3A5_status	HD7494	low	1	6.60385
CYP3A5_status	HD7809	low	0	4.13973
CYP3A5_KRT19_status	HD5811	high	1	19.1873
CYP3A5_KRT19_status	HD6483	high	1	4.79682
CYP3A5_KRT19_status	HD5794	high	1	5.25679
CYP3A5_KRT19_status	HD4055	high	1	2.16843
CYP3A5_KRT19_status	HD6196	high	1	19.3844
CYP3A5_KRT19_status	HD6321	high	1	17.5774
CYP3A5_KRT19_status	HD6300	high	1	12.9449
CYP3A5_KRT19_status	HD6292	low	0	43.5328
CYP3A5_KRT19_status	HD3907	low	1	21.6186
CYP3A5_KRT19_status	HD5788	low	1	12.8134
CYP3A5_KRT19_status	HD5889	low	1	6.24244
CYP3A5_KRT19_status	HD6346	low	1	11.5649
CYP3A5_KRT19_status	HD6395	low	0	12.912
CYP3A5_KRT19_status	HD5276	low	1	12.3863
CYP3A5_KRT19_status	HD8005	low	0	5.65105
CYP3A5_KRT19_status	HD6240	low	0	16.6246
CYP3A5_KRT19_status	HD4961	low	1	10.7764
CYP3A5_KRT19_status	HD4880	low	0	10.6779
CYP3A5_KRT19_status	HD6056	low	1	28.4195
CYP3A5_KRT19_status	HD6448	low	1	5.91389
CYP3A5_KRT19_status	HD6436	low	1	37.7504
CYP3A5_KRT19_status	HD6157	low	1	18.2674
CYP3A5_KRT19_status	HD5471	low	1	28.9781
CYP3A5_KRT19_status	HD5850	low	1	7.78663
CYP3A5_KRT19_status	HD5179	low	1	12.7477
CYP3A5_KRT19_status	HD6933	low	0	41.463
CYP3A5_KRT19_status	HD5603	low	0	30.6208
CYP3A5_KRT19_status	HD3855	low	1	24.1155
CYP3A5_KRT19_status	HD5764	low	1	20.0087
CYP3A5_KRT19_status	HD6520	low	1	10.2179
CYP3A5_KRT19_status	HD4129	low	1	43.6314
CYP3A5_KRT19_status	HD4715	low	1	44.5185
CYP3A5_KRT19_status	HD6035	low	0	18.8259
CYP3A5_KRT19_status	HD5308	low	1	36.5019
CYP3A5_KRT19_status	HD7494	low	1	6.60385
CYP3A5_KRT19_status	HD3530	low	1	3.87689
CYP3A5_KRT19_status	HD3739	low	1	14.4562
CYP3A5_KRT19_status	HD4761	low	1	6.70241
CYP3A5_KRT19_status	HD5593	low	1	25.134
CYP3A5_KRT19_status	HD5870	low	1	6.60385
CYP3A5_KRT19_status	HD6126	low	1	7.81948
CYP3A5_KRT19_status	HD6399	low	0	12.7806
CYP3A5_KRT19_status	HD6474	low	0	39.2617
CYP3A5_KRT19_status	HD7809	low	0	4.13973
HNF1A_nuclear_status	HD6126	high	1	7.81948
HNF1A_nuclear_status	HD3739	high	1	14.4562
HNF1A_nuclear_status	HD4055	high	1	2.16843
HNF1A_nuclear_status	HD5870	high	1	6.60385
HNF1A_nuclear_status	HD6196	high	1	19.3844
HNF1A_nuclear_status	HD3855	high	1	24.1155
HNF1A_nuclear_status	HD6300	high	1	12.9449
HNF1A_nuclear_status	HD5764	high	1	20.0087
HNF1A_nuclear_status	HD5276	high	1	12.3863
HNF1A_nuclear_status	HD4129	low	1	43.6314
HNF1A_nuclear_status	HD5308	low	1	36.5019
HNF1A_nuclear_status	HD5811	low	1	19.1873
HNF1A_nuclear_status	HD3907	low	1	21.6186
HNF1A_nuclear_status	HD6157	low	1	18.2674
HNF1A_nuclear_status	HD5179	low	1	12.7477
HNF1A_nuclear_status	HD4715	low	1	44.5185
HNF1A_nuclear_status	HD5850	low	1	7.78663
HNF1A_nuclear_status	HD5794	low	1	5.25679
HNF1A_nuclear_status	HD5593	low	1	25.134
HNF1A_nuclear_status	HD4880	low	0	10.6779
HNF1A_nuclear_status	HD5603	low	0	30.6208
HNF1A_nuclear_status	HD6395	low	0	12.912
HNF1A_nuclear_status	HD6399	low	0	12.7806
HNF1A_nuclear_status	HD5788	low	1	12.8134
HNF1A_nuclear_status	HD6056	low	1	28.4195
HNF1A_nuclear_status	HD6035	low	0	18.8259
HNF1A_nuclear_status	HD6240	low	0	16.6246
HNF1A_nuclear_status	HD4961	low	1	10.7764
HNF1A_nuclear_status	HD6292	low	0	43.5328
HNF1A_nuclear_status	HD6346	low	1	11.5649
HNF1A_nuclear_status	HD5471	low	1	28.9781
HNF1A_nuclear_status	HD6448	low	1	5.91389
HNF1A_nuclear_status	HD6474	low	0	39.2617
HNF1A_nuclear_status	HD3530	low	1	3.87689
HNF1A_nuclear_status	HD6483	low	1	4.79682
HNF1A_nuclear_status	HD6520	low	1	10.2179
HNF1A_nuclear_status	HD7809	low	0	4.13973
HNF1A_nuclear_status	HD5889	low	1	6.24244
HNF1A_nuclear_status	HD6436	low	1	37.7504
HNF1A_nuclear_status	HD4761	low	1	6.70241
HNF1A_nuclear_status	HD6321	low	1	17.5774
HNF1A_nuclear_status	HD6933	low	0	41.463
HNF1A_nuclear_status	HD8005	low	0	5.65105
HNF1A_nuclear_status	HD7494	low	1	6.60385
HNF1A_nuclear_KRT19_status	HD6126	high	1	7.81948
HNF1A_nuclear_KRT19_status	HD5870	high	1	6.60385
HNF1A_nuclear_KRT19_status	HD5764	high	1	20.0087
HNF1A_nuclear_KRT19_status	HD6300	high	1	12.9449
HNF1A_nuclear_KRT19_status	HD4055	high	1	2.16843
HNF1A_nuclear_KRT19_status	HD5308	high	1	36.5019
HNF1A_nuclear_KRT19_status	HD3855	high	1	24.1155
HNF1A_nuclear_KRT19_status	HD6157	high	1	18.2674
HNF1A_nuclear_KRT19_status	HD5276	high	1	12.3863
HNF1A_nuclear_KRT19_status	HD5794	high	1	5.25679
HNF1A_nuclear_KRT19_status	HD3739	high	1	14.4562
HNF1A_nuclear_KRT19_status	HD6196	low	1	19.3844
HNF1A_nuclear_KRT19_status	HD4880	low	0	10.6779
HNF1A_nuclear_KRT19_status	HD5811	low	1	19.1873
HNF1A_nuclear_KRT19_status	HD6395	low	0	12.912
HNF1A_nuclear_KRT19_status	HD5179	low	1	12.7477
HNF1A_nuclear_KRT19_status	HD4715	low	1	44.5185
HNF1A_nuclear_KRT19_status	HD4129	low	1	43.6314
HNF1A_nuclear_KRT19_status	HD6399	low	0	12.7806
HNF1A_nuclear_KRT19_status	HD6056	low	1	28.4195
HNF1A_nuclear_KRT19_status	HD3907	low	1	21.6186
HNF1A_nuclear_KRT19_status	HD5788	low	1	12.8134
HNF1A_nuclear_KRT19_status	HD5603	low	0	30.6208
HNF1A_nuclear_KRT19_status	HD6035	low	0	18.8259
HNF1A_nuclear_KRT19_status	HD6292	low	0	43.5328
HNF1A_nuclear_KRT19_status	HD7809	low	0	4.13973
HNF1A_nuclear_KRT19_status	HD5850	low	1	7.78663
HNF1A_nuclear_KRT19_status	HD6448	low	1	5.91389
HNF1A_nuclear_KRT19_status	HD4961	low	1	10.7764
HNF1A_nuclear_KRT19_status	HD6346	low	1	11.5649
HNF1A_nuclear_KRT19_status	HD6240	low	0	16.6246
HNF1A_nuclear_KRT19_status	HD6483	low	1	4.79682
HNF1A_nuclear_KRT19_status	HD6520	low	1	10.2179
HNF1A_nuclear_KRT19_status	HD4761	low	1	6.70241
HNF1A_nuclear_KRT19_status	HD3530	low	1	3.87689
HNF1A_nuclear_KRT19_status	HD5889	low	1	6.24244
HNF1A_nuclear_KRT19_status	HD6933	low	0	41.463
HNF1A_nuclear_KRT19_status	HD6436	low	1	37.7504
HNF1A_nuclear_KRT19_status	HD5471	low	1	28.9781
HNF1A_nuclear_KRT19_status	HD6474	low	0	39.2617
HNF1A_nuclear_KRT19_status	HD6321	low	1	17.5774
HNF1A_nuclear_KRT19_status	HD5593	low	1	25.134
HNF1A_nuclear_KRT19_status	HD8005	low	0	5.65105
HNF1A_nuclear_KRT19_status	HD7494	low	1	6.60385
hENT1_status	HD5603	high	0	30.6208
hENT1_status	HD7809	high	0	4.13973
hENT1_status	HD6933	high	0	41.463
hENT1_status	HD6448	high	1	5.91389
hENT1_status	HD6436	high	1	37.7504
hENT1_status	HD6346	high	1	11.5649
hENT1_status	HD5811	high	1	19.1873
hENT1_status	HD5870	high	1	6.60385
hENT1_status	HD6240	high	0	16.6246
hENT1_status	HD6126	high	1	7.81948
hENT1_status	HD5276	high	1	12.3863
hENT1_status	HD8005	high	0	5.65105
hENT1_status	HD3739	high	1	14.4562
hENT1_status	HD6196	high	1	19.3844
hENT1_status	HD6035	high	0	18.8259
hENT1_status	HD5850	high	1	7.78663
hENT1_status	HD3855	high	1	24.1155
hENT1_status	HD5593	high	1	25.134
hENT1_status	HD6056	high	1	28.4195
hENT1_status	HD5764	high	1	20.0087
hENT1_status	HD5308	high	1	36.5019
hENT1_status	HD6395	high	0	12.912
hENT1_status	HD4055	high	1	2.16843
hENT1_status	HD6300	high	1	12.9449
hENT1_status	HD6321	high	1	17.5774
hENT1_status	HD5788	high	1	12.8134
hENT1_status	HD7494	high	1	6.60385
hENT1_status	HD6520	high	1	10.2179
hENT1_status	HD6483	high	1	4.79682
hENT1_status	HD4961	high	1	10.7764
hENT1_status	HD6399	high	0	12.7806
hENT1_status	HD5794	high	1	5.25679
hENT1_status	HD5179	high	1	12.7477
hENT1_status	HD6292	low	0	43.5328
hENT1_status	HD5889	low	1	6.24244
hENT1_status	HD4129	low	1	43.6314
hENT1_status	HD4715	low	1	44.5185
hENT1_status	HD6157	low	1	18.2674
hENT1_status	HD3530	low	1	3.87689
hENT1_status	HD4761	low	1	6.70241
hENT1_status	HD6474	low	0	39.2617
hENT1_status	HD5471	low	1	28.9781
hENT1_status	HD3907	low	1	21.6186
hENT1_status	HD4880	low	0	10.6779
hENT1_KRT19_status	HD5603	high	0	30.6208
hENT1_KRT19_status	HD7809	high	0	4.13973
hENT1_KRT19_status	HD6933	high	0	41.463
hENT1_KRT19_status	HD6448	high	1	5.91389
hENT1_KRT19_status	HD5794	high	1	5.25679
hENT1_KRT19_status	HD6346	high	1	11.5649
hENT1_KRT19_status	HD6126	high	1	7.81948
hENT1_KRT19_status	HD7494	high	1	6.60385
hENT1_KRT19_status	HD5811	high	1	19.1873
hENT1_KRT19_status	HD5308	high	1	36.5019
hENT1_KRT19_status	HD6436	high	1	37.7504
hENT1_KRT19_status	HD6240	high	0	16.6246
hENT1_KRT19_status	HD5870	high	1	6.60385
hENT1_KRT19_status	HD6395	high	0	12.912
hENT1_KRT19_status	HD5764	high	1	20.0087
hENT1_KRT19_status	HD3739	high	1	14.4562
hENT1_KRT19_status	HD6056	high	1	28.4195
hENT1_KRT19_status	HD6035	high	0	18.8259
hENT1_KRT19_status	HD6399	high	0	12.7806
hENT1_KRT19_status	HD8005	high	0	5.65105
hENT1_KRT19_status	HD5276	high	1	12.3863
hENT1_KRT19_status	HD6300	high	1	12.9449
hENT1_KRT19_status	HD6321	high	1	17.5774
hENT1_KRT19_status	HD6196	high	1	19.3844
hENT1_KRT19_status	HD4055	high	1	2.16843
hENT1_KRT19_status	HD3855	high	1	24.1155
hENT1_KRT19_status	HD6520	high	1	10.2179
hENT1_KRT19_status	HD6483	high	1	4.79682
hENT1_KRT19_status	HD4961	high	1	10.7764
hENT1_KRT19_status	HD5788	high	1	12.8134
hENT1_KRT19_status	HD5179	high	1	12.7477
hENT1_KRT19_status	HD5850	high	1	7.78663
hENT1_KRT19_status	HD6292	low	0	43.5328
hENT1_KRT19_status	HD4761	low	1	6.70241
hENT1_KRT19_status	HD6474	low	0	39.2617
hENT1_KRT19_status	HD4129	low	1	43.6314
hENT1_KRT19_status	HD3530	low	1	3.87689
hENT1_KRT19_status	HD4715	low	1	44.5185
hENT1_KRT19_status	HD6157	low	1	18.2674
hENT1_KRT19_status	HD5889	low	1	6.24244
hENT1_KRT19_status	HD5593	low	1	25.134
hENT1_KRT19_status	HD3907	low	1	21.6186
hENT1_KRT19_status	HD4880	low	0	10.6779
hENT1_KRT19_status	HD5471	low	1	28.9781
KRT81_status	HD6126	high	1	7.81948
KRT81_status	HD5870	high	1	6.60385
KRT81_status	HD5471	high	1	28.9781
KRT81_status	HD5603	high	0	30.6208
KRT81_status	HD6399	high	0	12.7806
KRT81_status	HD4761	high	1	6.70241
KRT81_status	HD4055	high	1	2.16843
KRT81_status	HD4129	high	1	43.6314
KRT81_status	HD3907	high	1	21.6186
KRT81_status	HD3739	high	1	14.4562
KRT81_status	HD6300	high	1	12.9449
KRT81_status	HD5308	high	1	36.5019
KRT81_status	HD4961	high	1	10.7764
KRT81_status	HD5794	high	1	5.25679
KRT81_status	HD6157	high	1	18.2674
KRT81_status	HD4880	high	0	10.6779
KRT81_status	HD6035	high	0	18.8259
KRT81_status	HD5811	high	1	19.1873
KRT81_status	HD3855	high	1	24.1155
KRT81_status	HD3530	high	1	3.87689
KRT81_status	HD5276	high	1	12.3863
KRT81_status	HD6196	high	1	19.3844
KRT81_status	HD4715	high	1	44.5185
KRT81_status	HD6474	high	0	39.2617
KRT81_status	HD5179	high	1	12.7477
KRT81_status	HD5788	high	1	12.8134
KRT81_status	HD6395	high	0	12.912
KRT81_status	HD5889	high	1	6.24244
KRT81_status	HD6448	high	1	5.91389
KRT81_status	HD5593	high	1	25.134
KRT81_status	HD6240	high	0	16.6246
KRT81_status	HD5850	high	1	7.78663
KRT81_status	HD5764	high	1	20.0087
KRT81_status	HD6292	high	0	43.5328
KRT81_status	HD6321	high	1	17.5774
KRT81_status	HD7809	high	0	4.13973
KRT81_status	HD6436	high	1	37.7504
KRT81_status	HD6520	high	1	10.2179
KRT81_status	HD6933	high	0	41.463
KRT81_status	HD6346	high	1	11.5649
KRT81_status	HD6483	low	1	4.79682
KRT81_status	HD8005	low	0	5.65105
KRT81_status	HD7494	low	1	6.60385
KRT81_KRT19_status	HD6126	high	1	7.81948
KRT81_KRT19_status	HD5870	high	1	6.60385
KRT81_KRT19_status	HD5471	high	1	28.9781
KRT81_KRT19_status	HD6399	high	0	12.7806
KRT81_KRT19_status	HD5603	high	0	30.6208
KRT81_KRT19_status	HD4761	high	1	6.70241
KRT81_KRT19_status	HD4055	high	1	2.16843
KRT81_KRT19_status	HD3739	high	1	14.4562
KRT81_KRT19_status	HD5794	high	1	5.25679
KRT81_KRT19_status	HD6300	high	1	12.9449
KRT81_KRT19_status	HD5308	high	1	36.5019
KRT81_KRT19_status	HD4880	high	0	10.6779
KRT81_KRT19_status	HD4129	high	1	43.6314
KRT81_KRT19_status	HD3530	high	1	3.87689
KRT81_KRT19_status	HD6035	high	0	18.8259
KRT81_KRT19_status	HD3907	high	1	21.6186
KRT81_KRT19_status	HD3855	high	1	24.1155
KRT81_KRT19_status	HD4961	high	1	10.7764
KRT81_KRT19_status	HD4715	high	1	44.5185
KRT81_KRT19_status	HD6157	high	1	18.2674
KRT81_KRT19_status	HD5276	high	1	12.3863
KRT81_KRT19_status	HD5788	high	1	12.8134
KRT81_KRT19_status	HD6196	high	1	19.3844
KRT81_KRT19_status	HD5179	high	1	12.7477
KRT81_KRT19_status	HD6395	high	0	12.912
KRT81_KRT19_status	HD5811	high	1	19.1873
KRT81_KRT19_status	HD6474	high	0	39.2617
KRT81_KRT19_status	HD5593	high	1	25.134
KRT81_KRT19_status	HD6240	high	0	16.6246
KRT81_KRT19_status	HD7809	high	0	4.13973
KRT81_KRT19_status	HD5764	high	1	20.0087
KRT81_KRT19_status	HD6448	high	1	5.91389
KRT81_KRT19_status	HD6292	high	0	43.5328
KRT81_KRT19_status	HD6321	high	1	17.5774
KRT81_KRT19_status	HD5850	high	1	7.78663
KRT81_KRT19_status	HD6933	high	0	41.463
KRT81_KRT19_status	HD6346	low	1	11.5649
KRT81_KRT19_status	HD6483	low	1	4.79682
KRT81_KRT19_status	HD5889	low	1	6.24244
KRT81_KRT19_status	HD6520	low	1	10.2179
KRT81_KRT19_status	HD6436	low	1	37.7504
KRT81_KRT19_status	HD8005	low	0	5.65105
KRT81_KRT19_status	HD7494	low	1	6.60385
KRT17_status	HD5603	high	0	30.6208
KRT17_status	HD6196	high	1	19.3844
KRT17_status	HD6126	high	1	7.81948
KRT17_status	HD5889	high	1	6.24244
KRT17_status	HD3907	high	1	21.6186
KRT17_status	HD5870	high	1	6.60385
KRT17_status	HD6933	high	0	41.463
KRT17_status	HD5179	high	1	12.7477
KRT17_status	HD4880	high	0	10.6779
KRT17_status	HD6157	high	1	18.2674
KRT17_status	HD6056	high	1	28.4195
KRT17_status	HD5794	high	1	5.25679
KRT17_status	HD5850	high	1	7.78663
KRT17_status	HD5276	high	1	12.3863
KRT17_status	HD5788	high	1	12.8134
KRT17_status	HD5308	high	1	36.5019
KRT17_status	HD6346	high	1	11.5649
KRT17_status	HD6300	high	1	12.9449
KRT17_status	HD6399	high	0	12.7806
KRT17_status	HD3739	high	1	14.4562
KRT17_status	HD3855	high	1	24.1155
KRT17_status	HD6321	high	1	17.5774
KRT17_status	HD6448	high	1	5.91389
KRT17_status	HD7809	high	0	4.13973
KRT17_status	HD4055	high	1	2.16843
KRT17_status	HD3530	high	1	3.87689
KRT17_status	HD5811	high	1	19.1873
KRT17_status	HD4129	low	1	43.6314
KRT17_status	HD4715	low	1	44.5185
KRT17_status	HD6436	low	1	37.7504
KRT17_status	HD6035	low	0	18.8259
KRT17_status	HD5764	low	1	20.0087
KRT17_status	HD4761	low	1	6.70241
KRT17_status	HD6395	low	0	12.912
KRT17_status	HD7494	low	1	6.60385
KRT17_status	HD6240	low	0	16.6246
KRT17_status	HD5593	low	1	25.134
KRT17_status	HD6292	low	0	43.5328
KRT17_status	HD6474	low	0	39.2617
KRT17_status	HD5471	low	1	28.9781
KRT17_status	HD6483	low	1	4.79682
KRT17_status	HD8005	low	0	5.65105
KRT17_status	HD6520	low	1	10.2179
KRT17_KRT19_status	HD6126	high	1	7.81948
KRT17_KRT19_status	HD6933	high	0	41.463
KRT17_KRT19_status	HD6196	high	1	19.3844
KRT17_KRT19_status	HD4880	high	0	10.6779
KRT17_KRT19_status	HD5794	high	1	5.25679
KRT17_KRT19_status	HD5870	high	1	6.60385
KRT17_KRT19_status	HD5603	high	0	30.6208
KRT17_KRT19_status	HD6300	high	1	12.9449
KRT17_KRT19_status	HD6346	high	1	11.5649
KRT17_KRT19_status	HD3907	high	1	21.6186
KRT17_KRT19_status	HD6321	high	1	17.5774
KRT17_KRT19_status	HD5179	high	1	12.7477
KRT17_KRT19_status	HD3530	high	1	3.87689
KRT17_KRT19_status	HD5788	high	1	12.8134
KRT17_KRT19_status	HD6157	high	1	18.2674
KRT17_KRT19_status	HD6399	high	0	12.7806
KRT17_KRT19_status	HD6448	high	1	5.91389
KRT17_KRT19_status	HD7809	low	0	4.13973
KRT17_KRT19_status	HD4715	low	1	44.5185
KRT17_KRT19_status	HD3855	low	1	24.1155
KRT17_KRT19_status	HD4129	low	1	43.6314
KRT17_KRT19_status	HD6056	low	1	28.4195
KRT17_KRT19_status	HD7494	low	1	6.60385
KRT17_KRT19_status	HD5308	low	1	36.5019
KRT17_KRT19_status	HD6395	low	0	12.912
KRT17_KRT19_status	HD5764	low	1	20.0087
KRT17_KRT19_status	HD5889	low	1	6.24244
KRT17_KRT19_status	HD3739	low	1	14.4562
KRT17_KRT19_status	HD4055	low	1	2.16843
KRT17_KRT19_status	HD6240	low	0	16.6246
KRT17_KRT19_status	HD5811	low	1	19.1873
KRT17_KRT19_status	HD5276	low	1	12.3863
KRT17_KRT19_status	HD5850	low	1	7.78663
KRT17_KRT19_status	HD6035	low	0	18.8259
KRT17_KRT19_status	HD4761	low	1	6.70241
KRT17_KRT19_status	HD6292	low	0	43.5328
KRT17_KRT19_status	HD8005	low	0	5.65105
KRT17_KRT19_status	HD6474	low	0	39.2617
KRT17_KRT19_status	HD6436	low	1	37.7504
KRT17_KRT19_status	HD6520	low	1	10.2179
KRT17_KRT19_status	HD5471	low	1	28.9781
KRT17_KRT19_status	HD6483	low	1	4.79682
KRT17_KRT19_status	HD5593	low	1	25.134
Multi_CYP3A_GATA6_status	HD3907	high	1	21.6186
Multi_CYP3A_GATA6_status	HD4055	high	1	2.16843
Multi_CYP3A_GATA6_status	HD6157	high	1	18.2674
Multi_CYP3A_GATA6_status	HD4715	high	1	44.5185
Multi_CYP3A_GATA6_status	HD6395	high	0	12.912
Multi_CYP3A_GATA6_status	HD6300	high	1	12.9449
Multi_CYP3A_GATA6_status	HD5794	high	1	5.25679
Multi_CYP3A_GATA6_status	HD6933	high	0	41.463
Multi_CYP3A_GATA6_status	HD6483	high	1	4.79682
Multi_CYP3A_GATA6_status	HD5850	high	1	7.78663
Multi_CYP3A_GATA6_status	HD6399	high	0	12.7806
Multi_CYP3A_GATA6_status	HD6196	high	1	19.3844
Multi_CYP3A_GATA6_status	HD5308	high	1	36.5019
Multi_CYP3A_GATA6_status	HD5811	high	1	19.1873
Multi_CYP3A_GATA6_status	HD8005	high	0	5.65105
Multi_CYP3A_GATA6_status	HD4880	high	0	10.6779
Multi_CYP3A_GATA6_status	HD6448	high	1	5.91389
Multi_CYP3A_GATA6_status	HD3855	high	1	24.1155
Multi_CYP3A_GATA6_status	HD5471	high	1	28.9781
Multi_CYP3A_GATA6_status	HD5276	high	1	12.3863
Multi_CYP3A_GATA6_status	HD5179	high	1	12.7477
Multi_CYP3A_GATA6_status	HD6520	high	1	10.2179
Multi_CYP3A_GATA6_status	HD6056	high	1	28.4195
Multi_CYP3A_GATA6_status	HD4129	high	1	43.6314
Multi_CYP3A_GATA6_status	HD6321	high	1	17.5774
Multi_CYP3A_GATA6_status	HD3739	high	1	14.4562
Multi_CYP3A_GATA6_status	HD7494	high	1	6.60385
Multi_CYP3A_GATA6_status	HD5764	high	1	20.0087
Multi_CYP3A_GATA6_status	HD6346	high	1	11.5649
Multi_CYP3A_GATA6_status	HD5788	high	1	12.8134
Multi_CYP3A_GATA6_status	HD5889	high	1	6.24244
Multi_CYP3A_GATA6_status	HD6292	low	0	43.5328
Multi_CYP3A_GATA6_status	HD6240	low	0	16.6246
Multi_CYP3A_GATA6_status	HD7809	low	0	4.13973
Multi_CYP3A_GATA6_status	HD6035	low	0	18.8259
Multi_CYP3A_GATA6_status	HD6436	low	1	37.7504
Multi_CYP3A_GATA6_status	HD5593	low	1	25.134
Multi_CYP3A_GATA6_status	HD3530	low	1	3.87689
Multi_CYP3A_GATA6_status	HD5603	low	0	30.6208
Multi_CYP3A_GATA6_status	HD6126	low	1	7.81948
Multi_CYP3A_GATA6_status	HD5870	low	1	6.60385
Multi_CYP3A_GATA6_status	HD4761	low	1	6.70241
Multi_CYP3A_GATA6_status	HD6474	low	0	39.2617
Multi_CYP3A_KRT17_status	HD5794	high	1	5.25679
Multi_CYP3A_KRT17_status	HD3907	high	1	21.6186
Multi_CYP3A_KRT17_status	HD4715	high	1	44.5185
Multi_CYP3A_KRT17_status	HD6300	high	1	12.9449
Multi_CYP3A_KRT17_status	HD6157	high	1	18.2674
Multi_CYP3A_KRT17_status	HD4880	high	0	10.6779
Multi_CYP3A_KRT17_status	HD6395	high	0	12.912
Multi_CYP3A_KRT17_status	HD3855	high	1	24.1155
Multi_CYP3A_KRT17_status	HD4055	high	1	2.16843
Multi_CYP3A_KRT17_status	HD6933	high	0	41.463
Multi_CYP3A_KRT17_status	HD6399	high	0	12.7806
Multi_CYP3A_KRT17_status	HD5811	high	1	19.1873
Multi_CYP3A_KRT17_status	HD6196	high	1	19.3844
Multi_CYP3A_KRT17_status	HD5850	high	1	7.78663
Multi_CYP3A_KRT17_status	HD6321	high	1	17.5774
Multi_CYP3A_KRT17_status	HD6448	high	1	5.91389
Multi_CYP3A_KRT17_status	HD8005	high	0	5.65105
Multi_CYP3A_KRT17_status	HD5276	high	1	12.3863
Multi_CYP3A_KRT17_status	HD5471	high	1	28.9781
Multi_CYP3A_KRT17_status	HD5179	high	1	12.7477
Multi_CYP3A_KRT17_status	HD6056	high	1	28.4195
Multi_CYP3A_KRT17_status	HD4129	high	1	43.6314
Multi_CYP3A_KRT17_status	HD6483	high	1	4.79682
Multi_CYP3A_KRT17_status	HD3530	high	1	3.87689
Multi_CYP3A_KRT17_status	HD7809	high	0	4.13973
Multi_CYP3A_KRT17_status	HD5764	high	1	20.0087
Multi_CYP3A_KRT17_status	HD6520	high	1	10.2179
Multi_CYP3A_KRT17_status	HD6346	high	1	11.5649
Multi_CYP3A_KRT17_status	HD5788	high	1	12.8134
Multi_CYP3A_KRT17_status	HD6035	low	0	18.8259
Multi_CYP3A_KRT17_status	HD5603	low	0	30.6208
Multi_CYP3A_KRT17_status	HD6126	low	1	7.81948
Multi_CYP3A_KRT17_status	HD5889	low	1	6.24244
Multi_CYP3A_KRT17_status	HD3739	low	1	14.4562
Multi_CYP3A_KRT17_status	HD6240	low	0	16.6246
Multi_CYP3A_KRT17_status	HD7494	low	1	6.60385
Multi_CYP3A_KRT17_status	HD6292	low	0	43.5328
Multi_CYP3A_KRT17_status	HD6436	low	1	37.7504
Multi_CYP3A_KRT17_status	HD5593	low	1	25.134
Multi_CYP3A_KRT17_status	HD5308	low	1	36.5019
Multi_CYP3A_KRT17_status	HD5870	low	1	6.60385
Multi_CYP3A_KRT17_status	HD4761	low	1	6.70241
Multi_CYP3A_KRT17_status	HD6474	low	0	39.2617
KRT5_status	HD6126	high	1	7.81948
KRT5_status	HD6157	high	1	18.2674
KRT5_status	HD5850	high	1	7.78663
KRT5_status	HD6300	high	1	12.9449
KRT5_status	HD4761	high	1	6.70241
KRT5_status	HD3530	high	1	3.87689
KRT5_status	HD4129	high	1	43.6314
KRT5_status	HD7809	high	0	4.13973
KRT5_status	HD6399	high	0	12.7806
KRT5_status	HD4055	high	1	2.16843
KRT5_status	HD5471	high	1	28.9781
KRT5_status	HD5593	high	1	25.134
KRT5_status	HD5788	high	1	12.8134
KRT5_status	HD3739	high	1	14.4562
KRT5_status	HD3855	high	1	24.1155
KRT5_status	HD6321	high	1	17.5774
KRT5_status	HD6474	high	0	39.2617
KRT5_status	HD6483	high	1	4.79682
KRT5_status	HD5276	high	1	12.3863
KRT5_status	HD6395	high	0	12.912
KRT5_status	HD3907	high	1	21.6186
KRT5_status	HD6292	high	0	43.5328
KRT5_status	HD6035	high	0	18.8259
KRT5_status	HD6346	high	1	11.5649
KRT5_status	HD5811	high	1	19.1873
KRT5_status	HD5870	high	1	6.60385
KRT5_status	HD8005	high	0	5.65105
KRT5_status	HD4880	high	0	10.6779
KRT5_status	HD5889	high	1	6.24244
KRT5_status	HD6240	high	0	16.6246
KRT5_status	HD5179	high	1	12.7477
KRT5_status	HD6056	high	1	28.4195
KRT5_status	HD6520	high	1	10.2179
KRT5_status	HD6196	high	1	19.3844
KRT5_status	HD7494	high	1	6.60385
KRT5_status	HD6448	high	1	5.91389
KRT5_status	HD5308	low	1	36.5019
KRT5_status	HD4715	low	1	44.5185
KRT5_status	HD6436	low	1	37.7504
KRT5_status	HD5794	low	1	5.25679
KRT5_status	HD6933	low	0	41.463
KRT5_status	HD5764	low	1	20.0087
KRT5_status	HD5603	low	0	30.6208
KRT5_KRT19_status	HD6126	high	1	7.81948
KRT5_KRT19_status	HD6157	high	1	18.2674
KRT5_KRT19_status	HD5850	high	1	7.78663
KRT5_KRT19_status	HD6300	high	1	12.9449
KRT5_KRT19_status	HD4761	high	1	6.70241
KRT5_KRT19_status	HD3530	high	1	3.87689
KRT5_KRT19_status	HD4129	high	1	43.6314
KRT5_KRT19_status	HD7809	high	0	4.13973
KRT5_KRT19_status	HD6399	high	0	12.7806
KRT5_KRT19_status	HD4055	high	1	2.16843
KRT5_KRT19_status	HD5471	high	1	28.9781
KRT5_KRT19_status	HD5593	high	1	25.134
KRT5_KRT19_status	HD5788	high	1	12.8134
KRT5_KRT19_status	HD3739	high	1	14.4562
KRT5_KRT19_status	HD3855	high	1	24.1155
KRT5_KRT19_status	HD6321	high	1	17.5774
KRT5_KRT19_status	HD6474	high	0	39.2617
KRT5_KRT19_status	HD6483	high	1	4.79682
KRT5_KRT19_status	HD5276	high	1	12.3863
KRT5_KRT19_status	HD6395	high	0	12.912
KRT5_KRT19_status	HD3907	high	1	21.6186
KRT5_KRT19_status	HD6292	high	0	43.5328
KRT5_KRT19_status	HD6035	high	0	18.8259
KRT5_KRT19_status	HD6346	high	1	11.5649
KRT5_KRT19_status	HD5811	high	1	19.1873
KRT5_KRT19_status	HD5870	high	1	6.60385
KRT5_KRT19_status	HD8005	high	0	5.65105
KRT5_KRT19_status	HD4880	high	0	10.6779
KRT5_KRT19_status	HD5889	high	1	6.24244
KRT5_KRT19_status	HD6240	high	0	16.6246
KRT5_KRT19_status	HD5179	high	1	12.7477
KRT5_KRT19_status	HD6056	high	1	28.4195
KRT5_KRT19_status	HD6520	high	1	10.2179
KRT5_KRT19_status	HD6196	high	1	19.3844
KRT5_KRT19_status	HD7494	high	1	6.60385
KRT5_KRT19_status	HD6448	high	1	5.91389
KRT5_KRT19_status	HD5308	low	1	36.5019
KRT5_KRT19_status	HD4715	low	1	44.5185
KRT5_KRT19_status	HD6436	low	1	37.7504
KRT5_KRT19_status	HD5794	low	1	5.25679
KRT5_KRT19_status	HD6933	low	0	41.463
KRT5_KRT19_status	HD5764	low	1	20.0087
KRT5_KRT19_status	HD5603	low	0	30.6208
S100A2_status	HD6126	high	1	7.81948
S100A2_status	HD6300	high	1	12.9449
S100A2_status	HD6399	high	0	12.7806
S100A2_status	HD4715	high	1	44.5185
S100A2_status	HD7494	high	1	6.60385
S100A2_status	HD5870	high	1	6.60385
S100A2_status	HD3530	high	1	3.87689
S100A2_status	HD6321	high	1	17.5774
S100A2_status	HD5788	high	1	12.8134
S100A2_status	HD6157	high	1	18.2674
S100A2_status	HD7809	high	0	4.13973
S100A2_status	HD3907	low	1	21.6186
S100A2_status	HD6035	low	0	18.8259
S100A2_status	HD6292	low	0	43.5328
S100A2_status	HD5179	low	1	12.7477
S100A2_status	HD5811	low	1	19.1873
S100A2_status	HD6448	low	1	5.91389
S100A2_status	HD6346	low	1	11.5649
S100A2_status	HD4129	low	1	43.6314
S100A2_status	HD6395	low	0	12.912
S100A2_status	HD3855	low	1	24.1155
S100A2_status	HD6196	low	1	19.3844
S100A2_status	HD4761	low	1	6.70241
S100A2_status	HD5603	low	0	30.6208
S100A2_status	HD5308	low	1	36.5019
S100A2_status	HD6520	low	1	10.2179
S100A2_status	HD8005	low	0	5.65105
S100A2_status	HD4055	low	1	2.16843
S100A2_status	HD6474	low	0	39.2617
S100A2_status	HD5471	low	1	28.9781
S100A2_status	HD4880	low	0	10.6779
S100A2_status	HD6240	low	0	16.6246
S100A2_status	HD5764	low	1	20.0087
S100A2_status	HD5276	low	1	12.3863
S100A2_status	HD5889	low	1	6.24244
S100A2_status	HD6933	low	0	41.463
S100A2_status	HD6056	low	1	28.4195
S100A2_status	HD6483	low	1	4.79682
S100A2_status	HD3739	low	1	14.4562
S100A2_status	HD5593	low	1	25.134
S100A2_status	HD5794	low	1	5.25679
S100A2_status	HD6436	low	1	37.7504
S100A2_KRT19_status	HD6126	high	1	7.81948
S100A2_KRT19_status	HD6300	high	1	12.9449
S100A2_KRT19_status	HD6399	high	0	12.7806
S100A2_KRT19_status	HD7494	high	1	6.60385
S100A2_KRT19_status	HD5870	high	1	6.60385
S100A2_KRT19_status	HD6321	high	1	17.5774
S100A2_KRT19_status	HD3530	high	1	3.87689
S100A2_KRT19_status	HD4715	low	1	44.5185
S100A2_KRT19_status	HD7809	low	0	4.13973
S100A2_KRT19_status	HD6157	low	1	18.2674
S100A2_KRT19_status	HD5788	low	1	12.8134
S100A2_KRT19_status	HD6346	low	1	11.5649
S100A2_KRT19_status	HD6035	low	0	18.8259
S100A2_KRT19_status	HD3907	low	1	21.6186
S100A2_KRT19_status	HD6448	low	1	5.91389
S100A2_KRT19_status	HD6292	low	0	43.5328
S100A2_KRT19_status	HD5811	low	1	19.1873
S100A2_KRT19_status	HD6395	low	0	12.912
S100A2_KRT19_status	HD5179	low	1	12.7477
S100A2_KRT19_status	HD3855	low	1	24.1155
S100A2_KRT19_status	HD5308	low	1	36.5019
S100A2_KRT19_status	HD5603	low	0	30.6208
S100A2_KRT19_status	HD8005	low	0	5.65105
S100A2_KRT19_status	HD6196	low	1	19.3844
S100A2_KRT19_status	HD5764	low	1	20.0087
S100A2_KRT19_status	HD6520	low	1	10.2179
S100A2_KRT19_status	HD4129	low	1	43.6314
S100A2_KRT19_status	HD4761	low	1	6.70241
S100A2_KRT19_status	HD6933	low	0	41.463
S100A2_KRT19_status	HD5471	low	1	28.9781
S100A2_KRT19_status	HD4055	low	1	2.16843
S100A2_KRT19_status	HD6474	low	0	39.2617
S100A2_KRT19_status	HD5276	low	1	12.3863
S100A2_KRT19_status	HD6483	low	1	4.79682
S100A2_KRT19_status	HD3739	low	1	14.4562
S100A2_KRT19_status	HD6240	low	0	16.6246
S100A2_KRT19_status	HD6056	low	1	28.4195
S100A2_KRT19_status	HD4880	low	0	10.6779
S100A2_KRT19_status	HD5593	low	1	25.134
S100A2_KRT19_status	HD5794	low	1	5.25679
S100A2_KRT19_status	HD5889	low	1	6.24244
S100A2_KRT19_status	HD6436	low	1	37.7504
GATA6_nuclear_status_GEM	HD8005	high	0	5.65105
GATA6_nuclear_status_GEM	HD7494	high	1	6.60385
GATA6_nuclear_status_GEM	HD4880	high	0	10.6779
GATA6_nuclear_status_GEM	HD7809	high	0	4.13973
GATA6_nuclear_status_GEM	HD6933	high	0	41.463
GATA6_nuclear_status_GEM	HD3739	high	1	14.4562
GATA6_nuclear_status_GEM	HD5593	high	1	25.134
GATA6_nuclear_status_GEM	HD3907	high	1	21.6186
GATA6_nuclear_status_GEM	HD6520	high	1	10.2179
GATA6_nuclear_status_GEM	HD5276	high	1	12.3863
GATA6_nuclear_status_GEM	HD5179	low	1	12.7477
GATA6_nuclear_status_GEM	HD6126	low	1	7.81948
GATA6_nuclear_status_GEM	HD6399	low	0	12.7806
GATA6_nuclear_status_GEM	HD4129	low	1	43.6314
GATA6_nuclear_status_GEM	HD3530	low	1	3.87689
GATA6_nuclear_status_GEM	HD4055	low	1	2.16843
GATA6_nuclear_status_GEM	HD5794	low	1	5.25679
GATA6_nuclear_status_GEM	HD4761	low	1	6.70241
GATA6_nuclear_KRT19_status_GEM	HD6126	high	1	7.81948
GATA6_nuclear_KRT19_status_GEM	HD6933	high	0	41.463
GATA6_nuclear_KRT19_status_GEM	HD4880	high	0	10.6779
GATA6_nuclear_KRT19_status_GEM	HD3907	high	1	21.6186
GATA6_nuclear_KRT19_status_GEM	HD7494	high	1	6.60385
GATA6_nuclear_KRT19_status_GEM	HD5179	high	1	12.7477
GATA6_nuclear_KRT19_status_GEM	HD6520	high	1	10.2179
GATA6_nuclear_KRT19_status_GEM	HD5794	high	1	5.25679
GATA6_nuclear_KRT19_status_GEM	HD7809	high	0	4.13973
GATA6_nuclear_KRT19_status_GEM	HD3530	high	1	3.87689
GATA6_nuclear_KRT19_status_GEM	HD6399	low	0	12.7806
GATA6_nuclear_KRT19_status_GEM	HD5593	low	1	25.134
GATA6_nuclear_KRT19_status_GEM	HD3739	low	1	14.4562
GATA6_nuclear_KRT19_status_GEM	HD5276	low	1	12.3863
GATA6_nuclear_KRT19_status_GEM	HD4055	low	1	2.16843
GATA6_nuclear_KRT19_status_GEM	HD4761	low	1	6.70241
GATA6_nuclear_KRT19_status_GEM	HD4129	low	1	43.6314
GATA6_nuclear_KRT19_status_GEM	HD8005	low	0	5.65105
CYP3A5_status_GEM	HD3907	high	1	21.6186
CYP3A5_status_GEM	HD4055	high	1	2.16843
CYP3A5_status_GEM	HD5794	high	1	5.25679
CYP3A5_status_GEM	HD4880	high	0	10.6779
CYP3A5_status_GEM	HD5276	high	1	12.3863
CYP3A5_status_GEM	HD6933	high	0	41.463
CYP3A5_status_GEM	HD8005	high	0	5.65105
CYP3A5_status_GEM	HD4129	high	1	43.6314
CYP3A5_status_GEM	HD6520	high	1	10.2179
CYP3A5_status_GEM	HD5179	high	1	12.7477
CYP3A5_status_GEM	HD6126	high	1	7.81948
CYP3A5_status_GEM	HD6399	high	0	12.7806
CYP3A5_status_GEM	HD3739	high	1	14.4562
CYP3A5_status_GEM	HD3530	low	1	3.87689
CYP3A5_status_GEM	HD4761	low	1	6.70241
CYP3A5_status_GEM	HD5593	low	1	25.134
CYP3A5_status_GEM	HD7494	low	1	6.60385
CYP3A5_status_GEM	HD7809	low	0	4.13973
CYP3A5_KRT19_status_GEM	HD5794	high	1	5.25679
CYP3A5_KRT19_status_GEM	HD4055	high	1	2.16843
CYP3A5_KRT19_status_GEM	HD3907	high	1	21.6186
CYP3A5_KRT19_status_GEM	HD5276	high	1	12.3863
CYP3A5_KRT19_status_GEM	HD8005	high	0	5.65105
CYP3A5_KRT19_status_GEM	HD4880	high	0	10.6779
CYP3A5_KRT19_status_GEM	HD5179	high	1	12.7477
CYP3A5_KRT19_status_GEM	HD6933	high	0	41.463
CYP3A5_KRT19_status_GEM	HD6520	high	1	10.2179
CYP3A5_KRT19_status_GEM	HD4129	high	1	43.6314
CYP3A5_KRT19_status_GEM	HD7494	low	1	6.60385
CYP3A5_KRT19_status_GEM	HD3530	low	1	3.87689
CYP3A5_KRT19_status_GEM	HD3739	low	1	14.4562
CYP3A5_KRT19_status_GEM	HD4761	low	1	6.70241
CYP3A5_KRT19_status_GEM	HD5593	low	1	25.134
CYP3A5_KRT19_status_GEM	HD6126	low	1	7.81948
CYP3A5_KRT19_status_GEM	HD6399	low	0	12.7806
CYP3A5_KRT19_status_GEM	HD7809	low	0	4.13973
HNF1A_nuclear_status_GEM	HD6126	high	1	7.81948
HNF1A_nuclear_status_GEM	HD3739	high	1	14.4562
HNF1A_nuclear_status_GEM	HD4055	high	1	2.16843
HNF1A_nuclear_status_GEM	HD5276	high	1	12.3863
HNF1A_nuclear_status_GEM	HD4129	high	1	43.6314
HNF1A_nuclear_status_GEM	HD3907	high	1	21.6186
HNF1A_nuclear_status_GEM	HD5179	high	1	12.7477
HNF1A_nuclear_status_GEM	HD5794	high	1	5.25679
HNF1A_nuclear_status_GEM	HD5593	high	1	25.134
HNF1A_nuclear_status_GEM	HD4880	high	0	10.6779
HNF1A_nuclear_status_GEM	HD6399	high	0	12.7806
HNF1A_nuclear_status_GEM	HD3530	low	1	3.87689
HNF1A_nuclear_status_GEM	HD6520	low	1	10.2179
HNF1A_nuclear_status_GEM	HD7809	low	0	4.13973
HNF1A_nuclear_status_GEM	HD4761	low	1	6.70241
HNF1A_nuclear_status_GEM	HD6933	low	0	41.463
HNF1A_nuclear_status_GEM	HD8005	low	0	5.65105
HNF1A_nuclear_status_GEM	HD7494	low	1	6.60385
HNF1A_nuclear_KRT19_status_GEM	HD6126	high	1	7.81948
HNF1A_nuclear_KRT19_status_GEM	HD4055	high	1	2.16843
HNF1A_nuclear_KRT19_status_GEM	HD5276	high	1	12.3863
HNF1A_nuclear_KRT19_status_GEM	HD5794	high	1	5.25679
HNF1A_nuclear_KRT19_status_GEM	HD3739	high	1	14.4562
HNF1A_nuclear_KRT19_status_GEM	HD4880	low	0	10.6779
HNF1A_nuclear_KRT19_status_GEM	HD5179	low	1	12.7477
HNF1A_nuclear_KRT19_status_GEM	HD4129	low	1	43.6314
HNF1A_nuclear_KRT19_status_GEM	HD6399	low	0	12.7806
HNF1A_nuclear_KRT19_status_GEM	HD3907	low	1	21.6186
HNF1A_nuclear_KRT19_status_GEM	HD7809	low	0	4.13973
HNF1A_nuclear_KRT19_status_GEM	HD6520	low	1	10.2179
HNF1A_nuclear_KRT19_status_GEM	HD4761	low	1	6.70241
HNF1A_nuclear_KRT19_status_GEM	HD3530	low	1	3.87689
HNF1A_nuclear_KRT19_status_GEM	HD6933	low	0	41.463
HNF1A_nuclear_KRT19_status_GEM	HD5593	low	1	25.134
HNF1A_nuclear_KRT19_status_GEM	HD8005	low	0	5.65105
HNF1A_nuclear_KRT19_status_GEM	HD7494	low	1	6.60385
hENT1_status_GEM	HD7809	high	0	4.13973
hENT1_status_GEM	HD6933	high	0	41.463
hENT1_status_GEM	HD6126	high	1	7.81948
hENT1_status_GEM	HD5276	high	1	12.3863
hENT1_status_GEM	HD8005	high	0	5.65105
hENT1_status_GEM	HD3739	high	1	14.4562
hENT1_status_GEM	HD5593	high	1	25.134
hENT1_status_GEM	HD4055	high	1	2.16843
hENT1_status_GEM	HD7494	high	1	6.60385
hENT1_status_GEM	HD6520	high	1	10.2179
hENT1_status_GEM	HD6399	high	0	12.7806
hENT1_status_GEM	HD5794	high	1	5.25679
hENT1_status_GEM	HD5179	high	1	12.7477
hENT1_status_GEM	HD4129	high	1	43.6314
hENT1_status_GEM	HD3530	low	1	3.87689
hENT1_status_GEM	HD4761	low	1	6.70241
hENT1_status_GEM	HD3907	low	1	21.6186
hENT1_status_GEM	HD4880	low	0	10.6779
hENT1_KRT19_status_GEM	HD7809	high	0	4.13973
hENT1_KRT19_status_GEM	HD6933	high	0	41.463
hENT1_KRT19_status_GEM	HD5794	high	1	5.25679
hENT1_KRT19_status_GEM	HD6126	high	1	7.81948
hENT1_KRT19_status_GEM	HD7494	high	1	6.60385
hENT1_KRT19_status_GEM	HD3739	high	1	14.4562
hENT1_KRT19_status_GEM	HD6399	high	0	12.7806
hENT1_KRT19_status_GEM	HD8005	high	0	5.65105
hENT1_KRT19_status_GEM	HD5276	high	1	12.3863
hENT1_KRT19_status_GEM	HD4055	high	1	2.16843
hENT1_KRT19_status_GEM	HD6520	high	1	10.2179
hENT1_KRT19_status_GEM	HD5179	high	1	12.7477
hENT1_KRT19_status_GEM	HD4761	high	1	6.70241
hENT1_KRT19_status_GEM	HD4129	low	1	43.6314
hENT1_KRT19_status_GEM	HD3530	low	1	3.87689
hENT1_KRT19_status_GEM	HD5593	low	1	25.134
hENT1_KRT19_status_GEM	HD3907	low	1	21.6186
hENT1_KRT19_status_GEM	HD4880	low	0	10.6779
KRT81_status_GEM	HD6126	high	1	7.81948
KRT81_status_GEM	HD6399	high	0	12.7806
KRT81_status_GEM	HD4761	high	1	6.70241
KRT81_status_GEM	HD4055	high	1	2.16843
KRT81_status_GEM	HD4129	high	1	43.6314
KRT81_status_GEM	HD3907	high	1	21.6186
KRT81_status_GEM	HD3739	high	1	14.4562
KRT81_status_GEM	HD5794	high	1	5.25679
KRT81_status_GEM	HD4880	high	0	10.6779
KRT81_status_GEM	HD3530	high	1	3.87689
KRT81_status_GEM	HD5276	high	1	12.3863
KRT81_status_GEM	HD5179	high	1	12.7477
KRT81_status_GEM	HD5593	low	1	25.134
KRT81_status_GEM	HD7809	low	0	4.13973
KRT81_status_GEM	HD6520	low	1	10.2179
KRT81_status_GEM	HD6933	low	0	41.463
KRT81_status_GEM	HD8005	low	0	5.65105
KRT81_status_GEM	HD7494	low	1	6.60385
KRT81_KRT19_status_GEM	HD6126	high	1	7.81948
KRT81_KRT19_status_GEM	HD6399	high	0	12.7806
KRT81_KRT19_status_GEM	HD4761	high	1	6.70241
KRT81_KRT19_status_GEM	HD4055	high	1	2.16843
KRT81_KRT19_status_GEM	HD3739	high	1	14.4562
KRT81_KRT19_status_GEM	HD5794	high	1	5.25679
KRT81_KRT19_status_GEM	HD4880	high	0	10.6779
KRT81_KRT19_status_GEM	HD4129	high	1	43.6314
KRT81_KRT19_status_GEM	HD3530	high	1	3.87689
KRT81_KRT19_status_GEM	HD3907	high	1	21.6186
KRT81_KRT19_status_GEM	HD5276	high	1	12.3863
KRT81_KRT19_status_GEM	HD5179	high	1	12.7477
KRT81_KRT19_status_GEM	HD5593	high	1	25.134
KRT81_KRT19_status_GEM	HD7809	high	0	4.13973
KRT81_KRT19_status_GEM	HD6933	high	0	41.463
KRT81_KRT19_status_GEM	HD6520	low	1	10.2179
KRT81_KRT19_status_GEM	HD8005	low	0	5.65105
KRT81_KRT19_status_GEM	HD7494	low	1	6.60385
KRT17_status_GEM	HD6126	high	1	7.81948
KRT17_status_GEM	HD3907	high	1	21.6186
KRT17_status_GEM	HD6933	high	0	41.463
KRT17_status_GEM	HD5179	high	1	12.7477
KRT17_status_GEM	HD4880	high	0	10.6779
KRT17_status_GEM	HD5794	high	1	5.25679
KRT17_status_GEM	HD5276	high	1	12.3863
KRT17_status_GEM	HD6399	high	0	12.7806
KRT17_status_GEM	HD3739	high	1	14.4562
KRT17_status_GEM	HD7809	high	0	4.13973
KRT17_status_GEM	HD4055	high	1	2.16843
KRT17_status_GEM	HD3530	high	1	3.87689
KRT17_status_GEM	HD4129	high	1	43.6314
KRT17_status_GEM	HD4761	low	1	6.70241
KRT17_status_GEM	HD7494	low	1	6.60385
KRT17_status_GEM	HD5593	low	1	25.134
KRT17_status_GEM	HD8005	low	0	5.65105
KRT17_status_GEM	HD6520	low	1	10.2179
KRT17_KRT19_status_GEM	HD6126	high	1	7.81948
KRT17_KRT19_status_GEM	HD6933	high	0	41.463
KRT17_KRT19_status_GEM	HD4880	high	0	10.6779
KRT17_KRT19_status_GEM	HD5794	high	1	5.25679
KRT17_KRT19_status_GEM	HD3907	high	1	21.6186
KRT17_KRT19_status_GEM	HD5179	high	1	12.7477
KRT17_KRT19_status_GEM	HD3530	high	1	3.87689
KRT17_KRT19_status_GEM	HD6399	high	0	12.7806
KRT17_KRT19_status_GEM	HD7809	high	0	4.13973
KRT17_KRT19_status_GEM	HD4129	high	1	43.6314
KRT17_KRT19_status_GEM	HD7494	low	1	6.60385
KRT17_KRT19_status_GEM	HD3739	low	1	14.4562
KRT17_KRT19_status_GEM	HD4055	low	1	2.16843
KRT17_KRT19_status_GEM	HD5276	low	1	12.3863
KRT17_KRT19_status_GEM	HD4761	low	1	6.70241
KRT17_KRT19_status_GEM	HD8005	low	0	5.65105
KRT17_KRT19_status_GEM	HD6520	low	1	10.2179
KRT17_KRT19_status_GEM	HD5593	low	1	25.134
KRT5_status_GEM	HD6126	high	1	7.81948
KRT5_status_GEM	HD4761	high	1	6.70241
KRT5_status_GEM	HD3530	high	1	3.87689
KRT5_status_GEM	HD4129	high	1	43.6314
KRT5_status_GEM	HD7809	high	0	4.13973
KRT5_status_GEM	HD6399	high	0	12.7806
KRT5_status_GEM	HD4055	high	1	2.16843
KRT5_status_GEM	HD5593	high	1	25.134
KRT5_status_GEM	HD3739	high	1	14.4562
KRT5_status_GEM	HD5276	high	1	12.3863
KRT5_status_GEM	HD3907	high	1	21.6186
KRT5_status_GEM	HD8005	high	0	5.65105
KRT5_status_GEM	HD4880	high	0	10.6779
KRT5_status_GEM	HD5179	low	1	12.7477
KRT5_status_GEM	HD6520	low	1	10.2179
KRT5_status_GEM	HD7494	low	1	6.60385
KRT5_status_GEM	HD5794	low	1	5.25679
KRT5_status_GEM	HD6933	low	0	41.463
KRT5_KRT19_status_GEM	HD6126	high	1	7.81948
KRT5_KRT19_status_GEM	HD4761	high	1	6.70241
KRT5_KRT19_status_GEM	HD3530	high	1	3.87689
KRT5_KRT19_status_GEM	HD4129	high	1	43.6314
KRT5_KRT19_status_GEM	HD7809	high	0	4.13973
KRT5_KRT19_status_GEM	HD6399	high	0	12.7806
KRT5_KRT19_status_GEM	HD4055	high	1	2.16843
KRT5_KRT19_status_GEM	HD5593	high	1	25.134
KRT5_KRT19_status_GEM	HD3739	high	1	14.4562
KRT5_KRT19_status_GEM	HD5276	high	1	12.3863
KRT5_KRT19_status_GEM	HD3907	high	1	21.6186
KRT5_KRT19_status_GEM	HD8005	high	0	5.65105
KRT5_KRT19_status_GEM	HD4880	high	0	10.6779
KRT5_KRT19_status_GEM	HD5179	low	1	12.7477
KRT5_KRT19_status_GEM	HD6520	low	1	10.2179
KRT5_KRT19_status_GEM	HD7494	low	1	6.60385
KRT5_KRT19_status_GEM	HD5794	low	1	5.25679
KRT5_KRT19_status_GEM	HD6933	low	0	41.463
S100A2_status_GEM	HD6126	high	1	7.81948
S100A2_status_GEM	HD6399	high	0	12.7806
S100A2_status_GEM	HD7494	high	1	6.60385
S100A2_status_GEM	HD3530	high	1	3.87689
S100A2_status_GEM	HD7809	high	0	4.13973
S100A2_status_GEM	HD3907	high	1	21.6186
S100A2_status_GEM	HD5179	high	1	12.7477
S100A2_status_GEM	HD4129	high	1	43.6314
S100A2_status_GEM	HD4761	high	1	6.70241
S100A2_status_GEM	HD6520	high	1	10.2179
S100A2_status_GEM	HD8005	high	0	5.65105
S100A2_status_GEM	HD4055	high	1	2.16843
S100A2_status_GEM	HD4880	high	0	10.6779
S100A2_status_GEM	HD5276	high	1	12.3863
S100A2_status_GEM	HD6933	low	0	41.463
S100A2_status_GEM	HD3739	low	1	14.4562
S100A2_status_GEM	HD5593	low	1	25.134
S100A2_status_GEM	HD5794	low	1	5.25679
S100A2_KRT19_status_GEM	HD6126	high	1	7.81948
S100A2_KRT19_status_GEM	HD6399	high	0	12.7806
S100A2_KRT19_status_GEM	HD7494	high	1	6.60385
S100A2_KRT19_status_GEM	HD3530	high	1	3.87689
S100A2_KRT19_status_GEM	HD7809	high	0	4.13973
S100A2_KRT19_status_GEM	HD3907	high	1	21.6186
S100A2_KRT19_status_GEM	HD5179	high	1	12.7477
S100A2_KRT19_status_GEM	HD8005	high	0	5.65105
S100A2_KRT19_status_GEM	HD6520	high	1	10.2179
S100A2_KRT19_status_GEM	HD4129	low	1	43.6314
S100A2_KRT19_status_GEM	HD4761	low	1	6.70241
S100A2_KRT19_status_GEM	HD6933	low	0	41.463
S100A2_KRT19_status_GEM	HD4055	low	1	2.16843
S100A2_KRT19_status_GEM	HD5276	low	1	12.3863
S100A2_KRT19_status_GEM	HD3739	low	1	14.4562
S100A2_KRT19_status_GEM	HD4880	low	0	10.6779
S100A2_KRT19_status_GEM	HD5593	low	1	25.134
S100A2_KRT19_status_GEM	HD5794	low	1	5.25679
Multi_GATA6_CYP3A5_status_GEM	HD3907	high	1	21.6186
Multi_GATA6_CYP3A5_status_GEM	HD4055	high	1	2.16843
Multi_GATA6_CYP3A5_status_GEM	HD5794	high	1	5.25679
Multi_GATA6_CYP3A5_status_GEM	HD6933	high	0	41.463
Multi_GATA6_CYP3A5_status_GEM	HD6399	high	0	12.7806
Multi_GATA6_CYP3A5_status_GEM	HD8005	high	0	5.65105
Multi_GATA6_CYP3A5_status_GEM	HD4880	high	0	10.6779
Multi_GATA6_CYP3A5_status_GEM	HD5276	high	1	12.3863
Multi_GATA6_CYP3A5_status_GEM	HD5179	high	1	12.7477
Multi_GATA6_CYP3A5_status_GEM	HD6520	high	1	10.2179
Multi_GATA6_CYP3A5_status_GEM	HD4129	high	1	43.6314
Multi_GATA6_CYP3A5_status_GEM	HD3739	high	1	14.4562
Multi_GATA6_CYP3A5_status_GEM	HD7494	high	1	6.60385
Multi_GATA6_CYP3A5_status_GEM	HD7809	high	0	4.13973
Multi_GATA6_CYP3A5_status_GEM	HD5593	high	1	25.134
Multi_GATA6_CYP3A5_status_GEM	HD3530	low	1	3.87689
Multi_GATA6_CYP3A5_status_GEM	HD6126	low	1	7.81948
Multi_GATA6_CYP3A5_status_GEM	HD4761	low	1	6.70241
Multi_CYP3A_KRT17_status_GEM	HD5794	high	1	5.25679
Multi_CYP3A_KRT17_status_GEM	HD3907	high	1	21.6186
Multi_CYP3A_KRT17_status_GEM	HD4880	high	0	10.6779
Multi_CYP3A_KRT17_status_GEM	HD4055	high	1	2.16843
Multi_CYP3A_KRT17_status_GEM	HD6933	high	0	41.463
Multi_CYP3A_KRT17_status_GEM	HD6399	high	0	12.7806
Multi_CYP3A_KRT17_status_GEM	HD8005	high	0	5.65105
Multi_CYP3A_KRT17_status_GEM	HD5276	high	1	12.3863
Multi_CYP3A_KRT17_status_GEM	HD5179	high	1	12.7477
Multi_CYP3A_KRT17_status_GEM	HD4129	high	1	43.6314
Multi_CYP3A_KRT17_status_GEM	HD3530	low	1	3.87689
Multi_CYP3A_KRT17_status_GEM	HD7809	low	0	4.13973
Multi_CYP3A_KRT17_status_GEM	HD6520	low	1	10.2179
Multi_CYP3A_KRT17_status_GEM	HD6126	low	1	7.81948
Multi_CYP3A_KRT17_status_GEM	HD3739	low	1	14.4562
Multi_CYP3A_KRT17_status_GEM	HD7494	low	1	6.60385
Multi_CYP3A_KRT17_status_GEM	HD5593	low	1	25.134
Multi_CYP3A_KRT17_status_GEM	HD4761	low	1	6.70241
GATA6_nuclear_status_FFX	HD6483	high	1	4.79682
GATA6_nuclear_status_FFX	HD4961	high	1	10.7764
GATA6_nuclear_status_FFX	HD5889	high	1	6.24244
GATA6_nuclear_status_FFX	HD6196	high	1	19.3844
GATA6_nuclear_status_FFX	HD6346	high	1	11.5649
GATA6_nuclear_status_FFX	HD5811	high	1	19.1873
GATA6_nuclear_status_FFX	HD6321	high	1	17.5774
GATA6_nuclear_status_FFX	HD6240	high	0	16.6246
GATA6_nuclear_status_FFX	HD5764	high	1	20.0087
GATA6_nuclear_status_FFX	HD5870	high	1	6.60385
GATA6_nuclear_status_FFX	HD5308	low	1	36.5019
GATA6_nuclear_status_FFX	HD5850	low	1	7.78663
GATA6_nuclear_status_FFX	HD6448	low	1	5.91389
GATA6_nuclear_status_FFX	HD6436	low	1	37.7504
GATA6_nuclear_status_FFX	HD6056	low	1	28.4195
GATA6_nuclear_status_FFX	HD6395	low	0	12.912
GATA6_nuclear_status_FFX	HD6035	low	0	18.8259
GATA6_nuclear_status_FFX	HD5788	low	1	12.8134
GATA6_nuclear_status_FFX	HD6300	low	1	12.9449
GATA6_nuclear_status_FFX	HD6157	low	1	18.2674
GATA6_nuclear_status_FFX	HD6292	low	0	43.5328
GATA6_nuclear_status_FFX	HD5603	low	0	30.6208
GATA6_nuclear_status_FFX	HD6474	low	0	39.2617
GATA6_nuclear_status_FFX	HD4715	low	1	44.5185
GATA6_nuclear_status_FFX	HD5471	low	1	28.9781
GATA6_nuclear_KRT19_status_FFX	HD4961	high	1	10.7764
GATA6_nuclear_KRT19_status_FFX	HD6483	high	1	4.79682
GATA6_nuclear_KRT19_status_FFX	HD5889	high	1	6.24244
GATA6_nuclear_KRT19_status_FFX	HD6346	high	1	11.5649
GATA6_nuclear_KRT19_status_FFX	HD6321	high	1	17.5774
GATA6_nuclear_KRT19_status_FFX	HD6448	high	1	5.91389
GATA6_nuclear_KRT19_status_FFX	HD6395	high	0	12.912
GATA6_nuclear_KRT19_status_FFX	HD5870	high	1	6.60385
GATA6_nuclear_KRT19_status_FFX	HD6196	low	1	19.3844
GATA6_nuclear_KRT19_status_FFX	HD5764	low	1	20.0087
GATA6_nuclear_KRT19_status_FFX	HD6300	low	1	12.9449
GATA6_nuclear_KRT19_status_FFX	HD5811	low	1	19.1873
GATA6_nuclear_KRT19_status_FFX	HD5788	low	1	12.8134
GATA6_nuclear_KRT19_status_FFX	HD6056	low	1	28.4195
GATA6_nuclear_KRT19_status_FFX	HD6240	low	0	16.6246
GATA6_nuclear_KRT19_status_FFX	HD6157	low	1	18.2674
GATA6_nuclear_KRT19_status_FFX	HD6474	low	0	39.2617
GATA6_nuclear_KRT19_status_FFX	HD5308	low	1	36.5019
GATA6_nuclear_KRT19_status_FFX	HD4715	low	1	44.5185
GATA6_nuclear_KRT19_status_FFX	HD6292	low	0	43.5328
GATA6_nuclear_KRT19_status_FFX	HD6035	low	0	18.8259
GATA6_nuclear_KRT19_status_FFX	HD5603	low	0	30.6208
GATA6_nuclear_KRT19_status_FFX	HD5850	low	1	7.78663
GATA6_nuclear_KRT19_status_FFX	HD5471	low	1	28.9781
GATA6_nuclear_KRT19_status_FFX	HD6436	low	1	37.7504
CYP3A5_status_FFX	HD6483	high	1	4.79682
CYP3A5_status_FFX	HD5811	high	1	19.1873
CYP3A5_status_FFX	HD6448	high	1	5.91389
CYP3A5_status_FFX	HD6300	high	1	12.9449
CYP3A5_status_FFX	HD6157	high	1	18.2674
CYP3A5_status_FFX	HD5889	high	1	6.24244
CYP3A5_status_FFX	HD6321	high	1	17.5774
CYP3A5_status_FFX	HD6395	low	0	12.912
CYP3A5_status_FFX	HD4715	low	1	44.5185
CYP3A5_status_FFX	HD6196	low	1	19.3844
CYP3A5_status_FFX	HD5850	low	1	7.78663
CYP3A5_status_FFX	HD6292	low	0	43.5328
CYP3A5_status_FFX	HD5471	low	1	28.9781
CYP3A5_status_FFX	HD6346	low	1	11.5649
CYP3A5_status_FFX	HD6240	low	0	16.6246
CYP3A5_status_FFX	HD5788	low	1	12.8134
CYP3A5_status_FFX	HD6056	low	1	28.4195
CYP3A5_status_FFX	HD4961	low	1	10.7764
CYP3A5_status_FFX	HD6035	low	0	18.8259
CYP3A5_status_FFX	HD5603	low	0	30.6208
CYP3A5_status_FFX	HD6436	low	1	37.7504
CYP3A5_status_FFX	HD5764	low	1	20.0087
CYP3A5_status_FFX	HD5308	low	1	36.5019
CYP3A5_status_FFX	HD5870	low	1	6.60385
CYP3A5_status_FFX	HD6474	low	0	39.2617
CYP3A5_KRT19_status_FFX	HD5811	high	1	19.1873
CYP3A5_KRT19_status_FFX	HD6483	high	1	4.79682
CYP3A5_KRT19_status_FFX	HD6196	high	1	19.3844
CYP3A5_KRT19_status_FFX	HD6321	high	1	17.5774
CYP3A5_KRT19_status_FFX	HD6300	high	1	12.9449
CYP3A5_KRT19_status_FFX	HD6292	high	0	43.5328
CYP3A5_KRT19_status_FFX	HD5788	high	1	12.8134
CYP3A5_KRT19_status_FFX	HD5889	high	1	6.24244
CYP3A5_KRT19_status_FFX	HD6346	high	1	11.5649
CYP3A5_KRT19_status_FFX	HD6395	high	0	12.912
CYP3A5_KRT19_status_FFX	HD6240	high	0	16.6246
CYP3A5_KRT19_status_FFX	HD4961	high	1	10.7764
CYP3A5_KRT19_status_FFX	HD6056	high	1	28.4195
CYP3A5_KRT19_status_FFX	HD6448	high	1	5.91389
CYP3A5_KRT19_status_FFX	HD6436	high	1	37.7504
CYP3A5_KRT19_status_FFX	HD6157	high	1	18.2674
CYP3A5_KRT19_status_FFX	HD5471	high	1	28.9781
CYP3A5_KRT19_status_FFX	HD5850	high	1	7.78663
CYP3A5_KRT19_status_FFX	HD5603	low	0	30.6208
CYP3A5_KRT19_status_FFX	HD5764	low	1	20.0087
CYP3A5_KRT19_status_FFX	HD4715	low	1	44.5185
CYP3A5_KRT19_status_FFX	HD6035	low	0	18.8259
CYP3A5_KRT19_status_FFX	HD5308	low	1	36.5019
CYP3A5_KRT19_status_FFX	HD5870	low	1	6.60385
CYP3A5_KRT19_status_FFX	HD6474	low	0	39.2617
HNF1A_nuclear_status_FFX	HD5870	high	1	6.60385
HNF1A_nuclear_status_FFX	HD6196	high	1	19.3844
HNF1A_nuclear_status_FFX	HD6300	high	1	12.9449
HNF1A_nuclear_status_FFX	HD5764	high	1	20.0087
HNF1A_nuclear_status_FFX	HD5308	high	1	36.5019
HNF1A_nuclear_status_FFX	HD5811	high	1	19.1873
HNF1A_nuclear_status_FFX	HD6157	high	1	18.2674
HNF1A_nuclear_status_FFX	HD4715	high	1	44.5185
HNF1A_nuclear_status_FFX	HD5850	high	1	7.78663
HNF1A_nuclear_status_FFX	HD5603	high	0	30.6208
HNF1A_nuclear_status_FFX	HD6395	high	0	12.912
HNF1A_nuclear_status_FFX	HD5788	high	1	12.8134
HNF1A_nuclear_status_FFX	HD6056	high	1	28.4195
HNF1A_nuclear_status_FFX	HD6035	high	0	18.8259
HNF1A_nuclear_status_FFX	HD6240	high	0	16.6246
HNF1A_nuclear_status_FFX	HD4961	high	1	10.7764
HNF1A_nuclear_status_FFX	HD6292	high	0	43.5328
HNF1A_nuclear_status_FFX	HD6346	low	1	11.5649
HNF1A_nuclear_status_FFX	HD5471	low	1	28.9781
HNF1A_nuclear_status_FFX	HD6448	low	1	5.91389
HNF1A_nuclear_status_FFX	HD6474	low	0	39.2617
HNF1A_nuclear_status_FFX	HD6483	low	1	4.79682
HNF1A_nuclear_status_FFX	HD5889	low	1	6.24244
HNF1A_nuclear_status_FFX	HD6436	low	1	37.7504
HNF1A_nuclear_status_FFX	HD6321	low	1	17.5774
HNF1A_nuclear_KRT19_status_FFX	HD5870	high	1	6.60385
HNF1A_nuclear_KRT19_status_FFX	HD5764	high	1	20.0087
HNF1A_nuclear_KRT19_status_FFX	HD6300	high	1	12.9449
HNF1A_nuclear_KRT19_status_FFX	HD5308	high	1	36.5019
HNF1A_nuclear_KRT19_status_FFX	HD6157	high	1	18.2674
HNF1A_nuclear_KRT19_status_FFX	HD6196	high	1	19.3844
HNF1A_nuclear_KRT19_status_FFX	HD5811	high	1	19.1873
HNF1A_nuclear_KRT19_status_FFX	HD6395	high	0	12.912
HNF1A_nuclear_KRT19_status_FFX	HD4715	high	1	44.5185
HNF1A_nuclear_KRT19_status_FFX	HD6056	high	1	28.4195
HNF1A_nuclear_KRT19_status_FFX	HD5788	high	1	12.8134
HNF1A_nuclear_KRT19_status_FFX	HD5603	high	0	30.6208
HNF1A_nuclear_KRT19_status_FFX	HD6035	high	0	18.8259
HNF1A_nuclear_KRT19_status_FFX	HD6292	high	0	43.5328
HNF1A_nuclear_KRT19_status_FFX	HD5850	low	1	7.78663
HNF1A_nuclear_KRT19_status_FFX	HD6448	low	1	5.91389
HNF1A_nuclear_KRT19_status_FFX	HD4961	low	1	10.7764
HNF1A_nuclear_KRT19_status_FFX	HD6346	low	1	11.5649
HNF1A_nuclear_KRT19_status_FFX	HD6240	low	0	16.6246
HNF1A_nuclear_KRT19_status_FFX	HD6483	low	1	4.79682
HNF1A_nuclear_KRT19_status_FFX	HD5889	low	1	6.24244
HNF1A_nuclear_KRT19_status_FFX	HD6436	low	1	37.7504
HNF1A_nuclear_KRT19_status_FFX	HD5471	low	1	28.9781
HNF1A_nuclear_KRT19_status_FFX	HD6474	low	0	39.2617
HNF1A_nuclear_KRT19_status_FFX	HD6321	low	1	17.5774
hENT1_status_FFX	HD5603	high	0	30.6208
hENT1_status_FFX	HD6448	high	1	5.91389
hENT1_status_FFX	HD6436	high	1	37.7504
hENT1_status_FFX	HD6346	high	1	11.5649
hENT1_status_FFX	HD5811	high	1	19.1873
hENT1_status_FFX	HD5870	high	1	6.60385
hENT1_status_FFX	HD6240	high	0	16.6246
hENT1_status_FFX	HD6196	high	1	19.3844
hENT1_status_FFX	HD6035	high	0	18.8259
hENT1_status_FFX	HD5850	high	1	7.78663
hENT1_status_FFX	HD6056	high	1	28.4195
hENT1_status_FFX	HD5764	high	1	20.0087
hENT1_status_FFX	HD5308	high	1	36.5019
hENT1_status_FFX	HD6395	high	0	12.912
hENT1_status_FFX	HD6300	high	1	12.9449
hENT1_status_FFX	HD6321	high	1	17.5774
hENT1_status_FFX	HD5788	high	1	12.8134
hENT1_status_FFX	HD6483	high	1	4.79682
hENT1_status_FFX	HD4961	high	1	10.7764
hENT1_status_FFX	HD6292	low	0	43.5328
hENT1_status_FFX	HD5889	low	1	6.24244
hENT1_status_FFX	HD4715	low	1	44.5185
hENT1_status_FFX	HD6157	low	1	18.2674
hENT1_status_FFX	HD6474	low	0	39.2617
hENT1_status_FFX	HD5471	low	1	28.9781
hENT1_KRT19_status_FFX	HD5603	high	0	30.6208
hENT1_KRT19_status_FFX	HD6448	high	1	5.91389
hENT1_KRT19_status_FFX	HD6346	high	1	11.5649
hENT1_KRT19_status_FFX	HD5811	high	1	19.1873
hENT1_KRT19_status_FFX	HD5308	high	1	36.5019
hENT1_KRT19_status_FFX	HD6436	high	1	37.7504
hENT1_KRT19_status_FFX	HD6240	high	0	16.6246
hENT1_KRT19_status_FFX	HD5870	high	1	6.60385
hENT1_KRT19_status_FFX	HD6395	high	0	12.912
hENT1_KRT19_status_FFX	HD5764	high	1	20.0087
hENT1_KRT19_status_FFX	HD6056	high	1	28.4195
hENT1_KRT19_status_FFX	HD6035	high	0	18.8259
hENT1_KRT19_status_FFX	HD6300	high	1	12.9449
hENT1_KRT19_status_FFX	HD6321	high	1	17.5774
hENT1_KRT19_status_FFX	HD6196	high	1	19.3844
hENT1_KRT19_status_FFX	HD6483	high	1	4.79682
hENT1_KRT19_status_FFX	HD4961	high	1	10.7764
hENT1_KRT19_status_FFX	HD5788	high	1	12.8134
hENT1_KRT19_status_FFX	HD5850	high	1	7.78663
hENT1_KRT19_status_FFX	HD6292	low	0	43.5328
hENT1_KRT19_status_FFX	HD6474	low	0	39.2617
hENT1_KRT19_status_FFX	HD4715	low	1	44.5185
hENT1_KRT19_status_FFX	HD6157	low	1	18.2674
hENT1_KRT19_status_FFX	HD5889	low	1	6.24244
hENT1_KRT19_status_FFX	HD5471	low	1	28.9781
KRT81_status_FFX	HD5870	high	1	6.60385
KRT81_status_FFX	HD5471	high	1	28.9781
KRT81_status_FFX	HD5603	high	0	30.6208
KRT81_status_FFX	HD6300	high	1	12.9449
KRT81_status_FFX	HD5308	high	1	36.5019
KRT81_status_FFX	HD4961	high	1	10.7764
KRT81_status_FFX	HD6157	high	1	18.2674
KRT81_status_FFX	HD6035	high	0	18.8259
KRT81_status_FFX	HD5811	high	1	19.1873
KRT81_status_FFX	HD6196	high	1	19.3844
KRT81_status_FFX	HD4715	high	1	44.5185
KRT81_status_FFX	HD6474	high	0	39.2617
KRT81_status_FFX	HD5788	high	1	12.8134
KRT81_status_FFX	HD6395	high	0	12.912
KRT81_status_FFX	HD5889	high	1	6.24244
KRT81_status_FFX	HD6448	high	1	5.91389
KRT81_status_FFX	HD6240	high	0	16.6246
KRT81_status_FFX	HD5850	high	1	7.78663
KRT81_status_FFX	HD5764	high	1	20.0087
KRT81_status_FFX	HD6292	high	0	43.5328
KRT81_status_FFX	HD6321	high	1	17.5774
KRT81_status_FFX	HD6436	high	1	37.7504
KRT81_status_FFX	HD6346	low	1	11.5649
KRT81_status_FFX	HD6483	low	1	4.79682
KRT81_KRT19_status_FFX	HD5870	high	1	6.60385
KRT81_KRT19_status_FFX	HD5471	high	1	28.9781
KRT81_KRT19_status_FFX	HD5603	high	0	30.6208
KRT81_KRT19_status_FFX	HD6300	high	1	12.9449
KRT81_KRT19_status_FFX	HD5308	high	1	36.5019
KRT81_KRT19_status_FFX	HD6035	high	0	18.8259
KRT81_KRT19_status_FFX	HD4961	high	1	10.7764
KRT81_KRT19_status_FFX	HD4715	high	1	44.5185
KRT81_KRT19_status_FFX	HD6157	high	1	18.2674
KRT81_KRT19_status_FFX	HD5788	high	1	12.8134
KRT81_KRT19_status_FFX	HD6196	high	1	19.3844
KRT81_KRT19_status_FFX	HD6395	high	0	12.912
KRT81_KRT19_status_FFX	HD5811	high	1	19.1873
KRT81_KRT19_status_FFX	HD6474	high	0	39.2617
KRT81_KRT19_status_FFX	HD6240	high	0	16.6246
KRT81_KRT19_status_FFX	HD5764	high	1	20.0087
KRT81_KRT19_status_FFX	HD6448	high	1	5.91389
KRT81_KRT19_status_FFX	HD6292	high	0	43.5328
KRT81_KRT19_status_FFX	HD6321	low	1	17.5774
KRT81_KRT19_status_FFX	HD5850	low	1	7.78663
KRT81_KRT19_status_FFX	HD6346	low	1	11.5649
KRT81_KRT19_status_FFX	HD6483	low	1	4.79682
KRT81_KRT19_status_FFX	HD5889	low	1	6.24244
KRT81_KRT19_status_FFX	HD6436	low	1	37.7504
KRT17_status_FFX	HD5603	high	0	30.6208
KRT17_status_FFX	HD6196	high	1	19.3844
KRT17_status_FFX	HD5889	high	1	6.24244
KRT17_status_FFX	HD5870	high	1	6.60385
KRT17_status_FFX	HD6157	high	1	18.2674
KRT17_status_FFX	HD6056	high	1	28.4195
KRT17_status_FFX	HD5850	high	1	7.78663
KRT17_status_FFX	HD5788	high	1	12.8134
KRT17_status_FFX	HD5308	high	1	36.5019
KRT17_status_FFX	HD6346	high	1	11.5649
KRT17_status_FFX	HD6300	high	1	12.9449
KRT17_status_FFX	HD6321	high	1	17.5774
KRT17_status_FFX	HD6448	high	1	5.91389
KRT17_status_FFX	HD5811	high	1	19.1873
KRT17_status_FFX	HD4715	low	1	44.5185
KRT17_status_FFX	HD6436	low	1	37.7504
KRT17_status_FFX	HD6035	low	0	18.8259
KRT17_status_FFX	HD5764	low	1	20.0087
KRT17_status_FFX	HD6395	low	0	12.912
KRT17_status_FFX	HD6240	low	0	16.6246
KRT17_status_FFX	HD6292	low	0	43.5328
KRT17_status_FFX	HD6474	low	0	39.2617
KRT17_status_FFX	HD5471	low	1	28.9781
KRT17_status_FFX	HD6483	low	1	4.79682
KRT17_KRT19_status_FFX	HD6196	high	1	19.3844
KRT17_KRT19_status_FFX	HD5870	high	1	6.60385
KRT17_KRT19_status_FFX	HD5603	high	0	30.6208
KRT17_KRT19_status_FFX	HD6300	high	1	12.9449
KRT17_KRT19_status_FFX	HD6346	high	1	11.5649
KRT17_KRT19_status_FFX	HD6321	high	1	17.5774
KRT17_KRT19_status_FFX	HD5788	high	1	12.8134
KRT17_KRT19_status_FFX	HD6157	high	1	18.2674
KRT17_KRT19_status_FFX	HD6448	high	1	5.91389
KRT17_KRT19_status_FFX	HD4715	low	1	44.5185
KRT17_KRT19_status_FFX	HD6056	low	1	28.4195
KRT17_KRT19_status_FFX	HD5308	low	1	36.5019
KRT17_KRT19_status_FFX	HD6395	low	0	12.912
KRT17_KRT19_status_FFX	HD5764	low	1	20.0087
KRT17_KRT19_status_FFX	HD5889	low	1	6.24244
KRT17_KRT19_status_FFX	HD6240	low	0	16.6246
KRT17_KRT19_status_FFX	HD5811	low	1	19.1873
KRT17_KRT19_status_FFX	HD5850	low	1	7.78663
KRT17_KRT19_status_FFX	HD6035	low	0	18.8259
KRT17_KRT19_status_FFX	HD6292	low	0	43.5328
KRT17_KRT19_status_FFX	HD6474	low	0	39.2617
KRT17_KRT19_status_FFX	HD6436	low	1	37.7504
KRT17_KRT19_status_FFX	HD5471	low	1	28.9781
KRT17_KRT19_status_FFX	HD6483	low	1	4.79682
KRT5_status_FFX	HD6157	high	1	18.2674
KRT5_status_FFX	HD5850	high	1	7.78663
KRT5_status_FFX	HD6300	high	1	12.9449
KRT5_status_FFX	HD5471	high	1	28.9781
KRT5_status_FFX	HD5788	high	1	12.8134
KRT5_status_FFX	HD6321	high	1	17.5774
KRT5_status_FFX	HD6474	low	0	39.2617
KRT5_status_FFX	HD6483	low	1	4.79682
KRT5_status_FFX	HD6395	low	0	12.912
KRT5_status_FFX	HD6292	low	0	43.5328
KRT5_status_FFX	HD6035	low	0	18.8259
KRT5_status_FFX	HD6346	low	1	11.5649
KRT5_status_FFX	HD5811	low	1	19.1873
KRT5_status_FFX	HD5870	low	1	6.60385
KRT5_status_FFX	HD5889	low	1	6.24244
KRT5_status_FFX	HD6240	low	0	16.6246
KRT5_status_FFX	HD6056	low	1	28.4195
KRT5_status_FFX	HD6196	low	1	19.3844
KRT5_status_FFX	HD6448	low	1	5.91389
KRT5_status_FFX	HD5308	low	1	36.5019
KRT5_status_FFX	HD4715	low	1	44.5185
KRT5_status_FFX	HD6436	low	1	37.7504
KRT5_status_FFX	HD5764	low	1	20.0087
KRT5_status_FFX	HD5603	low	0	30.6208
KRT5_KRT19_status_FFX	HD6157	high	1	18.2674
KRT5_KRT19_status_FFX	HD5850	high	1	7.78663
KRT5_KRT19_status_FFX	HD6300	high	1	12.9449
KRT5_KRT19_status_FFX	HD5471	high	1	28.9781
KRT5_KRT19_status_FFX	HD5788	high	1	12.8134
KRT5_KRT19_status_FFX	HD6321	high	1	17.5774
KRT5_KRT19_status_FFX	HD6474	low	0	39.2617
KRT5_KRT19_status_FFX	HD6483	low	1	4.79682
KRT5_KRT19_status_FFX	HD6395	low	0	12.912
KRT5_KRT19_status_FFX	HD6292	low	0	43.5328
KRT5_KRT19_status_FFX	HD6035	low	0	18.8259
KRT5_KRT19_status_FFX	HD6346	low	1	11.5649
KRT5_KRT19_status_FFX	HD5811	low	1	19.1873
KRT5_KRT19_status_FFX	HD5870	low	1	6.60385
KRT5_KRT19_status_FFX	HD5889	low	1	6.24244
KRT5_KRT19_status_FFX	HD6240	low	0	16.6246
KRT5_KRT19_status_FFX	HD6056	low	1	28.4195
KRT5_KRT19_status_FFX	HD6196	low	1	19.3844
KRT5_KRT19_status_FFX	HD6448	low	1	5.91389
KRT5_KRT19_status_FFX	HD5308	low	1	36.5019
KRT5_KRT19_status_FFX	HD4715	low	1	44.5185
KRT5_KRT19_status_FFX	HD6436	low	1	37.7504
KRT5_KRT19_status_FFX	HD5764	low	1	20.0087
KRT5_KRT19_status_FFX	HD5603	low	0	30.6208
S100A2_status_FFX	HD6300	high	1	12.9449
S100A2_status_FFX	HD4715	high	1	44.5185
S100A2_status_FFX	HD5870	high	1	6.60385
S100A2_status_FFX	HD6321	high	1	17.5774
S100A2_status_FFX	HD5788	high	1	12.8134
S100A2_status_FFX	HD6157	high	1	18.2674
S100A2_status_FFX	HD6035	high	0	18.8259
S100A2_status_FFX	HD6292	high	0	43.5328
S100A2_status_FFX	HD5811	high	1	19.1873
S100A2_status_FFX	HD6448	high	1	5.91389
S100A2_status_FFX	HD6346	high	1	11.5649
S100A2_status_FFX	HD6395	low	0	12.912
S100A2_status_FFX	HD6196	low	1	19.3844
S100A2_status_FFX	HD5603	low	0	30.6208
S100A2_status_FFX	HD5308	low	1	36.5019
S100A2_status_FFX	HD6474	low	0	39.2617
S100A2_status_FFX	HD5471	low	1	28.9781
S100A2_status_FFX	HD6240	low	0	16.6246
S100A2_status_FFX	HD5764	low	1	20.0087
S100A2_status_FFX	HD5889	low	1	6.24244
S100A2_status_FFX	HD6056	low	1	28.4195
S100A2_status_FFX	HD6483	low	1	4.79682
S100A2_status_FFX	HD6436	low	1	37.7504
S100A2_KRT19_status_FFX	HD6300	high	1	12.9449
S100A2_KRT19_status_FFX	HD5870	high	1	6.60385
S100A2_KRT19_status_FFX	HD6321	high	1	17.5774
S100A2_KRT19_status_FFX	HD4715	low	1	44.5185
S100A2_KRT19_status_FFX	HD6157	low	1	18.2674
S100A2_KRT19_status_FFX	HD5788	low	1	12.8134
S100A2_KRT19_status_FFX	HD6346	low	1	11.5649
S100A2_KRT19_status_FFX	HD6035	low	0	18.8259
S100A2_KRT19_status_FFX	HD6448	low	1	5.91389
S100A2_KRT19_status_FFX	HD6292	low	0	43.5328
S100A2_KRT19_status_FFX	HD5811	low	1	19.1873
S100A2_KRT19_status_FFX	HD6395	low	0	12.912
S100A2_KRT19_status_FFX	HD5308	low	1	36.5019
S100A2_KRT19_status_FFX	HD5603	low	0	30.6208
S100A2_KRT19_status_FFX	HD6196	low	1	19.3844
S100A2_KRT19_status_FFX	HD5764	low	1	20.0087
S100A2_KRT19_status_FFX	HD5471	low	1	28.9781
S100A2_KRT19_status_FFX	HD6474	low	0	39.2617
S100A2_KRT19_status_FFX	HD6483	low	1	4.79682
S100A2_KRT19_status_FFX	HD6240	low	0	16.6246
S100A2_KRT19_status_FFX	HD6056	low	1	28.4195
S100A2_KRT19_status_FFX	HD5889	low	1	6.24244
S100A2_KRT19_status_FFX	HD6436	low	1	37.7504
Multi_CYP3A_GATA6_status_FFX	HD6157	high	1	18.2674
Multi_CYP3A_GATA6_status_FFX	HD4715	high	1	44.5185
Multi_CYP3A_GATA6_status_FFX	HD6395	high	0	12.912
Multi_CYP3A_GATA6_status_FFX	HD6300	high	1	12.9449
Multi_CYP3A_GATA6_status_FFX	HD6483	high	1	4.79682
Multi_CYP3A_GATA6_status_FFX	HD5850	high	1	7.78663
Multi_CYP3A_GATA6_status_FFX	HD6196	high	1	19.3844
Multi_CYP3A_GATA6_status_FFX	HD5308	high	1	36.5019
Multi_CYP3A_GATA6_status_FFX	HD5811	high	1	19.1873
Multi_CYP3A_GATA6_status_FFX	HD6448	high	1	5.91389
Multi_CYP3A_GATA6_status_FFX	HD5471	high	1	28.9781
Multi_CYP3A_GATA6_status_FFX	HD6056	high	1	28.4195
Multi_CYP3A_GATA6_status_FFX	HD6321	high	1	17.5774
Multi_CYP3A_GATA6_status_FFX	HD5764	high	1	20.0087
Multi_CYP3A_GATA6_status_FFX	HD6346	high	1	11.5649
Multi_CYP3A_GATA6_status_FFX	HD5788	high	1	12.8134
Multi_CYP3A_GATA6_status_FFX	HD5889	high	1	6.24244
Multi_CYP3A_GATA6_status_FFX	HD6292	low	0	43.5328
Multi_CYP3A_GATA6_status_FFX	HD6240	low	0	16.6246
Multi_CYP3A_GATA6_status_FFX	HD6035	low	0	18.8259
Multi_CYP3A_GATA6_status_FFX	HD6436	low	1	37.7504
Multi_CYP3A_GATA6_status_FFX	HD5603	low	0	30.6208
Multi_CYP3A_GATA6_status_FFX	HD5870	low	1	6.60385
Multi_CYP3A_GATA6_status_FFX	HD6474	low	0	39.2617
Multi_CYP3A_KRT17_status_FFX	HD4715	high	1	44.5185
Multi_CYP3A_KRT17_status_FFX	HD6300	high	1	12.9449
Multi_CYP3A_KRT17_status_FFX	HD6157	high	1	18.2674
Multi_CYP3A_KRT17_status_FFX	HD6395	high	0	12.912
Multi_CYP3A_KRT17_status_FFX	HD5811	high	1	19.1873
Multi_CYP3A_KRT17_status_FFX	HD6196	high	1	19.3844
Multi_CYP3A_KRT17_status_FFX	HD5850	high	1	7.78663
Multi_CYP3A_KRT17_status_FFX	HD6321	high	1	17.5774
Multi_CYP3A_KRT17_status_FFX	HD6448	high	1	5.91389
Multi_CYP3A_KRT17_status_FFX	HD5471	high	1	28.9781
Multi_CYP3A_KRT17_status_FFX	HD6056	high	1	28.4195
Multi_CYP3A_KRT17_status_FFX	HD6483	high	1	4.79682
Multi_CYP3A_KRT17_status_FFX	HD5764	high	1	20.0087
Multi_CYP3A_KRT17_status_FFX	HD6346	high	1	11.5649
Multi_CYP3A_KRT17_status_FFX	HD5788	high	1	12.8134
Multi_CYP3A_KRT17_status_FFX	HD6035	low	0	18.8259
Multi_CYP3A_KRT17_status_FFX	HD5603	low	0	30.6208
Multi_CYP3A_KRT17_status_FFX	HD5889	low	1	6.24244
Multi_CYP3A_KRT17_status_FFX	HD6240	low	0	16.6246
Multi_CYP3A_KRT17_status_FFX	HD6292	low	0	43.5328
Multi_CYP3A_KRT17_status_FFX	HD6436	low	1	37.7504
Multi_CYP3A_KRT17_status_FFX	HD5308	low	1	36.5019
Multi_CYP3A_KRT17_status_FFX	HD5870	low	1	6.60385
Multi_CYP3A_KRT17_status_FFX	HD6474	low	0	39.2617
