# Supplementary material for: Persister cell phenotypes contribute to poor patient outcomes after neoadjuvant chemotherapy in PDAC
Source: Nat Cancer. 2023 Sep 7;4(9):1362–81. doi: 10.1038/s43018-023-00628-6 (PMC10518256; doi:10.1038/s43018-023-00628-6)
Supplement: Supplementary file 17 — Statistical source data. [file 43018_2023_628_MOESM17_ESM.xlsx]

## Sheet: EDF7a
Treatment	stage	cell type	cell count	ids
Adjuvant	IIA	G+C+K+	294	HD3866
Adjuvant	IIA	G+C+K+	14	HD3868
Adjuvant	IIB	G+C+K+	326	HD3948
Adjuvant	IIB	G+C+K+	3	HD3954
Adjuvant	IIB	G+C+K+	8491	HD4112
Adjuvant	IIA	G+C+K+	2831	HD4127
Adjuvant	IIB	G+C+K+	94	HD4132
Adjuvant	IIB	G+C+K+	30	HD4337
Adjuvant	IV	G+C+K+	3	HD4378
Adjuvant	IV	G+C+K+	39541	HD4432
Adjuvant	IIB	G+C+K+	304	HD4593
Adjuvant	IIB	G+C+K+	3646	HD4639
Adjuvant	IIB	G+C+K+	38039	HD4952
Adjuvant	IIB	G+C+K+	478	HD4954
Adjuvant	IIB	G+C+K+	9173	HD5008
Adjuvant	IIB	G+C+K+	2323	HD5024
Adjuvant	IV	G+C+K+	44	HD5031
Adjuvant	IIB	G+C+K+	59	HD5123
Adjuvant	IA	G+C+K+	6845	HD5153
Adjuvant	IIB	G+C+K+	1172	HD5163
Adjuvant	IIB	G+C+K+	14947	HD5311
Adjuvant	IIB	G+C+K+	1514	HD5321
Adjuvant	IB	G+C+K+	58	HD5353
Adjuvant	III	G+C+K+	742	HD5362
Adjuvant	III	G+C+K+	1968	HD5398
Adjuvant	IIB	G+C+K+	11620	HD5402
Adjuvant	III	G+C+K+	39540	HD5410
Adjuvant	III	G+C+K+	6	HD5457
Adjuvant	IIA	G+C+K+	190	HD5517
Adjuvant	IIA	G+C+K+	3354	HD5521
Adjuvant	IIB	G+C+K+	2863	HD5530
Adjuvant	IIB	G+C+K+	1182	HD5534
Adjuvant	IIB	G+C+K+	5038	HD5629
Adjuvant	IIB	G+C+K+	6014	HD5737
Adjuvant	IIB	G+C+K+	1070	HD5743
Adjuvant	IV	G+C+K+	7254	HD5795
Adjuvant	IIB	G+C+K+	3203	HD5919
Adjuvant	IIB	G+C+K+	30167	HD5950
Adjuvant	IIB	G+C+K+	10508	HD5982
Adjuvant	IV	G+C+K+	7760	HD6138
Adjuvant	IIA	G+C+K+	1455	HD6190
Adjuvant	III	G+C+K+	901	HD6202
Adjuvant	IV	G+C+K+	1100	HD6209
Adjuvant	IIB	G+C+K+	413	HD6210
Adjuvant	IV	G+C+K+	251	HD6221
Adjuvant	IIB	G+C+K+	1100	HD6251
Adjuvant	IIB	G+C+K+	1136	HD6253
Adjuvant	IIB	G+C+K+	1236	HD6260
Adjuvant	IIB	G+C+K+	1030	HD6268
Adjuvant	IIB	G+C+K+	9684	HD6296
Adjuvant	IIB	G+C+K+	6831	HD6351
Adjuvant	IIB	G+C+K+	1678	HD6359
Adjuvant	IIB	G+C+K+	7633	HD6362
Adjuvant	IIB	G+C+K+	431	HD6391
Adjuvant	IV	G+C+K+	8772	HD6508
Adjuvant	IIB	G+C+K+	791	HD6574
Adjuvant	IIB	G+C+K+	4722	HD6726
Adjuvant	IIB	G+C+K+	7647	HD6748
Adjuvant	IIB	G+C+K+	10894	HD6771
Adjuvant	IIB	G+C+K+	2918	HD6795
Adjuvant	IIB	G+C+K+	5757	HD6821
Adjuvant	III	G+C+K+	5123	HD6987
Adjuvant	IB	G+C+K+	1527	HD7057
Adjuvant	IV	G+C+K+	7437	HD7059
Adjuvant	IIB	G+C+K+	1056	HD7155
Adjuvant	III	G+C+K+	3612	HD7289
Adjuvant	III	G+C+K+	7628	HD7372
Adjuvant	III	G+C+K+	21577	HD7399
Adjuvant	IIB	G+C+K+	6497	HD7451
Adjuvant	IIB	G+C+K+	3172	HD7515
Adjuvant	III	G+C+K+	53554	HD7559
Adjuvant	IIB	G+C+K+	2353	HD7573
Adjuvant	IB	G+C+K+	8663	HD7603
Adjuvant	IA	G+C+K+	1168	HD7643
Neoadjuvant	IB	G+C+K+	7202	HD3530
Neoadjuvant	IIB	G+C+K+	179	HD3739
Neoadjuvant	IB	G+C+K+	3084	HD3855
Neoadjuvant	III	G+C+K+	491	HD3907
Neoadjuvant	IIB	G+C+K+	1107	HD4055
Neoadjuvant	IIB	G+C+K+	1369	HD4129
Neoadjuvant	IIB	G+C+K+	16292	HD4715
Neoadjuvant	III	G+C+K+	0	HD4761
Neoadjuvant	III	G+C+K+	78148	HD4880
Neoadjuvant	IIB	G+C+K+	2306	HD5179
Neoadjuvant	IIA	G+C+K+	1218	HD5276
Neoadjuvant	IB	G+C+K+	249	HD5308
Neoadjuvant	IV	G+C+K+	2196	HD5471
Neoadjuvant	IV	G+C+K+	266	HD5593
Neoadjuvant	IB	G+C+K+	39	HD5603
Neoadjuvant	IIB	G+C+K+	154	HD5764
Neoadjuvant	III	G+C+K+	236	HD5788
Neoadjuvant	IIA	G+C+K+	10534	HD5794
Neoadjuvant	IIB	G+C+K+	244	HD5811
Neoadjuvant	IIB	G+C+K+	1476	HD5850
Neoadjuvant	IV	G+C+K+	186	HD5870
Neoadjuvant	IIB	G+C+K+	95	HD5889
Neoadjuvant	IIB	G+C+K+	112	HD6035
Neoadjuvant	IIB	G+C+K+	2946	HD6056
Neoadjuvant	IIB	G+C+K+	3648	HD6126
Neoadjuvant	IIA	G+C+K+	8310	HD6157
Neoadjuvant	IIA	G+C+K+	29	HD6196
Neoadjuvant	IIB	G+C+K+	1011	HD6240
Neoadjuvant	IIA	G+C+K+	590	HD6292
Neoadjuvant	IIB	G+C+K+	28577	HD6300
Neoadjuvant	III	G+C+K+	7899	HD6321
Neoadjuvant	IIB	G+C+K+	1920	HD6346
Neoadjuvant	IIA	G+C+K+	20279	HD6395
Neoadjuvant	IV	G+C+K+	997	HD6399
Neoadjuvant	IIB	G+C+K+	103	HD6436
Neoadjuvant	III	G+C+K+	3385	HD6448
Neoadjuvant	IB	G+C+K+	4	HD6474
Neoadjuvant	IB	G+C+K+	171	HD6483
Neoadjuvant	IIB	G+C+K+	449	HD6739
Neoadjuvant	IB	G+C+K+	40975	HD6933
Neoadjuvant	III	G+C+K+	2412	HD7494
Neoadjuvant	III	G+C+K+	1287	HD7809
Neoadjuvant	IIA	G+C+K+	8202	HD8005
Adjuvant	IIA	G-C+K+	4	HD3866
Adjuvant	IIA	G-C+K+	0	HD3868
Adjuvant	IIB	G-C+K+	0	HD3948
Adjuvant	IIB	G-C+K+	0	HD3954
Adjuvant	IIB	G-C+K+	3	HD4112
Adjuvant	IIA	G-C+K+	79	HD4127
Adjuvant	IIB	G-C+K+	0	HD4132
Adjuvant	IIB	G-C+K+	0	HD4337
Adjuvant	IV	G-C+K+	0	HD4378
Adjuvant	IV	G-C+K+	2	HD4432
Adjuvant	IIB	G-C+K+	13	HD4593
Adjuvant	IIB	G-C+K+	633	HD4639
Adjuvant	IIB	G-C+K+	3674	HD4952
Adjuvant	IIB	G-C+K+	43	HD4954
Adjuvant	IIB	G-C+K+	444	HD5008
Adjuvant	IIB	G-C+K+	103	HD5024
Adjuvant	IV	G-C+K+	0	HD5031
Adjuvant	IIB	G-C+K+	0	HD5123
Adjuvant	IA	G-C+K+	195	HD5153
Adjuvant	IIB	G-C+K+	10	HD5163
Adjuvant	IIB	G-C+K+	627	HD5311
Adjuvant	IIB	G-C+K+	0	HD5321
Adjuvant	IB	G-C+K+	0	HD5353
Adjuvant	III	G-C+K+	5	HD5362
Adjuvant	III	G-C+K+	38	HD5398
Adjuvant	IIB	G-C+K+	1930	HD5402
Adjuvant	III	G-C+K+	253	HD5410
Adjuvant	III	G-C+K+	0	HD5457
Adjuvant	IIA	G-C+K+	10	HD5517
Adjuvant	IIA	G-C+K+	121	HD5521
Adjuvant	IIB	G-C+K+	200	HD5530
Adjuvant	IIB	G-C+K+	101	HD5534
Adjuvant	IIB	G-C+K+	1379	HD5629
Adjuvant	IIB	G-C+K+	119	HD5737
Adjuvant	IIB	G-C+K+	1	HD5743
Adjuvant	IV	G-C+K+	130	HD5795
Adjuvant	IIB	G-C+K+	185	HD5919
Adjuvant	IIB	G-C+K+	19	HD5950
Adjuvant	IIB	G-C+K+	35	HD5982
Adjuvant	IV	G-C+K+	115	HD6138
Adjuvant	IIA	G-C+K+	7	HD6190
Adjuvant	III	G-C+K+	14	HD6202
Adjuvant	IV	G-C+K+	48	HD6209
Adjuvant	IIB	G-C+K+	6	HD6210
Adjuvant	IV	G-C+K+	8	HD6221
Adjuvant	IIB	G-C+K+	75	HD6251
Adjuvant	IIB	G-C+K+	5	HD6253
Adjuvant	IIB	G-C+K+	61	HD6260
Adjuvant	IIB	G-C+K+	1	HD6268
Adjuvant	IIB	G-C+K+	347	HD6296
Adjuvant	IIB	G-C+K+	671	HD6351
Adjuvant	IIB	G-C+K+	9	HD6359
Adjuvant	IIB	G-C+K+	283	HD6362
Adjuvant	IIB	G-C+K+	1	HD6391
Adjuvant	IV	G-C+K+	86	HD6508
Adjuvant	IIB	G-C+K+	3	HD6574
Adjuvant	IIB	G-C+K+	223	HD6726
Adjuvant	IIB	G-C+K+	1177	HD6748
Adjuvant	IIB	G-C+K+	503	HD6771
Adjuvant	IIB	G-C+K+	721	HD6795
Adjuvant	IIB	G-C+K+	490	HD6821
Adjuvant	III	G-C+K+	767	HD6987
Adjuvant	IB	G-C+K+	118	HD7057
Adjuvant	IV	G-C+K+	1705	HD7059
Adjuvant	IIB	G-C+K+	11	HD7155
Adjuvant	III	G-C+K+	2673	HD7289
Adjuvant	III	G-C+K+	443	HD7372
Adjuvant	III	G-C+K+	1430	HD7399
Adjuvant	IIB	G-C+K+	235	HD7451
Adjuvant	IIB	G-C+K+	252	HD7515
Adjuvant	III	G-C+K+	11714	HD7559
Adjuvant	IIB	G-C+K+	428	HD7573
Adjuvant	IB	G-C+K+	287	HD7603
Adjuvant	IA	G-C+K+	158	HD7643
Neoadjuvant	IB	G-C+K+	2126	HD3530
Neoadjuvant	IIB	G-C+K+	3	HD3739
Neoadjuvant	IB	G-C+K+	13	HD3855
Neoadjuvant	III	G-C+K+	1	HD3907
Neoadjuvant	IIB	G-C+K+	1	HD4055
Neoadjuvant	IIB	G-C+K+	222	HD4129
Neoadjuvant	IIB	G-C+K+	64	HD4715
Neoadjuvant	III	G-C+K+	0	HD4761
Neoadjuvant	III	G-C+K+	1337	HD4880
Neoadjuvant	IIB	G-C+K+	0	HD5179
Neoadjuvant	IIA	G-C+K+	8	HD5276
Neoadjuvant	IB	G-C+K+	0	HD5308
Neoadjuvant	IV	G-C+K+	7	HD5471
Neoadjuvant	IV	G-C+K+	1	HD5593
Neoadjuvant	IB	G-C+K+	2	HD5603
Neoadjuvant	IIB	G-C+K+	4	HD5764
Neoadjuvant	III	G-C+K+	20	HD5788
Neoadjuvant	IIA	G-C+K+	113	HD5794
Neoadjuvant	IIB	G-C+K+	11	HD5811
Neoadjuvant	IIB	G-C+K+	180	HD5850
Neoadjuvant	IV	G-C+K+	5	HD5870
Neoadjuvant	IIB	G-C+K+	2	HD5889
Neoadjuvant	IIB	G-C+K+	26	HD6035
Neoadjuvant	IIB	G-C+K+	86	HD6056
Neoadjuvant	IIB	G-C+K+	1851	HD6126
Neoadjuvant	IIA	G-C+K+	60	HD6157
Neoadjuvant	IIA	G-C+K+	7	HD6196
Neoadjuvant	IIB	G-C+K+	28	HD6240
Neoadjuvant	IIA	G-C+K+	30	HD6292
Neoadjuvant	IIB	G-C+K+	55	HD6300
Neoadjuvant	III	G-C+K+	1318	HD6321
Neoadjuvant	IIB	G-C+K+	38	HD6346
Neoadjuvant	IIA	G-C+K+	43	HD6395
Neoadjuvant	IV	G-C+K+	6	HD6399
Neoadjuvant	IIB	G-C+K+	0	HD6436
Neoadjuvant	III	G-C+K+	15	HD6448
Neoadjuvant	IB	G-C+K+	1	HD6474
Neoadjuvant	IB	G-C+K+	4	HD6483
Neoadjuvant	IIB	G-C+K+	2	HD6739
Neoadjuvant	IB	G-C+K+	443	HD6933
Neoadjuvant	III	G-C+K+	15	HD7494
Neoadjuvant	III	G-C+K+	66	HD7809
Neoadjuvant	IIA	G-C+K+	54	HD8005
Adjuvant	IIA	G+C+K-	32936	HD3866
Adjuvant	IIA	G+C+K-	46	HD3868
Adjuvant	IIB	G+C+K-	1171	HD3948
Adjuvant	IIB	G+C+K-	4412	HD3954
Adjuvant	IIB	G+C+K-	32158	HD4112
Adjuvant	IIA	G+C+K-	6749	HD4127
Adjuvant	IIB	G+C+K-	622	HD4132
Adjuvant	IIB	G+C+K-	2514	HD4337
Adjuvant	IV	G+C+K-	1329	HD4378
Adjuvant	IV	G+C+K-	43837	HD4432
Adjuvant	IIB	G+C+K-	13740	HD4593
Adjuvant	IIB	G+C+K-	34620	HD4639
Adjuvant	IIB	G+C+K-	65747	HD4952
Adjuvant	IIB	G+C+K-	7414	HD4954
Adjuvant	IIB	G+C+K-	23645	HD5008
Adjuvant	IIB	G+C+K-	4058	HD5024
Adjuvant	IV	G+C+K-	2941	HD5031
Adjuvant	IIB	G+C+K-	41	HD5123
Adjuvant	IA	G+C+K-	15302	HD5153
Adjuvant	IIB	G+C+K-	49166	HD5163
Adjuvant	IIB	G+C+K-	18227	HD5311
Adjuvant	IIB	G+C+K-	31107	HD5321
Adjuvant	IB	G+C+K-	4513	HD5353
Adjuvant	III	G+C+K-	8311	HD5362
Adjuvant	III	G+C+K-	7990	HD5398
Adjuvant	IIB	G+C+K-	47332	HD5402
Adjuvant	III	G+C+K-	26437	HD5410
Adjuvant	III	G+C+K-	6798	HD5457
Adjuvant	IIA	G+C+K-	26280	HD5517
Adjuvant	IIA	G+C+K-	28830	HD5521
Adjuvant	IIB	G+C+K-	8951	HD5530
Adjuvant	IIB	G+C+K-	24531	HD5534
Adjuvant	IIB	G+C+K-	59680	HD5629
Adjuvant	IIB	G+C+K-	70746	HD5737
Adjuvant	IIB	G+C+K-	4774	HD5743
Adjuvant	IV	G+C+K-	85869	HD5795
Adjuvant	IIB	G+C+K-	154370	HD5919
Adjuvant	IIB	G+C+K-	28851	HD5950
Adjuvant	IIB	G+C+K-	99958	HD5982
Adjuvant	IV	G+C+K-	33266	HD6138
Adjuvant	IIA	G+C+K-	7957	HD6190
Adjuvant	III	G+C+K-	9490	HD6202
Adjuvant	IV	G+C+K-	12439	HD6209
Adjuvant	IIB	G+C+K-	1059	HD6210
Adjuvant	IV	G+C+K-	35994	HD6221
Adjuvant	IIB	G+C+K-	4622	HD6251
Adjuvant	IIB	G+C+K-	7316	HD6253
Adjuvant	IIB	G+C+K-	18453	HD6260
Adjuvant	IIB	G+C+K-	68357	HD6268
Adjuvant	IIB	G+C+K-	26285	HD6296
Adjuvant	IIB	G+C+K-	27072	HD6351
Adjuvant	IIB	G+C+K-	20384	HD6359
Adjuvant	IIB	G+C+K-	36813	HD6362
Adjuvant	IIB	G+C+K-	47648	HD6391
Adjuvant	IV	G+C+K-	85551	HD6508
Adjuvant	IIB	G+C+K-	32246	HD6574
Adjuvant	IIB	G+C+K-	9372	HD6726
Adjuvant	IIB	G+C+K-	49817	HD6748
Adjuvant	IIB	G+C+K-	37715	HD6771
Adjuvant	IIB	G+C+K-	28986	HD6795
Adjuvant	IIB	G+C+K-	49727	HD6821
Adjuvant	III	G+C+K-	18988	HD6987
Adjuvant	IB	G+C+K-	16109	HD7057
Adjuvant	IV	G+C+K-	24184	HD7059
Adjuvant	IIB	G+C+K-	3780	HD7155
Adjuvant	III	G+C+K-	10984	HD7289
Adjuvant	III	G+C+K-	200674	HD7372
Adjuvant	III	G+C+K-	32847	HD7399
Adjuvant	IIB	G+C+K-	12009	HD7451
Adjuvant	IIB	G+C+K-	21496	HD7515
Adjuvant	III	G+C+K-	21004	HD7559
Adjuvant	IIB	G+C+K-	48333	HD7573
Adjuvant	IB	G+C+K-	45259	HD7603
Adjuvant	IA	G+C+K-	66955	HD7643
Neoadjuvant	IB	G+C+K-	7	HD3530
Neoadjuvant	IIB	G+C+K-	0	HD3739
Neoadjuvant	IB	G+C+K-	34	HD3855
Neoadjuvant	III	G+C+K-	1	HD3907
Neoadjuvant	IIB	G+C+K-	2	HD4055
Neoadjuvant	IIB	G+C+K-	4	HD4129
Neoadjuvant	IIB	G+C+K-	5	HD4715
Neoadjuvant	III	G+C+K-	5	HD4761
Neoadjuvant	III	G+C+K-	3	HD4880
Neoadjuvant	IIB	G+C+K-	16	HD5179
Neoadjuvant	IIA	G+C+K-	107	HD5276
Neoadjuvant	IB	G+C+K-	9	HD5308
Neoadjuvant	IV	G+C+K-	3	HD5471
Neoadjuvant	IV	G+C+K-	1	HD5593
Neoadjuvant	IB	G+C+K-	0	HD5603
Neoadjuvant	IIB	G+C+K-	9	HD5764
Neoadjuvant	III	G+C+K-	12	HD5788
Neoadjuvant	IIA	G+C+K-	32	HD5794
Neoadjuvant	IIB	G+C+K-	3	HD5811
Neoadjuvant	IIB	G+C+K-	157	HD5850
Neoadjuvant	IV	G+C+K-	2	HD5870
Neoadjuvant	IIB	G+C+K-	0	HD5889
Neoadjuvant	IIB	G+C+K-	69	HD6035
Neoadjuvant	IIB	G+C+K-	7	HD6056
Neoadjuvant	IIB	G+C+K-	0	HD6126
Neoadjuvant	IIA	G+C+K-	13	HD6157
Neoadjuvant	IIA	G+C+K-	3	HD6196
Neoadjuvant	IIB	G+C+K-	0	HD6240
Neoadjuvant	IIA	G+C+K-	0	HD6292
Neoadjuvant	IIB	G+C+K-	0	HD6300
Neoadjuvant	III	G+C+K-	7	HD6321
Neoadjuvant	IIB	G+C+K-	0	HD6346
Neoadjuvant	IIA	G+C+K-	11	HD6395
Neoadjuvant	IV	G+C+K-	2	HD6399
Neoadjuvant	IIB	G+C+K-	1	HD6436
Neoadjuvant	III	G+C+K-	16	HD6448
Neoadjuvant	IB	G+C+K-	0	HD6474
Neoadjuvant	IB	G+C+K-	7	HD6483
Neoadjuvant	IIB	G+C+K-	2	HD6739
Neoadjuvant	IB	G+C+K-	5	HD6933
Neoadjuvant	III	G+C+K-	0	HD7494
Neoadjuvant	III	G+C+K-	3	HD7809
Neoadjuvant	IIA	G+C+K-	0	HD8005
Adjuvant	IIA	G-C+K-	551	HD3866
Adjuvant	IIA	G-C+K-	0	HD3868
Adjuvant	IIB	G-C+K-	0	HD3948
Adjuvant	IIB	G-C+K-	21	HD3954
Adjuvant	IIB	G-C+K-	39	HD4112
Adjuvant	IIA	G-C+K-	295	HD4127
Adjuvant	IIB	G-C+K-	21	HD4132
Adjuvant	IIB	G-C+K-	7	HD4337
Adjuvant	IV	G-C+K-	47	HD4378
Adjuvant	IV	G-C+K-	0	HD4432
Adjuvant	IIB	G-C+K-	2086	HD4593
Adjuvant	IIB	G-C+K-	9388	HD4639
Adjuvant	IIB	G-C+K-	8243	HD4952
Adjuvant	IIB	G-C+K-	1177	HD4954
Adjuvant	IIB	G-C+K-	3360	HD5008
Adjuvant	IIB	G-C+K-	505	HD5024
Adjuvant	IV	G-C+K-	101	HD5031
Adjuvant	IIB	G-C+K-	1	HD5123
Adjuvant	IA	G-C+K-	217	HD5153
Adjuvant	IIB	G-C+K-	458	HD5163
Adjuvant	IIB	G-C+K-	470	HD5311
Adjuvant	IIB	G-C+K-	440	HD5321
Adjuvant	IB	G-C+K-	72	HD5353
Adjuvant	III	G-C+K-	51	HD5362
Adjuvant	III	G-C+K-	255	HD5398
Adjuvant	IIB	G-C+K-	1913	HD5402
Adjuvant	III	G-C+K-	369	HD5410
Adjuvant	III	G-C+K-	51	HD5457
Adjuvant	IIA	G-C+K-	545	HD5517
Adjuvant	IIA	G-C+K-	564	HD5521
Adjuvant	IIB	G-C+K-	422	HD5530
Adjuvant	IIB	G-C+K-	3655	HD5534
Adjuvant	IIB	G-C+K-	13737	HD5629
Adjuvant	IIB	G-C+K-	4799	HD5737
Adjuvant	IIB	G-C+K-	13	HD5743
Adjuvant	IV	G-C+K-	5635	HD5795
Adjuvant	IIB	G-C+K-	18484	HD5919
Adjuvant	IIB	G-C+K-	79	HD5950
Adjuvant	IIB	G-C+K-	2768	HD5982
Adjuvant	IV	G-C+K-	1572	HD6138
Adjuvant	IIA	G-C+K-	232	HD6190
Adjuvant	III	G-C+K-	624	HD6202
Adjuvant	IV	G-C+K-	1884	HD6209
Adjuvant	IIB	G-C+K-	107	HD6210
Adjuvant	IV	G-C+K-	6238	HD6221
Adjuvant	IIB	G-C+K-	835	HD6251
Adjuvant	IIB	G-C+K-	279	HD6253
Adjuvant	IIB	G-C+K-	1492	HD6260
Adjuvant	IIB	G-C+K-	931	HD6268
Adjuvant	IIB	G-C+K-	1799	HD6296
Adjuvant	IIB	G-C+K-	4174	HD6351
Adjuvant	IIB	G-C+K-	196	HD6359
Adjuvant	IIB	G-C+K-	2781	HD6362
Adjuvant	IIB	G-C+K-	174	HD6391
Adjuvant	IV	G-C+K-	1125	HD6508
Adjuvant	IIB	G-C+K-	675	HD6574
Adjuvant	IIB	G-C+K-	709	HD6726
Adjuvant	IIB	G-C+K-	12227	HD6748
Adjuvant	IIB	G-C+K-	2311	HD6771
Adjuvant	IIB	G-C+K-	5981	HD6795
Adjuvant	IIB	G-C+K-	8662	HD6821
Adjuvant	III	G-C+K-	7848	HD6987
Adjuvant	IB	G-C+K-	2467	HD7057
Adjuvant	IV	G-C+K-	14096	HD7059
Adjuvant	IIB	G-C+K-	229	HD7155
Adjuvant	III	G-C+K-	32267	HD7289
Adjuvant	III	G-C+K-	9458	HD7372
Adjuvant	III	G-C+K-	4078	HD7399
Adjuvant	IIB	G-C+K-	690	HD7451
Adjuvant	IIB	G-C+K-	2652	HD7515
Adjuvant	III	G-C+K-	4181	HD7559
Adjuvant	IIB	G-C+K-	4948	HD7573
Adjuvant	IB	G-C+K-	4075	HD7603
Adjuvant	IA	G-C+K-	5727	HD7643
Neoadjuvant	IB	G-C+K-	5	HD3530
Neoadjuvant	IIB	G-C+K-	1	HD3739
Neoadjuvant	IB	G-C+K-	9	HD3855
Neoadjuvant	III	G-C+K-	0	HD3907
Neoadjuvant	IIB	G-C+K-	1	HD4055
Neoadjuvant	IIB	G-C+K-	4	HD4129
Neoadjuvant	IIB	G-C+K-	0	HD4715
Neoadjuvant	III	G-C+K-	0	HD4761
Neoadjuvant	III	G-C+K-	5	HD4880
Neoadjuvant	IIB	G-C+K-	0	HD5179
Neoadjuvant	IIA	G-C+K-	1	HD5276
Neoadjuvant	IB	G-C+K-	0	HD5308
Neoadjuvant	IV	G-C+K-	0	HD5471
Neoadjuvant	IV	G-C+K-	1	HD5593
Neoadjuvant	IB	G-C+K-	2	HD5603
Neoadjuvant	IIB	G-C+K-	2	HD5764
Neoadjuvant	III	G-C+K-	3	HD5788
Neoadjuvant	IIA	G-C+K-	6	HD5794
Neoadjuvant	IIB	G-C+K-	1	HD5811
Neoadjuvant	IIB	G-C+K-	5	HD5850
Neoadjuvant	IV	G-C+K-	1	HD5870
Neoadjuvant	IIB	G-C+K-	5	HD5889
Neoadjuvant	IIB	G-C+K-	11	HD6035
Neoadjuvant	IIB	G-C+K-	14	HD6056
Neoadjuvant	IIB	G-C+K-	3	HD6126
Neoadjuvant	IIA	G-C+K-	10	HD6157
Neoadjuvant	IIA	G-C+K-	0	HD6196
Neoadjuvant	IIB	G-C+K-	1	HD6240
Neoadjuvant	IIA	G-C+K-	2	HD6292
Neoadjuvant	IIB	G-C+K-	0	HD6300
Neoadjuvant	III	G-C+K-	3	HD6321
Neoadjuvant	IIB	G-C+K-	0	HD6346
Neoadjuvant	IIA	G-C+K-	2	HD6395
Neoadjuvant	IV	G-C+K-	9	HD6399
Neoadjuvant	IIB	G-C+K-	0	HD6436
Neoadjuvant	III	G-C+K-	5	HD6448
Neoadjuvant	IB	G-C+K-	0	HD6474
Neoadjuvant	IB	G-C+K-	2	HD6483
Neoadjuvant	IIB	G-C+K-	0	HD6739
Neoadjuvant	IB	G-C+K-	1	HD6933
Neoadjuvant	III	G-C+K-	0	HD7494
Neoadjuvant	III	G-C+K-	3	HD7809
Neoadjuvant	IIA	G-C+K-	0	HD8005
Adjuvant	IIA	G-C-K+	16	HD3866
Adjuvant	IIA	G-C-K+	0	HD3868
Adjuvant	IIB	G-C-K+	40	HD3948
Adjuvant	IIB	G-C-K+	5	HD3954
Adjuvant	IIB	G-C-K+	52	HD4112
Adjuvant	IIA	G-C-K+	1241	HD4127
Adjuvant	IIB	G-C-K+	1999	HD4132
Adjuvant	IIB	G-C-K+	78	HD4337
Adjuvant	IV	G-C-K+	3	HD4378
Adjuvant	IV	G-C-K+	1	HD4432
Adjuvant	IIB	G-C-K+	22	HD4593
Adjuvant	IIB	G-C-K+	383	HD4639
Adjuvant	IIB	G-C-K+	2736	HD4952
Adjuvant	IIB	G-C-K+	764	HD4954
Adjuvant	IIB	G-C-K+	957	HD5008
Adjuvant	IIB	G-C-K+	169	HD5024
Adjuvant	IV	G-C-K+	88	HD5031
Adjuvant	IIB	G-C-K+	0	HD5123
Adjuvant	IA	G-C-K+	260	HD5153
Adjuvant	IIB	G-C-K+	21	HD5163
Adjuvant	IIB	G-C-K+	180	HD5311
Adjuvant	IIB	G-C-K+	19	HD5321
Adjuvant	IB	G-C-K+	8	HD5353
Adjuvant	III	G-C-K+	522	HD5362
Adjuvant	III	G-C-K+	1390	HD5398
Adjuvant	IIB	G-C-K+	1402	HD5402
Adjuvant	III	G-C-K+	279	HD5410
Adjuvant	III	G-C-K+	1	HD5457
Adjuvant	IIA	G-C-K+	5	HD5517
Adjuvant	IIA	G-C-K+	169	HD5521
Adjuvant	IIB	G-C-K+	8749	HD5530
Adjuvant	IIB	G-C-K+	138	HD5534
Adjuvant	IIB	G-C-K+	15	HD5629
Adjuvant	IIB	G-C-K+	13	HD5737
Adjuvant	IIB	G-C-K+	1	HD5743
Adjuvant	IV	G-C-K+	40	HD5795
Adjuvant	IIB	G-C-K+	590	HD5919
Adjuvant	IIB	G-C-K+	73	HD5950
Adjuvant	IIB	G-C-K+	50	HD5982
Adjuvant	IV	G-C-K+	427	HD6138
Adjuvant	IIA	G-C-K+	108	HD6190
Adjuvant	III	G-C-K+	80	HD6202
Adjuvant	IV	G-C-K+	332	HD6209
Adjuvant	IIB	G-C-K+	47	HD6210
Adjuvant	IV	G-C-K+	3	HD6221
Adjuvant	IIB	G-C-K+	1026	HD6251
Adjuvant	IIB	G-C-K+	115	HD6253
Adjuvant	IIB	G-C-K+	39	HD6260
Adjuvant	IIB	G-C-K+	7	HD6268
Adjuvant	IIB	G-C-K+	604	HD6296
Adjuvant	IIB	G-C-K+	925	HD6351
Adjuvant	IIB	G-C-K+	24	HD6359
Adjuvant	IIB	G-C-K+	1487	HD6362
Adjuvant	IIB	G-C-K+	5	HD6391
Adjuvant	IV	G-C-K+	37	HD6508
Adjuvant	IIB	G-C-K+	1	HD6574
Adjuvant	IIB	G-C-K+	43436	HD6726
Adjuvant	IIB	G-C-K+	502	HD6748
Adjuvant	IIB	G-C-K+	657	HD6771
Adjuvant	IIB	G-C-K+	637	HD6795
Adjuvant	IIB	G-C-K+	550	HD6821
Adjuvant	III	G-C-K+	1105	HD6987
Adjuvant	IB	G-C-K+	368	HD7057
Adjuvant	IV	G-C-K+	619	HD7059
Adjuvant	IIB	G-C-K+	218	HD7155
Adjuvant	III	G-C-K+	5730	HD7289
Adjuvant	III	G-C-K+	381	HD7372
Adjuvant	III	G-C-K+	572	HD7399
Adjuvant	IIB	G-C-K+	1378	HD7451
Adjuvant	IIB	G-C-K+	285	HD7515
Adjuvant	III	G-C-K+	6926	HD7559
Adjuvant	IIB	G-C-K+	124	HD7573
Adjuvant	IB	G-C-K+	914	HD7603
Adjuvant	IA	G-C-K+	273	HD7643
Neoadjuvant	IB	G-C-K+	15700	HD3530
Neoadjuvant	IIB	G-C-K+	18	HD3739
Neoadjuvant	IB	G-C-K+	43	HD3855
Neoadjuvant	III	G-C-K+	0	HD3907
Neoadjuvant	IIB	G-C-K+	4	HD4055
Neoadjuvant	IIB	G-C-K+	3453	HD4129
Neoadjuvant	IIB	G-C-K+	125	HD4715
Neoadjuvant	III	G-C-K+	1	HD4761
Neoadjuvant	III	G-C-K+	5938	HD4880
Neoadjuvant	IIB	G-C-K+	0	HD5179
Neoadjuvant	IIA	G-C-K+	31	HD5276
Neoadjuvant	IB	G-C-K+	0	HD5308
Neoadjuvant	IV	G-C-K+	11	HD5471
Neoadjuvant	IV	G-C-K+	12	HD5593
Neoadjuvant	IB	G-C-K+	9	HD5603
Neoadjuvant	IIB	G-C-K+	249	HD5764
Neoadjuvant	III	G-C-K+	961	HD5788
Neoadjuvant	IIA	G-C-K+	232	HD5794
Neoadjuvant	IIB	G-C-K+	167	HD5811
Neoadjuvant	IIB	G-C-K+	192	HD5850
Neoadjuvant	IV	G-C-K+	278	HD5870
Neoadjuvant	IIB	G-C-K+	64	HD5889
Neoadjuvant	IIB	G-C-K+	576	HD6035
Neoadjuvant	IIB	G-C-K+	1130	HD6056
Neoadjuvant	IIB	G-C-K+	42053	HD6126
Neoadjuvant	IIA	G-C-K+	483	HD6157
Neoadjuvant	IIA	G-C-K+	6	HD6196
Neoadjuvant	IIB	G-C-K+	1151	HD6240
Neoadjuvant	IIA	G-C-K+	7175	HD6292
Neoadjuvant	IIB	G-C-K+	307	HD6300
Neoadjuvant	III	G-C-K+	5437	HD6321
Neoadjuvant	IIB	G-C-K+	4359	HD6346
Neoadjuvant	IIA	G-C-K+	355	HD6395
Neoadjuvant	IV	G-C-K+	3718	HD6399
Neoadjuvant	IIB	G-C-K+	2	HD6436
Neoadjuvant	III	G-C-K+	125	HD6448
Neoadjuvant	IB	G-C-K+	704	HD6474
Neoadjuvant	IB	G-C-K+	40	HD6483
Neoadjuvant	IIB	G-C-K+	2	HD6739
Neoadjuvant	IB	G-C-K+	2118	HD6933
Neoadjuvant	III	G-C-K+	9892	HD7494
Neoadjuvant	III	G-C-K+	142	HD7809
Neoadjuvant	IIA	G-C-K+	462	HD8005
Adjuvant	IIA	G+C-K+	509	HD3866
Adjuvant	IIA	G+C-K+	3050	HD3868
Adjuvant	IIB	G+C-K+	30293	HD3948
Adjuvant	IIB	G+C-K+	175	HD3954
Adjuvant	IIB	G+C-K+	10874	HD4112
Adjuvant	IIA	G+C-K+	7538	HD4127
Adjuvant	IIB	G+C-K+	14588	HD4132
Adjuvant	IIB	G+C-K+	8280	HD4337
Adjuvant	IV	G+C-K+	41	HD4378
Adjuvant	IV	G+C-K+	12484	HD4432
Adjuvant	IIB	G+C-K+	158	HD4593
Adjuvant	IIB	G+C-K+	1291	HD4639
Adjuvant	IIB	G+C-K+	9213	HD4952
Adjuvant	IIB	G+C-K+	2493	HD4954
Adjuvant	IIB	G+C-K+	7271	HD5008
Adjuvant	IIB	G+C-K+	672	HD5024
Adjuvant	IV	G+C-K+	820	HD5031
Adjuvant	IIB	G+C-K+	243	HD5123
Adjuvant	IA	G+C-K+	2572	HD5153
Adjuvant	IIB	G+C-K+	432	HD5163
Adjuvant	IIB	G+C-K+	2440	HD5311
Adjuvant	IIB	G+C-K+	1085	HD5321
Adjuvant	IB	G+C-K+	166	HD5353
Adjuvant	III	G+C-K+	3984	HD5362
Adjuvant	III	G+C-K+	12217	HD5398
Adjuvant	IIB	G+C-K+	5679	HD5402
Adjuvant	III	G+C-K+	6858	HD5410
Adjuvant	III	G+C-K+	83	HD5457
Adjuvant	IIA	G+C-K+	57	HD5517
Adjuvant	IIA	G+C-K+	1459	HD5521
Adjuvant	IIB	G+C-K+	34884	HD5530
Adjuvant	IIB	G+C-K+	919	HD5534
Adjuvant	IIB	G+C-K+	18	HD5629
Adjuvant	IIB	G+C-K+	574	HD5737
Adjuvant	IIB	G+C-K+	1270	HD5743
Adjuvant	IV	G+C-K+	376	HD5795
Adjuvant	IIB	G+C-K+	2315	HD5919
Adjuvant	IIB	G+C-K+	16044	HD5950
Adjuvant	IIB	G+C-K+	2346	HD5982
Adjuvant	IV	G+C-K+	8294	HD6138
Adjuvant	IIA	G+C-K+	2635	HD6190
Adjuvant	III	G+C-K+	1036	HD6202
Adjuvant	IV	G+C-K+	2859	HD6209
Adjuvant	IIB	G+C-K+	464	HD6210
Adjuvant	IV	G+C-K+	49	HD6221
Adjuvant	IIB	G+C-K+	3346	HD6251
Adjuvant	IIB	G+C-K+	1483	HD6253
Adjuvant	IIB	G+C-K+	142	HD6260
Adjuvant	IIB	G+C-K+	382	HD6268
Adjuvant	IIB	G+C-K+	4384	HD6296
Adjuvant	IIB	G+C-K+	5413	HD6351
Adjuvant	IIB	G+C-K+	725	HD6359
Adjuvant	IIB	G+C-K+	16181	HD6362
Adjuvant	IIB	G+C-K+	596	HD6391
Adjuvant	IV	G+C-K+	3079	HD6508
Adjuvant	IIB	G+C-K+	1696	HD6574
Adjuvant	IIB	G+C-K+	161418	HD6726
Adjuvant	IIB	G+C-K+	1316	HD6748
Adjuvant	IIB	G+C-K+	7916	HD6771
Adjuvant	IIB	G+C-K+	1466	HD6795
Adjuvant	IIB	G+C-K+	3203	HD6821
Adjuvant	III	G+C-K+	3266	HD6987
Adjuvant	IB	G+C-K+	1607	HD7057
Adjuvant	IV	G+C-K+	1412	HD7059
Adjuvant	IIB	G+C-K+	7040	HD7155
Adjuvant	III	G+C-K+	3944	HD7289
Adjuvant	III	G+C-K+	2878	HD7372
Adjuvant	III	G+C-K+	4790	HD7399
Adjuvant	IIB	G+C-K+	11146	HD7451
Adjuvant	IIB	G+C-K+	1200	HD7515
Adjuvant	III	G+C-K+	25115	HD7559
Adjuvant	IIB	G+C-K+	242	HD7573
Adjuvant	IB	G+C-K+	5088	HD7603
Adjuvant	IA	G+C-K+	897	HD7643
Neoadjuvant	IB	G+C-K+	15296	HD3530
Neoadjuvant	IIB	G+C-K+	259	HD3739
Neoadjuvant	IB	G+C-K+	1947	HD3855
Neoadjuvant	III	G+C-K+	53	HD3907
Neoadjuvant	IIB	G+C-K+	154	HD4055
Neoadjuvant	IIB	G+C-K+	3610	HD4129
Neoadjuvant	IIB	G+C-K+	5573	HD4715
Neoadjuvant	III	G+C-K+	1	HD4761
Neoadjuvant	III	G+C-K+	27829	HD4880
Neoadjuvant	IIB	G+C-K+	1153	HD5179
Neoadjuvant	IIA	G+C-K+	462	HD5276
Neoadjuvant	IB	G+C-K+	746	HD5308
Neoadjuvant	IV	G+C-K+	436	HD5471
Neoadjuvant	IV	G+C-K+	635	HD5593
Neoadjuvant	IB	G+C-K+	52	HD5603
Neoadjuvant	IIB	G+C-K+	1003	HD5764
Neoadjuvant	III	G+C-K+	1721	HD5788
Neoadjuvant	IIA	G+C-K+	1068	HD5794
Neoadjuvant	IIB	G+C-K+	483	HD5811
Neoadjuvant	IIB	G+C-K+	1048	HD5850
Neoadjuvant	IV	G+C-K+	715	HD5870
Neoadjuvant	IIB	G+C-K+	209	HD5889
Neoadjuvant	IIB	G+C-K+	1232	HD6035
Neoadjuvant	IIB	G+C-K+	5351	HD6056
Neoadjuvant	IIB	G+C-K+	27135	HD6126
Neoadjuvant	IIA	G+C-K+	1854	HD6157
Neoadjuvant	IIA	G+C-K+	8	HD6196
Neoadjuvant	IIB	G+C-K+	6094	HD6240
Neoadjuvant	IIA	G+C-K+	9456	HD6292
Neoadjuvant	IIB	G+C-K+	17807	HD6300
Neoadjuvant	III	G+C-K+	15628	HD6321
Neoadjuvant	IIB	G+C-K+	18394	HD6346
Neoadjuvant	IIA	G+C-K+	7754	HD6395
Neoadjuvant	IV	G+C-K+	20111	HD6399
Neoadjuvant	IIB	G+C-K+	363	HD6436
Neoadjuvant	III	G+C-K+	3646	HD6448
Neoadjuvant	IB	G+C-K+	1037	HD6474
Neoadjuvant	IB	G+C-K+	331	HD6483
Neoadjuvant	IIB	G+C-K+	561	HD6739
Neoadjuvant	IB	G+C-K+	13610	HD6933
Neoadjuvant	III	G+C-K+	35178	HD7494
Neoadjuvant	III	G+C-K+	1184	HD7809
Neoadjuvant	IIA	G+C-K+	6192	HD8005
Adjuvant	IIA	G+C-K-	95550	HD3866
Adjuvant	IIA	G+C-K-	8323	HD3868
Adjuvant	IIB	G+C-K-	299728	HD3948
Adjuvant	IIB	G+C-K-	240200	HD3954
Adjuvant	IIB	G+C-K-	115729	HD4112
Adjuvant	IIA	G+C-K-	146157	HD4127
Adjuvant	IIB	G+C-K-	157274	HD4132
Adjuvant	IIB	G+C-K-	177539	HD4337
Adjuvant	IV	G+C-K-	53347	HD4378
Adjuvant	IV	G+C-K-	134995	HD4432
Adjuvant	IIB	G+C-K-	94575	HD4593
Adjuvant	IIB	G+C-K-	54764	HD4639
Adjuvant	IIB	G+C-K-	111967	HD4952
Adjuvant	IIB	G+C-K-	69298	HD4954
Adjuvant	IIB	G+C-K-	80377	HD5008
Adjuvant	IIB	G+C-K-	22859	HD5024
Adjuvant	IV	G+C-K-	79070	HD5031
Adjuvant	IIB	G+C-K-	69802	HD5123
Adjuvant	IA	G+C-K-	122742	HD5153
Adjuvant	IIB	G+C-K-	31279	HD5163
Adjuvant	IIB	G+C-K-	122756	HD5311
Adjuvant	IIB	G+C-K-	85995	HD5321
Adjuvant	IB	G+C-K-	45438	HD5353
Adjuvant	III	G+C-K-	176097	HD5362
Adjuvant	III	G+C-K-	77672	HD5398
Adjuvant	IIB	G+C-K-	107878	HD5402
Adjuvant	III	G+C-K-	90050	HD5410
Adjuvant	III	G+C-K-	80322	HD5457
Adjuvant	IIA	G+C-K-	85341	HD5517
Adjuvant	IIA	G+C-K-	45270	HD5521
Adjuvant	IIB	G+C-K-	100285	HD5530
Adjuvant	IIB	G+C-K-	21351	HD5534
Adjuvant	IIB	G+C-K-	1478	HD5629
Adjuvant	IIB	G+C-K-	22292	HD5737
Adjuvant	IIB	G+C-K-	33568	HD5743
Adjuvant	IV	G+C-K-	22713	HD5795
Adjuvant	IIB	G+C-K-	208459	HD5919
Adjuvant	IIB	G+C-K-	82361	HD5950
Adjuvant	IIB	G+C-K-	94567	HD5982
Adjuvant	IV	G+C-K-	132582	HD6138
Adjuvant	IIA	G+C-K-	75231	HD6190
Adjuvant	III	G+C-K-	60981	HD6202
Adjuvant	IV	G+C-K-	47369	HD6209
Adjuvant	IIB	G+C-K-	13435	HD6210
Adjuvant	IV	G+C-K-	27966	HD6221
Adjuvant	IIB	G+C-K-	23349	HD6251
Adjuvant	IIB	G+C-K-	19997	HD6253
Adjuvant	IIB	G+C-K-	37903	HD6260
Adjuvant	IIB	G+C-K-	94348	HD6268
Adjuvant	IIB	G+C-K-	37608	HD6296
Adjuvant	IIB	G+C-K-	143588	HD6351
Adjuvant	IIB	G+C-K-	37407	HD6359
Adjuvant	IIB	G+C-K-	74388	HD6362
Adjuvant	IIB	G+C-K-	99218	HD6391
Adjuvant	IV	G+C-K-	171218	HD6508
Adjuvant	IIB	G+C-K-	38487	HD6574
Adjuvant	IIB	G+C-K-	260063	HD6726
Adjuvant	IIB	G+C-K-	49418	HD6748
Adjuvant	IIB	G+C-K-	76559	HD6771
Adjuvant	IIB	G+C-K-	80654	HD6795
Adjuvant	IIB	G+C-K-	195715	HD6821
Adjuvant	III	G+C-K-	71778	HD6987
Adjuvant	IB	G+C-K-	69291	HD7057
Adjuvant	IV	G+C-K-	29455	HD7059
Adjuvant	IIB	G+C-K-	48259	HD7155
Adjuvant	III	G+C-K-	39561	HD7289
Adjuvant	III	G+C-K-	386773	HD7372
Adjuvant	III	G+C-K-	55474	HD7399
Adjuvant	IIB	G+C-K-	56905	HD7451
Adjuvant	IIB	G+C-K-	69535	HD7515
Adjuvant	III	G+C-K-	93659	HD7559
Adjuvant	IIB	G+C-K-	93305	HD7573
Adjuvant	IB	G+C-K-	81375	HD7603
Adjuvant	IA	G+C-K-	388056	HD7643
Neoadjuvant	IB	G+C-K-	57	HD3530
Neoadjuvant	IIB	G+C-K-	1	HD3739
Neoadjuvant	IB	G+C-K-	108	HD3855
Neoadjuvant	III	G+C-K-	2802	HD3907
Neoadjuvant	IIB	G+C-K-	2808	HD4055
Neoadjuvant	IIB	G+C-K-	9	HD4129
Neoadjuvant	IIB	G+C-K-	25	HD4715
Neoadjuvant	III	G+C-K-	318	HD4761
Neoadjuvant	III	G+C-K-	7	HD4880
Neoadjuvant	IIB	G+C-K-	9016	HD5179
Neoadjuvant	IIA	G+C-K-	1223	HD5276
Neoadjuvant	IB	G+C-K-	1402	HD5308
Neoadjuvant	IV	G+C-K-	78	HD5471
Neoadjuvant	IV	G+C-K-	5	HD5593
Neoadjuvant	IB	G+C-K-	9	HD5603
Neoadjuvant	IIB	G+C-K-	104	HD5764
Neoadjuvant	III	G+C-K-	46	HD5788
Neoadjuvant	IIA	G+C-K-	65	HD5794
Neoadjuvant	IIB	G+C-K-	15	HD5811
Neoadjuvant	IIB	G+C-K-	383	HD5850
Neoadjuvant	IV	G+C-K-	126	HD5870
Neoadjuvant	IIB	G+C-K-	14	HD5889
Neoadjuvant	IIB	G+C-K-	2227	HD6035
Neoadjuvant	IIB	G+C-K-	19	HD6056
Neoadjuvant	IIB	G+C-K-	42	HD6126
Neoadjuvant	IIA	G+C-K-	36	HD6157
Neoadjuvant	IIA	G+C-K-	2	HD6196
Neoadjuvant	IIB	G+C-K-	8	HD6240
Neoadjuvant	IIA	G+C-K-	3	HD6292
Neoadjuvant	IIB	G+C-K-	10	HD6300
Neoadjuvant	III	G+C-K-	193	HD6321
Neoadjuvant	IIB	G+C-K-	15	HD6346
Neoadjuvant	IIA	G+C-K-	52	HD6395
Neoadjuvant	IV	G+C-K-	22	HD6399
Neoadjuvant	IIB	G+C-K-	28	HD6436
Neoadjuvant	III	G+C-K-	41	HD6448
Neoadjuvant	IB	G+C-K-	12	HD6474
Neoadjuvant	IB	G+C-K-	23	HD6483
Neoadjuvant	IIB	G+C-K-	5	HD6739
Neoadjuvant	IB	G+C-K-	20	HD6933
Neoadjuvant	III	G+C-K-	1090	HD7494
Neoadjuvant	III	G+C-K-	106	HD7809
Neoadjuvant	IIA	G+C-K-	0	HD8005

## Sheet: EDF7b
Treatment	stage	cell type	Percent tumour content	ids
Adjuvant	IIA	G+C+K+	0.226398	HD3866
Adjuvant	IIA	G+C+K+	0.122453	HD3868
Adjuvant	IIB	G+C+K+	0.0983237	HD3948
Adjuvant	IIB	G+C+K+	0.00122541	HD3954
Adjuvant	IIB	G+C+K+	5.07392	HD4112
Adjuvant	IIA	G+C+K+	1.7169	HD4127
Adjuvant	IIB	G+C+K+	0.053838	HD4132
Adjuvant	IIB	G+C+K+	0.0159195	HD4337
Adjuvant	IV	G+C+K+	0.00547745	HD4378
Adjuvant	IV	G+C+K+	17.1277	HD4432
Adjuvant	IIB	G+C+K+	0.274126	HD4593
Adjuvant	IIB	G+C+K+	3.4815	HD4639
Adjuvant	IIB	G+C+K+	15.8748	HD4952
Adjuvant	IIB	G+C+K+	0.585304	HD4954
Adjuvant	IIB	G+C+K+	7.3251	HD5008
Adjuvant	IIB	G+C+K+	7.56949	HD5024
Adjuvant	IV	G+C+K+	0.0529712	HD5031
Adjuvant	IIB	G+C+K+	0.0841103	HD5123
Adjuvant	IA	G+C+K+	4.62085	HD5153
Adjuvant	IIB	G+C+K+	1.41995	HD5163
Adjuvant	IIB	G+C+K+	9.36253	HD5311
Adjuvant	IIB	G+C+K+	1.25999	HD5321
Adjuvant	IB	G+C+K+	0.115411	HD5353
Adjuvant	III	G+C+K+	0.391119	HD5362
Adjuvant	III	G+C+K+	1.93834	HD5398
Adjuvant	IIB	G+C+K+	6.53712	HD5402
Adjuvant	III	G+C+K+	24.1413	HD5410
Adjuvant	III	G+C+K+	0.00687592	HD5457
Adjuvant	IIA	G+C+K+	0.168997	HD5517
Adjuvant	IIA	G+C+K+	4.20475	HD5521
Adjuvant	IIB	G+C+K+	1.8311	HD5530
Adjuvant	IIB	G+C+K+	2.27847	HD5534
Adjuvant	IIB	G+C+K+	6.19337	HD5629
Adjuvant	IIB	G+C+K+	5.75189	HD5737
Adjuvant	IIB	G+C+K+	2.62919	HD5743
Adjuvant	IV	G+C+K+	5.94507	HD5795
Adjuvant	IIB	G+C+K+	0.826355	HD5919
Adjuvant	IIB	G+C+K+	19.1422	HD5950
Adjuvant	IIB	G+C+K+	4.99829	HD5982
Adjuvant	IV	G+C+K+	4.21702	HD6138
Adjuvant	IIA	G+C+K+	1.66049	HD6190
Adjuvant	III	G+C+K+	1.23212	HD6202
Adjuvant	IV	G+C+K+	1.66588	HD6209
Adjuvant	IIB	G+C+K+	2.6592	HD6210
Adjuvant	IV	G+C+K+	0.355983	HD6221
Adjuvant	IIB	G+C+K+	3.20205	HD6251
Adjuvant	IIB	G+C+K+	3.74534	HD6253
Adjuvant	IIB	G+C+K+	2.0834	HD6260
Adjuvant	IIB	G+C+K+	0.624031	HD6268
Adjuvant	IIB	G+C+K+	11.9984	HD6296
Adjuvant	IIB	G+C+K+	3.62053	HD6351
Adjuvant	IIB	G+C+K+	2.77709	HD6359
Adjuvant	IIB	G+C+K+	5.4691	HD6362
Adjuvant	IIB	G+C+K+	0.291073	HD6391
Adjuvant	IV	G+C+K+	3.25048	HD6508
Adjuvant	IIB	G+C+K+	1.07038	HD6574
Adjuvant	IIB	G+C+K+	0.983867	HD6726
Adjuvant	IIB	G+C+K+	6.26269	HD6748
Adjuvant	IIB	G+C+K+	7.97774	HD6771
Adjuvant	IIB	G+C+K+	2.40436	HD6795
Adjuvant	IIB	G+C+K+	2.17982	HD6821
Adjuvant	III	G+C+K+	4.7054	HD6987
Adjuvant	IB	G+C+K+	1.66909	HD7057
Adjuvant	IV	G+C+K+	9.4249	HD7059
Adjuvant	IIB	G+C+K+	1.74278	HD7155
Adjuvant	III	G+C+K+	3.65694	HD7289
Adjuvant	III	G+C+K+	1.25412	HD7372
Adjuvant	III	G+C+K+	17.8665	HD7399
Adjuvant	IIB	G+C+K+	7.3115	HD7451
Adjuvant	IIB	G+C+K+	3.2173	HD7515
Adjuvant	III	G+C+K+	24.776	HD7559
Adjuvant	IIB	G+C+K+	1.57146	HD7573
Adjuvant	IB	G+C+K+	5.94737	HD7603
Adjuvant	IA	G+C+K+	0.25214	HD7643
Adjuvant	IIA	G-C+K+	0.00308024	HD3866
Adjuvant	IIA	G-C+K+	0	HD3868
Adjuvant	IIB	G-C+K+	0	HD3948
Adjuvant	IIB	G-C+K+	0	HD3954
Adjuvant	IIB	G-C+K+	0.00179269	HD4112
Adjuvant	IIA	G-C+K+	0.0479107	HD4127
Adjuvant	IIB	G-C+K+	0	HD4132
Adjuvant	IIB	G-C+K+	0	HD4337
Adjuvant	IV	G-C+K+	0	HD4378
Adjuvant	IV	G-C+K+	0.000866326	HD4432
Adjuvant	IIB	G-C+K+	0.0117225	HD4593
Adjuvant	IIB	G-C+K+	0.60444	HD4639
Adjuvant	IIB	G-C+K+	1.53327	HD4952
Adjuvant	IIB	G-C+K+	0.0526528	HD4954
Adjuvant	IIB	G-C+K+	0.354556	HD5008
Adjuvant	IIB	G-C+K+	0.335625	HD5024
Adjuvant	IV	G-C+K+	0	HD5031
Adjuvant	IIB	G-C+K+	0	HD5123
Adjuvant	IA	G-C+K+	0.131638	HD5153
Adjuvant	IIB	G-C+K+	0.0121156	HD5163
Adjuvant	IIB	G-C+K+	0.392741	HD5311
Adjuvant	IIB	G-C+K+	0	HD5321
Adjuvant	IB	G-C+K+	0	HD5353
Adjuvant	III	G-C+K+	0.00263557	HD5362
Adjuvant	III	G-C+K+	0.0374274	HD5398
Adjuvant	IIB	G-C+K+	1.08577	HD5402
Adjuvant	III	G-C+K+	0.15447	HD5410
Adjuvant	III	G-C+K+	0	HD5457
Adjuvant	IIA	G-C+K+	0.00889458	HD5517
Adjuvant	IIA	G-C+K+	0.151692	HD5521
Adjuvant	IIB	G-C+K+	0.127915	HD5530
Adjuvant	IIB	G-C+K+	0.194691	HD5534
Adjuvant	IIB	G-C+K+	1.69525	HD5629
Adjuvant	IIB	G-C+K+	0.113814	HD5737
Adjuvant	IIB	G-C+K+	0.00245718	HD5743
Adjuvant	IV	G-C+K+	0.106543	HD5795
Adjuvant	IIB	G-C+K+	0.0477289	HD5919
Adjuvant	IIB	G-C+K+	0.0120563	HD5950
Adjuvant	IIB	G-C+K+	0.0166483	HD5982
Adjuvant	IV	G-C+K+	0.0624946	HD6138
Adjuvant	IIA	G-C+K+	0.00798859	HD6190
Adjuvant	III	G-C+K+	0.019145	HD6202
Adjuvant	IV	G-C+K+	0.0726931	HD6209
Adjuvant	IIB	G-C+K+	0.0386324	HD6210
Adjuvant	IV	G-C+K+	0.0113461	HD6221
Adjuvant	IIB	G-C+K+	0.218322	HD6251
Adjuvant	IIB	G-C+K+	0.0164848	HD6253
Adjuvant	IIB	G-C+K+	0.102822	HD6260
Adjuvant	IIB	G-C+K+	0.000605855	HD6268
Adjuvant	IIB	G-C+K+	0.429929	HD6296
Adjuvant	IIB	G-C+K+	0.35564	HD6351
Adjuvant	IIB	G-C+K+	0.014895	HD6359
Adjuvant	IIB	G-C+K+	0.202771	HD6362
Adjuvant	IIB	G-C+K+	0.000675343	HD6391
Adjuvant	IV	G-C+K+	0.0318674	HD6508
Adjuvant	IIB	G-C+K+	0.00405959	HD6574
Adjuvant	IIB	G-C+K+	0.0464639	HD6726
Adjuvant	IIB	G-C+K+	0.963932	HD6748
Adjuvant	IIB	G-C+K+	0.36835	HD6771
Adjuvant	IIB	G-C+K+	0.594086	HD6795
Adjuvant	IIB	G-C+K+	0.185533	HD6821
Adjuvant	III	G-C+K+	0.704478	HD6987
Adjuvant	IB	G-C+K+	0.12898	HD7057
Adjuvant	IV	G-C+K+	2.16074	HD7059
Adjuvant	IIB	G-C+K+	0.0181539	HD7155
Adjuvant	III	G-C+K+	2.70626	HD7289
Adjuvant	III	G-C+K+	0.0728337	HD7372
Adjuvant	III	G-C+K+	1.18409	HD7399
Adjuvant	IIB	G-C+K+	0.264461	HD7451
Adjuvant	IIB	G-C+K+	0.255599	HD7515
Adjuvant	III	G-C+K+	5.41931	HD7559
Adjuvant	IIB	G-C+K+	0.285842	HD7573
Adjuvant	IB	G-C+K+	0.197033	HD7603
Adjuvant	IA	G-C+K+	0.034108	HD7643
Adjuvant	IIA	G+C+K-	25.3627	HD3866
Adjuvant	IIA	G+C+K-	0.402344	HD3868
Adjuvant	IIB	G+C+K-	0.353181	HD3948
Adjuvant	IIB	G+C+K-	1.80217	HD3954
Adjuvant	IIB	G+C+K-	19.2165	HD4112
Adjuvant	IIA	G+C+K-	4.09303	HD4127
Adjuvant	IIB	G+C+K-	0.356247	HD4132
Adjuvant	IIB	G+C+K-	1.33406	HD4337
Adjuvant	IV	G+C+K-	2.42651	HD4378
Adjuvant	IV	G+C+K-	18.9886	HD4432
Adjuvant	IIB	G+C+K-	12.3898	HD4593
Adjuvant	IIB	G+C+K-	33.058	HD4639
Adjuvant	IIB	G+C+K-	27.4381	HD4952
Adjuvant	IIB	G+C+K-	9.07833	HD4954
Adjuvant	IIB	G+C+K-	18.8817	HD5008
Adjuvant	IIB	G+C+K-	13.223	HD5024
Adjuvant	IV	G+C+K-	3.54064	HD5031
Adjuvant	IIB	G+C+K-	0.0584495	HD5123
Adjuvant	IA	G+C+K-	10.3299	HD5153
Adjuvant	IIB	G+C+K-	59.5677	HD5163
Adjuvant	IIB	G+C+K-	11.4171	HD5311
Adjuvant	IIB	G+C+K-	25.888	HD5321
Adjuvant	IB	G+C+K-	8.9802	HD5353
Adjuvant	III	G+C+K-	4.38085	HD5362
Adjuvant	III	G+C+K-	7.8696	HD5398
Adjuvant	IIB	G+C+K-	26.6278	HD5402
Adjuvant	III	G+C+K-	16.1412	HD5410
Adjuvant	III	G+C+K-	7.79042	HD5457
Adjuvant	IIA	G+C+K-	23.375	HD5517
Adjuvant	IIA	G+C+K-	36.1428	HD5521
Adjuvant	IIB	G+C+K-	5.72483	HD5530
Adjuvant	IIB	G+C+K-	47.2869	HD5534
Adjuvant	IIB	G+C+K-	73.3665	HD5629
Adjuvant	IIB	G+C+K-	67.6626	HD5737
Adjuvant	IIB	G+C+K-	11.7306	HD5743
Adjuvant	IV	G+C+K-	70.3746	HD5795
Adjuvant	IIB	G+C+K-	39.8265	HD5919
Adjuvant	IIB	G+C+K-	18.3072	HD5950
Adjuvant	IIB	G+C+K-	47.5465	HD5982
Adjuvant	IV	G+C+K-	18.0778	HD6138
Adjuvant	IIA	G+C+K-	9.08074	HD6190
Adjuvant	III	G+C+K-	12.9776	HD6202
Adjuvant	IV	G+C+K-	18.8381	HD6209
Adjuvant	IIB	G+C+K-	6.81862	HD6210
Adjuvant	IV	G+C+K-	51.0488	HD6221
Adjuvant	IIB	G+C+K-	13.4544	HD6251
Adjuvant	IIB	G+C+K-	24.1205	HD6253
Adjuvant	IIB	G+C+K-	31.1044	HD6260
Adjuvant	IIB	G+C+K-	41.4144	HD6268
Adjuvant	IIB	G+C+K-	32.5668	HD6296
Adjuvant	IIB	G+C+K-	14.3486	HD6351
Adjuvant	IIB	G+C+K-	33.7355	HD6359
Adjuvant	IIB	G+C+K-	26.3768	HD6362
Adjuvant	IIB	G+C+K-	32.1787	HD6391
Adjuvant	IV	G+C+K-	31.7011	HD6508
Adjuvant	IIB	G+C+K-	43.6352	HD6574
Adjuvant	IIB	G+C+K-	1.95273	HD6726
Adjuvant	IIB	G+C+K-	40.7988	HD6748
Adjuvant	IIB	G+C+K-	27.6189	HD6771
Adjuvant	IIB	G+C+K-	23.8837	HD6795
Adjuvant	IIB	G+C+K-	18.8286	HD6821
Adjuvant	III	G+C+K-	17.4402	HD6987
Adjuvant	IB	G+C+K-	17.608	HD7057
Adjuvant	IV	G+C+K-	30.6483	HD7059
Adjuvant	IIB	G+C+K-	6.23834	HD7155
Adjuvant	III	G+C+K-	11.1207	HD7289
Adjuvant	III	G+C+K-	32.9928	HD7372
Adjuvant	III	G+C+K-	27.1984	HD7399
Adjuvant	IIB	G+C+K-	13.5145	HD7451
Adjuvant	IIB	G+C+K-	21.803	HD7515
Adjuvant	III	G+C+K-	9.71719	HD7559
Adjuvant	IIB	G+C+K-	32.2795	HD7573
Adjuvant	IB	G+C+K-	31.0715	HD7603
Adjuvant	IA	G+C+K-	14.4538	HD7643
Adjuvant	IIA	G-C+K-	0.424303	HD3866
Adjuvant	IIA	G-C+K-	0	HD3868
Adjuvant	IIB	G-C+K-	0	HD3948
Adjuvant	IIB	G-C+K-	0.00857787	HD3954
Adjuvant	IIB	G-C+K-	0.023305	HD4112
Adjuvant	IIA	G-C+K-	0.178907	HD4127
Adjuvant	IIB	G-C+K-	0.0120276	HD4132
Adjuvant	IIB	G-C+K-	0.00371455	HD4337
Adjuvant	IV	G-C+K-	0.0858134	HD4378
Adjuvant	IV	G-C+K-	0	HD4432
Adjuvant	IIB	G-C+K-	1.88101	HD4593
Adjuvant	IIB	G-C+K-	8.96443	HD4639
Adjuvant	IIB	G-C+K-	3.44004	HD4952
Adjuvant	IIB	G-C+K-	1.44122	HD4954
Adjuvant	IIB	G-C+K-	2.68313	HD5008
Adjuvant	IIB	G-C+K-	1.64554	HD5024
Adjuvant	IV	G-C+K-	0.121593	HD5031
Adjuvant	IIB	G-C+K-	0.0014256	HD5123
Adjuvant	IA	G-C+K-	0.14649	HD5153
Adjuvant	IIB	G-C+K-	0.554896	HD5163
Adjuvant	IIB	G-C+K-	0.2944	HD5311
Adjuvant	IIB	G-C+K-	0.366178	HD5321
Adjuvant	IB	G-C+K-	0.143269	HD5353
Adjuvant	III	G-C+K-	0.0268829	HD5362
Adjuvant	III	G-C+K-	0.251157	HD5398
Adjuvant	IIB	G-C+K-	1.07621	HD5402
Adjuvant	III	G-C+K-	0.225294	HD5410
Adjuvant	III	G-C+K-	0.0584454	HD5457
Adjuvant	IIA	G-C+K-	0.484755	HD5517
Adjuvant	IIA	G-C+K-	0.707059	HD5521
Adjuvant	IIB	G-C+K-	0.2699	HD5530
Adjuvant	IIB	G-C+K-	7.04551	HD5534
Adjuvant	IIB	G-C+K-	16.8873	HD5629
Adjuvant	IIB	G-C+K-	4.58984	HD5737
Adjuvant	IIB	G-C+K-	0.0319434	HD5743
Adjuvant	IV	G-C+K-	4.61821	HD5795
Adjuvant	IIB	G-C+K-	4.76876	HD5919
Adjuvant	IIB	G-C+K-	0.0501288	HD5950
Adjuvant	IIB	G-C+K-	1.31664	HD5982
Adjuvant	IV	G-C+K-	0.854274	HD6138
Adjuvant	IIA	G-C+K-	0.264765	HD6190
Adjuvant	III	G-C+K-	0.853322	HD6202
Adjuvant	IV	G-C+K-	2.85321	HD6209
Adjuvant	IIB	G-C+K-	0.688945	HD6210
Adjuvant	IV	G-C+K-	8.8471	HD6221
Adjuvant	IIB	G-C+K-	2.43065	HD6251
Adjuvant	IIB	G-C+K-	0.919851	HD6253
Adjuvant	IIB	G-C+K-	2.51492	HD6260
Adjuvant	IIB	G-C+K-	0.564051	HD6268
Adjuvant	IIB	G-C+K-	2.22894	HD6296
Adjuvant	IIB	G-C+K-	2.21228	HD6351
Adjuvant	IIB	G-C+K-	0.32438	HD6359
Adjuvant	IIB	G-C+K-	1.99261	HD6362
Adjuvant	IIB	G-C+K-	0.11751	HD6391
Adjuvant	IV	G-C+K-	0.41687	HD6508
Adjuvant	IIB	G-C+K-	0.913409	HD6574
Adjuvant	IIB	G-C+K-	0.147726	HD6726
Adjuvant	IIB	G-C+K-	10.0136	HD6748
Adjuvant	IIB	G-C+K-	1.69236	HD6771
Adjuvant	IIB	G-C+K-	4.92819	HD6795
Adjuvant	IIB	G-C+K-	3.27977	HD6821
Adjuvant	III	G-C+K-	7.20827	HD6987
Adjuvant	IB	G-C+K-	2.69656	HD7057
Adjuvant	IV	G-C+K-	17.8638	HD7059
Adjuvant	IIB	G-C+K-	0.377931	HD7155
Adjuvant	III	G-C+K-	32.6685	HD7289
Adjuvant	III	G-C+K-	1.55499	HD7372
Adjuvant	III	G-C+K-	3.37672	HD7399
Adjuvant	IIB	G-C+K-	0.776502	HD7451
Adjuvant	IIB	G-C+K-	2.68987	HD7515
Adjuvant	III	G-C+K-	1.93428	HD7559
Adjuvant	IIB	G-C+K-	3.30455	HD7573
Adjuvant	IB	G-C+K-	2.79759	HD7603
Adjuvant	IA	G-C+K-	1.23631	HD7643
Adjuvant	IIA	G-C-K+	0.012321	HD3866
Adjuvant	IIA	G-C-K+	0	HD3868
Adjuvant	IIB	G-C-K+	0.0120643	HD3948
Adjuvant	IIB	G-C-K+	0.00204235	HD3954
Adjuvant	IIB	G-C-K+	0.0310733	HD4112
Adjuvant	IIA	G-C-K+	0.752623	HD4127
Adjuvant	IIB	G-C-K+	1.14492	HD4132
Adjuvant	IIB	G-C-K+	0.0413907	HD4337
Adjuvant	IV	G-C-K+	0.00547745	HD4378
Adjuvant	IV	G-C-K+	0.000433163	HD4432
Adjuvant	IIB	G-C-K+	0.019838	HD4593
Adjuvant	IIB	G-C-K+	0.36572	HD4639
Adjuvant	IIB	G-C-K+	1.14181	HD4952
Adjuvant	IIB	G-C-K+	0.935506	HD4954
Adjuvant	IIB	G-C-K+	0.764212	HD5008
Adjuvant	IIB	G-C-K+	0.550686	HD5024
Adjuvant	IV	G-C-K+	0.105942	HD5031
Adjuvant	IIB	G-C-K+	0	HD5123
Adjuvant	IA	G-C-K+	0.175518	HD5153
Adjuvant	IIB	G-C-K+	0.0254428	HD5163
Adjuvant	IIB	G-C-K+	0.112749	HD5311
Adjuvant	IIB	G-C-K+	0.0158123	HD5321
Adjuvant	IB	G-C-K+	0.0159188	HD5353
Adjuvant	III	G-C-K+	0.275154	HD5362
Adjuvant	III	G-C-K+	1.36905	HD5398
Adjuvant	IIB	G-C-K+	0.78873	HD5402
Adjuvant	III	G-C-K+	0.170344	HD5410
Adjuvant	III	G-C-K+	0.00114599	HD5457
Adjuvant	IIA	G-C-K+	0.00444729	HD5517
Adjuvant	IIA	G-C-K+	0.211867	HD5521
Adjuvant	IIB	G-C-K+	5.59564	HD5530
Adjuvant	IIB	G-C-K+	0.266014	HD5534
Adjuvant	IIB	G-C-K+	0.01844	HD5629
Adjuvant	IIB	G-C-K+	0.0124334	HD5737
Adjuvant	IIB	G-C-K+	0.00245718	HD5743
Adjuvant	IV	G-C-K+	0.0327823	HD5795
Adjuvant	IIB	G-C-K+	0.152216	HD5919
Adjuvant	IIB	G-C-K+	0.0463216	HD5950
Adjuvant	IIB	G-C-K+	0.0237832	HD5982
Adjuvant	IV	G-C-K+	0.232045	HD6138
Adjuvant	IIA	G-C-K+	0.123252	HD6190
Adjuvant	III	G-C-K+	0.1094	HD6202
Adjuvant	IV	G-C-K+	0.502794	HD6209
Adjuvant	IIB	G-C-K+	0.302621	HD6210
Adjuvant	IV	G-C-K+	0.00425478	HD6221
Adjuvant	IIB	G-C-K+	2.98664	HD6251
Adjuvant	IIB	G-C-K+	0.37915	HD6253
Adjuvant	IIB	G-C-K+	0.0657385	HD6260
Adjuvant	IIB	G-C-K+	0.00424098	HD6268
Adjuvant	IIB	G-C-K+	0.748349	HD6296
Adjuvant	IIB	G-C-K+	0.490264	HD6351
Adjuvant	IIB	G-C-K+	0.03972	HD6359
Adjuvant	IIB	G-C-K+	1.06545	HD6362
Adjuvant	IIB	G-C-K+	0.00337671	HD6391
Adjuvant	IV	G-C-K+	0.0137104	HD6508
Adjuvant	IIB	G-C-K+	0.0013532	HD6574
Adjuvant	IIB	G-C-K+	9.05024	HD6726
Adjuvant	IIB	G-C-K+	0.411125	HD6748
Adjuvant	IIB	G-C-K+	0.481125	HD6771
Adjuvant	IIB	G-C-K+	0.524872	HD6795
Adjuvant	IIB	G-C-K+	0.208251	HD6821
Adjuvant	III	G-C-K+	1.01493	HD6987
Adjuvant	IB	G-C-K+	0.402243	HD7057
Adjuvant	IV	G-C-K+	0.784458	HD7059
Adjuvant	IIB	G-C-K+	0.359778	HD7155
Adjuvant	III	G-C-K+	5.8013	HD7289
Adjuvant	III	G-C-K+	0.0626403	HD7372
Adjuvant	III	G-C-K+	0.473635	HD7399
Adjuvant	IIB	G-C-K+	1.55075	HD7451
Adjuvant	IIB	G-C-K+	0.28907	HD7515
Adjuvant	III	G-C-K+	3.20421	HD7559
Adjuvant	IIB	G-C-K+	0.0828141	HD7573
Adjuvant	IB	G-C-K+	0.627484	HD7603
Adjuvant	IA	G-C-K+	0.0589335	HD7643
Adjuvant	IIA	G+C-K+	0.391961	HD3866
Adjuvant	IIA	G+C-K+	26.6772	HD3868
Adjuvant	IIB	G+C-K+	9.13656	HD3948
Adjuvant	IIB	G+C-K+	0.0714823	HD3954
Adjuvant	IIB	G+C-K+	6.49791	HD4112
Adjuvant	IIA	G+C-K+	4.57153	HD4127
Adjuvant	IIB	G+C-K+	8.35519	HD4132
Adjuvant	IIB	G+C-K+	4.39379	HD4337
Adjuvant	IV	G+C-K+	0.0748585	HD4378
Adjuvant	IV	G+C-K+	5.40761	HD4432
Adjuvant	IIB	G+C-K+	0.142473	HD4593
Adjuvant	IIB	G+C-K+	1.23275	HD4639
Adjuvant	IIB	G+C-K+	3.84485	HD4952
Adjuvant	IIB	G+C-K+	3.05264	HD4954
Adjuvant	IIB	G+C-K+	5.80626	HD5008
Adjuvant	IIB	G+C-K+	2.18971	HD5024
Adjuvant	IV	G+C-K+	0.987191	HD5031
Adjuvant	IIB	G+C-K+	0.34642	HD5123
Adjuvant	IA	G+C-K+	1.73628	HD5153
Adjuvant	IIB	G+C-K+	0.523395	HD5163
Adjuvant	IIB	G+C-K+	1.52837	HD5311
Adjuvant	IIB	G+C-K+	0.902963	HD5321
Adjuvant	IB	G+C-K+	0.330315	HD5353
Adjuvant	III	G+C-K+	2.10003	HD5362
Adjuvant	III	G+C-K+	12.0329	HD5398
Adjuvant	IIB	G+C-K+	3.19486	HD5402
Adjuvant	III	G+C-K+	4.18717	HD5410
Adjuvant	III	G+C-K+	0.0951169	HD5457
Adjuvant	IIA	G+C-K+	0.0506991	HD5517
Adjuvant	IIA	G+C-K+	1.82908	HD5521
Adjuvant	IIB	G+C-K+	22.3109	HD5530
Adjuvant	IIB	G+C-K+	1.7715	HD5534
Adjuvant	IIB	G+C-K+	0.022128	HD5629
Adjuvant	IIB	G+C-K+	0.548983	HD5737
Adjuvant	IIB	G+C-K+	3.12062	HD5743
Adjuvant	IV	G+C-K+	0.308154	HD5795
Adjuvant	IIB	G+C-K+	0.597256	HD5919
Adjuvant	IIB	G+C-K+	10.1806	HD5950
Adjuvant	IIB	G+C-K+	1.11591	HD5982
Adjuvant	IV	G+C-K+	4.50722	HD6138
Adjuvant	IIA	G+C-K+	3.00713	HD6190
Adjuvant	III	G+C-K+	1.41673	HD6202
Adjuvant	IV	G+C-K+	4.32978	HD6209
Adjuvant	IIB	G+C-K+	2.98757	HD6210
Adjuvant	IV	G+C-K+	0.0694947	HD6221
Adjuvant	IIB	G+C-K+	9.74005	HD6251
Adjuvant	IIB	G+C-K+	4.88939	HD6253
Adjuvant	IIB	G+C-K+	0.239355	HD6260
Adjuvant	IIB	G+C-K+	0.231437	HD6268
Adjuvant	IIB	G+C-K+	5.43173	HD6296
Adjuvant	IIB	G+C-K+	2.86897	HD6351
Adjuvant	IIB	G+C-K+	1.19987	HD6359
Adjuvant	IIB	G+C-K+	11.5938	HD6362
Adjuvant	IIB	G+C-K+	0.402504	HD6391
Adjuvant	IV	G+C-K+	1.14093	HD6508
Adjuvant	IIB	G+C-K+	2.29502	HD6574
Adjuvant	IIB	G+C-K+	33.6327	HD6726
Adjuvant	IIB	G+C-K+	1.07777	HD6748
Adjuvant	IIB	G+C-K+	5.79693	HD6771
Adjuvant	IIB	G+C-K+	1.20795	HD6795
Adjuvant	IIB	G+C-K+	1.21278	HD6821
Adjuvant	III	G+C-K+	2.99977	HD6987
Adjuvant	IB	G+C-K+	1.75653	HD7057
Adjuvant	IV	G+C-K+	1.78943	HD7059
Adjuvant	IIB	G+C-K+	11.6185	HD7155
Adjuvant	III	G+C-K+	3.99307	HD7289
Adjuvant	III	G+C-K+	0.473172	HD7372
Adjuvant	III	G+C-K+	3.96628	HD7399
Adjuvant	IIB	G+C-K+	12.5433	HD7451
Adjuvant	IIB	G+C-K+	1.21714	HD7515
Adjuvant	III	G+C-K+	11.6191	HD7559
Adjuvant	IIB	G+C-K+	0.161621	HD7573
Adjuvant	IB	G+C-K+	3.49304	HD7603
Adjuvant	IA	G+C-K+	0.193639	HD7643
Adjuvant	IIA	G+C-K-	73.5792	HD3866
Adjuvant	IIA	G+C-K-	72.798	HD3868
Adjuvant	IIB	G+C-K-	90.3999	HD3948
Adjuvant	IIB	G+C-K-	98.1145	HD3954
Adjuvant	IIB	G+C-K-	69.1555	HD4112
Adjuvant	IIA	G+C-K-	88.6391	HD4127
Adjuvant	IIB	G+C-K-	90.0778	HD4132
Adjuvant	IIB	G+C-K-	94.2111	HD4337
Adjuvant	IV	G+C-K-	97.4019	HD4378
Adjuvant	IV	G+C-K-	58.4748	HD4432
Adjuvant	IIB	G+C-K-	85.2811	HD4593
Adjuvant	IIB	G+C-K-	52.2931	HD4639
Adjuvant	IIB	G+C-K-	46.7271	HD4952
Adjuvant	IIB	G+C-K-	84.8543	HD4954
Adjuvant	IIB	G+C-K-	64.185	HD5008
Adjuvant	IIB	G+C-K-	74.486	HD5024
Adjuvant	IV	G+C-K-	95.1917	HD5031
Adjuvant	IIB	G+C-K-	99.5096	HD5123
Adjuvant	IA	G+C-K-	82.8593	HD5153
Adjuvant	IIB	G+C-K-	37.8965	HD5163
Adjuvant	IIB	G+C-K-	76.8921	HD5311
Adjuvant	IIB	G+C-K-	71.5671	HD5321
Adjuvant	IB	G+C-K-	90.4149	HD5353
Adjuvant	III	G+C-K-	92.8233	HD5362
Adjuvant	III	G+C-K-	76.5015	HD5398
Adjuvant	IIB	G+C-K-	60.6895	HD5402
Adjuvant	III	G+C-K-	54.9803	HD5410
Adjuvant	III	G+C-K-	92.048	HD5457
Adjuvant	IIA	G+C-K-	75.9072	HD5517
Adjuvant	IIA	G+C-K-	56.7528	HD5521
Adjuvant	IIB	G+C-K-	64.1397	HD5530
Adjuvant	IIB	G+C-K-	41.157	HD5534
Adjuvant	IIB	G+C-K-	1.81695	HD5629
Adjuvant	IIB	G+C-K-	21.3204	HD5737
Adjuvant	IIB	G+C-K-	82.4827	HD5743
Adjuvant	IV	G+C-K-	18.6146	HD5795
Adjuvant	IIB	G+C-K-	53.7812	HD5919
Adjuvant	IIB	G+C-K-	52.2615	HD5950
Adjuvant	IIB	G+C-K-	44.9822	HD5982
Adjuvant	IV	G+C-K-	72.0492	HD6138
Adjuvant	IIA	G+C-K-	85.8556	HD6190
Adjuvant	III	G+C-K-	83.3917	HD6202
Adjuvant	IV	G+C-K-	71.7375	HD6209
Adjuvant	IIB	G+C-K-	86.5044	HD6210
Adjuvant	IV	G+C-K-	39.663	HD6221
Adjuvant	IIB	G+C-K-	67.9679	HD6251
Adjuvant	IIB	G+C-K-	65.9292	HD6253
Adjuvant	IIB	G+C-K-	63.8894	HD6260
Adjuvant	IIB	G+C-K-	57.1612	HD6268
Adjuvant	IIB	G+C-K-	46.5959	HD6296
Adjuvant	IIB	G+C-K-	76.1038	HD6351
Adjuvant	IIB	G+C-K-	61.9085	HD6359
Adjuvant	IIB	G+C-K-	53.2995	HD6362
Adjuvant	IIB	G+C-K-	67.0061	HD6391
Adjuvant	IV	G+C-K-	63.4451	HD6508
Adjuvant	IIB	G+C-K-	52.0805	HD6574
Adjuvant	IIB	G+C-K-	54.1862	HD6726
Adjuvant	IIB	G+C-K-	40.4721	HD6748
Adjuvant	IIB	G+C-K-	56.0646	HD6771
Adjuvant	IIB	G+C-K-	66.4568	HD6795
Adjuvant	IIB	G+C-K-	74.1053	HD6821
Adjuvant	III	G+C-K-	65.927	HD6987
Adjuvant	IB	G+C-K-	75.7386	HD7057
Adjuvant	IV	G+C-K-	37.3283	HD7059
Adjuvant	IIB	G+C-K-	79.6445	HD7155
Adjuvant	III	G+C-K-	40.0533	HD7289
Adjuvant	III	G+C-K-	63.5894	HD7372
Adjuvant	III	G+C-K-	45.9344	HD7399
Adjuvant	IIB	G+C-K-	64.0389	HD7451
Adjuvant	IIB	G+C-K-	70.528	HD7515
Adjuvant	III	G+C-K-	43.33	HD7559
Adjuvant	IIB	G+C-K-	62.3143	HD7573
Adjuvant	IB	G+C-K-	55.866	HD7603
Adjuvant	IA	G+C-K-	83.7711	HD7643

## Sheet: EDF7efg
Sample name	IC50 gemcitabine(nM)	IC50 irinotecan(μM)	IC50 5-FU(μM)	IC50 oxaliplatin(μM)	IC50 paclitaxel(nM)	IC50 SN-38(nM)
h12	1.92	19.11	58.49	103.5	4.691	11.99
h19	30.12	19.93	151.1	375.2	6.763	23.14
h2	19.34	5.897	51.55	65.74	46.66	2.12
h20	103.6	13.15	30.96	28.94	0.8181	42.56
h21	12.5	5.717	78.41	83.06	3.754	0.684
h24	19.61	1.887	10.31	131.8	1.253	0.725
h26	13.06	3.643	93.49	53.49	2.433	1.1373
h27	11.72	3.148	13.97	464.1	3.254	0.7597
h3	2.543	0.7166	36.5	16.5	1.616	0.316
h33	6.649	1.678	55.54	105.7	1.727	0.0521
h36	1.204	1.22	15.98	106.5	0.051	0.0543
h37	43.34	5.314	5000	5000	7.21	ND
h38	17.64	7.085	37.66	29.96	0.4961	ND
h4	5.986	0.4715	19.84	189.1	45.09	2.206
h40	4.27	0.929	12.46	51.69	1.41	ND
h41	8.65	2.213	29.96	290.3	37.8	ND
h43	45.5	8.185	44.27	328.2	12	ND
h44	28.19	11.27	5.77	96.15	15.88	ND
h45	231.3	16.87	166.9	165.1	141.8	ND
h47	9.47	11.03	24.86	241.6	7.88	ND
h48	3.23	3.394	24.45	5000	9.2	ND
h49	13.38	2.179	5.228	52.7	11.14	ND
h5	21.46	2.562	8.34	47.09	5.79	6.976
h51	18.6	3.123	14.21	159.9	17.5	ND
h57	24	4.589	36.11	5000	3.1	ND
h6	71.09	3.369	9.524	16.39	4.926	7.978
h66	12.72	2.646	16.66	136.44	28.84	ND
h69	19.98	7.636	18.58	703.2	45.99	ND
h74	33.56	6.274	18.03	70.17	24.08	ND
h77	19.26	1.543	28.3	120.6	52.26	ND
h8	15.63	1.482	28.71	65.74	7.787	ND
