# Supplementary material for: Persister cell phenotypes contribute to poor patient outcomes after neoadjuvant chemotherapy in PDAC
Source: Nat Cancer. 2023 Sep 7;4(9):1362–81. doi: 10.1038/s43018-023-00628-6 (PMC10518256; doi:10.1038/s43018-023-00628-6)
Supplement: Supplementary file 18 — Statistical source data. [file 43018_2023_628_MOESM18_ESM.xlsx]

## Sheet: EDF8a
irinotecan	5-FU	oxaliplatin	paclitaxel	gemcitabine	CYP3A Expression	Subtype	Sample
2.95021	4.06886	4.63957	1.54565	0.652325	75.95	Classical	h12
2.99223	5.01794	5.92746	1.91147	3.40519	62.36	Classical	h19
1.77444	3.94255	4.18571	3.84289	2.96218	25.35	Classical	h2
2.57642	3.4327	3.36522	-0.200771	4.64054	69.57	Classical	h20
1.74344	4.36195	4.41956	1.32282	2.52573	41.79	Classical	h21
1.29281	4.53785	3.97949	0.889125	2.56955	14.57	Classical	h26
1.14677	2.63691	6.1401	1.17989	2.4613	90.21	Classical	h27
-0.333237	3.59731	2.80336	0.479954	0.933344	10.83	Basal	h3
0.517603	4.0171	4.6606	0.546386	1.89447	16.46	Basal	h33
0.198851	2.77134	4.66814	-2.97593	0.185649	6.79	Basal	h36
1.67034	8.51719	8.51719	1.97547	3.76908	37.54	Classical	h37
1.95798	3.6286	3.39986	-0.700978	2.87017	53.3	Classical	h38
-0.751836	2.9877	5.24228	3.80866	1.78942	0.99	Classical	h4
-0.0736465	2.52252	3.94526	0.34359	1.45161	13.97	Basal	h40
0.794349	3.39986	5.67091	3.63231	2.15756	22.57	Classical	h41
2.1023	3.79031	5.79362	2.48491	3.81771	28.41	Basal	h43
2.42214	1.75267	4.56591	2.76506	3.33897	30.5	Classical	h44
2.82554	5.11739	5.10655	4.95442	5.44372	4.19	Classical	h45
2.40062	3.21326	5.48728	2.06433	2.24813	16.96	Classical	h47
1.22201	3.19663	8.51719	2.2192	1.17248	47.25	Classical	h48
0.778866	1.65403	3.96462	2.41054	2.59376	13.67	Classical	h49
0.940788	2.12106	3.85206	1.75613	3.06619	51.09	Classical	h5
1.13879	2.65395	5.07455	2.8622	2.92316	5.25	Classical	h51
1.52366	3.58657	8.51719	1.1314	3.17805	33.95	Classical	h57
1.21462	2.25381	2.79667	1.59453	4.26395	52.2	Classical	h6
0.393393	3.35725	4.18571	2.05246	2.74919	24.24	Basal	h8

## Sheet: EDF8b
Top panel							Bottom panel
Sample	Subtype	scScores	Cell type	Percent tumour content				h5	h6	h49	h45	h37	h47	h27	h26	h44	h57	h21	h20	h48	h12	h38	h41	h19	h4	h2	h51	h3	h36	h8	h43	h33	h40		Sapmle_id	Moffitt
h5	Classical	-0.649561	G+C+K+	0.483782			KRT6A	-0.841024	-0.832236	-0.577168	-1.02305	-1.02305	-0.362148	0.608228	-0.643966	-0.759378	-0.37965	0.239195	-1.02305	0.490045	1.47471	0.836054	-0.153784	-1.02305	0.522507	-1.02305	0.758694	0.550682	-0.519934	0.256017	-0.364151	2.43691	2.37563		h5	Classical
h5	Classical	-0.649561	G-C+K+	0.0593513			S100A2	-1.42232	-1.44251	-0.872449	-0.907444	-0.427077	-0.262086	-1.27347	-0.990235	0.514693	0.499504	0.442618	0.00248403	-0.429474	0.0636454	-0.679483	-0.941027	-0.616134	1.05115	0.415533	0.205509	0.915568	0.898669	0.0432919	1.07553	2.82833	1.30717		h6	Classical
h5	Classical	-0.649561	G+C+K-	0			KRT13	-1.33476	-1.36853	1.7539	1.19195	0.168813	1.37151	0.110544	-1.76146	-0.329603	0.767413	-1.33524	-0.751586	0.0768643	0.734387	0.754419	0.79993	-0.0327459	1.40741	-1.29766	0.282095	-0.0692081	-0.935791	0.845483	-0.326126	-1.17244	0.450423		h49	Classical
h5	Classical	-0.649561	G-C+K-	0.000690131			KRT17	-1.44204	-1.70293	-0.265471	0.412223	2.07729	-0.544568	0.238756	0.282859	0.795266	0.136183	1.08347	-0.701307	0.75775	-1.34888	-1.26815	0.695422	1.58784	-1.02744	-1.46314	0.455658	0.033928	0.0923387	0.563593	0.183964	1.15203	-0.784642		h45	Classical
h5	Classical	-0.649561	G-C-K+	0.0816655			LY6D	-0.939703	-0.971911	-0.614945	-0.818569	0.937206	-0.786438	-0.714762	-0.695859	0.275157	0.0258151	-0.885102	-0.628239	2.03036	-0.695019	-1.04108	0.653444	1.67302	-0.228798	2.01958	-0.588624	-0.670845	0.114329	0.643107	-0.418133	1.94667	0.379347		h37	Classical
h5	Classical	-0.649561	G+C-K+	0.326202			KRT7	-0.564698	-0.789009	-0.220874	0.658084	-4.40613	0.788853	0.382061	-0.501942	0.406529	0.267506	-0.291002	0.134154	0.810949	0.329272	0.544869	-0.0954064	0.253634	0.122389	0.725252	0.590843	-0.0777295	0.496337	0.391249	-0.0537229	0.475511	-0.376976		h47	Classical
h5	Classical	-0.649561	G+C-K-	0.0483092			KRT5	-0.760902	-0.760902	0.0598444	-0.452904	-0.531115	-0.760902	-0.0458505	-0.760902	-0.194298	-0.760902	-0.760902	-0.285228	-0.760902	1.17067	-0.561402	-0.0879169	-0.244356	0.954709	-0.760902	0.344823	3.10023	0.0450669	0.0191736	-0.556621	0.830662	2.52172		h27	Classical
h6	Classical	-0.608967	G+C+K+	0.484222			FAM83A	-1.41249	-1.57679	-1.25623	-1.88263	0.762512	-1.45423	0.44442	-0.230164	-0.26062	1.05605	-1.1946	0.475721	1.28846	-0.0220171	0.0825475	0.976736	-0.01144	0.717771	-1.01077	-0.209931	0.0323439	0.374578	1.29924	1.21364	1.39493	0.402953		h26	Classical
h6	Classical	-0.608967	G-C+K+	0.0272035			CD109	-1.41734	-1.18106	-0.570961	-1.64459	-0.482924	-1.4406	-0.100064	-0.465013	0.751196	1.68363	-1.01191	0.763197	-0.0282369	0.766273	-0.717587	1.13855	-0.515581	1.26812	-1.60621	1.08476	0.673102	0.128648	0.298325	1.13307	0.885168	0.60804		h44	Classical
h6	Classical	-0.608967	G+C+K-	0.0348205			GAPDH	1.15635	1.17284	1.24634	-0.516476	0.271333	0.29512	0.370097	-0.899332	0.267336	1.10471	-1.57933	0.220269	-1.64622	-0.308768	0.178505	-2.44571	-1.92703	-0.0701578	0.862764	0.22792	0.196281	0.595118	0.898918	-0.370351	-0.202566	0.902039		h57	Classical
h6	Classical	-0.608967	G-C+K-	0.00326442			CSTA	0.427409	0.390091	0.259125	-2.24817	1.34752	-0.950064	1.15848	0.202189	-0.592949	0.375174	-0.819044	1.49839	-0.67452	-1.29775	0.19762	-0.183172	1.13936	-0.370784	-0.275668	-0.231685	0.20097	0.822854	0.431027	-2.36744	1.29555	0.265466		h21	Classical
h6	Classical	-0.608967	G-C-K+	0.0457018			PTPN13	-0.9395	-1.07202	-1.01857	0.3795	1.14219	0.254475	-1.2207	-0.0814826	0.36683	-0.715768	0.374886	0.0372508	0.683915	-3.55131	0.330661	0.464772	1.07268	0.105652	0.587976	-0.7177	0.254726	0.138035	0.422061	0.902278	0.830472	0.968685		h20	Classical
h6	Classical	-0.608967	G+C-K+	0.22198			MTSS1	0.194783	-0.575183	0.394528	1.2638	1.50549	0.663075	0.0292303	1.24663	-1.28675	0.670817	-1.35691	-0.0217712	0.625026	0.480062	0.198128	-1.64475	-2.3888	0.523298	-1.88184	0.267732	-0.0834941	-0.645768	0.222074	0.866139	0.0371714	0.697282		h48	Classical
h6	Classical	-0.608967	G+C-K-	0.182807			SPRR1B	-0.86889	-0.86889	-0.692041	-0.646688	1.35595	-0.121953	1.48596	-0.695881	-0.86889	-0.625594	-0.330965	-0.86889	1.77261	1.02893	0.970218	-0.50857	-0.471317	-0.62154	-0.86889	-0.238562	-0.721297	0.080537	-0.680738	0.222045	2.6054	1.17794		h12	Classical
h49	Classical	-0.547806	G+C+K+	0.137133			SLC2A1	-1.14069	-1.2702	0.0645065	-1.3958	0.437028	-0.430733	0.00863988	-0.560547	0.0869692	2.56673	-0.625976	-0.518887	1.2867	1.2338	0.163004	0.453023	-1.74151	-0.14934	-0.274306	1.23835	-0.743352	0.0276405	0.241607	-0.45851	1.79068	-0.288827		h38	Classical
h49	Classical	-0.547806	G-C+K+	0.0162835			CAV1	-1.77622	-1.78932	-2.05205	-0.288919	-0.779743	0.0324831	-1.22064	-0.938823	-0.298987	0.400137	-0.613805	-0.163155	0.916885	-0.291582	-0.0678685	0.769038	0.548133	0.564163	1.23272	0.942686	0.809169	-0.140354	1.20306	1.099	1.66783	0.236176		h41	Classical
h49	Classical	-0.547806	G+C+K-	0.00909962			EMP1	-1.8359	-1.31872	-0.580082	-0.794714	0.986837	-0.26157	0.945012	-2.11223	0.337742	-0.174693	-1.94525	0.227713	0.27278	1.01068	0.594216	-0.550839	-0.564011	0.305802	0.912061	0.505738	1.12363	0.828901	0.125758	0.267959	1.80126	-0.108074		h19	Classical
h49	Classical	-0.547806	G-C+K-	0.00335249			SEMA3C	-1.15606	-1.63924	-1.97056	-1.59765	0.842743	-0.397023	-0.173522	0.203917	0.221117	-0.348474	-1.68542	-0.473376	1.36345	0.690692	-0.0414465	0.0784806	0.852348	-0.191664	-0.071619	0.961196	1.87003	-0.324523	0.547066	0.973621	1.18357	0.282334		h4	Classical
h49	Classical	-0.547806	G-C-K+	0.0992976			DHRS9	-0.711979	-0.820781	-0.561401	0.715305	0.70832	0.845831	1.15478	-1.53385	-1.94936	0.221674	-1.58468	0.584742	1.7459	0.403862	1.03903	-0.144085	0.00693991	-0.450416	-1.33027	0.54398	-0.210208	-0.285974	0.865463	-0.980346	1.7236	0.00392034		h2	Classical
h49	Classical	-0.547806	G+C-K+	0.320722			CAST	-0.104255	-0.423576	-2.58579	0.49591	0.820272	0.54797	2.09778	-0.43892	0.159441	0.0393899	-1.42118	-0.577836	-1.12994	0.826059	1.38304	0.884619	-1.21044	-0.574217	0.867937	-0.662369	-0.130465	-0.175477	1.16159	0.725546	-0.60388	0.0287868		h51	Classical
h49	Classical	-0.547806	G+C-K-	0.414112			FLNA	-0.804505	-1.13431	-1.72243	0.612481	-1.36288	0.269767	0.053595	-2.75492	0.810286	-0.134184	-0.836212	-0.758456	0.272107	-0.164917	0.0594763	0.292214	1.01439	-0.0551396	0.548435	1.17193	0.515011	1.23062	1.42299	0.2375	1.22274	-0.0055926		h3	Basal
h45	Classical	-0.538266	G+C+K+	0.0520654			SLITRK6	-1.48074	-1.65578	-1.19841	-0.104238	-0.0584209	-0.0837596	-0.351676	0.453359	-0.895248	-1.24183	0.593364	-1.59772	2.01982	1.10577	-0.506097	1.18676	0.588095	-0.00662715	-0.33438	0.572414	0.638287	-1.15712	1.10476	1.2432	0.375767	0.790453		h36	Basal
h45	Classical	-0.538266	G-C+K+	0.00229489			COL7A1	-0.714698	-0.714601	-1.35098	-1.02496	0.940931	-0.830058	-0.783055	0.194008	0.790431	-0.688847	1.3442	1.1955	-0.92724	-1.51854	-0.806513	0.633064	1.48816	-0.960745	-0.858713	1.2597	0.714996	-0.923223	1.37267	0.564196	0.729872	0.87444		h8	Basal
h45	Classical	-0.538266	G+C+K-	0			AQP3	-0.846015	-0.75085	1.03769	1.06671	-2.81439	0.418706	0.688648	1.07909	0.760831	0.239086	1.12696	-1.81146	0.122926	0.303336	0.769817	0.620394	-0.729926	0.443445	-1.68382	-0.169343	-0.915423	0.730391	0.0472626	0.472056	-0.482425	0.276292		h43	Basal
h45	Classical	-0.538266	G-C+K-	0.000143431			MT2A	-0.524817	-1.31689	-1.18674	-1.20651	-1.70252	-0.491728	-1.30234	-0.948971	-0.215641	0.867562	1.23382	0.708027	-0.240844	0.838038	-1.06206	0.965116	1.39247	-0.082048	-0.792521	0.717485	-0.580818	1.53387	1.0453	0.897136	0.652951	0.802675		h33	Basal
h45	Classical	-0.538266	G-C-K+	0.278256			AHNAK2	-1.33947	-1.67604	-0.24279	-0.464832	-1.3712	0.020756	1.30854	-1.33171	-0.0206638	-0.195817	-1.5217	0.115566	0.680677	1.49304	0.838273	0.929585	-1.11423	-0.54504	0.709431	0.901542	-0.230572	-0.582024	0.812781	1.34172	1.55436	-0.0701916		h40	Basal
h45	Classical	-0.538266	G+C-K+	0.495267			KRT19	-1.29477	-1.74273	-0.0661861	1.23201	1.29344	1.69624	0.546159	-1.41826	-0.132683	-0.100157	-1.17157	-0.351321	1.66922	0.0735084	0.550185	-0.122288	0.397511	-0.651458	-0.421949	-0.236541	-0.128126	0.835519	0.827515	-0.990582	1.27343	-1.56611
h45	Classical	-0.538266	G+C-K-	0.171974			PKP1	-0.413147	-0.535653	-0.533608	-1.19997	0.309871	-0.826303	-0.220469	-1.34843	-0.369757	-0.25306	-1.02702	2.12997	-0.26869	-0.453877	-0.406147	0.0836278	0.310439	0.113905	-1.20985	2.13801	-0.127992	0.451165	-0.0673629	-0.152976	2.04047	1.83685
h37	Classical	-0.510428	G+C+K+	0.190876			YBX3	0.582278	0.940247	-0.414494	-0.58681	0.570547	-0.621434	-0.609646	0.441681	0.967163	1.59994	-1.92921	-0.0051348	-1.12874	0.048855	0.488031	-2.08394	-1.33579	-0.224115	1.61658	0.0772	0.805763	0.840041	0.140827	-0.588794	-0.946367	1.35532
h37	Classical	-0.510428	G-C+K+	0.200664			GJB5	-0.786241	-1.03198	-0.383212	-0.92729	0.695868	-1.0751	0.242807	0.926971	1.33511	-0.497565	-2.01834	0.829965	-0.600367	1.19017	-0.172087	0.207053	-0.213971	0.553045	0.172547	1.04007	1.21549	-1.22602	-0.996904	-1.29909	1.4838	1.33527
h37	Classical	-0.510428	G+C+K-	0.000349589			LGALS4	0.852395	0.621207	0.676531	-0.00694088	0.646035	0.0347902	1.28266	-0.0466834	0.737795	1.22749	-1.95325	0.929927	0.308419	0.659497	0.402365	0.5522	0.395557	0.376474	-0.381262	0.331851	-0.580942	-0.207289	-1.87826	-1.11987	-1.44696	-2.41373
h37	Classical	-0.510428	G-C+K-	0.000699178			CTSE	0.333202	0.301468	0.530195	1.09189	0.76715	0.987609	0.726102	-1.28624	0.721954	1.19755	-0.120044	-0.354252	0.534826	0.628748	0.485481	0.0410205	-2.25253	-0.426345	0.201029	-0.203638	0.737698	-0.370196	-0.688439	0.625156	-2.74587	-1.46352
h37	Classical	-0.510428	G-C-K+	0.362174			TFF1	0.798329	0.264218	1.14765	1.4577	0.95467	1.40613	1.04598	-0.427877	0.47852	1.16296	0.496417	0.185933	0.145697	0.10504	-0.361803	0.0922654	-0.244704	0.375478	-0.521625	-0.0662278	-1.54948	-2.4332	-1.19401	-1.76615	-1.00305	-0.548867
h37	Classical	-0.510428	G+C-K+	0.220591			AGR2	1.17423	0.86321	1.67984	0.323964	0.0877499	-0.147826	0.351494	0.920174	0.709514	-0.271976	0.0997681	0.0558631	0.0165292	-0.834793	-1.76243	-0.19741	0.957467	0.725343	-0.649628	-0.845568	1.80615	-0.00635188	-1.06773	-1.65439	-0.147863	-2.18533
h37	Classical	-0.510428	G+C-K-	0.024646			TSPAN8	0.672205	0.216413	-0.32175	1.91763	1.36145	1.64722	0.280211	0.767865	1.83795	-0.139995	-1.37384	-0.655037	0.219401	-0.445214	0.124423	0.327177	-0.36133	-0.924189	0.134048	-0.0908467	0.369708	-1.80914	-0.18882	-1.48838	-1.57414	-0.503021
h47	Classical	-0.392355	G+C+K+	0.113335			CEACAM6	-0.289922	-0.420051	-0.212779	-0.0870134	1.35647	0.485208	1.29906	-1.23148	0.416251	1.01941	-1.71019	0.178792	1.13195	1.14385	1.07814	-0.714802	0.173929	-0.0787984	-2.03683	0.659628	-0.314342	-0.51827	-1.78643	-1.16841	1.04545	0.58117
h47	Classical	-0.392355	G-C+K+	0.0496411			LYZ	1.24877	1.41466	1.03391	1.82215	-0.149636	1.40197	0.0638853	0.534537	0.799224	0.232046	0.78218	0.21191	-0.500434	-0.832671	0.113653	-0.0952121	-1.39533	0.256075	-0.562922	-0.0722008	-1.49387	-0.770508	-0.1832	-0.386897	-0.999018	-2.47307
h47	Classical	-0.392355	G+C+K-	0.0292185			CDH17	0.234005	0.454297	-0.339416	-0.264192	2.11553	-0.21883	2.01643	0.142495	-0.0670706	-0.0681144	-1.42248	1.30485	-1.13577	0.59067	-0.147517	1.27134	1.13247	0.512507	-0.739179	-0.283701	-1.40946	-0.398707	0.0788287	-1.5674	-0.373011	-1.41858
h47	Classical	-0.392355	G-C+K-	0.0322515			TFF2	0.869631	0.667343	1.67827	1.3929	1.53033	1.17874	-0.451236	0.144473	0.291344	1.27282	1.01427	-1.11945	-0.629679	0.00821056	-1.51045	0.121077	0.146317	0.632568	-0.22752	-0.780846	-0.509132	-1.12609	-1.48552	-1.14265	-0.563622	-1.40209
h47	Classical	-0.392355	G-C-K+	0.116368			CLDN18	1.17649	1.20317	0.976866	1.11899	0.445756	0.895723	0.928607	-0.35571	0.490539	0.690608	0.28785	-0.901237	0.127887	-0.483933	0.411179	0.272269	-1.14518	-1.30185	1.01258	-0.0994525	-1.6457	-0.813273	0.539128	-1.87784	-2.14495	0.191484
h47	Classical	-0.392355	G+C-K+	0.225963			REG4	1.24378	0.83048	0.771975	1.26621	0.391718	1.06209	0.419933	-0.689482	1.23227	1.05137	-0.695709	1.19062	-0.462997	0.0374981	-1.27932	1.35475	0.211423	-0.11768	-0.686538	0.36774	-1.64234	-0.947844	-1.077	-1.51994	-1.0799	-1.2331
h47	Classical	-0.392355	G+C-K-	0.433222			SPINK1	0.994864	0.705067	0.411398	2.13366	0.867711	2.01503	0.795827	-0.761191	-0.0542312	0.459159	-1.32143	-0.389734	-0.0324649	-0.532991	0.618398	0.402366	0.062646	-1.24518	-1.14718	-0.15235	-0.902948	-0.683351	1.13989	-0.89516	-0.768038	-1.71978
h27	Classical	-0.340093	G+C+K+	0.680705			SLC44A4	0.648835	0.291582	1.24735	0.51887	1.0269	0.907072	1.23066	0.291834	0.201487	0.434692	-1.55	-0.281406	0.169587	0.611489	0.45329	-0.156981	-0.648185	-0.181746	-0.117943	-0.78525	1.17372	0.0727575	-0.622036	-1.02224	-0.492881	-3.42146
h27	Classical	-0.340093	G-C+K+	0.194242			GPX2	0.103237	0.0817257	0.436774	1.91183	0.541467	1.96231	0.810156	0.111515	0.252544	0.54619	-2.0305	-0.806669	0.339413	0.902038	0.919578	-1.58717	-1.355	0.15788	0.0297747	-0.240191	-0.643035	-1.80455	0.305658	0.215767	-1.0762	-0.0845433
h27	Classical	-0.340093	G+C+K-	0.034379			ANXA10	-0.169013	-0.928241	-0.606522	2.01579	1.11687	1.30087	0.658805	-0.0924448	1.05137	0.398751	-0.821779	-0.596744	1.12439	0.466472	0.192298	0.462295	-0.451183	-0.604632	0.961794	0.348619	0.0506012	-0.759414	-1.17326	-0.249566	-0.898472	-2.79765
h27	Classical	-0.340093	G-C+K-	0.0249248			FAM3D	-0.978389	-0.780706	0.903298	-0.578015	1.62587	-0.712477	1.18717	-0.041394	-1.42609	-0.523704	0.925086	-0.912691	1.91267	0.296088	0.283588	-0.16125	0.250917	0.913381	-0.130211	-1.33677	-1.34376	0.322081	-0.0247824	-1.59428	1.62072	0.303645
h27	Classical	-0.340093	G-C-K+	0.00429738			TFF3	-0.00616332	0.226726	1.06084	0.968694	1.89152	0.618745	-0.0662378	0.298922	0.22324	1.12782	-0.0206836	-0.0216819	1.05632	0.58667	-0.192621	-0.785288	-0.098325	-0.0868572	-1.63625	0.936095	-1.03155	-1.28655	-0.389863	-2.33545	0.697238	-1.73532
h27	Classical	-0.340093	G+C-K+	0.0322303			MUC13	0.687651	0.602267	0.844881	-0.216481	1.14087	0.0934845	1.36368	-0.0647967	0.836244	0.544413	-1.86709	0.941732	-0.695844	0.0229866	0.227127	0.66721	0.438001	0.462274	-0.831766	-0.27662	0.641962	0.435685	-1.1486	-2.20599	-0.220608	-2.42267
h27	Classical	-0.340093	G+C-K-	0.0292222			ANXA13	0.178092	0.314105	0.473658	-0.756634	1.3651	-1.07865	2.17881	0.751982	-0.0146004	-1.00181	-0.624776	0.140971	-1.16195	-0.79126	-0.0365196	0.699777	0.436387	0.835435	-1.38523	-0.399538	2.61264	-0.131598	-0.160779	-0.92451	-0.699011	-0.820095
h26	Classical	-0.218267	G+C+K+	0.0904355			CEACAM5	0.521672	0.346392	-0.0946029	0.115974	1.66446	0.413794	0.915602	-1.28603	0.318139	1.09638	-1.34987	0.383317	1.12383	1.10263	-0.727626	-1.3361	0.893763	0.599835	-1.94248	0.274769	-1.48208	-1.10718	-1.15074	-0.64567	0.70193	0.649876
h26	Classical	-0.218267	G-C+K+	0.0649052			VSIG2	0.467925	0.477011	0.135472	0.469953	0.92431	1.01869	1.35122	0.539107	0.449367	1.14474	-0.312026	0.0683791	0.81451	0.831417	0.326507	0.0687532	-0.351369	-0.368534	0.404374	-1.20393	-1.58746	-0.836924	0.475649	-0.958623	-1.29886	-3.04967
h26	Classical	-0.218267	G+C+K-	0.00239347			PRSS3	-0.341433	-0.381912	0.444911	-1.51491	0.532541	0.14435	1.20702	-0.349	0.25727	1.00336	-0.0963154	0.626441	0.907101	0.664678	0.411516	0.0728588	0.571468	0.429191	-2.4819	0.940974	-0.0274004	-2.44534	0.44548	-0.0354957	0.777293	-1.76274
h26	Classical	-0.218267	G-C+K-	0.00628872			ALDH2	0.872521	0.548478	1.21616	1.83583	1.14703	1.67736	1.06643	0.142633	0.434014	-0.309914	0.530211	-1.90833	0.454273	-1.28791	0.925272	-0.0778475	-1.18923	-0.744714	0.0737004	-0.503834	-0.480596	-0.700051	-0.428681	-1.04259	-1.36548	-0.884716
h26	Classical	-0.218267	G-C-K+	0.467759			IL1R2	0.809553	-0.229634	0.655877	0.344752	1.17466	-0.598003	-0.903408	-1.16301	0.740972	2.4979	-0.949862	1.66741	0.207812	0.164759	-0.665265	-0.129278	-1.61042	0.809165	-0.102194	0.556055	-0.3071	-0.71694	-0.154424	-0.643703	0.529584	-1.98525
h26	Classical	-0.218267	G+C-K+	0.313403			AGR3	1.11769	1.0537	1.02807	-0.573038	0.39701	-0.0497538	0.476084	1.64659	1.02138	0.555076	1.25284	-1.02817	0.279764	-0.830548	-1.2864	-0.540661	0.0442142	0.267828	-0.347443	-0.79346	1.23552	0.0243378	-0.663935	-0.341465	-1.35092	-2.5943
h26	Classical	-0.218267	G+C-K-	0.0548151			CYSTM1	0.949333	0.529593	0.975	1.36919	0.977186	1.0845	0.9301	-0.218611	0.359095	0.768017	-0.789153	-0.643167	1.15955	-0.0593411	0.298297	0.188251	-1.31329	-0.770984	0.611143	-0.525775	0.0924588	-0.78382	-0.0638369	-0.55204	-2.71614	-1.85556
h44	Classical	-0.214382	G+C+K+	0.16145			CAPN5	0.345894	-0.114683	-0.148481	0.905385	2.14056	0.72307	0.878242	-1.08072	0.00373486	0.230844	-1.02515	-0.240309	1.09807	0.644211	0.631738	-0.236836	0.855261	-1.50473	0.200295	0.185238	-0.258589	-0.39435	0.676056	-1.73685	-0.140179	-2.63772
h44	Classical	-0.214382	G-C+K+	0.0145321			S100A6	-0.465884	-1.43304	-0.00674847	0.408589	1.38923	0.703528	0.0736601	0.0823401	-0.119751	1.11138	-1.08146	0.955226	2.02131	0.99292	0.0144558	-1.75501	-0.802019	-0.0144271	-1.2946	-0.507726	1.52977	-0.565311	-1.51447	0.834702	0.081887	-0.63856
h44	Classical	-0.214382	G+C+K-	0.149872			ONECUT2	-0.939724	-0.394186	0.911759	-0.045559	2.25133	-0.403883	1.0852	0.108889	1.34765	0.957931	0.15017	0.297126	0.169382	-1.42084	-0.210395	0.513772	1.32994	-0.469663	-1.17836	-0.325517	-1.06235	-0.4034	-0.886414	1.16414	-0.452808	-2.09419
h44	Classical	-0.214382	G-C+K-	0.016129			BCAS1	1.35157	0.747946	-0.763522	1.24453	1.15856	0.492534	1.06096	-0.374834	0.00408643	-0.29029	-0.996776	0.384689	1.00051	0.195328	-0.410827	-0.184814	-0.699117	-0.968204	-0.560937	-0.343552	-2.46018	0.412503	0.693484	-2.30287	0.768352	0.840882
h44	Classical	-0.214382	G-C-K+	0.0348132			VCAM1	1.71456	1.21226	-0.809464	-0.0153001	-0.824129	-0.820581	-0.695491	-0.620278	2.1175	-0.477264	-0.444608	-0.61023	0.557418	-0.856186	-0.85312	-0.861241	2.29355	-0.124815	-0.344465	-0.260716	1.45862	0.191901	0.992564	-0.768376	-0.73902	-0.413073
h44	Classical	-0.214382	G+C-K+	0.14037			MALAT1	-1.71115	-1.69667	0.447713	0.135121	-0.241087	0.629675	0.0577286	1.08192	-0.195271	-0.128835	0.817196	0.665308	-1.00534	-1.26541	0.259232	1.09036	1.99781	0.284554	-2.02028	0.836273	0.651235	-1.47887	0.216053	-0.207229	-0.0868862	0.866829
h44	Classical	-0.214382	G+C-K-	0.482833			IGFBP3	-1.79176	-1.79176	0.37063	-0.327202	0.718215	0.844949	-0.0858157	0.0290262	-0.140431	0.0944735	0.526861	0.776883	1.27752	-1.79176	-0.660244	0.309272	1.32941	0.0643535	-1.79176	0.638499	0.435009	-1.79176	0.873883	0.711435	0.769255	0.402803
h57	Classical	-0.195339	G+C+K+	0.0889513			SYNE2	0.673572	0.843825	-0.670088	0.221072	-2.14569	0.107088	1.03678	1.04926	0.668791	-0.334177	-0.829552	-2.28502	-1.16789	0.6973	-0.0249942	0.0436267	-0.389811	0.792795	0.521896	-0.0647367	-0.858228	0.0344851	1.84535	1.35263	-0.0257814	-1.0925
h57	Classical	-0.195339	G-C+K+	0.0877029			TIMP2	-1.73721	-1.63472	0.27307	1.0094	2.13403	0.495849	0.279053	-1.60778	-0.795504	-0.518441	-1.16659	-0.537612	0.557905	-0.964481	0.857975	1.20169	0.123409	-0.524932	-0.597789	-0.368103	0.87685	0.191845	0.852297	0.991655	-0.501016	1.10915
h57	Classical	-0.195339	G+C+K-	0.143258			TNFAIP2	-1.82745	-1.46792	-2.02028	0.413597	1.41834	0.34963	-0.286629	-1.25542	-0.243504	-0.99247	-0.85077	0.20845	1.55746	0.385971	0.120715	-0.896509	1.73199	1.01077	0.263584	0.00648968	-0.0456698	0.567867	0.942985	-0.0800015	0.972102	0.016675
h57	Classical	-0.195339	G-C+K-	0.288077			NFAT5	-1.09545	-0.874948	-1.57604	-0.215515	0.436269	-1.05134	0.978864	1.68449	-0.219359	0.34004	-0.991725	-1.40373	1.02255	1.39137	-0.625443	1.8517	1.1943	0.211067	-0.275693	0.60632	-0.409639	-0.802939	-0.594649	-0.755883	-0.17086	1.34624
h57	Classical	-0.195339	G-C-K+	0.0861423			SERPINA1	0.27123	0.611491	0.483919	1.20318	1.27222	1.64944	0.0493412	-0.0190451	-0.0365144	0.130642	-0.240804	-2.48274	0.717002	-1.04104	1.19368	0.861365	-0.835908	-0.958258	-1.84206	0.203441	-1.18146	-0.593583	1.10096	0.0428849	0.140703	-0.700082
h57	Classical	-0.195339	G+C-K+	0.059613			CXCL14	-0.763632	-0.628518	1.11061	-0.156843	-0.086628	-0.763632	-0.0306822	0.164706	0.103827	-0.544317	3.36248	-0.36747	2.26086	-0.583478	-0.180341	-0.51666	0.544533	-0.763632	-0.763632	0.915374	-0.763632	-0.282449	-0.524668	-0.630782	-0.763632	0.65224
h57	Classical	-0.195339	G+C-K-	0.246255			CX3CL1	-0.397765	-0.255587	-1.70876	-0.26674	0.766041	-0.422365	0.21606	-0.898365	-0.285616	-0.407456	-0.159404	0.318704	0.79637	0.35467	-0.571463	0.160383	1.92917	0.0087373	-2.32982	-0.120365	1.24441	-0.520323	0.997377	-0.706804	-0.221534	2.48045
h21	Classical	-0.0488875	G+C+K+	0.439008			ALPK3	-1.30287	-1.50805	-1.33936	1.15679	0.18197	1.15593	-0.915268	-0.776721	0.566085	-1.27496	-0.12943	0.995033	-0.363303	-0.345813	-0.0878393	0.712551	1.30512	0.000162527	-1.11727	-0.486945	0.0911222	1.10867	1.78135	1.75691	-0.618879	-0.544975
h21	Classical	-0.0488875	G-C+K+	0.00938338			ATHL1	-1.01189	-0.746392	-0.74856	-0.135024	-1.11104	-0.45167	0.94615	2.03774	-0.171524	-0.850663	0.923045	1.00158	-0.0392174	-0.201353	-1.76968	0.085361	1.90972	-0.728386	-0.727024	-0.307288	-0.846979	-0.282386	2.13669	0.419534	0.366237	0.303026
h21	Classical	-0.0488875	G+C+K-	0			DPYSL2	0.11845	0.26904	0.00440138	0.660772	-0.322186	0.876401	0.0953226	0.426718	0.849277	0.307677	0.577086	-4.07512	0.51054	0.144304	0.700651	0.082968	-0.183375	-0.000970032	-0.07696	0.0245392	0.165282	0.141889	0.289206	0.732858	-0.29846	-2.02031
h21	Classical	-0.0488875	G-C+K-	0			TMEM139	-0.58663	-0.103568	0.332546	0.850931	0.37021	0.975663	-0.00592166	0.0782766	-0.222019	0.464645	0.6328	-0.160791	1.14505	0.404069	-0.158448	-0.15651	0.0538568	-0.457742	0.488492	0.662179	-4.05352	-1.45094	0.426023	0.893433	-0.262461	-0.159622
h21	Classical	-0.0488875	G-C-K+	0.0516086			KLF6	-0.184657	2.19073	-0.828166	0.393484	0.162346	-0.79063	1.66389	0.93323	0.671317	1.22956	-0.199595	0.163755	-0.455504	-0.39281	0.502119	-0.57223	-0.720576	0.465819	0.150163	0.724615	-1.18927	-1.17351	-1.09185	1.26224	-0.765573	-2.14889
h21	Classical	-0.0488875	G+C-K+	0.447051			KRT23	-0.460356	0.101737	-0.9589	0.723993	1.23139	0.596679	0.34699	0.722551	0.205083	-0.528009	0.7281	1.59558	-0.247319	-0.107335	0.865269	-0.918127	0.0282359	0.028174	-2.64957	-0.264675	-1.33797	1.78511	-0.858354	-1.52318	0.106779	0.788114
h21	Classical	-0.0488875	G+C-K-	0.0529491			MEGF6	-2.34048	-2.22458	0.389455	-0.218615	-0.00740773	0.876244	0.754831	0.613843	-0.413629	-0.232907	0.5067	0.474555	0.990708	1.58304	0.43308	1.21511	-0.00323165	-1.66728	-1.48411	-0.0459205	-0.252416	0.590217	0.841268	0.349499	0.0292001	-0.757171
h20	Classical	-0.0213128	G+C+K+	0.186821			HOXB2	0.675589	0.651044	-0.578079	-1.9025	0.890473	-1.9025	-0.455049	-1.02726	0.533063	0.740561	-0.848655	0.428079	1.51162	0.439601	-1.24298	0.655704	1.52507	1.07257	0.672359	-0.0154145	0.176803	0.121607	-1.60707	-0.576884	0.870758	-0.8085
h20	Classical	-0.0213128	G-C+K+	0.44858			PADI1	-1.78624	-1.62952	-0.27304	-1.79989	0.832353	-0.909611	0.141788	-0.12183	-0.573876	1.06424	0.0840639	-0.565752	1.5837	0.881239	-0.140012	0.801133	-0.540881	0.736243	-1.56027	0.593616	-0.512209	0.623697	-0.141678	1.33713	1.53354	0.34207
h20	Classical	-0.0213128	G+C+K-	0.0519192			MFSD4	0.494264	0.185718	-0.669426	-0.149158	3.14909	-0.131295	-1.12529	-0.00390952	-1.21351	-1.01083	-0.454765	0.397576	0.687675	0.0389378	-0.646355	-0.112097	2.15206	0.038854	-1.03782	-0.256965	-0.693411	-0.436811	-0.670481	0.647861	1.31375	-0.493671
h20	Classical	-0.0213128	G-C+K-	0.207677			INPP4B	-2.69295	-2.35179	-1.43363	-0.285921	0.657862	-0.374353	0.246364	0.450211	0.435933	-0.295081	0.108009	0.107366	1.5359	0.132187	0.189164	0.697216	0.475752	0.237604	0.414211	-0.131364	-1.05217	0.567989	0.864663	1.13175	1.19463	-0.829547
h20	Classical	-0.0213128	G-C-K+	0.0647326			BAIAP3	-1.06013	-1.05662	1.1755	-0.719534	-0.72006	-0.770052	0.377338	0.904957	-0.7436	1.17548	0.268151	1.22937	0.562279	-0.0883094	-0.416678	-0.0684981	-1.54285	-0.197338	-0.588677	-0.100654	-2.34232	0.209351	1.77114	0.762753	0.363472	1.61554
h20	Classical	-0.0213128	G+C-K+	0.0104282			HMHA1	-1.54765	-1.70595	0.59739	-0.296724	0.115446	-0.147642	0.0132237	-2.39324	0.399853	1.67332	-0.473085	1.41075	-0.59844	-0.348397	0.10493	-0.283858	0.22741	0.24881	0.467618	0.869425	-1.77422	0.73878	1.27816	0.88977	-0.175436	0.709756
h20	Classical	-0.0213128	G+C-K-	0.0298425			ECE1	-1.96303	-1.6368	0.300225	-0.0682682	-0.0344965	0.421543	1.01214	-1.9138	-0.12978	1.2249	-1.56089	-1.03446	0.811185	1.11602	0.531389	-1.04592	0.103617	0.263739	0.00410789	0.285988	1.82386	0.821374	0.642459	-0.0260917	0.584589	-0.533592
h48	Classical	-0.0108799	G+C+K+	0.0976856			CAMK2N1	-1.04577	-0.617561	0.501116	-0.340396	0.163674	0.57077	0.72867	1.2124	0.508692	1.33557	-2.80729	-0.52739	1.76426	0.135203	0.830808	-0.524579	0.795612	-0.0343963	-0.596743	0.594739	0.633702	-1.39864	-0.426144	-0.0248072	0.178155	-1.60965
h48	Classical	-0.0108799	G-C+K+	0.131913			SNORD89	-2.10836	-0.271741	-0.610195	-0.355892	1.74358	0.49168	0.718148	0.878459	-0.766475	-0.506167	-0.323508	1.24827	0.180208	-1.03764	0.743519	0.540425	0.790682	0.0288043	0.867603	-1.16475	0.150449	-2.128	-1.23264	0.568326	1.33168	0.223539
h48	Classical	-0.0108799	G+C+K-	0.19474			WFDC2	-0.736791	-0.704045	1.25843	-0.709424	1.05631	-0.683749	-1.12944	0.888906	0.874302	-1.33258	0.98641	1.30916	-0.0997622	-2.5204	-0.254348	-0.31636	0.768413	0.252591	-1.10202	0.191596	-0.0611571	1.8394	0.970682	-0.084832	-0.257964	-0.403326
h48	Classical	-0.0108799	G-C+K-	0.246712			TSHZ2	-1.30898	-0.833878	-1.41463	0.850506	1.83884	0.386857	0.904891	-1.13503	0.669973	0.0111996	0.741028	-0.964827	1.36582	0.328054	1.15679	0.987145	0.437092	-1.22581	-1.68548	0.163465	-1.52512	0.446287	-0.62015	-0.322765	0.655798	0.0929321
h48	Classical	-0.0108799	G-C-K+	0.0795957			RILPL2	0.244672	1.25685	0.34341	0.0335808	1.12428	0.435108	-0.589633	-1.69122	0.369946	-1.25601	2.4757	-1.62985	0.0569204	0.307324	-0.145001	-1.53582	0.112712	0.564636	0.659921	0.117026	-0.997816	0.687415	1.14272	-0.644542	-1.26547	-0.176866
h48	Classical	-0.0108799	G+C-K+	0.0430138			LAMB2	-0.623417	-0.482078	-0.247073	0.787452	1.53173	0.855581	-1.13862	-0.708032	-0.652391	0.257787	0.789348	-0.685788	0.040342	-3.73723	0.275386	0.867262	0.0937322	0.0513467	0.0447656	-0.590127	0.53512	0.134945	0.410804	0.695785	0.800226	0.693149
h48	Classical	-0.0108799	G+C-K-	0.20634
h12	Classical	0.0412899	G+C+K+	0.680307
h12	Classical	0.0412899	G-C+K+	0.0685422
h12	Classical	0.0412899	G+C+K-	0.0383632
h12	Classical	0.0412899	G-C+K-	0.00767263
h12	Classical	0.0412899	G-C-K+	0.0808184
h12	Classical	0.0412899	G+C-K+	0.0915601
h12	Classical	0.0412899	G+C-K-	0.0327366
h38	Classical	0.055367	G+C+K+	0.147162
h38	Classical	0.055367	G-C+K+	0.375439
h38	Classical	0.055367	G+C+K-	0.0155701
h38	Classical	0.055367	G-C+K-	0.132597
h38	Classical	0.055367	G-C-K+	0.195881
h38	Classical	0.055367	G+C-K+	0.0851331
h38	Classical	0.055367	G+C-K-	0.048217
h41	Classical	0.062027	G+C+K+	0.226358
h41	Classical	0.062027	G-C+K+	0.00531713
h41	Classical	0.062027	G+C+K-	0.00151918
h41	Classical	0.062027	G-C+K-	0
h41	Classical	0.062027	G-C-K+	0.12913
h41	Classical	0.062027	G+C-K+	0.543866
h41	Classical	0.062027	G+C-K-	0.0938093
h19	Classical	0.070036	G+C+K+	0.372992
h19	Classical	0.070036	G-C+K+	0.256312
h19	Classical	0.070036	G+C+K-	0.0350038
h19	Classical	0.070036	G-C+K-	0.0384468
h19	Classical	0.070036	G-C-K+	0.110941
h19	Classical	0.070036	G+C-K+	0.11974
h19	Classical	0.070036	G+C-K-	0.0665647
h4	Classical	0.0816489	G+C+K+	0.00384615
h4	Classical	0.0816489	G-C+K+	0.0141026
h4	Classical	0.0816489	G+C+K-	0.00042735
h4	Classical	0.0816489	G-C+K-	0.00128205
h4	Classical	0.0816489	G-C-K+	0.641453
h4	Classical	0.0816489	G+C-K+	0.176496
h4	Classical	0.0816489	G+C-K-	0.162393
h2	Classical	0.147309	G+C+K+	0.0929487
h2	Classical	0.147309	G-C+K+	0.194088
h2	Classical	0.147309	G+C+K-	0.00747863
h2	Classical	0.147309	G-C+K-	0.0420228
h2	Classical	0.147309	G-C-K+	0.38141
h2	Classical	0.147309	G+C-K+	0.170584
h2	Classical	0.147309	G+C-K-	0.111467
h51	Classical	0.307827	G+C+K+	0.0657299
h51	Classical	0.307827	G-C+K+	0.0161943
h51	Classical	0.307827	G+C+K-	0.00178614
h51	Classical	0.307827	G-C+K-	0.00166706
h51	Classical	0.307827	G-C-K+	0.206835
h51	Classical	0.307827	G+C-K+	0.319243
h51	Classical	0.307827	G+C-K-	0.388545
h3	Basal	0.324046	G+C+K+	0.0956414
h3	Basal	0.324046	G-C+K+	0.00259711
h3	Basal	0.324046	G+C+K-	0.0388437
h3	Basal	0.324046	G-C+K-	0.00169377
h3	Basal	0.324046	G-C-K+	0.0149051
h3	Basal	0.324046	G+C-K+	0.128613
h3	Basal	0.324046	G+C-K-	0.717706
h36	Basal	0.401679	G+C+K+	0.0628303
h36	Basal	0.401679	G-C+K+	0.0182032
h36	Basal	0.401679	G+C+K-	0
h36	Basal	0.401679	G-C+K-	0.000880799
h36	Basal	0.401679	G-C-K+	0.451262
h36	Basal	0.401679	G+C-K+	0.372578
h36	Basal	0.401679	G+C-K-	0.0942454
h8	Basal	0.484738	G+C+K+	0.246909
h8	Basal	0.484738	G-C+K+	0.00711877
h8	Basal	0.484738	G+C+K-	0.00262271
h8	Basal	0.484738	G-C+K-	0
h8	Basal	0.484738	G-C-K+	0.0745598
h8	Basal	0.484738	G+C-K+	0.522668
h8	Basal	0.484738	G+C-K-	0.146122
h43	Basal	0.547174	G+C+K+	0.266973
h43	Basal	0.547174	G-C+K+	0.0125523
h43	Basal	0.547174	G+C+K-	0.0354974
h43	Basal	0.547174	G-C+K-	0.00472398
h43	Basal	0.547174	G-C-K+	0.0403563
h43	Basal	0.547174	G+C-K+	0.334998
h43	Basal	0.547174	G+C-K-	0.304899
h33	Basal	0.80245	G+C+K+	0.152667
h33	Basal	0.80245	G-C+K+	0.0205375
h33	Basal	0.80245	G+C+K-	0.00465303
h33	Basal	0.80245	G-C+K-	0.00104292
h33	Basal	0.80245	G-C-K+	0.213398
h33	Basal	0.80245	G+C-K+	0.486161
h33	Basal	0.80245	G+C-K-	0.12154
h40	Basal	0.970955	G+C+K+	0.0799634
h40	Basal	0.970955	G-C+K+	0.0900406
h40	Basal	0.970955	G+C+K-	0
h40	Basal	0.970955	G-C+K-	0.000785238
h40	Basal	0.970955	G-C-K+	0.567072
h40	Basal	0.970955	G+C-K+	0.204031
h40	Basal	0.970955	G+C-K-	0.0581076
