# Supplementary material for: Persister cell phenotypes contribute to poor patient outcomes after neoadjuvant chemotherapy in PDAC
Source: Nat Cancer. 2023 Sep 7;4(9):1362–81. doi: 10.1038/s43018-023-00628-6 (PMC10518256; doi:10.1038/s43018-023-00628-6)
Supplement: Supplementary file 19 — Statistical source data. [file 43018_2023_628_MOESM19_ESM.xlsx]

## Sheet: EDF9a
		Susceptible
	day	h3			h33			h36
	0	34035	18484	24947	47489	45437	44140	33155	33532	31676		Cell count in every 2 days n=3
	2	43904	40058	44191	74497	67390	74677	53400	45548	52078
	4	84295	114135	94254	176531	199639	178681	142804	152259	140155
	6	270445	288725	294300	582268	653429	650367	436873	513558	500227
	8	416694	491374	431332	740207	999948	826574	717012	1000000	815581
	10	461834	440706	475021	874818	900690	934478	793495	823397	850996
		Resistant
	day	h12			h19			h20
	0	35824	41067	36523		30546	29019	9142	13973	10980
	2	60984	52024	59478	57344	67770	65849	37831	35268	38473
	4	100596	139881	114227	190834	176562	174513	93611	89621	87035
	6	482011	383488	455526	330542	411569	390585	253416	388904	338063
	8	560875	722066	609397	695951	674518	650973	220310	388998	289421
	10	473364	519848	522743	828311	578418	740384	416365	310415	382516

## Sheet: EDF9b
Ki-67 relative expression
Susceptible	Resistant
54.92	65.78
52	73.22
46.66	41.57
68.98	88.02
62.22	88.27
75.64
P value =0.33 Not corrected for multiple testing
Mann-Whitney test (two-sided), n=3
Ki-67 expression in hPDOs normalized by dividing the number of positive Ki-67 cells by the total number of cells

## Sheet: EDF9c
Doubling time
Susceptible	Resistant
0.803835	0.608867
0.809257	0.859253
0.778132	0.497541
P value =0.7 Not corrected for multiple testing
Mann-Whitney test (two-sided), n=3

## Sheet: EDF9d
	h3			h33			h36			h19			h20
Ketoconazole 0 μM	100	100	100	100	100	100	100	100	100	100	100	100	100	100	100
Ketoconazole 1 μM	89.4162	86.324	92.8701	74.6563	78.165	81.4107	106.926	114.234	115.58	64.4551	98.3017	86.3784	114.234	62.2068	93.2204
Ketoconazole 5 μM	83.5641	80.1634	77.8638	76.3465	72.1646	70.2555	71.633	72.2346	67.9338	50.5068	76.8132	59.66	72.2346	78.7363	71.4854
Ketoconazole 20 μM	66.4995	62.3184	67.409	55.2617	52.6346	56.9482	54.2578	83.884	72.0709	67.6765	54.6833	64.1799	83.884	19.812	54.848
Cobicistat 0 μM	100	100	100	100	100	100	100	100	100	100	100	100	100	100	100
Cobicistat 1 μM	99.1011	93.1216	101.111	91.3599	90.1635	95.7617	111.512	99.1407	110.326	59.8731	108.218	89.0456	99.1407	139.285	124.213
Cobicistat 5 μM	84.7569	80.1347	78.4458	64.4249	60.1347	58.2798	84.3118	62.6905	69.5011	60.7757	74.1022	63.4389	62.6905	102.722	78.7061
Cobicistat 10 μM	72.7532	70.1647	74.4589	58.7986	50.1655	57.4821	59.8497	72.8007	69.3252	64.058	49.1758	59.6169	72.8007	87.6061	83.2034

## Sheet: EDF9e
	h3			h33			h36			h19			h20
Ketoconazole 0 μM	100	100	100	100	100	100	100	100	100	100	100	100	100	100	100
Ketoconazole 1 μM	97.0056	146.594	126.8	121.08	111.454	121.267	103.418	110.813	112.116	119.037	136.622	132.829	93.0136	86.9453	94.9795
Ketoconazole 5 μM	103.607	150.022	122.815	106.715	102.494	100.604	104.136	103.771	99.9532	107.501	133.804	116.653	95.7787	93.0851	90.4319
Ketoconazole 20 μM	77.5348	91.6532	87.594	69.4625	43.1516	59.307	65.1241	60.1864	65.6552	65.2781	82.2415	76.7598	69.3299	57.8118	66.5709
Cobicistat 0 μM	100	100	100	100	100	100	100	100	100	100	100	100	100	100	100
Cobicistat 1 μM	91.7694	112.97	107.37	107.439	106.124	111.782	89.5108	89.2488	94.3798	99.3349	104.272	106.803	87.0143	106.409	101.712
Cobicistat 5 μM	68.7435	86.5818	73.6627	91.9759	103.354	93.6649	75.8079	81.5223	74.6651	103.462	82.3095	88.8858	82.0821	105.538	89.8102
Cobicistat 10 μM	31.5535	29.1644	33.3589	63.361	64.3502	66.8556	47.279	62.8697	58.0744	53.9973	73.5264	66.7619	87.1659	103.972	98.569

## Sheet: EDF9fg
Intracellular irinotecan to SN-38 conversion (%)
sample	Metabolic Ratio
h33	0.379372
h33	0.347352
h33	0.31468
h36	0.36583
h36	0.389319
h36	0.313856
h4	0.814117
h4	0.430587
h4	0.533882
h12	0.230972
h12	0.182087
h12	0.233125
h19	0.251831
h19	0.185265
h19	0.287317
h20	0.291568
h20	0.28843
h20	0.295004
SN-38 in supernatant (ng/ml)
sample	SN-38 (ng/ml)
h3	0.2923
h3	0.259
h3	0.2434
h33	0.4325
h33	0.2454
h33	0.2957
h36	2.3178
h36	2.3909
h36	2.4699
h4	2.5707
h4	2.2739
h4	2.4377
h12	0.6949
h12	0.6432
h12	0.7082
h19	3.3939
h19	4.7306
h19	3.3594
h20	4.9912
h20	4.7205
h20	4.9516

## Sheet: EDF9h
μM	h3 irinotecan only			h3 iri+ketoconazole			h3 iri+Cobicistat
0	100	100	100	100	100	100	100	100	100
0.1	110.805	94.1675	107.486	52.1541	42.5205	52.3373	85.0281	105.168	100.098
1	104.679	111.311	103.995	41.3639	44.55	38.9569	72.4177	81.2242	72.8209
4	16.6333	16.3116	19.4724	13.8688	14.8218	17.3453	7.17985	6.71394	9.94689
20	3.56543	4.22864	1.89703	5.17467	6.70043	3.93755	2.90967	4.08204	1.49586
100	2.80489	2.23491	3.5199	4.83716	5.0051	5.92113	2.51206	2.32744	3.41975
nM	h3 paclitaxel only			h3 ptx+ketoconazole			h3 ptx+Cobicistat
0	100	100	100	100	100	100	100	100	100
0.1	96.7907	104.398	105.594	53.2506	60.4062	61.8284	88.9357	95.5123	97.224
1	100.829	99.5294	96.1794	59.7264	56.7458	54.2361	78.8281	96.1154	83.4717
4	53.0766	53.6644	56.3705	34.435	39.598	40.0165	28.1653	46.6171	40.3912
20	20.7005	24.8588	20.7797	24.2185	29.335	24.7768	20.2869	30.2695	23.2782
100	19.8817	22.3499	22.1158	19.3975	26.718	24.0577	22.2305	25.4309	24.8307
nM	h3 SN-38 only			h3 SN-38+ketoconazole			h3 SN-38+Cobicistat
0	100	100	100	100	100	100	100	100	100
0.01	85.482	84.9942	90.2381	96.3549	49.7308	78.0428	95.3196	90.2152	97.7674
0.1	87.3564	85.6927	82.5246	89.3202	59.9566	70.6384	80.5475	99.6081	86.0778
1	88.0116	80.9431	87.4774	90.0495	28.5441	62.2968	46.9442	87.5488	70.2465
10	2.70386	2.98661	0.845234	7.6594	8.13878	5.89909	5.66124	4.71475	3.188
100	1.94735	1.9322	2.93978	4.30622	4.29607	5.30114	3.18337	2.29113	3.73725
μM	h33 irinotecan only			h33 iri+ketoconazole			h33 iri+Cobicistat
0	100	100	100	100	100	100	100	100	100
0.1	110.805	94.1675	107.486	40.2992	42.5205	46.4099	103.996	105.168	109.582
1	104.679	111.311	103.995	36.0619	44.55	36.3059	81.9863	81.2242	77.6053
4	16.6333	16.3116	19.4724	20.7751	14.8218	20.7985	7.69822	6.71394	10.2061
20	3.56543	4.22864	1.89703	9.02544	6.70043	5.86294	5.48611	4.08204	2.78407
100	2.80489	2.23491	3.5199	2.78802	5.0051	4.89656	2.26492	2.32744	3.29618
nM	h33 paclitaxel only			h33 ptx+ketoconazole			h33 ptx+Cobicistat
0	100	100	100	100	100	100	100	100	100
0.1	96.7106	104.398	105.554	53.2506	39.2996	51.2751	110.975	95.5123	108.244
1	107.495	99.5294	99.5121	59.7264	37.4647	44.5955	116.144	96.1154	102.13
4	71.8993	53.6644	65.7818	34.435	24.7818	32.6084	48.1166	46.6171	50.3669
20	9.60388	24.8588	15.2313	24.2185	10.0545	15.1365	12.4928	30.2695	19.3811
100	9.75096	22.3499	17.0504	19.3975	9.72598	15.5617	8.1469	25.4309	17.7889
nM	h33 SN-38 only			h33 SN-38+ketoconazole			h33 SN-38+Cobicistat
0	100	100	100	100	100	100	100
0.01	114.8	84.9942	104.897	110.911	115.911	114.992	119.992
0.1	112.331	85.6927	95.0118	108.525	104.525	94.1017	90.1017
1	110.044	80.9431	98.4935	106.316	109.316	105.569	108.569
10	4.71675	2.98661	1.85168	10.355	8.35497	7.90576	5.90576
100	2.38002	1.9322	3.15611	7.41488	8.41488	12.4161	13.4161
μM	h36 irinotecan only			h36 iri+ketoconazol			h36 iri+Cobicistat
0	100	100	100	100	100	100	100	100	100
0.1	104.046	94.1675	104.107	40.2992	46.5455	48.4224	54.822	55.2789	59.822
1	53.2805		49.2805	36.0619	37.4741	32.768	13.3874	13.7219	9.38745
4	3.17983	16.3116	12.7457	20.7751	9.93547	18.3553	2.98778	6.71394	7.85086
20	1.34724	4.22864	0.787936	9.02544	4.76833	4.89688	1.78349	4.08204	0.932764
100	1.41938	2.23491	2.82714	2.78802	4.50334	4.64568	1.4737	2.32744	2.90057
nM	h36 paclitaxel only			h36 ptx+ketoconazol			h36 ptx+Cobicistat
0	100	100	100	100	100	100	100	100	100
0.1	113.817	104.398	114.108	53.2506	36.0511	49.6509	70.6781	95.5123	88.0952
1	108.391	99.5294	99.96	59.7264	39.5299	45.6282	48.5935	96.1154	68.3544
4	18.7708	53.6644	39.2176	34.435	14.5175	27.4763	13.4391	46.6171	33.0281
20	5.8539	24.8588	13.3564	24.2185	6.99598	13.6072	7.52772	30.2695	16.8986
100	5.72617	22.3499	15.038	19.3975	6.83049	14.114	5.00555	25.4309	16.2182
nM	h36 SN-38 only			h36 SN-38+ketoconazol			h36 SN-38+Cobicistat
0	100	100	100	100	100	100	100
0.01	97.4295	84.9942	96.2119	76.1366	81.1366	72.1809	77.1809
0.1	93.6002	85.6927	85.6464	83.199	79.199	78.8763	74.8763
1	82.4703	80.9431	84.7067	68.23	71.23	64.6851	67.6851
10	2.65106	2.98661	0.818834	7.00839	5.00839	3.64111	1.64111
100	0.939297	1.9322	2.43575	3.26212	4.26212	1.90331	2.90331
μM	h19 irinotecan only			h19 iri+ketoconazole			h19 iri+Cobicistat
0	100	100	100	100	100	100	100	100	100
0.1	96.807	100.487	106.456	40.2992	46.2678	48.2835	75.7229	84.0612	84.892
1	99.501	95.501	95.8062	36.0619	45.8347	36.9483	69.4121	101.62	81.5162
4	69.5542	72.5542	75.4867	20.7751	44.0485	35.4118	58.3571	87.3262	75.8416
20	21.7996	19.7996	17.179	9.02544	36.7396	20.8825	24.0812	56.3901	38.2357
100	9.28069	6.7578	8.88925	2.78802	17.4112	11.0996	10.0176	14.4667	13.2421
nM	h19 paclitaxel only			h19 ptx+ketoconazole			h19 ptx+Cobicistat
0	100	100	100	100	100	100	100	100	100
0.1	108.23	104.398	111.314	44.566	36.0511	45.3086	70.6781	83.0617	81.8699
1	98.8269	99.5294	95.1781	42.7753	39.5299	37.1526	48.5935	80.3692	60.4814
4	79.1778	53.6644	69.4211	41.5116	14.5175	31.0145	13.4391	52.5232	35.9812
20	38.6458	24.8588	29.7523	38.6728	6.99598	20.8344	7.52772	36.641	20.0844
100	33.319	22.3499	28.8344	29.2524	6.83049	19.0415	5.00555	33.7553	20.3804
nM	h19 SN-38 only			h19 SN-38+ketoconazole			h19 SN-38+Cobicistat
0	100	100	100	100	100	100	100
0.01	88.6716	84.9942	91.8329	73.8322	78.8322	84.0612	89.0612
0.1	90.4903	85.6927	84.0915	75.3466	71.3466	101.62	97.6203
1	100.554	80.9431	93.7484	83.7258	86.7258	87.3262	90.3262
10	53.9874		61.9874	53.3111	61.3111	56.3901	64.3901
100	15.3753		16.3753	35.8827	36.8827	14.4667	15.4667
μM	h20 irinotecan only			h20 iri+ketoconazole			h20 iri+Cobicistat
0	100	100	100	100	100	100	100	100	100
0.1	96.807	100.881	103.844	46.8802	46.2678	51.574	75.7229	78.8045	82.2637
1	99.501	101.677	96.5892	43.1716	45.8347	40.5032	69.4121	76.4755	68.9438
4	69.5542	75.238	75.3961	39.9677	44.0485	45.0081	58.3571	48.8812	56.6191
20	21.7996	13.9618	15.8807	13.9355	36.7396	23.3375	24.0812	9.64063	14.8609
100	9.28069	1.71826	6.49948	4.44269	17.4112	11.9269	10.0176	2.26013	7.13886
nM	h20 paclitaxel only			h20 ptx+ketoconazole			h20 ptx+Cobicistat
0	100	100	100	100	100	100	100	100	100
0.1	114	104.398	114.199	34.071	36.0511	40.061	84.2868	83.0617	88.6742
1	116.25	99.5294	103.89	29.8265	39.5299	30.6782	99.287	80.3692	85.8281
4	45.5792	53.6644	52.6218	23.5302	14.5175	22.0238	39.9202	52.5232	49.2217
20	27.7918	24.8588	24.3253	18.3247	6.99598	10.6603	27.9085	36.641	30.2748
100		22.3499	23.3499	20.9499	6.83049	14.8902	27.3944	33.7553	31.5749
nM	h20 SN-38 only			h20 SN-38+ketoconazole		SN-38+Cobicistat
0	100	100	100	100	100	100	100
0.01	96.0693	84.9942	95.5317	94.8366	99.8366	113.698	118.698
0.1	111.747	85.6927	94.72	110.313	106.313	100.87	96.8698
1	81.3625	80.9431	84.1528	80.3185	83.3185	86.281	89.281
10	34.8867		42.8867	32.7051	40.7051	25.5686	33.5686
100	6.17094		7.17094	6.18598	7.18598	5.02579	6.02579
